# Supplementary material for: Multitrait GWAS to connect disease variants and biological mechanisms
Source: PLoS Genet. 2021 Aug 30;17(8):e1009713. doi: 10.1371/journal.pgen.1009713 (PMC8437297; doi:10.1371/journal.pgen.1009713)
Supplement: S1 Table — (XLSX) [file pgen.1009713.s034.xlsx]

## Sheet: S1 Table
S1 Table - GWAS considered
Outcome	Acronyme used	Consortium	#IND	cases	cont	#SNP	#SNP matching ref	#SNP after imputation	Bin	Ns	Ref	Data link
Height	Height	GIANT	253288	-	-	2550858	2019251	3509212	cont	yes	[1]	https://www.broadinstitute.org/collaboration/giant/index.php/GIANT_consortium_data_files
Body Mass Index	BMI		339224	-	-	2554637	2024701	3515236	cont	yes	[2]
Hip Circumference	HipC		145456	-	-	2559738	2016726	3505983	cont	yes	[3]
Waist Circumference	WaistC		153948	-	-	2565406	2018542	3508614	cont	yes
Waist to Hip Ration	WHR		212216	-	-	2560781	2016964	3506587	cont	yes
Total Cholesterol	TC	GLG	100184	-	-	2692413	1974366	3457712	cont	yes	[4]	http://csg.sph.umich.edu/abecasis/public/lipids2010/
High-Density Lipoprotein Cholesterol	HDL-C		99900	-	-	2692429	1974434	3457329	cont	yes
Low-Density Lipoprotein Cholesterol	LDL-C		95454	-	-	2692464	1969768	3451034	cont	yes
Triglyceride	TG		96598	-	-	2692560	1969619	3450933	cont	yes
Bipolar Disorder	BIP	PGC	16731	7481	9250	2427220	1385251	2666375	bin	no	[5]
Major Depressive Disorder	MDD		18759	9240	9519	1235109	944446	2734819	bin	no	[6]	http://www.med.unc.edu/pgc/downloads
Schizophrenia	SCZ		150064	36989	113075	9444230	5595077	5762146	bin	no	[7]
Fasting Glucose	F-Glucose	MAGIC	46186	-	-	2470477	1597786	2904908	cont	no	[8]	http://www.magicinvestigators.org/downloads/
Fasting Insulin	F-Insulin		46186	-	-	2461106	1575689	2868887	cont	no
Homeostasis Model Assessment of b-cell function	HOMA-B		46186	-	-	2456945	1553242	2824090	cont	no
Homeostasis Model Assessment of Insulin Resistance	HOMA-IR		46186	-	-	2458073	1574956	2867353	cont	no
Glycated Haemoglobin	HbA1c		46368	-	-	2576679	1645545	2975999	cont	no	[9]
Type 2 Diabetes	T2D	DIAGRAM	69033	12171	56862	2473442	1836913	3257343	bin	no	[10]	http://diagram-consortium.org/downloads.html
Forearm Bone Mineral Density	Forearm BMD	GEFOS	32965	-	-	9955365	6012093	6329622	cont	no	[11]	http://www.gefos.org/?q=content/data-release-2015
Neck Bone Mineral Density	Neck BMD		32965	-	-	10586901	5881776	6193522	cont	no
Lumbar Spine Bone Mineral Density	Spine BMD		32965	-	-	10582868	5916188	6217208	cont	no
Rheumatoid Arthritis	RA	RA	54284	14361	43923	8747962	3681424	4137901	bin	no	[12]	http://plaza.umin.ac.jp/~yokada/datasource/software.htm
College Attendance	College	SSGAC	126559	-	-		1389396	2568558	cont	no	[13]	https://www.thessgac.org/data
Education Years	EduYear		126559	-	-		510270	1064800	cont	no
Alzheimer	AZ	IGAP	54162	17008	37154	7055881	4645688	5017911	bin	no	[14]	http://web.pasteur-lille.fr/en/recherche/u744/igap/igap_download.php
Any Stroke	AS	MEGASTROKE	446696	40585	406111	8255861	5578384	5751555	bin	no	[15]	http://www.megastroke.org/download.html
Cardioembolic Stroke	CES		413304	7193	406111	8306091	5175145	5335498	bin	no
Any Ischemic Stroke	AIS		440328	34217	406111	8340185	5596209	5761890	bin	no
Coronary Artery Disease	CAD	CARDIOGRAMPLUSC4D	184305	60801	123504	25215800	5610117	5773529	bin	no	[16]	http://www.cardiogramplusc4d.org/data-downloads/
Standard Deviation of the Normal-to-Normal Interval	SDNN	VGHRV	28112	-	-	2555914	1940022	3369212	cont	yes	[17]
Beats Per Min	BeatsMN	LOOS	85787	-	-	2516790	1990452	3485943	cont	yes	[18]
Atrial Fibrillation	AF	WILLER	1030836	60620	970216	34740187	5854803	6165951	bin	no	[19]	http://csg.sph.umich.edu/willer/public/afib2018/
Asthma	Asthma	TAGC	127669	19954	107715	3952683	1821274	3222715	bin	no	[20]	https://www.ebi.ac.uk/gwas/downloads/summary-statistics
Crohn's Disease	CD	UKIBD	40266	12194	28072	9570788	5579149	5872613	bin	no	[21]	ftp://ftp.sanger.ac.uk/pub/project/humgen/summary_statistics/human/2016-11-07/
Ulcerative Colitis	UC		45975	12366	33609	9735447	5552072	5845360	bin	no
Inflammatory Bowl Disease	IBD		59957	25042	34915	9588017	5563304	5856502	bin	no
References :
1	Wood AR, Esko T, Yang J, Vedantam S, Pers TH, Gustafsson S, et al. Defining the role of common variation in the genomic and biological architecture of adult human height. Nature Genetics. 2014;46(11):1173-86. doi: 10.1038/ng.3097.
2	Locke AE, Kahali B, Berndt SI, Justice AE, Pers TH, Day FR, et al. Genetic studies of body mass index yield new insights for obesity biology. Nature. 2015;518(7538):197-206. doi: 10.1038/nature14177.
3	Shungin D, Winkler TW, Croteau-Chonka DC, Ferreira T, Locke AE, Mägi R, et al. New genetic loci link adipose and insulin biology to body fat distribution. Nature. 2015;518(7538):187-96. doi: 10.1038/nature14132.
4	Teslovich TM, Musunuru K, Smith AV, Edmondson AC, Stylianou IM, Koseki M, et al. Biological, clinical and population relevance of 95 loci for blood lipids. Nature. 2010;466(7307):707-13. Epub 2010/08/06. doi: 10.1038/nature09270. PubMed PMID: 20686565; PubMed Central PMCID: PMCPMC3039276.
5	Psychiatric GCBDWG. Large-scale genome-wide association analysis of bipolar disorder identifies a new susceptibility locus near ODZ4. Nat Genet. 2011;43(10):977-83. Epub 2011/09/20. doi: 10.1038/ng.943. PubMed PMID: 21926972; PubMed Central PMCID: PMCPMC3637176.
6	Major Depressive Disorder Working Group of the Psychiatric GC, Ripke S, Wray NR, Lewis CM, Hamilton SP, Weissman MM, et al. A mega-analysis of genome-wide association studies for major depressive disorder. Mol Psychiatry. 2013;18(4):497-511. Epub 2012/04/05. doi: 10.1038/mp.2012.21. PubMed PMID: 22472876; PubMed Central PMCID: PMCPMC3837431.
7	Schizophrenia Working Group of the Psychiatric Genomics C. Biological insights from 108 schizophrenia-associated genetic loci. Nature. 2014;511(7510):421-7. Epub 2014/07/25. doi: 10.1038/nature13595. PubMed PMID: 25056061; PubMed Central PMCID: PMCPMC4112379.
8	Dupuis J, Langenberg C, Prokopenko I, Saxena R, Soranzo N, Jackson AU, et al. New genetic loci implicated in fasting glucose homeostasis and their impact on type 2 diabetes risk. Nature Genetics. 2010;42(2):105-16. doi: 10.1038/ng.520.
9	Soranzo N, Sanna S, Wheeler E, Gieger C, Radke D, Dupuis J, et al. Common variants at 10 genomic loci influence hemoglobin A(1)(C) levels via glycemic and nonglycemic pathways. Diabetes. 2010;59(12):3229-39. Epub 2010/09/23. doi: 10.2337/db10-0502. PubMed PMID: 20858683; PubMed Central PMCID: PMCPMC2992787.
10	Morris AP, Voight BF, Teslovich TM, Ferreira T, Segre AV, Steinthorsdottir V, et al. Large-scale association analysis provides insights into the genetic architecture and pathophysiology of type 2 diabetes. Nat Genet. 2012;44(9):981-90. Epub 2012/08/14. doi: 10.1038/ng.2383. PubMed PMID: 22885922; PubMed Central PMCID: PMCPMC3442244.
11	Zheng HF, Forgetta V, Hsu YH, Estrada K, Rosello‐Diez A, Leo PJ, et al. Whole‐genome sequencing identifies EN1 as a determinant of bone density and fracture. Nature. 2015;526(7571):112-7. doi: 10.1038/nature14878.
12	Okada Y, Wu D, Trynka G, Raj T, Terao C, Ikari K, et al. Genetics of rheumatoid arthritis contributes to biology and drug discovery. Nature. 2014;506(7488):376-81. doi: 10.1038/nature12873.
13	Rietveld CA, Medland SE, Derringer J, Yang J, Esko T, Martin NW, et al. GWAS of 126,559 individuals identifies genetic variants associated with educational attainment. Science (New York, NY). 2013;340(6139):1467-71. doi: 10.1126/science.1235488.
14	Lambert J-C, Ibrahim-Verbaas CA, Harold D, Naj AC, Sims R, Bellenguez C, et al. Meta-analysis of 74,046 individuals identifies 11 new susceptibility loci for Alzheimer's disease. Nature Genetics. 2013;45(12):1452-8. doi: 10.1038/ng.2802.
15	Malik R, Traylor M, Pulit SL, Bevan S, Hopewell JC, Holliday EG, et al. Low-frequency and common genetic variation in ischemic stroke: The METASTROKE collaboration. Neurology. 2016;86(13):1217-26. Epub 2016/03/05. doi: 10.1212/WNL.0000000000002528. PubMed PMID: 26935894; PubMed Central PMCID: PMCPMC4818561.
16	Nikpay M, Goel A, Won HH, Hall LM, Willenborg C, Kanoni S, et al. A comprehensive 1,000 Genomes-based genome-wide association meta-analysis of coronary artery disease. Nat Genet. 2015;47(10):1121-30. Epub 2015/09/08. doi: 10.1038/ng.3396. PubMed PMID: 26343387; PubMed Central PMCID: PMCPMC4589895.
17	Nolte IM, Munoz ML, Tragante V, Amare AT, Jansen R, Vaez A, et al. Genetic loci associated with heart rate variability and their effects on cardiac disease risk. Nat Commun. 2017;8:15805. Epub 2017/06/15. doi: 10.1038/ncomms15805. PubMed PMID: 28613276; PubMed Central PMCID: PMCPMC5474732.
18	den Hoed M, Eijgelsheim M, Esko T, Brundel BJ, Peal DS, Evans DM, et al. Identification of heart rate-associated loci and their effects on cardiac conduction and rhythm disorders. Nat Genet. 2013;45(6):621-31. Epub 2013/04/16. doi: 10.1038/ng.2610. PubMed PMID: 23583979; PubMed Central PMCID: PMCPMC3696959.
19	Nielsen JB, Thorolfsdottir RB, Fritsche LG, Zhou W, Skov MW, Graham SE, et al. Biobank-driven genomic discovery yields new insight into atrial fibrillation biology. Nat Genet. 2018;50(9):1234-9. Epub 2018/08/01. doi: 10.1038/s41588-018-0171-3. PubMed PMID: 30061737; PubMed Central PMCID: PMCPMC6530775.
20	Demenais F, Margaritte-Jeannin P, Barnes KC, Cookson WOC, Altmuller J, Ang W, et al. Multiancestry association study identifies new asthma risk loci that colocalize with immune-cell enhancer marks. Nat Genet. 2018;50(1):42-53. Epub 2017/12/24. doi: 10.1038/s41588-017-0014-7. PubMed PMID: 29273806; PubMed Central PMCID: PMCPMC5901974.
21	de Lange KM, Moutsianas L, Lee JC, Lamb CA, Luo Y, Kennedy NA, et al. Genome-wide association study implicates immune activation of multiple integrin genes in inflammatory bowel disease. Nat Genet. 2017;49(2):256-61. Epub 2017/01/10. doi: 10.1038/ng.3760. PubMed PMID: 28067908; PubMed Central PMCID: PMCPMC5289481.
