# Supplementary material for: Multitrait GWAS to connect disease variants and biological mechanisms
Source: PLoS Genet. 2021 Aug 30;17(8):e1009713. doi: 10.1371/journal.pgen.1009713 (PMC8437297; doi:10.1371/journal.pgen.1009713)
Supplement: S2 Table — (XLSX) [file pgen.1009713.s035.xlsx]

## Sheet: S2 Table 
S2 Table - Variance-covariance matrix of Z-score under the null hypothesis
	z_CARDIOGRAMPLUSC4D_CAD	z_DIAGRAM_T2D	z_GEFOS_BMD-FOREARM	z_GEFOS_BMD-NECK	z_GEFOS_BMD-SPINE	z_GIANT_BMI	z_GIANT_HEIGHT	z_GIANT_HIP	z_GIANT_WC	z_GIANT_WHR	z_GLG_HDL	z_GLG_LDL	z_GLG_TC	z_GLG_TG	z_IGAP_AZ	z_LOOS_BEATSTMN	z_MAGIC_FAST-GLUCOSE	z_MAGIC_FAST-INSULIN	z_MAGIC_HBA1C	z_MAGIC_HOMA-B	z_MAGIC_HOMA-IR	z_MEGASTROKE_AIS	z_MEGASTROKE_AS	z_MEGASTROKE_CES	z_PGC_BIP	z_PGC_MDD	z_PGC_SCZ	z_RA_RA	z_SSGAC_COLLEGE	z_SSGAC_EDUYEAR	z_TAGC_ASTHMA	z_UKIBD_CD	z_UKIBD_IBD	z_UKIBD_UC	z_VGHRV_SDNN	z_WILLER_ATRIALFIBRI
z_CARDIOGRAMPLUSC4D_CAD	0.8883	0.051	-0.0018	0.0003	0.0021	0.0091	-0.0222	-0.0007	0.0041	0.0133	-0.0211	0.0297	0.0279	0.0214	0.0103	0.0011	0.0182	0.0126	0.0051	0.0068	0.0139	0.0369	0.0333	0.0275	0.0403	0.0077	0.0395	-0.0021	-0.0052	0.0061	0.0035	0.0562	0.0651	0.0577	-0.0054	0.0316
z_DIAGRAM_T2D	0.051	1.0147	0.0075	0.0055	0.019	0.0527	-0.0396	0.0201	0.0425	0.0479	-0.0427	-0.0038	0.0048	0.0486	0.0146	0.0112	0.0389	0.011	0.0305	-0.0042	0.0178	0.0381	0.0347	0.0303	0.0736	0.0069	0.0424	-5.955e-05	-9.5285e-05	-0.0101	0.0012	0.069	0.0639	0.0451	-0.0143	0.0164
z_GEFOS_BMD-FOREARM	-0.0018	0.0075	1.0103	0.2301	0.261	-0.0124	0.0032	-0.0094	-0.008	-0.0034	-0.0031	0.0025	0.0032	0.0104	-0.0071	9.9648e-05	-0.0088	-0.008	0.0021	0.0022	-0.005	0.0015	0.0018	0.0019	-0.0122	-0.0023	-0.0111	-0.0141	0.0123	0.0202	-0.0004	0.0116	0.0134	0.0135	0.0035	0.0024
z_GEFOS_BMD-NECK	0.0003	0.0055	0.2301	0.9796	0.5017	-0.0032	-0.0027	0.0021	-0.0009	0.0009	-0.0068	0.002	0.0047	0.0169	-0.0018	0.0046	-0.0093	-0.0017	-0.0012	0.0039	-0.0027	0.0058	0.0039	0.0083	-0.0019	0.0034	-0.0063	0.0003	-0.0038	0.0014	-0.0045	0.0146	0.0032	-0.0134	0.0084	0.0047
z_GEFOS_BMD-SPINE	0.0021	0.019	0.261	0.5017	0.986	0.0023	-0.0004	0.0015	0.0003	0.0037	-0.0085	0.0024	0.0022	0.0163	-0.0014	-0.0006	-0.0163	0.0033	0.0041	0.014	0.0021	0.0137	0.0152	0.0076	-0.0014	0.006	-0.0043	0.0127	-0.001	0.0063	0.0023	0.0151	0.01	-0.001	0.004	0.0178
z_GIANT_BMI	0.0091	0.0527	-0.0124	-0.0032	0.0023	0.6586	-0.0838	0.4281	0.4616	0.267	-0.1146	0.0452	0.0293	0.1116	0.0101	-0.0042	0.0565	0.1108	0.0392	0.0789	0.1129	0.0095	0.0073	0.0115	-0.0086	0.0046	0.0098	0.0043	-0.0442	-0.0379	-0.0017	0.0049	0.0093	0.0132	-0.0135	0.0168
z_GIANT_HEIGHT	-0.0222	-0.0396	0.0032	-0.0027	-0.0004	-0.0838	1.2153	0.1674	0.0919	-0.0356	-0.0174	-0.0332	-0.0436	-0.0155	-0.0074	-0.0094	-0.0188	0.003	-0.032	0.0106	-0.0031	-0.0214	-0.0182	-0.0355	0.0058	-0.0125	-0.0375	-0.007	0.0478	0.0482	0.0292	0.0089	-0.0049	-0.0159	6.8253e-05	0.0127
z_GIANT_HIP	-0.0007	0.0201	-0.0094	0.0021	0.0015	0.4281	0.1674	0.7717	0.5761	0.1679	-0.1102	0.0341	0.0149	0.092	-0.0003	-0.0065	0.0499	0.105	0.0305	0.0818	0.1082	-0.0016	-0.0002	0.0064	-0.0061	0.0006	-0.009	0.009	-0.0235	-0.0188	0.0055	0.0067	0.002	-0.0003	-0.0145	0.0097
z_GIANT_WC	0.0041	0.0425	-0.008	-0.0009	0.0003	0.4616	0.0919	0.5761	0.7572	0.5746	-0.1446	0.0528	0.0371	0.146	0.0093	0.0066	0.0695	0.1559	0.0472	0.1116	0.1569	-0.0012	-1.7327e-05	0.0042	-0.0101	-0.0021	0.002	0.012	-0.046	-0.0401	0.0149	0.0029	0.0047	0.0042	-0.0302	0.0161
z_GIANT_WHR	0.0133	0.0479	-0.0034	0.0009	0.0037	0.267	-0.0356	0.1679	0.5746	0.8433	-0.1181	0.043	0.038	0.1327	0.0143	0.021	0.0512	0.1141	0.0472	0.08	0.114	0.0021	0.0016	0.0041	-0.0025	0.0006	0.0179	0.0144	-0.0478	-0.0479	0.0218	0.0044	0.0115	0.0094	-0.0359	0.016
z_GLG_HDL	-0.0211	-0.0427	-0.0031	-0.0068	-0.0085	-0.1146	-0.0174	-0.1102	-0.1446	-0.1181	0.9328	-0.1144	0.1224	-0.3553	-0.027	-0.0187	-0.0357	-0.1161	-0.0373	-0.0831	-0.112	-0.0058	-0.0073	-0.0038	0.0003	0.0044	0.0074	-0.02	0.0073	0.007	0.0018	-0.0098	-0.0095	-0.0053	0.0116	-0.0026
z_GLG_LDL	0.0297	-0.0038	0.0025	0.002	0.0024	0.0452	-0.0332	0.0341	0.0528	0.043	-0.1144	0.9596	0.8067	0.2334	0.0157	0.0067	0.0418	0.0552	0.0519	0.032	0.0578	0.0085	0.0097	-0.0002	-0.0055	-0.0003	-0.0057	0.0065	-0.0116	-0.0144	-0.0081	0.0194	0.0201	0.0152	0.0006	-0.0082
z_GLG_TC	0.0279	0.0048	0.0032	0.0047	0.0022	0.0293	-0.0436	0.0149	0.0371	0.038	0.1224	0.8067	0.9198	0.3254	0.016	0.0063	0.0391	0.0439	0.0521	0.0248	0.0466	0.005	0.0053	-0.0026	-0.0088	-0.0036	-0.0024	0.009	-0.0133	-0.0171	0.0009	0.0163	0.014	0.0096	-0.0049	-0.0076
z_GLG_TG	0.0214	0.0486	0.0104	0.0169	0.0163	0.1116	-0.0155	0.092	0.146	0.1327	-0.3553	0.2334	0.3254	0.8542	0.0272	0.021	0.0654	0.1407	0.0543	0.0921	0.1382	0.0019	0.0015	-0.0013	-0.0064	-0.0149	0.0011	0.034	-0.0116	-0.013	0.0002	0.015	0.0093	0.0002	-0.0185	0.0047
z_IGAP_AZ	0.0103	0.0146	-0.0071	-0.0018	-0.0014	0.0101	-0.0074	-0.0003	0.0093	0.0143	-0.027	0.0157	0.016	0.0272	1.045	0.0095	0.0121	0.0236	0.0079	0.015	0.0197	0.029	0.0338	0.0407	0.0023	0.0045	0.0105	0.0254	-0.016	-0.0219	0.0004	0.0116	0.0186	0.0204	-0.0026	0.0063
z_LOOS_BEATSTMN	0.0011	0.0112	9.9648e-05	0.0046	-0.0006	-0.0042	-0.0094	-0.0065	0.0066	0.021	-0.0187	0.0067	0.0063	0.021	0.0095	1.009	0.0233	0.0293	0.0061	0.0147	0.032	-0.0026	-0.0072	0.0107	0.0012	-0.0028	0.0111	0.0071	0.0005	-4.8585e-05	-0.0094	0.0079	-0.0022	-0.0084	-0.021	0.0095
z_MAGIC_FAST-GLUCOSE	0.0182	0.0389	-0.0088	-0.0093	-0.0163	0.0565	-0.0188	0.0499	0.0695	0.0512	-0.0357	0.0418	0.0391	0.0654	0.0121	0.0233	0.9905	0.2609	0.0335	-0.2407	0.3783	0.0106	0.0096	0.0111	-0.0113	-0.0106	-0.0012	0.0017	-0.028	-0.028	0.0138	-0.0067	-0.0066	0.0007	-0.016	0.0145
z_MAGIC_FAST-INSULIN	0.0126	0.011	-0.008	-0.0017	0.0033	0.1108	0.003	0.105	0.1559	0.1141	-0.1161	0.0552	0.0439	0.1407	0.0236	0.0293	0.2609	1.002	0.0228	0.7543	0.9552	0.0133	0.0109	0.008	-0.0105	0.003	0.017	0.0048	-0.0305	-0.0283	0.0161	0.0083	0.0001	-0.0073	-0.0178	0.0145
z_MAGIC_HBA1C	0.0051	0.0305	0.0021	-0.0012	0.0041	0.0392	-0.032	0.0305	0.0472	0.0472	-0.0373	0.0519	0.0521	0.0543	0.0079	0.0061	0.0335	0.0228	1.0039	0.0061	0.0278	0.0164	0.0108	0.0188	-0.0113	0.0039	0.0016	-0.0171	-0.001	-0.0221	-0.0119	0.0121	0.0145	0.0115	0.0062	0.0059
z_MAGIC_HOMA-B	0.0068	-0.0042	0.0022	0.0039	0.014	0.0789	0.0106	0.0818	0.1116	0.08	-0.0831	0.032	0.0248	0.0921	0.015	0.0147	-0.2407	0.7543	0.0061	0.995	0.7177	0.0045	0.0002	-0.0026	-0.0062	0.0045	0.011	0.0117	-0.0109	-0.0077	0.0079	0.0146	0.0061	-0.007	-0.0115	0.0047
z_MAGIC_HOMA-IR	0.0139	0.0178	-0.005	-0.0027	0.0021	0.1129	-0.0031	0.1082	0.1569	0.114	-0.112	0.0578	0.0466	0.1382	0.0197	0.032	0.3783	0.9552	0.0278	0.7177	1.0047	0.0131	0.0112	0.0081	-0.0135	-0.0024	0.0109	0.0132	-0.0356	-0.0347	0.0181	0.0088	-9.6549e-05	-0.0076	-0.0181	0.0141
z_MEGASTROKE_AIS	0.0369	0.0381	0.0015	0.0058	0.0137	0.0095	-0.0214	-0.0016	-0.0012	0.0021	-0.0058	0.0085	0.005	0.0019	0.029	-0.0026	0.0106	0.0133	0.0164	0.0045	0.0131	1.0377	0.9585	0.5263	0.0249	-0.0002	0.0509	-0.0066	0.0066	0.0027	0.0246	0.036	0.0614	0.0565	-0.0094	0.0694
z_MEGASTROKE_AS	0.0333	0.0347	0.0018	0.0039	0.0152	0.0073	-0.0182	-0.0002	-1.7327e-05	0.0016	-0.0073	0.0097	0.0053	0.0015	0.0338	-0.0072	0.0096	0.0109	0.0108	0.0002	0.0112	0.9585	1.0445	0.5045	0.0256	-0.0005	0.0435	-0.0074	0.0095	0.0065	0.0266	0.0341	0.0605	0.0588	-0.0108	0.0672
z_MEGASTROKE_CES	0.0275	0.0303	0.0019	0.0083	0.0076	0.0115	-0.0355	0.0064	0.0042	0.0041	-0.0038	-0.0002	-0.0026	-0.0013	0.0407	0.0107	0.0111	0.008	0.0188	-0.0026	0.0081	0.5263	0.5045	1.0683	0.02	0.0016	0.028	-0.006	0.003	-0.0064	0.0236	0.0241	0.0453	0.05	-0.0031	0.1158
z_PGC_BIP	0.0403	0.0736	-0.0122	-0.0019	-0.0014	-0.0086	0.0058	-0.0061	-0.0101	-0.0025	0.0003	-0.0055	-0.0088	-0.0064	0.0023	0.0012	-0.0113	-0.0105	-0.0113	-0.0062	-0.0135	0.0249	0.0256	0.02	1.0081	0.1561	0.1516	-0.0088	-0.0011	-0.0014	0.021	0.0639	0.0461	0.0295	0.0005	0.0096
z_PGC_MDD	0.0077	0.0069	-0.0023	0.0034	0.006	0.0046	-0.0125	0.0006	-0.0021	0.0006	0.0044	-0.0003	-0.0036	-0.0149	0.0045	-0.0028	-0.0106	0.003	0.0039	0.0045	-0.0024	-0.0002	-0.0005	0.0016	0.1561	1.0167	0.1034	0.0132	0.0059	-0.0067	0.0125	0.0079	0.0041	0.0097	-0.0045	0.0013
z_PGC_SCZ	0.0395	0.0424	-0.0111	-0.0063	-0.0043	0.0098	-0.0375	-0.009	0.002	0.0179	0.0074	-0.0057	-0.0024	0.0011	0.0105	0.0111	-0.0012	0.017	0.0016	0.011	0.0109	0.0509	0.0435	0.028	0.1516	0.1034	1.0613	0.0275	0.0007	-0.0336	0.0228	0.0252	0.0484	0.0439	-0.0053	0.0236
z_RA_RA	-0.0021	-5.955e-05	-0.0141	0.0003	0.0127	0.0043	-0.007	0.009	0.012	0.0144	-0.02	0.0065	0.009	0.034	0.0254	0.0071	0.0017	0.0048	-0.0171	0.0117	0.0132	-0.0066	-0.0074	-0.006	-0.0088	0.0132	0.0275	1.02	0.0041	-0.0314	0.017	0.0249	0.0407	0.0472	0.0046	0.0195
z_SSGAC_COLLEGE	-0.0052	-9.5285e-05	0.0123	-0.0038	-0.001	-0.0442	0.0478	-0.0235	-0.046	-0.0478	0.0073	-0.0116	-0.0133	-0.0116	-0.016	0.0005	-0.028	-0.0305	-0.001	-0.0109	-0.0356	0.0066	0.0095	0.003	-0.0011	0.0059	0.0007	0.0041	1.0154	0.7282	0.0026	-0.0044	-0.009	-0.0088	-0.0073	-0.0051
z_SSGAC_EDUYEAR	0.0061	-0.0101	0.0202	0.0014	0.0063	-0.0379	0.0482	-0.0188	-0.0401	-0.0479	0.007	-0.0144	-0.0171	-0.013	-0.0219	-4.8585e-05	-0.028	-0.0283	-0.0221	-0.0077	-0.0347	0.0027	0.0065	-0.0064	-0.0014	-0.0067	-0.0336	-0.0314	0.7282	1.0204	0.0065	-0.0031	-0.0148	-0.027	0.0006	-0.0077
z_TAGC_ASTHMA	0.0035	0.0012	-0.0004	-0.0045	0.0023	-0.0017	0.0292	0.0055	0.0149	0.0218	0.0018	-0.0081	0.0009	0.0002	0.0004	-0.0094	0.0138	0.0161	-0.0119	0.0079	0.0181	0.0246	0.0266	0.0236	0.021	0.0125	0.0228	0.017	0.0026	0.0065	1.0565	0.0128	0.029	0.0343	-0.0097	0.0028
z_UKIBD_CD	0.0562	0.069	0.0116	0.0146	0.0151	0.0049	0.0089	0.0067	0.0029	0.0044	-0.0098	0.0194	0.0163	0.015	0.0116	0.0079	-0.0067	0.0083	0.0121	0.0146	0.0088	0.036	0.0341	0.0241	0.0639	0.0079	0.0252	0.0249	-0.0044	-0.0031	0.0128	1.1035	0.851	0.3075	0.0006	0.0201
z_UKIBD_IBD	0.0651	0.0639	0.0134	0.0032	0.01	0.0093	-0.0049	0.002	0.0047	0.0115	-0.0095	0.0201	0.014	0.0093	0.0186	-0.0022	-0.0066	0.0001	0.0145	0.0061	-9.6549e-05	0.0614	0.0605	0.0453	0.0461	0.0041	0.0484	0.0407	-0.009	-0.0148	0.029	0.851	1.1493	0.9178	-0.0136	0.0253
z_UKIBD_UC	0.0577	0.0451	0.0135	-0.0134	-0.001	0.0132	-0.0159	-0.0003	0.0042	0.0094	-0.0053	0.0152	0.0096	0.0002	0.0204	-0.0084	0.0007	-0.0073	0.0115	-0.007	-0.0076	0.0565	0.0588	0.05	0.0295	0.0097	0.0439	0.0472	-0.0088	-0.027	0.0343	0.3075	0.9178	1.1271	-0.0168	0.0197
z_VGHRV_SDNN	-0.0054	-0.0143	0.0035	0.0084	0.004	-0.0135	6.8253e-05	-0.0145	-0.0302	-0.0359	0.0116	0.0006	-0.0049	-0.0185	-0.0026	-0.021	-0.016	-0.0178	0.0062	-0.0115	-0.0181	-0.0094	-0.0108	-0.0031	0.0005	-0.0045	-0.0053	0.0046	-0.0073	0.0006	-0.0097	0.0006	-0.0136	-0.0168	0.9825	-0.0062
z_WILLER_ATRIALFIBRI	0.0316	0.0164	0.0024	0.0047	0.0178	0.0168	0.0127	0.0097	0.0161	0.016	-0.0026	-0.0082	-0.0076	0.0047	0.0063	0.0095	0.0145	0.0145	0.0059	0.0047	0.0141	0.0694	0.0672	0.1158	0.0096	0.0013	0.0236	0.0195	-0.0051	-0.0077	0.0028	0.0201	0.0253	0.0197	-0.0062	1.0572
