# Supplementary material for: Multitrait GWAS to connect disease variants and biological mechanisms
Source: PLoS Genet. 2021 Aug 30;17(8):e1009713. doi: 10.1371/journal.pgen.1009713 (PMC8437297; doi:10.1371/journal.pgen.1009713)
Supplement: S3 Table — (XLSX) [file pgen.1009713.s036.xlsx]

## Sheet: S3 Table
S3 Table - Genetic correlation
	z_CARDIOGRAMPLUSC4D_CAD	z_DIAGRAM_T2D	z_GEFOS_BMD-FOREARM	z_GEFOS_BMD-NECK	z_GEFOS_BMD-SPINE	z_GIANT_BMI	z_GIANT_HEIGHT	z_GIANT_HIP	z_GIANT_WC	z_GIANT_WHR	z_GLG_HDL	z_GLG_LDL	z_GLG_TC	z_GLG_TG	z_IGAP_AZ	z_LOOS_BEATSTMN	z_MAGIC_FAST-GLUCOSE	z_MAGIC_FAST-INSULIN	z_MAGIC_HBA1C	z_MAGIC_HOMA-B	z_MAGIC_HOMA-IR	z_MEGASTROKE_AIS	z_MEGASTROKE_AS	z_MEGASTROKE_CES	z_PGC_BIP	z_PGC_MDD	z_PGC_SCZ	z_RA_RA	z_SSGAC_COLLEGE	z_SSGAC_EDUYEAR	z_TAGC_ASTHMA	z_UKIBD_CD	z_UKIBD_IBD	z_UKIBD_UC	z_VGHRV_SDNN	z_WILLER_ATRIALFIBRI
z_CARDIOGRAMPLUSC4D_CAD	1	0.3135	0.1761	0.0693	0.0695	0.2087	-0.107	0.1175	0.2392	0.3099	-0.3069	0.2192	0.1556	0.2686	-0.0509	-0.0216	0.0303	0.1903	0.2698	0.1347	0.2065	0.4881	0.4974	0.2673	-0.0496	0.1458	-0.0214	0.1045	-0.2816	-0.3899	-0.0311	0.0527	0.0552	0.0194	-0.0509	0.1749
z_DIAGRAM_T2D	0.3135	1	-0.0695	0.1927	0.0794	0.3491	-0.0046	0.2581	0.3792	0.4112	-0.4117	0.0554	0.0011	0.3422	-0.0451	0.0438	0.5176	0.4322	0.5172	0.032	0.4607	0.2454	0.2644	-0.0453	-0.0862	-0.0077	-0.0331	-0.0496	-0.1831	-0.1659	0.1581	-0.0994	-0.1038	-0.0839	-0.2657	0.0986
z_GEFOS_BMD-FOREARM	0.1761	-0.0695	1	0.8407	0.8214	0.1726	-0.1854	-0.0636	-0.0048	0.0605	0.0086	0.032	-0.0126	-0.1004	0.4688	0.1429	0.0918	0.4611	0.1292	0.2546	0.4674	-0.0887	-0.0886	-0.1251	0.2164	-0.1392	-0.0183	0.0195	0.0405	0	0.0756	-0.2797	-0.3746	-0.4775	-0.1224	-0.0962
z_GEFOS_BMD-NECK	0.0693	0.1927	0.8407	1	0.715	0.0723	0.0205	-0.0067	0.0233	0.0506	-0.0752	-0.0689	-0.0796	0.0115	0.1741	-0.0344	0.2394	0.1178	0.1882	-0.0857	0.1671	0.0009	0.0171	-0.0677	0.0335	-0.1447	0.0048	-0.0241	0.0401	0.0206	-0.0608	-0.1426	-0.0874	0.0304	-0.1156	0.0102
z_GEFOS_BMD-SPINE	0.0695	0.0794	0.8214	0.715	1	0.0529	0.0477	-0.031	-0.0231	-0.0196	-0.0366	-0.1653	-0.1541	-0.0441	0.1981	0.0727	0.2528	-0.0112	0.1087	-0.2268	0.0055	-0.0603	-0.0816	-0.1201	0.0147	-0.1169	-0.0131	-0.117	0.0868	0.0277	-0.055	-0.128	-0.1131	-0.0631	-0.0662	-0.076
z_GIANT_BMI	0.2087	0.3491	0.1726	0.0723	0.0529	1	-0.0602	0.8492	0.9045	0.5787	-0.3579	0.0209	-0.0257	0.2221	-0.0976	-0.0484	0.2549	0.6158	0.1465	0.4275	0.641	0.1301	0.1363	0.0679	-0.0609	-0.0408	-0.0875	0.0514	-0.2197	-0.3275	0.0997	0.0523	-0.0105	-0.0998	-0.0837	0.2043
z_GIANT_HEIGHT	-0.107	-0.0046	-0.1854	0.0205	0.0477	-0.0602	1	0.397	0.2447	-0.0635	0.0004	-0.1085	-0.1162	-0.0911	-0.1239	-0.0994	0.0014	0.0349	-0.0489	0.0097	0.0383	-0.0103	-0.0454	0.2135	0.0043	-0.0896	0.0146	0.0506	0.1175	0.18	-0.06	-0.0041	0.0204	0.0291	-0.002	0.2521
z_GIANT_HIP	0.1175	0.2581	-0.0636	-0.0067	-0.031	0.8492	0.397	1	0.8915	0.3395	-0.2614	-0.0436	-0.0815	0.1064	-0.1097	-0.0742	0.2268	0.5351	0.0227	0.327	0.549	0.0701	0.0528	0.0311	-0.0628	-0.0824	-0.0582	0.0454	-0.1209	-0.1808	0.0927	0.0326	0.0038	-0.0518	-0.0685	0.3081
z_GIANT_WC	0.2392	0.3792	-0.0048	0.0233	-0.0231	0.9045	0.2447	0.8915	1	0.7336	-0.4256	0.009	-0.0378	0.2721	-0.1129	-0.0476	0.2369	0.6804	0.1422	0.4794	0.695	0.2066	0.2015	0.1094	-0.0451	-0.0059	-0.0678	0.0476	-0.2247	-0.3012	0.063	0.0614	0.0118	-0.0563	-0.1049	0.2589
z_GIANT_WHR	0.3099	0.4112	0.0605	0.0506	-0.0196	0.5787	-0.0635	0.3395	0.7336	1	-0.491	0.1265	0.0836	0.4142	-0.0884	0.0215	0.1466	0.6544	0.2688	0.5332	0.6555	0.285	0.2974	0.1105	-0.0525	0.1165	-0.0577	0.0129	-0.3017	-0.3347	-0.0245	0.0542	0.001	-0.0476	-0.141	0.0893
z_GLG_HDL	-0.3069	-0.4117	0.0086	-0.0752	-0.0366	-0.3579	0.0004	-0.2614	-0.4256	-0.491	1	0.1126	0.2142	-0.5923	0.2197	0.0217	-0.1602	-0.4413	-0.1821	-0.3249	-0.4733	-0.2326	-0.2184	-0.0505	0.037	-0.0307	0.0337	0.0362	0.2662	0.2629	-0.0219	-0.1053	-0.0464	0.0356	0.1039	-0.1391
z_GLG_LDL	0.2192	0.0554	0.032	-0.0689	-0.1653	0.0209	-0.1085	-0.0436	0.009	0.1265	0.1126	1	0.9889	0.3658	-0.021	0.0906	-0.0757	-0.0358	0.1474	0.0414	-0.0553	0.0555	0.0194	-0.0036	-0.0416	-0.0715	-0.0207	-0.0422	-0.11	0.024	0.0449	-0.1194	-0.1124	-0.1112	-0.0479	-0.0292
z_GLG_TC	0.1556	0.0011	-0.0126	-0.0796	-0.1541	-0.0257	-0.1162	-0.0815	-0.0378	0.0836	0.2142	0.9889	1	0.4423	-0.009	0.1256	-0.0963	-0.0282	0.1202	0.0518	-0.0384	0.062	0.0337	0.0213	-0.0115	0.0025	-0.0289	-0.0553	-0.0793	0.0426	0.0036	-0.1107	-0.0946	-0.0843	-0.0094	-0.0563
z_GLG_TG	0.2686	0.3422	-0.1004	0.0115	-0.0441	0.2221	-0.0911	0.1064	0.2721	0.4142	-0.5923	0.3658	0.4423	1	-0.1027	0.1188	0.0443	0.399	0.1444	0.341	0.4166	0.1944	0.1851	0.0518	-0.0051	0.1866	-0.0483	-0.1166	-0.2272	-0.2076	0.0307	0.0092	-0.006	-0.0322	-0.0633	0.0344
z_IGAP_AZ	-0.0509	-0.0451	0.4688	0.1741	0.1981	-0.0976	-0.1239	-0.1097	-0.1129	-0.0884	0.2197	-0.021	-0.009	-0.1027	1	-0.0362	-0.0836	-0.2505	-0.1413	-0.1973	-0.2005	-0.1998	-0.2401	-0.5461	0.016	0.1821	0.1132	-0.1943	-0.2692	-0.166	0.1288	-0.052	-0.077	-0.0971	-0.0183	-0.0685
z_LOOS_BEATSTMN	-0.0216	0.0438	0.1429	-0.0344	0.0727	-0.0484	-0.0994	-0.0742	-0.0476	0.0215	0.0217	0.0906	0.1256	0.1188	-0.0362	1	0.0566	0.0764	0.12	0.09	0.0925	-0.0419	0.0525	-0.3031	0.0206	0.0994	0.0216	-0.0027	-0.191	-0.2553	0.2089	0.0155	0.0846	0.1405	-0.646	-0.0842
z_MAGIC_FAST-GLUCOSE	0.0303	0.5176	0.0918	0.2394	0.2528	0.2549	0.0014	0.2268	0.2369	0.1466	-0.1602	-0.0757	-0.0963	0.0443	-0.0836	0.0566	1	0.2524	0.509	-0.4036	0.3348	0.1245	0.1246	0.007	0.0225	0.0757	-0.0535	-0.0118	-0.0532	-0.1374	-0.116	0.0133	0.0018	-0.0384	0.028	0.0312
z_MAGIC_FAST-INSULIN	0.1903	0.4322	0.4611	0.1178	-0.0112	0.6158	0.0349	0.5351	0.6804	0.6544	-0.4413	-0.0358	-0.0282	0.399	-0.2505	0.0764	0.2524	1	0.0903	0.7814	0.9891	0.0149	0.0298	-0.1323	0.0115	-0.0072	-0.1096	-0.0202	-0.1553	-0.0803	-0.0337	0.0647	0.0818	0.0723	-0.1479	0.0606
z_MAGIC_HBA1C	0.2698	0.5172	0.1292	0.1882	0.1087	0.1465	-0.0489	0.0227	0.1422	0.2688	-0.1821	0.1474	0.1202	0.1444	-0.1413	0.12	0.509	0.0903	1	-0.3116	0.1183	0.0134	0.0855	-0.1728	0.0437	-0.1817	-0.0816	0.1586	-0.1978	0.074	0.1224	-0.0518	-0.0731	-0.0677	-0.2089	0.0072
z_MAGIC_HOMA-B	0.1347	0.032	0.2546	-0.0857	-0.2268	0.4275	0.0097	0.327	0.4794	0.5332	-0.3249	0.0414	0.0518	0.341	-0.1973	0.09	-0.4036	0.7814	-0.3116	1	0.723	-0.0089	0.0345	-0.0379	-0.0144	-0.0205	-0.0469	-0.0345	-0.1324	-0.0698	0.0285	0.0108	0.0517	0.0984	-0.1201	0.0454
z_MAGIC_HOMA-IR	0.2065	0.4607	0.4674	0.1671	0.0055	0.641	0.0383	0.549	0.695	0.6555	-0.4733	-0.0553	-0.0384	0.4166	-0.2005	0.0925	0.3348	0.9891	0.1183	0.723	1	0.0505	0.0594	-0.1076	0.0356	0.0533	-0.0986	-0.0606	-0.1564	-0.1107	-0.1092	0.0415	0.0655	0.0669	-0.1325	0.0748
z_MEGASTROKE_AIS	0.4881	0.2454	-0.0887	0.0009	-0.0603	0.1301	-0.0103	0.0701	0.2066	0.285	-0.2326	0.0555	0.062	0.1944	-0.1998	-0.0419	0.1245	0.0149	0.0134	-0.0089	0.0505	1	0.9759	0.8604	0.066	0.1312	0.0229	0.2307	-0.3436	-0.2498	-0.0126	0.0021	-0.0449	-0.0784	0.0347	0.3561
z_MEGASTROKE_AS	0.4974	0.2644	-0.0886	0.0171	-0.0816	0.1363	-0.0454	0.0528	0.2015	0.2974	-0.2184	0.0194	0.0337	0.1851	-0.2401	0.0525	0.1246	0.0298	0.0855	0.0345	0.0594	0.9759	1	0.8127	0.0385	0.15	0.0187	0.2494	-0.4063	-0.3183	-0.0137	0.0168	-0.0495	-0.1092	0.0523	0.4007
z_MEGASTROKE_CES	0.2673	-0.0453	-0.1251	-0.0677	-0.1201	0.0679	0.2135	0.0311	0.1094	0.1105	-0.0505	-0.0036	0.0213	0.0518	-0.5461	-0.3031	0.007	-0.1323	-0.1728	-0.0379	-0.1076	0.8604	0.8127	1	0.0793	0.0162	0.0486	0.3041	-0.1722	0.0286	-0.0749	-0.0779	-0.1564	-0.223	0.0931	0.6698
z_PGC_BIP	-0.0496	-0.0862	0.2164	0.0335	0.0147	-0.0609	0.0043	-0.0628	-0.0451	-0.0525	0.037	-0.0416	-0.0115	-0.0051	0.016	0.0206	0.0225	0.0115	0.0437	-0.0144	0.0356	0.066	0.0385	0.0793	1	0.5341	0.7521	-0.1089	0.2932	0.2934	-0.02	0.0788	0.1413	0.1957	-0.0113	0.0144
z_PGC_MDD	0.1458	-0.0077	-0.1392	-0.1447	-0.1169	-0.0408	-0.0896	-0.0824	-0.0059	0.1165	-0.0307	-0.0715	0.0025	0.1866	0.1821	0.0994	0.0757	-0.0072	-0.1817	-0.0205	0.0533	0.1312	0.15	0.0162	0.5341	1	0.4706	-0.1407	-0.1027	0.0316	0.1121	0.1397	0.1818	0.1531	0.0596	0.0351
z_PGC_SCZ	-0.0214	-0.0331	-0.0183	0.0048	-0.0131	-0.0875	0.0146	-0.0582	-0.0678	-0.0577	0.0337	-0.0207	-0.0289	-0.0483	0.1132	0.0216	-0.0535	-0.1096	-0.0816	-0.0469	-0.0986	0.0229	0.0187	0.0486	0.7521	0.4706	1	-0.031	0.0761	0.2374	0.0076	0.1208	0.1431	0.1664	-0.0135	-0.0271
z_RA_RA	0.1045	-0.0496	0.0195	-0.0241	-0.117	0.0514	0.0506	0.0454	0.0476	0.0129	0.0362	-0.0422	-0.0553	-0.1166	-0.1943	-0.0027	-0.0118	-0.0202	0.1586	-0.0345	-0.0606	0.2307	0.2494	0.3041	-0.1089	-0.1407	-0.031	1	-0.2924	-0.0738	0.0066	0.0681	0.0891	0.0798	-0.1043	0.0571
z_SSGAC_COLLEGE	-0.2816	-0.1831	0.0405	0.0401	0.0868	-0.2197	0.1175	-0.1209	-0.2247	-0.3017	0.2662	-0.11	-0.0793	-0.2272	-0.2692	-0.191	-0.0532	-0.1553	-0.1978	-0.1324	-0.1564	-0.3436	-0.4063	-0.1722	0.2932	-0.1027	0.0761	-0.2924	1	1.0536	-0.1069	-0.1713	-0.1215	-0.0366	0.1645	-0.0661
z_SSGAC_EDUYEAR	-0.3899	-0.1659	0	0.0206	0.0277	-0.3275	0.18	-0.1808	-0.3012	-0.3347	0.2629	0.024	0.0426	-0.2076	-0.166	-0.2553	-0.1374	-0.0803	0.074	-0.0698	-0.1107	-0.2498	-0.3183	0.0286	0.2934	0.0316	0.2374	-0.0738	1.0536	1	-0.0587	-0.1608	-0.0771	0.1489	0.3141	-0.0287
z_TAGC_ASTHMA	-0.0311	0.1581	0.0756	-0.0608	-0.055	0.0997	-0.06	0.0927	0.063	-0.0245	-0.0219	0.0449	0.0036	0.0307	0.1288	0.2089	-0.116	-0.0337	0.1224	0.0285	-0.1092	-0.0126	-0.0137	-0.0749	-0.02	0.1121	0.0076	0.0066	-0.1069	-0.0587	1	0.0812	0.011	-0.088	0.0489	0.0872
z_UKIBD_CD	0.0527	-0.0994	-0.2797	-0.1426	-0.128	0.0523	-0.0041	0.0326	0.0614	0.0542	-0.1053	-0.1194	-0.1107	0.0092	-0.052	0.0155	0.0133	0.0647	-0.0518	0.0108	0.0415	0.0021	0.0168	-0.0779	0.0788	0.1397	0.1208	0.0681	-0.1713	-0.1608	0.0812	1	0.9269	0.6385	-0.0523	0.0472
z_UKIBD_IBD	0.0552	-0.1038	-0.3746	-0.0874	-0.1131	-0.0105	0.0204	0.0038	0.0118	0.001	-0.0464	-0.1124	-0.0946	-0.006	-0.077	0.0846	0.0018	0.0818	-0.0731	0.0517	0.0655	-0.0449	-0.0495	-0.1564	0.1413	0.1818	0.1431	0.0891	-0.1215	-0.0771	0.011	0.9269	1	0.8854	0.0343	0.0326
z_UKIBD_UC	0.0194	-0.0839	-0.4775	0.0304	-0.0631	-0.0998	0.0291	-0.0518	-0.0563	-0.0476	0.0356	-0.1112	-0.0843	-0.0322	-0.0971	0.1405	-0.0384	0.0723	-0.0677	0.0984	0.0669	-0.0784	-0.1092	-0.223	0.1957	0.1531	0.1664	0.0798	-0.0366	0.1489	-0.088	0.6385	0.8854	1	0.0683	0.0187
z_VGHRV_SDNN	-0.0509	-0.2657	-0.1224	-0.1156	-0.0662	-0.0837	-0.002	-0.0685	-0.1049	-0.141	0.1039	-0.0479	-0.0094	-0.0633	-0.0183	-0.646	0.028	-0.1479	-0.2089	-0.1201	-0.1325	0.0347	0.0523	0.0931	-0.0113	0.0596	-0.0135	-0.1043	0.1645	0.3141	0.0489	-0.0523	0.0343	0.0683	1	0.0459
z_WILLER_ATRIALFIBRI	0.1749	0.0986	-0.0962	0.0102	-0.076	0.2043	0.2521	0.3081	0.2589	0.0893	-0.1391	-0.0292	-0.0563	0.0344	-0.0685	-0.0842	0.0312	0.0606	0.0072	0.0454	0.0748	0.3561	0.4007	0.6698	0.0144	0.0351	-0.0271	0.0571	-0.0661	-0.0287	0.0872	0.0472	0.0326	0.0187	0.0459	1
