# Supplementary material for: Multitrait GWAS to connect disease variants and biological mechanisms
Source: PLoS Genet. 2021 Aug 30;17(8):e1009713. doi: 10.1371/journal.pgen.1009713 (PMC8437297; doi:10.1371/journal.pgen.1009713)
Supplement: S4 Table — (XLSX) [file pgen.1009713.s037.xlsx]

## Sheet: S4 Table
S4 Table - New associations for the Metabolism phenotype set
RSID	Chr.	Position	Ref.	Alt.	P_Omn	P_SZ_ica	P_SZ_gene	P_SZ_1	P_SZ_res	z_GLG_HDL	z_GLG_LDL	z_GLG_TC	z_GLG_TG	z_MAGIC_FAST-GLUCOSE	z_MAGIC_FAST-INSULIN	z_MAGIC_HOMA-B	z_MAGIC_HOMA-IR	z_MAGIC_HBA1C	z_DIAGRAM_T2D	test
rs4847420	1	93845674	A	C	5.53491e-09	0.792101	0.117527	0.011078	0.974735	5.69228	3.33841	4.37354	-1.93807	0.605413	-0.227991	0.440609	0.0722972	-1.25826	-0.0692533	Omnibus
rs1534099	2	121327860	G	A	1.78625e-09	0.0303062	0.0259128	0.0122017	0.0988649	1.40727	5.10107	4.09756	-2.06352	NA	NA	NA	NA	1.64203	-3.07874	Omnibus
rs55980684	3	170701427	G	A	9.19784e-15	2.13311e-07	0.30763	0.44515	0.0486581	-0.423877	2.4629	2.85917	3.91284	-5.32556	1.19049	4.55399	0.0234978	-3.82505	-2.11339	Omnibus
rs6446481	4	6295583	C	A	1.25065e-09	4.95777e-12	0.00123464	0.000241194	0.0891848	0.552986	-0.568877	0.0911308	-0.415248	-5.11771	-1.6692	1.24688	-2.13192	-2.30207	-5.62635	Omnibus
rs11742815	5	51889633	C	A	1.95135e-10	0.000108341	0.00748442	0.0110708	0.127231	0.942194	0.82739	-0.0989153	-2.01543	-3.25732	-0.778921	-1.29475	-0.780044	-1.09543	-3.47874	Omnibus
rs4295344	5	57262552	C	T	2.25857e-09	0.441904	0.0761164	0.0059456	0.00659781	2.55291	-1.6105	-0.373693	-1.37715	2.82763	3.99352	1.05717	3.49871	3.73514	-2.36065	Omnibus
rs375289	5	71841283	C	T	4.07221e-09	0.162913	0.000287533	4.68331e-06	0.00154433	-2.0915	4.34222	4.6879	5.16066	0.97807	0.978535	1.96994	2.05312	1.45468	0.344963	Omnibus
rs200493	6	27795418	A	G	4.1194e-09	0.717534	0.406094	0.0476071	0.429773	-2.49071	0.0811553	-2.20691	-4.47305	1.05871	-0.73298	-0.532656	-0.244916	2.12436	-1.18335	Omnibus
rs9257267	6	28819880	G	A	6.31376e-09	0.0345624	0.289308	3.2087e-06	0.0645448	-3.2847	-0.80384	-2.92002	-3.64772	NA	NA	NA	NA	NA	-1.42616	Omnibus
rs3095328	6	30723781	A	G	4.42364e-16	0.897262	0.729322	2.08959e-05	0.00749939	-3.51933	-3.01533	-5.47403	-5.08903	1.7118	NA	NA	NA	2.5879	-0.244189	Omnibus
rs2419478	7	65247150	A	G	4.95416e-12	0.16823	0.0121928	0.00928902	0.000175052	-0.628823	-1.83286	-0.730638	4.0499	-1.13945	-4.93796	-2.21957	-4.57873	0.573715	0.150579	Omnibus
rs7820459	8	8150980	G	A	2.4851e-10	0.00119085	0.302663	0.425609	0.114537	1.3182	-1.01375	-0.136871	3.89368	-2.38858	1.20852	2.34271	1.5869	-1.16512	-2.1865	Omnibus
rs11250177	8	11799099	G	A	7.25026e-11	0.0612439	0.0391445	0.147351	0.0421032	-0.238319	-1.17265	0.0307762	5.32722	-0.651782	1.0647	2.06436	1.91054	0.0291487	-2.07304	Omnibus
rs72754501	9	95383586	G	A	5.64355e-10	0.0186244	0.000196154	2.58292e-05	0.00349767	0.105628	-2.60367	-3.09689	-3.84182	2.09555	-2.22913	-2.86611	-1.80839	1.21527	-5.23795	Omnibus
rs2777798	9	107557865	A	G	1.29926e-11	0.00612547	0.254194	2.69356e-09	0.104162	-5.01684	-2.23	-4.53448	-2.42583	NA	NA	NA	NA	NA	NA	Omnibus
rs138003734	11	62828076	T	C	5.14169e-11	0.0193641	0.000756977	1.91688e-09	6.99765e-05	-3.72525	-1.75557	-2.83605	1.42996	-2.49232	-4.64919	-2.44831	-4.11042	-2.72254	-2.76108	Omnibus
rs11063841	12	5837252	A	G	6.41156e-09	0.378826	0.313753	0.381214	0.818525	-0.817828	0.460239	1.98243	5.22259	-1.50067	0.286069	-0.701167	-0.905716	-1.14192	0.917848	Omnibus
rs1040014	12	54994279	T	C	3.81601e-12	0.932916	0.0758337	0.0466309	0.0649589	-0.424776	1.61829	1.49928	0.715176	-0.355654	1.32101	0.233081	2.81255	1.22679	-0.0072989	Omnibus
rs5763582	22	30291009	T	C	1.91637e-09	9.5671e-09	1.893e-06	5.1582e-08	0.00157258	1.82261	-2.45282	-3.00576	-2.96437	-2.05235	-2.06732	-1.25371	-2.45416	-3.67846	-5.5377	Omnibus
rs3130670	6	30743864	G	T	3.81018e-14	5.45031e-08	0.0897984	9.05364e-13	2.55923e-05	-3.14984	-3.35892	-5.60303	-4.94889	NA	NA	NA	NA	NA	NA	SumZ_1
rs2777798	9	107557865	A	G	1.29926e-11	0.00612547	0.254194	2.69356e-09	0.104162	-5.01684	-2.23	-4.53448	-2.42583	NA	NA	NA	NA	NA	NA	SumZ_1
rs138003734	11	62828076	T	C	5.14169e-11	0.0193641	0.000756977	1.91688e-09	6.99765e-05	-3.72525	-1.75557	-2.83605	1.42996	-2.49232	-4.64919	-2.44831	-4.11042	-2.72254	-2.76108	SumZ_1
rs655720	3	136103267	C	T	3.81652e-08	0.00126605	4.58024e-10	0.0780204	1.13427e-06	4.71326	-1.18169	-0.815326	-5.18522	NA	NA	NA	NA	NA	-2.10323	SumZ_gene
rs13337451	16	19794347	A	G	7.90461e-08	0.0333561	2.09413e-10	0.000103773	2.40769e-07	4.57221	-0.346507	0.931946	-1.90863	-1.74775	-4.73292	-3.807	-4.75052	-1.89059	-3.17307	SumZ_gene
rs6446481	4	6295583	C	A	1.25065e-09	4.95777e-12	0.00123464	0.000241194	0.0891848	0.552986	-0.568877	0.0911308	-0.415248	-5.11771	-1.6692	1.24688	-2.13192	-2.30207	-5.62635	SumZ_ica
rs72695652	4	185715901	G	A	4.39345e-07	4.13462e-09	7.88003e-05	0.000137819	0.0505748	1.12394	0.0382625	-0.13356	-2.05563	-3.66819	-0.357599	NA	NA	-4.0217	-3.70215	SumZ_ica
rs9505111	6	7278780	T	C	NA	7.76341e-10	0.398645	0.10314	0.371952	0.0548611	0.0943939	-0.117317	-0.926316	-1.8355	1.43088	2.05756	0.640415	-3.11568	-5.35953	SumZ_ica
rs6987752	8	95966531	C	T	1.05618e-06	6.07178e-09	0.0482015	0.0144903	0.699743	-0.743886	0.609352	0.570265	2.36207	3.3373	-0.136382	-1.22956	-0.0618494	1.13514	4.77252	SumZ_ica
rs11856307	15	62399093	C	A	9.61799e-07	2.99305e-09	0.73935	0.610375	0.268165	0.243782	1.24504	0.94708	-0.431389	-4.9658	1.19666	3.39428	0.411235	-0.429089	-3.82407	SumZ_ica
rs5763582	22	30291009	T	C	1.91637e-09	9.5671e-09	1.893e-06	5.1582e-08	0.00157258	1.82261	-2.45282	-3.00576	-2.96437	-2.05235	-2.06732	-1.25371	-2.45416	-3.67846	-5.5377	SumZ_ica
rs3783347	14	100839261	T	G	3.82335e-07	0.000595089	2.50929e-06	4.33569e-05	2.57919e-09	3.01973	-3.34306	-3.26105	-3.0442	-4.40827	NA	NA	NA	-1.08324	-0.412463	SumZ_residual
