# Supplementary material for: Multitrait GWAS to connect disease variants and biological mechanisms
Source: PLoS Genet. 2021 Aug 30;17(8):e1009713. doi: 10.1371/journal.pgen.1009713 (PMC8437297; doi:10.1371/journal.pgen.1009713)
Supplement: S5 Table — (XLSX) [file pgen.1009713.s038.xlsx]

## Sheet: S5 Table
S5 Table - New associations for the Cardiovascular phenotype set
RSID	Chr.	Position	Ref.	Alt.	P_Omn	P_SZ_ica	P_SZ_gene	P_SZ_1	P_SZ_res	z_CARDIOGRAMPLUSC4D_CAD	z_MEGASTROKE_AS	z_MEGASTROKE_AIS	z_MEGASTROKE_CES	z_VGHRV_SDNN	z_LOOS_BEATSTMN	z_WILLER_ATRIALFIBRI	test
rs28470722	1	38386727	A	G	1.51816e-09	4.66342e-10	6.96733e-06	2.03924e-07	0.000817562	4.89481	3.49935	3.36061	0.847171	NA	NA	3.69475	Omnibus
rs4076834	2	44081627	G	T	1.56188e-09	1.81518e-11	NA	1.71334e-07	1.03651e-05	-5.27193	-4.31639	-4.47722	-2.6424	NA	NA	0.309949	Omnibus
rs12906125	15	91427612	A	G	5.41416e-10	6.29331e-12	1.66583e-07	1.7961e-08	7.69079e-06	5.35323	3.95483	4.62357	2.86387	NA	NA	0.865141	Omnibus
rs7194057	16	6895960	T	C	6.34829e-09	0.636681	0.853119	0.997173	0.537792	1.08576	-0.190012	-0.982406	-0.479476	5.0987	-4.58062	0.0601954	Omnibus
rs9914266	17	2133250	C	T	2.13912e-10	2.0434e-09	0.0016145	1.12517e-06	0.107822	5.34745	0.835031	1.09185	1.29072	0.965285	2.3895	4.76152	Omnibus
rs1573644	15	91421283	C	T	7.09521e-10	1.24672e-11	4.55469e-08	5.75314e-09	1.94854e-06	5.12408	4.27111	4.87592	3.06209	NA	NA	0.933426	SumZ_1
rs28470722	1	38386727	A	G	1.51816e-09	4.66342e-10	6.96733e-06	2.03924e-07	0.000817562	4.89481	3.49935	3.36061	0.847171	NA	NA	3.69475	SumZ_ica
rs4076834	2	44081627	G	T	1.56188e-09	1.81518e-11	NA	1.71334e-07	1.03651e-05	-5.27193	-4.31639	-4.47722	-2.6424	NA	NA	0.309949	SumZ_ica
rs17517928	2	216291359	T	C	1.25422e-06	1.91312e-09	4.32631e-05	9.68748e-05	0.00111221	-5.02101	-2.97197	-2.51718	-2.86913	0.955921	0.101567	-1.03558	SumZ_ica
rs12906125	15	91427612	A	G	5.41416e-10	6.29331e-12	1.66583e-07	1.7961e-08	7.69079e-06	5.35323	3.95483	4.62357	2.86387	NA	NA	0.865141	SumZ_ica
rs9914266	17	2133250	C	T	2.13912e-10	2.0434e-09	0.0016145	1.12517e-06	0.107822	5.34745	0.835031	1.09185	1.29072	0.965285	2.3895	4.76152	SumZ_ica
rs656384	18	57906500	A	G	2.34976e-06	4.77611e-09	0.00172093	0.00128486	0.0370766	5.24416	1.45778	1.94963	1.51017	-1.15257	0.0800705	1.94173	SumZ_ica
rs55723415	12	123334984	T	C	2.37896e-07	0.0108647	6.19692e-08	2.70921e-05	7.06701e-09	1.95263	NA	NA	NA	NA	-0.26264	5.62575	SumZ_residual
