# Supplementary material for: Multitrait GWAS to connect disease variants and biological mechanisms
Source: PLoS Genet. 2021 Aug 30;17(8):e1009713. doi: 10.1371/journal.pgen.1009713 (PMC8437297; doi:10.1371/journal.pgen.1009713)
Supplement: S6 Table — (XLSX) [file pgen.1009713.s039.xlsx]

## Sheet: S6 Table
S6 Table - New associations for the Immunity phenotype set
RSID	Chr.	Position	Ref.	Alt.	P_Omn	P_SZ_ica	P_SZ_gene	P_SZ_1	P_SZ_res	z_GEFOS_BMD-FOREARM	z_GEFOS_BMD-NECK	z_GEFOS_BMD-SPINE	z_RA_RA	z_TAGC_ASTHMA	z_UKIBD_IBD	z_UKIBD_CD	z_UKIBD_UC	test
rs1995301	1	70991829	G	A	6.17874e-11	0.0992703	0.450036	0.203498	0.785846	-0.902668	-1.03589	-1.49619	-0.954165	NA	-0.0452601	4.52951	-4.83151	Omnibus
rs12730935	1	154419892	A	G	1.07267e-10	0.563634	0.032886	0.0860582	0.0145587	0.0357822	-0.445759	0.103261	-4.57334	5.0319	-2.21038	-3.56084	-1.05294	Omnibus
rs57669318	2	198823642	A	C	6.51798e-15	0.00162257	0.000606184	0.718774	0.0429641	-1.49043	-3.831	-1.88285	-4.12387	3.91751	2.37959	5.22812	-1.59678	Omnibus
rs267972	5	10727639	G	A	9.2657e-09	0.746091	2.57756e-06	8.73548e-06	1.78661e-06	-1.18112	0.200858	-1.48349	4.67778	2.22223	4.7987	4.79645	3.25149	Omnibus
rs74614126	6	55220633	C	T	2.15508e-13	0.241561	0.0391367	0.45317	0.0587929	-0.72815	2.08933	1.0121	0.318639	NA	-1.06494	-1.68168	-2.73914	Omnibus
rs9942545	6	113714876	T	C	8.46977e-16	0.0555042	0.408071	0.0632789	0.149047	1.43996	NA	NA	-0.772193	1.25685	0.449679	2.70746	1.10007	Omnibus
rs13248948	8	75441925	A	G	1.54268e-10	0.14033	0.978387	0.201625	0.392832	-0.0233589	-0.125018	2.65431	NA	NA	1.71804	-0.2467	0.560429	Omnibus
rs10818481	9	123647855	T	C	1.02118e-12	0.000138585	0.178474	0.57633	0.250184	-2.46724	-1.32647	-4.49728	4.90032	4.84733	-1.26686	-1.61784	-0.743848	Omnibus
rs7098217	10	28455353	G	T	3.59302e-09	0.372968	0.408003	0.725644	0.520034	-0.566453	-2.43108	4.30307	-0.931056	NA	-0.773587	0.359287	-1.26719	Omnibus
rs2292626	10	124186714	T	C	6.76094e-09	1.69576e-07	0.195543	0.000625218	0.0257113	-3.19465	-5.1191	-3.13102	3.48076	0.840044	-2.64187	-2.56694	-0.962497	Omnibus
rs174568	11	61593816	T	C	1.43246e-13	0.0683165	0.0980093	0.196595	0.000566791	2.38234	-0.794839	2.29631	-3.58275	-5.32622	3.78356	4.95861	1.30234	Omnibus
rs144534295	18	53042837	G	A	3.12346e-33	0.404667	0.0297127	0.0209714	0.00558973	-0.212688	1.18345	-0.212445	-0.214702	NA	1.42154	3.44779	3.18491	Omnibus
rs6042824	20	14599189	A	C	1.02731e-09	0.000207132	0.000116897	0.703494	0.0151786	0.115925	4.64203	2.94029	1.59819	-0.663369	-2.51391	-5.30888	0.66915	Omnibus
rs2272908	1	1721479	C	T	2.15224e-07	0.00170054	4.47671e-10	0.079655	2.21827e-06	-2.57927	-2.81105	-3.32005	2.43238	0.117185	5.25603	3.48296	4.23456	SumZ_gene
rs4244811	11	65320780	G	A	2.16609e-07	7.79118e-05	8.86907e-09	0.857491	0.000335131	2.92878	4.34702	3.0138	-2.63555	1.64815	-3.88531	-3.12402	-2.99085	SumZ_gene
rs11221335	11	128385906	C	T	4.93845e-08	0.00719772	7.25271e-10	0.0220016	3.19638e-07	-2.17523	-1.48465	-3.88341	0	2.34923	5.5775	3.98374	4.53542	SumZ_gene
rs72859467	11	16593142	A	C	6.99863e-07	5.19065e-09	0.0281782	0.0001365	0.396695	1.01045	5.15107	5.35073	NA	NA	0.920139	0.446135	0.676379	SumZ_ica
rs636159	11	86862397	T	G	5.02564e-06	7.48546e-09	0.000469361	0.000256023	0.786317	-4.48439	-4.10204	-5.00283	0.398855	-0.592433	-0.195721	-0.47398	0.240986	SumZ_ica
