# Supplementary material for: Multitrait GWAS to connect disease variants and biological mechanisms
Source: PLoS Genet. 2021 Aug 30;17(8):e1009713. doi: 10.1371/journal.pgen.1009713 (PMC8437297; doi:10.1371/journal.pgen.1009713)
Supplement: S7 Table — (XLSX) [file pgen.1009713.s040.xlsx]

## Sheet: S7 Table
S7 Table - New associations for the Anthropometry phenotype set
RSID	Chr.	Position	Ref.	Alt.	P_Omn	P_SZ_ica	P_SZ_gene	P_SZ_1	P_SZ_res	z_GIANT_HEIGHT	z_GIANT_BMI	z_GIANT_HIP	z_GIANT_WC	z_GIANT_WHR	test
rs3747973	1	205677148	A	G	4.46952e-10	6.90611e-07	2.13994e-07	1.50072e-09	4.66274e-07	5.23499	3.91514	3.13463	3.73768	2.58426	Omnibus
rs10924501	1	235351447	A	G	9.30543e-09	2.60932e-07	6.73116e-08	1.78072e-09	1.34242e-07	-4.65118	-3.22888	-4.44504	-4.45625	-1.74024	Omnibus
rs35242522	3	27485231	G	A	1.40777e-10	0.000101056	0.000159291	3.48486e-05	0.000583487	-3.76205	-3.73449	-4.70238	-2.23826	1.69503	Omnibus
rs9871965	3	88338491	C	T	2.40835e-09	8.73293e-07	2.31261e-07	4.28434e-09	NA	-5.0495	-3.03951	-5.12467	-3.88961	-0.975562	Omnibus
rs1868167	3	108449966	A	G	1.56511e-17	0.0574971	0.0607085	0.0453861	0.0686006	-1.5141	-1.82567	0.148978	-2.65207	-0.31718	Omnibus
rs35637422	3	184009586	A	G	3.11442e-12	4.14349e-07	1.66952e-07	1.88764e-09	6.75964e-07	5.67019	3.69234	5.36737	3.76534	-0.00274692	Omnibus
rs6835324	4	77117309	A	G	4.1815e-09	NA	6.87718e-06	5.55132e-05	1.8638e-05	-0.189118	5.36538	3.06181	2.73174	1.43953	Omnibus
rs2276936	4	89726283	C	A	8.48982e-12	0.00465197	0.0109822	0.0258518	0.0248974	-0.934589	-2.60509	-4.76378	-1.8735	3.31697	Omnibus
rs7006761	8	25750388	A	G	1.61273e-09	NA	1.43863e-07	7.054e-09	1.15292e-07	-3.23888	-3.40419	-1.83167	-4.28836	-5.05966	Omnibus
rs7459473	8	62104878	A	C	6.56935e-10	4.46845e-07	5.9855e-06	0.000467854	9.11453e-06	-2.87071	5.38496	1.9933	3.26845	2.99381	Omnibus
rs12768182	10	54021937	A	G	3.37188e-11	0.787618	0.850961	0.272753	0.929173	-4.21417	-2.34239	0.949478	0.759651	1.47123	Omnibus
rs10761751	10	65154885	G	A	4.09121e-12	0.000135812	0.000801044	0.0369699	0.00055299	4.87109	-4.01849	0.251897	-2.8354	-4.69092	Omnibus
rs55922628	10	77191441	C	A	2.49332e-11	0.00026685	0.000471487	0.000105656	0.00160113	3.77975	3.88328	3.76814	2.29742	-1.79299	Omnibus
rs12272314	11	590648	G	A	1.99901e-10	2.72943e-05	2.9416e-05	1.5233e-06	7.71186e-05	-4.0793	-4.42217	-2.31241	-2.40611	-1.58139	Omnibus
rs1940729	11	112852192	C	T	2.17527e-10	1.93827e-08	1.58001e-07	1.49442e-05	3.43221e-07	1.69779	-4.65616	-5.25431	-3.58832	-1.52692	Omnibus
rs17192551	12	90386882	A	G	9.4871e-10	1.42323e-06	4.33286e-07	3.7749e-09	1.18759e-06	-5.5535	-3.44314	-4.32869	-3.75987	-1.05812	Omnibus
rs1265744	12	111026784	C	T	1.04782e-11	2.67672e-10	1.04902e-09	2.18396e-09	5.21681e-09	2.19516	5.56508	5.19393	4.50182	0.963565	Omnibus
rs7334728	13	96941553	A	G	5.37885e-09	1.22262e-08	1.62835e-07	1.38722e-05	4.05751e-07	-1.6127	5.40458	4.16058	3.72816	1.69768	Omnibus
rs61989120	14	40818021	C	T	2.63321e-09	6.23394e-12	8.66017e-12	1.096e-10	1.38109e-11	-0.821486	-4.66033	-5.50772	-5.57241	-3.30316	Omnibus
rs11160421	14	98355454	G	A	2.55175e-09	0.0939737	0.307586	0.704106	0.398557	-4.47539	2.34272	2.76781	0.680638	-2.4849	Omnibus
rs72774845	16	15147954	C	A	1.75187e-10	4.20813e-08	8.45025e-09	4.0368e-11	1.87795e-08	-5.4587	-3.85629	-3.9721	-4.41713	-2.62155	Omnibus
rs8048267	16	73090039	G	A	8.31323e-10	1.25981e-09	6.51949e-10	1.19331e-10	1.39136e-09	3.39752	4.24489	4.56902	5.18159	2.43238	Omnibus
rs10404636	19	1983860	C	T	2.52795e-09	6.08083e-10	4.09487e-09	9.46056e-08	1.29295e-08	-0.144051	-5.37088	-4.98181	-4.31244	-1.61956	Omnibus
rs7257694	19	30314666	T	C	1.45337e-11	5.67616e-11	1.80516e-11	1.42392e-12	2.31494e-11	3.33578	4.73941	3.47211	5.43096	4.822	Omnibus
rs36592	22	30330139	T	C	2.69709e-11	0.178954	0.166254	0.764898	0.085313	4.87893	0.902652	-0.6921	-2.08022	-3.92987	Omnibus
rs55825112	1	1861152	A	G	4.95439e-09	2.60452e-10	4.81923e-10	4.66002e-09	6.05744e-10	-0.453712	-4.78796	-3.59965	-5.33983	-3.85478	SumZ_1
rs3747973	1	205677148	A	G	4.46952e-10	6.90611e-07	2.13994e-07	1.50072e-09	4.66274e-07	5.23499	3.91514	3.13463	3.73768	2.58426	SumZ_1
rs10924501	1	235351447	A	G	9.30543e-09	2.60932e-07	6.73116e-08	1.78072e-09	1.34242e-07	-4.65118	-3.22888	-4.44504	-4.45625	-1.74024	SumZ_1
rs200913015	2	161046192	A	G	1.1916e-07	1.51649e-06	3.05244e-07	9.81529e-09	2.8684e-07	3.72936	3.00506	2.59542	4.06878	4.25254	SumZ_1
rs9871965	3	88338491	C	T	2.40835e-09	8.73293e-07	2.31261e-07	4.28434e-09	NA	-5.0495	-3.03951	-5.12467	-3.88961	-0.975562	SumZ_1
rs35637422	3	184009586	A	G	3.11442e-12	4.14349e-07	1.66952e-07	1.88764e-09	6.75964e-07	5.67019	3.69234	5.36737	3.76534	-0.00274692	SumZ_1
rs4717540	7	70106569	G	A	3.33574e-08	2.96046e-09	8.85701e-10	1.25727e-10	1.02746e-09	3.02334	3.89473	3.77501	5.02251	4.08541	SumZ_1
rs7006761	8	25750388	A	G	1.61273e-09	NA	1.43863e-07	7.054e-09	1.15292e-07	-3.23888	-3.40419	-1.83167	-4.28836	-5.05966	SumZ_1
rs2383780	9	28904770	C	A	5.64312e-08	3.46716e-10	4.16124e-10	2.34078e-09	5.55852e-10	-0.957449	-4.37684	-4.33698	-5.33491	-3.3786	SumZ_1
rs35304044	9	72121298	T	C	4.2378e-08	6.99912e-10	2.04141e-10	1.46245e-10	1.6467e-10	2.00653	3.62767	4.12233	5.49516	4.47848	SumZ_1
rs10838137	11	43634973	A	C	1.50595e-09	1.51031e-11	4.26158e-11	4.44006e-10	8.40102e-11	0.747339	5.38466	4.37677	5.24083	3.45254	SumZ_1
rs17192551	12	90386882	A	G	9.4871e-10	1.42323e-06	4.33286e-07	3.7749e-09	1.18759e-06	-5.5535	-3.44314	-4.32869	-3.75987	-1.05812	SumZ_1
rs1265744	12	111026784	C	T	1.04782e-11	2.67672e-10	1.04902e-09	2.18396e-09	5.21681e-09	2.19516	5.56508	5.19393	4.50182	0.963565	SumZ_1
rs61989120	14	40818021	C	T	2.63321e-09	6.23394e-12	8.66017e-12	1.096e-10	1.38109e-11	-0.821486	-4.66033	-5.50772	-5.57241	-3.30316	SumZ_1
rs8048267	16	73090039	G	A	8.31323e-10	1.25981e-09	6.51949e-10	1.19331e-10	1.39136e-09	3.39752	4.24489	4.56902	5.18159	2.43238	SumZ_1
rs66973227	16	76785326	C	T	4.95482e-08	1.13608e-09	6.29411e-10	2.92523e-10	8.60109e-10	2.33301	4.28047	4.03818	4.84996	3.90054	SumZ_1
rs8047529	16	83010513	A	G	NA	2.07627e-09	1.5906e-09	4.64429e-09	1.45076e-09	0.992823	4.06712	3.4566	5.21702	4.3041	SumZ_1
rs9989732	19	1929169	T	C	9.7548e-07	1.78631e-08	1.04186e-08	4.5622e-09	1.52549e-08	-2.38671	-3.90476	-4.06035	-4.47898	-3.21598	SumZ_1
rs7257694	19	30314666	T	C	1.45337e-11	5.67616e-11	1.80516e-11	1.42392e-12	2.31494e-11	3.33578	4.73941	3.47211	5.43096	4.822	SumZ_1
rs6037085	20	25305202	C	T	7.19606e-07	2.64252e-06	4.51607e-07	9.36595e-09	5.44421e-07	4.43033	2.59685	3.57463	4.14988	2.9239	SumZ_1
rs13040655	20	25582197	T	C	9.85549e-08	3.55191e-07	5.76446e-08	9.91418e-10	7.91221e-08	4.57309	2.92479	4.02675	4.39515	2.89161	SumZ_1
rs55825112	1	1861152	A	G	4.95439e-09	2.60452e-10	4.81923e-10	4.66002e-09	6.05744e-10	-0.453712	-4.78796	-3.59965	-5.33983	-3.85478	SumZ_gene
rs6757213	2	227037838	G	A	1.86079e-09	5.65401e-11	3.95551e-10	3.18331e-08	8.1907e-10	-0.686521	5.38314	4.5574	5.06227	2.71044	SumZ_gene
rs11962674	6	46320349	A	G	8.10005e-08	1.3876e-09	6.0558e-09	5.10409e-07	7.98846e-09	-1.24822	4.59079	4.17485	4.95174	2.99164	SumZ_gene
rs4717540	7	70106569	G	A	3.33574e-08	2.96046e-09	8.85701e-10	1.25727e-10	1.02746e-09	3.02334	3.89473	3.77501	5.02251	4.08541	SumZ_gene
rs7821247	8	14055394	C	A	3.91959e-08	1.32628e-09	7.72441e-09	3.28294e-07	1.52603e-08	-0.720804	5.09603	4.37704	4.31108	2.65626	SumZ_gene
rs2383780	9	28904770	C	A	5.64312e-08	3.46716e-10	4.16124e-10	2.34078e-09	5.55852e-10	-0.957449	-4.37684	-4.33698	-5.33491	-3.3786	SumZ_gene
rs35304044	9	72121298	T	C	4.2378e-08	6.99912e-10	2.04141e-10	1.46245e-10	1.6467e-10	2.00653	3.62767	4.12233	5.49516	4.47848	SumZ_gene
rs10838137	11	43634973	A	C	1.50595e-09	1.51031e-11	4.26158e-11	4.44006e-10	8.40102e-11	0.747339	5.38466	4.37677	5.24083	3.45254	SumZ_gene
rs10777235	12	90607451	C	T	5.37936e-09	4.74864e-10	2.86809e-09	6.62833e-08	7.09562e-09	0.00623872	5.4253	4.22459	4.5975	2.37267	SumZ_gene
rs1265744	12	111026784	C	T	1.04782e-11	2.67672e-10	1.04902e-09	2.18396e-09	5.21681e-09	2.19516	5.56508	5.19393	4.50182	0.963565	SumZ_gene
rs61989120	14	40818021	C	T	2.63321e-09	6.23394e-12	8.66017e-12	1.096e-10	1.38109e-11	-0.821486	-4.66033	-5.50772	-5.57241	-3.30316	SumZ_gene
rs282499	15	47458477	A	G	NA	1.51433e-10	6.05829e-10	NA	5.47514e-10	2.00846	-4.42237	-4.49944	-5.37196	-3.79758	SumZ_gene
rs141436958	16	63016709	C	T	8.30951e-07	3.59168e-09	6.04702e-09	4.16625e-08	1.0017e-08	0.694088	4.26109	4.67648	4.62112	2.62807	SumZ_gene
rs8048267	16	73090039	G	A	8.31323e-10	1.25981e-09	6.51949e-10	1.19331e-10	1.39136e-09	3.39752	4.24489	4.56902	5.18159	2.43238	SumZ_gene
rs66973227	16	76785326	C	T	4.95482e-08	1.13608e-09	6.29411e-10	2.92523e-10	8.60109e-10	2.33301	4.28047	4.03818	4.84996	3.90054	SumZ_gene
rs8047529	16	83010513	A	G	NA	2.07627e-09	1.5906e-09	4.64429e-09	1.45076e-09	0.992823	4.06712	3.4566	5.21702	4.3041	SumZ_gene
rs10404636	19	1983860	C	T	2.52795e-09	6.08083e-10	4.09487e-09	9.46056e-08	1.29295e-08	-0.144051	-5.37088	-4.98181	-4.31244	-1.61956	SumZ_gene
rs7257694	19	30314666	T	C	1.45337e-11	5.67616e-11	1.80516e-11	1.42392e-12	2.31494e-11	3.33578	4.73941	3.47211	5.43096	4.822	SumZ_gene
rs55825112	1	1861152	A	G	4.95439e-09	2.60452e-10	4.81923e-10	4.66002e-09	6.05744e-10	-0.453712	-4.78796	-3.59965	-5.33983	-3.85478	SumZ_ica
rs6745494	2	212035545	T	C	3.46713e-07	6.69681e-09	2.13541e-08	9.16385e-07	2.17368e-08	-1.20815	4.47876	3.27256	4.69714	3.87089	SumZ_ica
rs6757213	2	227037838	G	A	1.86079e-09	5.65401e-11	3.95551e-10	3.18331e-08	8.1907e-10	-0.686521	5.38314	4.5574	5.06227	2.71044	SumZ_ica
rs4569924	5	153540025	T	C	2.982e-08	6.21749e-09	3.78894e-08	6.94126e-07	9.67299e-08	-0.138304	5.2193	4.27633	3.91608	2.00465	SumZ_ica
rs11962674	6	46320349	A	G	8.10005e-08	1.3876e-09	6.0558e-09	5.10409e-07	7.98846e-09	-1.24822	4.59079	4.17485	4.95174	2.99164	SumZ_ica
rs4717540	7	70106569	G	A	3.33574e-08	2.96046e-09	8.85701e-10	1.25727e-10	1.02746e-09	3.02334	3.89473	3.77501	5.02251	4.08541	SumZ_ica
rs7821247	8	14055394	C	A	3.91959e-08	1.32628e-09	7.72441e-09	3.28294e-07	1.52603e-08	-0.720804	5.09603	4.37704	4.31108	2.65626	SumZ_ica
rs2383780	9	28904770	C	A	5.64312e-08	3.46716e-10	4.16124e-10	2.34078e-09	5.55852e-10	-0.957449	-4.37684	-4.33698	-5.33491	-3.3786	SumZ_ica
rs35304044	9	72121298	T	C	4.2378e-08	6.99912e-10	2.04141e-10	1.46245e-10	1.6467e-10	2.00653	3.62767	4.12233	5.49516	4.47848	SumZ_ica
rs1752156	9	126534512	C	T	3.30259e-07	6.72575e-09	2.76229e-08	4.53048e-07	5.25448e-08	-0.150969	4.91014	3.91341	4.25398	2.60453	SumZ_ica
rs10838137	11	43634973	A	C	1.50595e-09	1.51031e-11	4.26158e-11	4.44006e-10	8.40102e-11	0.747339	5.38466	4.37677	5.24083	3.45254	SumZ_ica
rs10777235	12	90607451	C	T	5.37936e-09	4.74864e-10	2.86809e-09	6.62833e-08	7.09562e-09	0.00623872	5.4253	4.22459	4.5975	2.37267	SumZ_ica
rs1265744	12	111026784	C	T	1.04782e-11	2.67672e-10	1.04902e-09	2.18396e-09	5.21681e-09	2.19516	5.56508	5.19393	4.50182	0.963565	SumZ_ica
rs61989120	14	40818021	C	T	2.63321e-09	6.23394e-12	8.66017e-12	1.096e-10	1.38109e-11	-0.821486	-4.66033	-5.50772	-5.57241	-3.30316	SumZ_ica
rs282499	15	47458477	A	G	NA	1.51433e-10	6.05829e-10	NA	5.47514e-10	2.00846	-4.42237	-4.49944	-5.37196	-3.79758	SumZ_ica
rs30868	16	62985337	C	T	3.82886e-07	3.37455e-09	9.57426e-09	9.97951e-08	1.89412e-08	0.410442	4.67588	4.45195	4.47906	2.38156	SumZ_ica
rs8048267	16	73090039	G	A	8.31323e-10	1.25981e-09	6.51949e-10	1.19331e-10	1.39136e-09	3.39752	4.24489	4.56902	5.18159	2.43238	SumZ_ica
rs66973227	16	76785326	C	T	4.95482e-08	1.13608e-09	6.29411e-10	2.92523e-10	8.60109e-10	2.33301	4.28047	4.03818	4.84996	3.90054	SumZ_ica
rs8047529	16	83010513	A	G	NA	2.07627e-09	1.5906e-09	4.64429e-09	1.45076e-09	0.992823	4.06712	3.4566	5.21702	4.3041	SumZ_ica
rs10404636	19	1983860	C	T	2.52795e-09	6.08083e-10	4.09487e-09	9.46056e-08	1.29295e-08	-0.144051	-5.37088	-4.98181	-4.31244	-1.61956	SumZ_ica
rs7257694	19	30314666	T	C	1.45337e-11	5.67616e-11	1.80516e-11	1.42392e-12	2.31494e-11	3.33578	4.73941	3.47211	5.43096	4.822	SumZ_ica
rs55825112	1	1861152	A	G	4.95439e-09	2.60452e-10	4.81923e-10	4.66002e-09	6.05744e-10	-0.453712	-4.78796	-3.59965	-5.33983	-3.85478	SumZ_residual
rs6757213	2	227037838	G	A	1.86079e-09	5.65401e-11	3.95551e-10	3.18331e-08	8.1907e-10	-0.686521	5.38314	4.5574	5.06227	2.71044	SumZ_residual
rs11962674	6	46320349	A	G	8.10005e-08	1.3876e-09	6.0558e-09	5.10409e-07	7.98846e-09	-1.24822	4.59079	4.17485	4.95174	2.99164	SumZ_residual
rs4717540	7	70106569	G	A	3.33574e-08	2.96046e-09	8.85701e-10	1.25727e-10	1.02746e-09	3.02334	3.89473	3.77501	5.02251	4.08541	SumZ_residual
rs2383780	9	28904770	C	A	5.64312e-08	3.46716e-10	4.16124e-10	2.34078e-09	5.55852e-10	-0.957449	-4.37684	-4.33698	-5.33491	-3.3786	SumZ_residual
rs35304044	9	72121298	T	C	4.2378e-08	6.99912e-10	2.04141e-10	1.46245e-10	1.6467e-10	2.00653	3.62767	4.12233	5.49516	4.47848	SumZ_residual
rs10838137	11	43634973	A	C	1.50595e-09	1.51031e-11	4.26158e-11	4.44006e-10	8.40102e-11	0.747339	5.38466	4.37677	5.24083	3.45254	SumZ_residual
rs10777235	12	90607451	C	T	5.37936e-09	4.74864e-10	2.86809e-09	6.62833e-08	7.09562e-09	0.00623872	5.4253	4.22459	4.5975	2.37267	SumZ_residual
rs1265744	12	111026784	C	T	1.04782e-11	2.67672e-10	1.04902e-09	2.18396e-09	5.21681e-09	2.19516	5.56508	5.19393	4.50182	0.963565	SumZ_residual
rs61989120	14	40818021	C	T	2.63321e-09	6.23394e-12	8.66017e-12	1.096e-10	1.38109e-11	-0.821486	-4.66033	-5.50772	-5.57241	-3.30316	SumZ_residual
rs282499	15	47458477	A	G	NA	1.51433e-10	6.05829e-10	NA	5.47514e-10	2.00846	-4.42237	-4.49944	-5.37196	-3.79758	SumZ_residual
rs8048267	16	73090039	G	A	8.31323e-10	1.25981e-09	6.51949e-10	1.19331e-10	1.39136e-09	3.39752	4.24489	4.56902	5.18159	2.43238	SumZ_residual
rs66973227	16	76785326	C	T	4.95482e-08	1.13608e-09	6.29411e-10	2.92523e-10	8.60109e-10	2.33301	4.28047	4.03818	4.84996	3.90054	SumZ_residual
rs8047529	16	83010513	A	G	NA	2.07627e-09	1.5906e-09	4.64429e-09	1.45076e-09	0.992823	4.06712	3.4566	5.21702	4.3041	SumZ_residual
rs7257694	19	30314666	T	C	1.45337e-11	5.67616e-11	1.80516e-11	1.42392e-12	2.31494e-11	3.33578	4.73941	3.47211	5.43096	4.822	SumZ_residual
