# Supplementary material for: Multitrait GWAS to connect disease variants and biological mechanisms
Source: PLoS Genet. 2021 Aug 30;17(8):e1009713. doi: 10.1371/journal.pgen.1009713 (PMC8437297; doi:10.1371/journal.pgen.1009713)
Supplement: S8 Table — (XLSX) [file pgen.1009713.s041.xlsx]

## Sheet: S8 Table
S8 Table - New associations for the Psychiatric phenotype set
RSID	Chr.	Position	Ref.	Alt.	P_Omn	P_SZ_ica	P_SZ_gene	P_SZ_1	P_SZ_res	z_PGC_SCZ	z_PGC_BIP	z_PGC_MDD	z_IGAP_AZ	z_SSGAC_EDUYEAR	z_SSGAC_COLLEGE	test
rs546279210	1	243417832	T	C	5.421e-10	0.0151262	3.46428e-10	4.16467e-06	1.71756e-06	-4.55719	-1.99688	NA	1.86363	NA	-4.99315	Omnibus
rs12472555	2	162816728	G	T	3.29831e-09	3.31514e-05	0.00921687	0.00152926	0.000177037	5.45487	3.03089	1.0807	1.73298	NA	-3.54827	Omnibus
rs28869203	3	24121949	G	A	1.41915e-09	1.19171e-09	0.0525756	0.576495	0.0312787	4.01061	1.22106	-1.17779	3.09868	-3.65399	-5.1107	Omnibus
rs2261651	5	140136804	C	A	2.77328e-09	2.74751e-07	0.02546	0.00047823	1.69685e-05	4.87502	NA	-2.21909	3.74604	NA	NA	Omnibus
rs546279210	1	243417832	T	C	5.421e-10	0.0151262	3.46428e-10	4.16467e-06	1.71756e-06	-4.55719	-1.99688	NA	1.86363	NA	-4.99315	SumZ_gene
rs7589572	2	194649622	A	G	1.97756e-07	0.705439	1.90065e-09	7.38948e-07	5.12357e-05	-4.72378	-3.98082	-2.98102	0.628617	NA	NA	SumZ_gene
rs4425278	3	161709943	G	A	5.68743e-07	0.678887	8.38115e-09	1.42556e-06	0.0160165	4.95894	3.23369	1.48819	-0.517797	NA	2.6295	SumZ_gene
rs12206087	6	98582900	G	A	2.65774e-07	0.0193785	6.11141e-09	2.58699e-05	0.000117381	-3.18873	-3.34568	NA	1.66017	NA	-3.97643	SumZ_gene
rs10486428	7	24627942	G	A	1.15308e-07	0.063382	1.16887e-09	7.39434e-08	0.618747	4.77223	2.91403	0.936336	-0.451124	3.78005	3.58167	SumZ_gene
rs9971487	11	66666996	C	T	1.044e-07	0.137991	1.47465e-09	1.65877e-07	0.025933	-2.64216	-4.47917	-4.14783	0.829008	NA	-2.36156	SumZ_gene
rs2038255	14	35559126	T	C	4.23126e-08	0.253768	2.57117e-09	5.65256e-05	0.00114141	-4.98096	NA	NA	1.3722	NA	-3.49509	SumZ_gene
rs28869203	3	24121949	G	A	1.41915e-09	1.19171e-09	0.0525756	0.576495	0.0312787	4.01061	1.22106	-1.17779	3.09868	-3.65399	-5.1107	SumZ_ica
