# Supplementary material for: Multitrait GWAS to connect disease variants and biological mechanisms
Source: PLoS Genet. 2021 Aug 30;17(8):e1009713. doi: 10.1371/journal.pgen.1009713 (PMC8437297; doi:10.1371/journal.pgen.1009713)
Supplement: S9 Table — (XLSX) [file pgen.1009713.s042.xlsx]

## Sheet: S9 Table
S9 Table - New associations for the Composite phenotype set
RSID	Chr.	Position	Ref.	Alt.	P_Omn	P_SZ_ica	P_SZ_gene	P_SZ_1	P_SZ_res	z_GIANT_BMI	z_GIANT_WHR	z_GLG_HDL	z_GLG_TC	z_GLG_TG	z_GLG_LDL	test
rs1205593	1	11252716	T	C	6.6996e-09	0.000733648	0.137872	0.00362833	0.143693	4.37588	-0.505843	1.35693	2.11609	0.219992	0.701649	Omnibus
rs11806664	1	23383704	G	A	4.72917e-09	1.73981e-06	0.310478	0.605639	0.45274	4.44206	2.99218	-1.60307	-1.37482	-2.10621	-0.883151	Omnibus
rs2984618	1	47690438	T	G	9.52331e-09	7.73441e-10	0.00822463	0.0368931	0.644618	5.40464	2.77033	-1.66662	-0.824422	1.3204	-1.07472	Omnibus
rs4847420	1	93845674	A	C	9.96829e-12	0.667752	0.471621	2.32815e-06	0.0167346	-0.209491	2.16165	5.69228	4.37354	-1.93807	3.33841	Omnibus
rs1604650	1	176314523	C	T	3.23583e-09	0.0587327	0.869676	0.145119	0.966466	3.70407	-2.25189	2.08013	0.8924	0.309877	-0.594865	Omnibus
rs227221	1	210190242	C	T	3.10962e-09	8.29281e-05	0.997769	0.850552	0.0958392	-4.66506	-0.108496	-0.0379124	2.4351	-0.924935	2.76596	Omnibus
rs4846300	1	219590047	A	G	2.10986e-09	0.0239326	8.00208e-05	0.159037	0.00534297	0.803649	-4.10177	4.27192	-0.542753	-1.98585	-2.44663	Omnibus
rs11676985	2	28661371	A	G	2.40053e-09	0.979403	0.000349406	0.00182045	6.47968e-05	-1.64762	0.100434	-0.616143	3.69086	5.50551	1.82627	Omnibus
rs72932560	2	203847417	G	A	1.01892e-10	3.79103e-05	3.57763e-06	4.93835e-09	2.77064e-07	-4.08241	0.268688	-0.702466	-4.77855	-3.12867	-4.19594	Omnibus
rs80109481	2	207247051	A	G	5.15329e-10	5.04355e-06	0.0347511	0.178759	0.215176	5.13767	-0.827938	-2.14212	0.176428	0.661689	0.814613	Omnibus
rs35242522	3	27485231	G	A	6.85451e-09	0.00455429	0.00669122	0.000289353	0.000472424	-3.73449	1.69503	-0.343635	-3.53056	-0.876537	-3.50847	Omnibus
rs6780731	3	50017478	A	G	6.73178e-12	3.92484e-09	0.00902533	0.882095	0.847251	-4.81823	-2.29263	5.16824	2.23327	-0.118434	0.249185	Omnibus
rs687339	3	135932359	C	T	4.78927e-12	6.83063e-13	3.75535e-10	9.69345e-05	0.000136891	-4.53116	-3.52095	4.58094	-0.944136	-5.52404	-1.13637	Omnibus
rs2276936	4	89726283	C	A	1.6983e-11	0.624135	0.000633971	0.520821	0.00635929	-2.60509	3.31697	-4.33179	0.809374	2.25905	2.37582	Omnibus
rs12498754	4	157654423	A	G	4.41565e-09	0.310041	0.0244385	0.487887	0.402379	1.42415	-2.28454	4.30956	1.68447	-2.96841	-0.1943	Omnibus
rs79689963	5	13023631	G	A	4.00376e-09	1.70582e-05	1.78759e-05	0.00223876	0.000475397	-3.0168	-1.48458	2.8084	-1.01166	-2.4411	-3.53887	Omnibus
rs1428120	5	153541904	G	T	2.82059e-09	5.05221e-08	0.0124651	0.0628939	0.292275	5.18735	1.68823	-2.01704	-0.634475	-0.0492841	1.10984	Omnibus
rs72812826	5	173362726	T	C	1.56217e-17	0.518397	0.0755733	0.865668	0.449178	-3.98556	5.0917	-1.97727	-0.159711	1.71129	-0.199795	Omnibus
rs200493	6	27795418	A	G	5.09651e-09	0.832955	0.112236	0.00235044	0.0594166	0.0677439	0.378703	-2.49071	-2.20691	-4.47305	0.0811553	Omnibus
rs9257267	6	28819880	G	A	4.04585e-09	0.556309	0.0456584	8.10742e-06	0.017889	NA	NA	-3.2847	-2.92002	-3.64772	-0.80384	Omnibus
rs3095328	6	30723781	A	G	8.27799e-15	0.227717	3.181e-05	4.00156e-11	5.8567e-07	0.115848	-1.78204	-3.51933	-5.47403	-5.08903	-3.01533	Omnibus
rs12198036	6	54985929	G	T	4.63478e-09	4.38154e-08	7.3265e-08	5.05783e-10	2.69454e-07	4.41534	2.47685	-0.100321	4.34508	2.18103	4.34714	Omnibus
rs544012575	6	153375060	A	G	4.95254e-09	8.3405e-10	2.72227e-05	0.00345606	0.0319832	4.78704	2.15021	-2.71573	-0.0445058	3.96558	0.165217	Omnibus
rs330037	8	9103000	C	A	1.5191e-09	0.299437	0.737924	0.429456	0.55407	2.61342	-1.10306	0.834499	1.40004	-3.9676	2.46766	Omnibus
rs615632	8	9796321	C	T	1.11996e-12	0.0114682	0.192812	0.540655	0.107108	4.27215	-0.38532	0.241587	-1.18606	-4.55354	-0.127177	Omnibus
rs7459473	8	62104878	A	C	8.40653e-09	1.8659e-09	0.000319868	5.72303e-06	0.0159808	5.38496	2.99381	0.31633	1.58869	1.11054	1.49481	Omnibus
rs142206847	9	33836647	T	C	1.8462e-10	2.68094e-12	3.71118e-06	0.000113162	0.0227358	-5.21117	-3.82742	2.06873	-0.640142	-3.63187	0.273129	Omnibus
rs10988773	9	102101091	G	A	4.51918e-09	0.000127186	0.0780088	0.0897184	0.996515	3.23755	1.23716	-0.143599	-0.81543	3.95405	-2.64839	Omnibus
rs2777798	9	107557865	A	G	5.24009e-12	0.323833	0.0866623	8.2019e-07	0.00186165	1.50197	-1.30378	-5.01684	-4.53448	-2.42583	-2.23	Omnibus
rs2293969	9	131580998	C	T	6.08219e-09	0.0710077	0.782974	0.0134664	0.250024	-3.4941	1.12429	-2.51821	-2.41726	2.08556	-1.80164	Omnibus
rs55922628	10	77191441	C	A	1.2384e-09	0.00111054	0.374424	0.770598	0.712031	3.88328	-1.79299	-2.07681	-1.73623	2.44826	-1.55401	Omnibus
rs61876334	11	487201	C	T	1.02556e-09	1.53334e-10	NA	4.65365e-05	0.000284993	-5.14425	-2.14391	2.69003	-1.40632	-2.93678	-2.62954	Omnibus
rs11605729	11	69277975	A	G	5.48343e-11	0.00260046	0.164412	0.726249	0.0287125	-4.76699	0.426148	-1.05287	2.26881	2.7712	1.34849	Omnibus
rs2579115	12	90608750	T	G	3.74614e-09	1.00604e-10	0.000182627	0.0093786	0.0876046	5.47265	2.28082	-2.73322	-0.0145748	2.29748	0.0783131	Omnibus
rs1888005	13	111019976	A	C	9.15059e-09	0.9653	4.43421e-05	0.00724434	8.83811e-06	2.58127	-1.97344	2.31954	-3.30257	-3.44208	-3.81269	Omnibus
rs2010281	14	103862322	A	G	1.62909e-09	1.91339e-07	0.137866	0.00200995	0.933802	-5.262	-2.90267	-1.68334	-0.0628324	0.263325	0.871466	Omnibus
rs16957627	15	43642657	A	G	1.03227e-12	0.0104887	0.36222	0.371399	0.307085	-3.8697	-1.31086	-1.90497	0.581687	4.93314	-0.968991	Omnibus
rs8030477	15	73085815	C	T	6.25678e-13	1.39389e-14	2.31982e-08	NA	0.00256576	-5.33678	-4.83975	1.93992	-0.792276	-4.62987	-0.355787	Omnibus
rs7498932	16	387037	C	A	3.42522e-09	1.54131e-10	4.04117e-05	0.00130704	0.0116548	-5.51933	-2.15152	2.56009	-0.713603	-1.68116	-1.62758	Omnibus
rs12927431	16	69857047	A	G	2.50266e-10	4.54347e-11	1.51133e-07	9.12373e-05	0.00762627	-3.76246	-5.09876	2.73747	-0.258014	-4.5717	-0.163891	Omnibus
rs12952495	17	17687776	C	T	3.2719e-11	0.340494	0.0379626	0.827071	0.126165	-3.59051	2.47202	-2.357	0.752921	3.38185	-0.0385753	Omnibus
rs59720361	17	34929379	G	A	1.20739e-11	2.42875e-13	6.22077e-09	4.1541e-10	3.26798e-05	-5.34193	-4.79846	0.591659	-2.88204	-3.21488	-2.10705	Omnibus
rs9894076	17	46236107	A	G	1.31883e-14	7.09369e-15	6.57127e-06	0.05232	0.31025	-5.29796	-4.76447	4.72877	1.63675	-3.53571	1.71913	Omnibus
rs9909992	17	61731931	A	G	3.90743e-10	1.4897e-10	4.29692e-05	9.45036e-07	0.0104285	-4.888	-5.17904	-0.0529516	-1.50572	-0.417113	-1.88729	Omnibus
rs9904355	17	68454400	A	G	2.20955e-09	0.28554	0.0442505	0.170206	0.034001	-3.42357	3.17822	-0.792947	1.65142	1.39366	1.89016	Omnibus
rs9303020	17	80163247	C	T	8.30722e-09	0.000170495	0.000185602	5.13742e-07	7.67659e-05	-3.82556	0.16469	-1.06052	-3.92883	-3.01723	-2.59895	Omnibus
rs7257694	19	30314666	T	C	1.28393e-10	2.14016e-11	NA	NA	NA	4.73941	4.822	NA	NA	NA	NA	Omnibus
rs11698953	20	25575830	T	C	2.49006e-09	NA	NA	0.00012012	1.03909e-05	4.06049	2.66258	-3.72987	2.47994	1.28914	4.16497	Omnibus
rs6066114	20	45544504	C	T	2.86709e-14	0.561899	0.0685065	0.103018	0.20855	-3.34444	4.51545	0.161643	1.2625	2.32744	-0.290168	Omnibus
rs6062632	20	62739818	A	G	1.60505e-09	0.0674462	0.0863604	0.666103	0.0341629	-3.91165	1.92856	-1.74973	1.32623	1.18234	2.45026	Omnibus
rs138753	22	35701426	G	A	8.73714e-09	0.354448	5.48694e-05	3.14696e-06	6.81943e-06	-1.39449	3.73405	0.534697	4.35897	2.08464	3.92533	Omnibus
rs1264376	6	30765579	A	C	1.86455e-13	0.0675889	9.93193e-07	2.2933e-11	8.3089e-08	0.260212	-3.17468	-2.38888	-5.15532	-4.82543	-3.71277	SumZ_1
rs12198036	6	54985929	G	T	4.63478e-09	4.38154e-08	7.3265e-08	5.05783e-10	2.69454e-07	4.41534	2.47685	-0.100321	4.34508	2.18103	4.34714	SumZ_1
rs12909307	15	75061929	A	G	1.73035e-08	1.29495e-05	1.51952e-05	6.45719e-09	9.70031e-06	-3.38399	-3.27133	-0.976289	-4.22964	-0.191072	-4.43982	SumZ_1
rs1483544	17	34873031	T	C	1.14479e-10	1.41603e-11	8.7314e-11	3.06644e-11	6.01086e-11	-4.9354	-4.54365	NA	NA	NA	NA	SumZ_1
rs9893348	17	61676534	T	G	2.77336e-08	3.87555e-09	1.49461e-08	6.78643e-09	1.12701e-08	-4.2955	-3.9747	NA	NA	NA	NA	SumZ_1
rs375289	5	71841283	C	T	1.55058e-08	0.000239923	4.04861e-09	2.89289e-07	2.12315e-09	2.25708	0.220274	-2.0915	4.6879	5.16066	4.34222	SumZ_gene
rs10900900	5	107313403	G	A	3.09379e-07	3.35867e-08	6.60868e-09	NA	2.22745e-06	3.58066	2.6279	-2.34481	2.78432	4.24403	3.15933	SumZ_gene
rs3857780	7	149286881	C	T	3.3101e-08	1.22864e-08	7.96821e-09	2.59173e-07	NA	4.14401	2.07596	-2.12352	3.56287	3.9138	3.06218	SumZ_gene
rs1483544	17	34873031	T	C	1.14479e-10	1.41603e-11	8.7314e-11	3.06644e-11	6.01086e-11	-4.9354	-4.54365	NA	NA	NA	NA	SumZ_gene
rs55825112	1	1861152	A	G	1.94596e-08	4.60312e-11	2.24926e-05	0.00128695	0.0568784	-4.78796	-3.85478	2.40299	0.217317	-3.00235	-0.12096	SumZ_ica
rs2984618	1	47690438	T	G	9.52331e-09	7.73441e-10	0.00822463	0.0368931	0.644618	5.40464	2.77033	-1.66662	-0.824422	1.3204	-1.07472	SumZ_ica
rs72750964	1	205675240	T	C	3.11609e-07	2.04688e-09	0.000217235	0.0441014	0.111056	-4.45083	-3.25394	3.53191	0.334963	-1.44117	-0.440793	SumZ_ica
rs376422625	3	131620699	C	T	2.10404e-08	1.32111e-10	0.000298496	0.00347638	0.153807	5.10608	3.42522	-1.93151	-0.514671	2.16348	0.0540253	SumZ_ica
rs687339	3	135932359	C	T	4.78927e-12	6.83063e-13	3.75535e-10	9.69345e-05	0.000136891	-4.53116	-3.52095	4.58094	-0.944136	-5.52404	-1.13637	SumZ_ica
rs847747	6	40080069	T	G	5.87657e-07	6.3206e-09	1.95653e-06	0.000120378	0.000404186	-4.47618	-2.43238	2.58503	-2.08159	-2.18172	-2.33891	SumZ_ica
rs11962674	6	46320349	A	G	NA	4.49141e-09	8.9869e-05	0.00327918	0.0208256	4.59079	2.99164	-2.58751	0.789042	1.2	1.37021	SumZ_ica
rs544012575	6	153375060	A	G	4.95254e-09	8.3405e-10	2.72227e-05	0.00345606	0.0319832	4.78704	2.15021	-2.71573	-0.0445058	3.96558	0.165217	SumZ_ica
rs10435699	8	14103621	G	A	6.74807e-08	2.60436e-09	0.0069005	0.0360998	0.484929	5.21009	2.71124	-1.80361	-0.549384	0.967798	-0.581368	SumZ_ica
rs7459473	8	62104878	A	C	8.40653e-09	1.8659e-09	0.000319868	5.72303e-06	0.0159808	5.38496	2.99381	0.31633	1.58869	1.11054	1.49481	SumZ_ica
rs7871572	9	28917293	C	T	7.9847e-06	8.58822e-09	8.24003e-05	0.00316881	0.0319209	-4.2399	-3.25964	2.43019	-0.504257	-1.98239	-0.828265	SumZ_ica
rs142206847	9	33836647	T	C	1.8462e-10	2.68094e-12	3.71118e-06	0.000113162	0.0227358	-5.21117	-3.82742	2.06873	-0.640142	-3.63187	0.273129	SumZ_ica
rs10989586	9	104422702	A	G	1.85192e-07	3.55752e-09	0.00057879	0.0167949	0.320807	-3.8515	-4.9078	2.31509	0.591872	-1.63585	0.694196	SumZ_ica
rs61876334	11	487201	C	T	1.02556e-09	1.53334e-10	NA	4.65365e-05	0.000284993	-5.14425	-2.14391	2.69003	-1.40632	-2.93678	-2.62954	SumZ_ica
rs2579115	12	90608750	T	G	3.74614e-09	1.00604e-10	0.000182627	0.0093786	0.0876046	5.47265	2.28082	-2.73322	-0.0145748	2.29748	0.0783131	SumZ_ica
rs73185850	12	103687546	A	G	2.13788e-08	3.93003e-09	NA	NA	NA	-4.65848	-3.20868	NA	NA	NA	NA	SumZ_ica
rs282499	15	47458477	A	G	5.13075e-08	8.12078e-09	0.0222749	0.418114	0.771556	-4.42237	-3.79758	2.9491	2.14106	-0.474708	1.30392	SumZ_ica
rs7498932	16	387037	C	A	3.42522e-09	1.54131e-10	4.04117e-05	0.00130704	0.0116548	-5.51933	-2.15152	2.56009	-0.713603	-1.68116	-1.62758	SumZ_ica
rs66973227	16	76785326	C	T	7.49866e-07	3.56442e-09	0.000450667	0.0229599	0.160146	4.28047	3.90054	-2.8037	-0.223728	1.08108	0.22671	SumZ_ica
rs59720361	17	34929379	G	A	1.20739e-11	2.42875e-13	6.22077e-09	4.1541e-10	3.26798e-05	-5.34193	-4.79846	0.591659	-2.88204	-3.21488	-2.10705	SumZ_ica
rs9894076	17	46236107	A	G	1.31883e-14	7.09369e-15	6.57127e-06	0.05232	0.31025	-5.29796	-4.76447	4.72877	1.63675	-3.53571	1.71913	SumZ_ica
rs12977787	19	1814025	G	A	2.0671e-07	2.57794e-09	3.07449e-05	0.0199274	0.0226016	-4.49787	-2.44221	3.80582	-0.0515574	-2.28984	-1.13803	SumZ_ica
rs7257694	19	30314666	T	C	1.28393e-10	2.14016e-11	NA	NA	NA	4.73941	4.822	NA	NA	NA	NA	SumZ_ica
rs3788180	21	46625120	A	G	1.02053e-06	1.21428e-09	3.12293e-05	0.000279886	0.0180212	-4.60159	-3.35671	1.73792	-0.8069	-2.52923	-0.766554	SumZ_ica
rs375289	5	71841283	C	T	1.55058e-08	0.000239923	4.04861e-09	2.89289e-07	2.12315e-09	2.25708	0.220274	-2.0915	4.6879	5.16066	4.34222	SumZ_residual
rs1483544	17	34873031	T	C	1.14479e-10	1.41603e-11	8.7314e-11	3.06644e-11	6.01086e-11	-4.9354	-4.54365	NA	NA	NA	NA	SumZ_residual
