# Supplementary material for: Multitrait GWAS to connect disease variants and biological mechanisms
Source: PLoS Genet. 2021 Aug 30;17(8):e1009713. doi: 10.1371/journal.pgen.1009713 (PMC8437297; doi:10.1371/journal.pgen.1009713)
Supplement: S10 Table — (XLSX) [file pgen.1009713.s043.xlsx]

## Sheet: S10 Table
S10 Table - New associations for the all the phenotypes considered together
RSID	CHR	Position	Ref.	Alt.	P_Omn	P_SZ_ica	P_SZ_gene	P_SZ_1	P_SZ_res	z_MEGASTROKE_AIS	z_PGC_MDD	z_GLG_TC	z_GLG_HDL	z_CARDIOGRAMPLUSC4D_CAD	z_GIANT_WC	z_GEFOS_BMD-SPINE	z_GLG_TG	z_SSGAC_EDUYEAR	z_GIANT_HEIGHT	z_MEGASTROKE_AS	z_GEFOS_BMD-FOREARM	z_MAGIC_FAST-GLUCOSE	z_GLG_LDL	z_VGHRV_SDNN	z_GIANT_BMI	z_PGC_SCZ	z_UKIBD_UC	z_WILLER_ATRIALFIBRI	z_MAGIC_HOMA-IR	z_UKIBD_CD	z_GIANT_HIP	z_PGC_BIP	z_GIANT_WHR	z_TAGC_ASTHMA	z_LOOS_BEATSTMN	z_SSGAC_COLLEGE	z_UKIBD_IBD	z_IGAP_AZ	z_MAGIC_HOMA-B	z_MEGASTROKE_CES	z_RA_RA	z_MAGIC_HBA1C	z_GEFOS_BMD-NECK	z_DIAGRAM_T2D	z_MAGIC_FAST-INSULIN	test
rs7542410	1	1831012	C	T	2.99814e-11	2.83562e-06	0.0359802	0.431906	0.716424	0.689514	-0.306914	0.156841	0.998535	1.18728	-4.40054	-3.00878	-0.152135	NA	-1.54188	0.580912	-2.34583	0.826208	-0.123927	0.0830658	-5.40265	-0.899099	3.8663	1.60634	2.05218	3.43284	-4.54589	-1.43528	-2.1249	0.0634367	-0.718542	NA	5.01483	-0.875136	0.426378	1.58882	NA	0.258161	-2.96488	-0.742743	2.25783	Omnibus
rs1995301	1	70991829	G	A	1.62413e-09	0.237269	0.894601	0.136268	0.688961	0.788165	NA	NA	NA	-1.12621	NA	-1.49619	NA	NA	NA	-0.163658	-0.902668	NA	NA	NA	NA	-0.96011	-4.83151	-0.724759	NA	4.52951	NA	NA	NA	NA	NA	NA	-0.0452601	-0.517224	NA	-0.490189	-0.954165	NA	-1.03589	NA	NA	Omnibus
rs4847420	1	93845674	A	C	1.34387e-16	0.117676	0.884495	0.537945	0.987366	-1.42867	1.3025	4.37354	5.69228	-0.502284	1.47187	0.172638	-1.93807	NA	4.75697	-1.09435	-0.527277	0.605413	3.33841	0.216739	-0.209491	0.311922	-2.65923	0.431369	0.0722972	-4.00821	0.546064	-0.410625	2.16165	-3.6999	1.31085	-1.92032	-4.59469	-1.75132	0.440609	0.109003	2.82691	-1.25826	1.32825	-0.0692533	-0.227991	Omnibus
rs340883	1	214145706	T	C	1.05605e-12	0.136881	0.0992286	0.792602	0.849577	-0.449044	0.194352	1.4706	-3.30933	0.332283	-0.0878448	0.516361	2.59639	NA	2.05375	0.401435	0.295763	5.28486	2.06535	-0.48627	0.346988	-4.82672	-0.712912	-1.0774	-0.0255704	-1.96297	-0.67449	-1.34818	0.582842	-1.42116	-0.512073	1.96547	-1.76105	-2.6436	-3.19117	0.941009	1.20036	2.11138	1.24949	4.07007	-0.982203	Omnibus
rs4302219	2	111880284	T	G	2.67523e-11	0.134425	0.0594577	0.0876937	0.206903	-0.0648417	1.00349	-1.75623	-1.45876	1.51479	3.81364	-0.318715	-2.10788	NA	5.5944	0.269688	-0.529058	-0.790929	-0.358371	0.512476	2.16903	2.08521	1.88057	1.95851	0.277931	-3.09881	2.14798	1.29979	2.37842	0.598841	-2.84583	-0.164109	-0.940619	0.620847	0.718162	0.302593	2.03352	0.253542	-0.249116	-2.2844	-0.133411	Omnibus
rs35242522	3	27485231	G	A	4.64966e-12	0.000693414	0.00296478	0.011492	0.0285578	0.56173	NA	-3.53056	-0.343635	-0.737667	-2.23826	-3.11475	-0.876537	2.35585	-3.76205	0.324314	-1.33703	-1.4011	-3.50847	2.16857	-3.73449	1.46765	-0.103583	-1.13853	-0.336158	0.957728	-4.70238	0.811856	1.69503	2.31783	-0.494126	0.0729202	0.635044	0.358325	-0.404595	1.52484	0	-1.86177	-0.508662	-2.30493	-0.0419606	Omnibus
rs200758871	3	29002530	A	G	5.19509e-09	0.000204553	0.000843876	0.00722529	0.00124496	0.480903	-1.50968	3.85904	-0.9171	0.777087	2.90444	2.26292	1.61835	NA	-4.34869	0.860731	0.773391	-1.41065	4.00738	-0.840599	2.89637	2.73051	-2.17837	3.31932	1.05603	0.794581	2.44975	0.909233	2.20616	-1.19832	0.497099	-2.13283	-1.14653	2.40938	1.76086	-1.15759	-0.540858	0.557172	1.31843	-1.63606	1.1136	Omnibus
rs62292469	3	132409597	A	C	2.73224e-09	0.00152584	0.000182418	2.04885e-07	2.71993e-05	-0.0288302	-0.623806	-4.59401	1.69484	-1.8524	-2.62345	-1.12857	-2.7412	NA	-4.79156	-0.479195	-1.78472	NA	-4.66645	-1.82694	-0.361393	0.747934	-0.871282	1.03194	-2.06664	-2.01257	-1.33641	-0.983691	-3.56039	NA	1.83251	0.163255	-1.96729	-1.87808	-1.86423	1.13973	0.336881	1.07023	-2.82433	-0.855021	-2.56065	Omnibus
rs4596160	3	161905008	C	T	5.82013e-09	0.0275831	0.0479602	0.903135	0.0665486	-1.77167	-0.954459	-0.907707	1.2479	-0.614066	-0.249851	-1.70206	-1.48394	NA	1.2159	-2.12295	1.17567	1.19251	-0.881013	0.490746	1.07719	3.78239	0.517043	-0.571878	-1.50193	3.34418	-0.637006	3.62578	-0.639658	1.70403	-2.0196	2.80786	2.40339	-1.52564	-2.75224	-2.60299	-1.65218	-0.704156	-0.390361	3.38684	-1.26464	Omnibus
rs34978201	4	32607857	A	C	5.72679e-09	0.740587	0.0480162	0.687759	0.116015	-1.54685	2.454	1.01366	1.65165	1.04002	1.14291	-1.30997	-0.918805	4.90455	0.474241	-0.775406	-1.0928	0.644102	-0.485361	1.13743	0.924164	-3.49537	-1.11956	-0.153505	-1.77245	-0.580763	0.903324	-0.285786	1.31164	-2.07849	0.941408	3.70422	-1.00645	1.45165	-1.774	0.838767	-1.34076	-3.40443	-1.82448	-1.61937	-1.36761	Omnibus
rs2276936	4	89726283	C	A	3.40906e-12	0.509759	0.0337285	0.224183	0.0177258	0.655727	0.714529	0.809374	-4.33179	1.95934	-1.8735	0.0189876	2.25905	NA	-0.934589	0.798294	0.519023	-0.256325	2.37582	-0.648216	-2.60509	0.670718	-0.18236	-1.73829	2.2883	0.0332189	-4.76378	1.25082	3.31697	-0.580234	2.83351	-0.614251	0.0545462	0.606323	2.96175	-0.327486	-1.5141	1.5016	-0.208117	2.60082	2.55072	Omnibus
rs28364311	4	100205829	G	T	6.72914e-15	0.16593	0.764052	0.251503	0.434677	-2.32504	NA	NA	NA	-1.863	NA	-0.727454	NA	NA	NA	-1.67686	0.365716	-0.0939223	NA	0.858741	NA	0.135141	-0.670637	-0.460162	1.3904	-2.78041	NA	0.696292	NA	-0.532399	NA	0.801145	-0.0190824	-1.6132	1.63731	-1.99137	1.16441	-0.562272	-0.43607	NA	1.03317	Omnibus
rs6818064	4	169657456	A	G	2.94051e-09	0.395045	0.00559222	0.119459	0.0243759	-0.224074	2.60248	-1.24692	0.509673	1.00631	2.5925	-1.36657	-1.88839	NA	-0.254769	-0.36207	1.26727	5.06973	-2.5409	-1.14727	1.81414	-0.15858	-0.225488	-0.732604	2.65223	-0.578688	2.49353	NA	2.47672	-1.71819	1.44827	NA	-0.684594	-1.03652	-0.174673	0.733588	1.59819	2.34821	-1.10522	-1.92543	1.58394	Omnibus
rs13133209	4	170491733	T	C	6.12451e-10	0.00031057	0.00266898	0.092981	0.00775982	-1.34137	1.38785	-3.10286	-3.09914	0.471912	-2.85136	1.24136	0.701047	NA	4.72512	-0.56923	-0.979796	-0.927266	-3.10255	2.52876	-2.37608	4.21798	0.327354	NA	-1.3552	0.0184248	-2.11916	-0.36222	-2.91724	0.30583	-1.26734	1.03387	0.655105	NA	-0.834604	-1.17799	-0.877896	-0.444293	0.656804	-0.608808	-1.65946	Omnibus
rs11747911	5	53301628	A	C	3.28441e-16	0.848681	0.0191566	0.0977395	0.0204308	0.460441	-0.435993	1.45003	-5.41332	3.05714	-2.38313	1.13066	3.92309	NA	1.14771	0.499823	0.180061	0.125583	1.40721	0.460514	-3.59612	-0.101441	1.31771	1.2764	2.20179	0.575431	-0.0752923	1.51137	-3.14615	0.647961	0.447356	-1.60811	1.02175	-1.32582	2.28882	-0.365819	-1.31058	1.7048	-0.460903	4.44243	2.8424	Omnibus
rs10072029	5	174308840	T	C	3.71154e-11	0.799797	0.621258	0.277213	0.84448	2.07908	-5.1177	0.559344	1.66041	-0.392286	-1.38594	-1.07978	-1.19346	1.69361	2.74344	2.14416	-0.413705	1.2018	-0.20769	3.05256	-2.16964	-0.00388528	-0.43674	0.148941	0.834805	1.71547	-2.61723	-0.906804	1.29331	-0.905299	-1.96621	1.29357	0.585071	1.66461	2.03741	1.05768	-0.934589	1.91444	-0.590948	1.34932	0.524448	Omnibus
rs74614126	6	55220633	C	T	1.05333e-10	0.455585	0.792425	0.812811	0.281943	0.173956	NA	NA	NA	0.128665	NA	1.0121	NA	NA	NA	-0.282839	-0.72815	NA	NA	NA	NA	1.13757	-2.73914	0.14233	NA	-1.68168	NA	NA	NA	NA	NA	NA	-1.06494	-0.269948	NA	0.50366	0.318639	NA	2.08933	NA	NA	Omnibus
rs145908880	7	97718557	A	G	1.57164e-09	0.160557	0.743762	0.351383	0.600549	-3.32912	NA	NA	NA	1.48497	NA	-0.455002	NA	NA	NA	-4.12453	-1.00991	NA	NA	-2.29288	NA	-3.18792	NA	2.55463	NA	NA	NA	NA	NA	NA	NA	NA	NA	2.75292	NA	NA	NA	NA	0.474015	3.35493	NA	Omnibus
rs1899690	7	121966150	A	C	1.85521e-09	0.00221559	2.21325e-06	6.55377e-07	0.00353811	1.62906	1.85747	0.503082	-1.25045	-0.307563	3.4501	2.70381	2.13875	NA	3.78642	1.7695	1.08435	0.382849	0.761328	-0.556344	3.84775	2.48845	-0.688719	4.49974	0.683773	0.531604	3.08469	-0.46341	2.9661	1.36088	-0.907742	1.23422	-0.222532	-2.16419	0.0689392	1.69847	-0.358459	1.18373	0.564734	3.86278	0.523931	Omnibus
rs75763626	7	147561150	C	T	2.75408e-10	0.00130962	0.000161172	0.0171483	0.00068704	-0.551195	-1.37594	0.805885	1.10854	0.0475785	-2.72502	-1.54637	-2.41202	NA	2.16692	0.0867126	-1.62513	-2.95246	1.54077	0.406132	-2.93203	-1.03923	0.970059	2.86841	-2.96317	1.88486	-4.0055	-0.439633	1.26871	-2.81453	-0.227585	-0.89791	1.51267	0.215599	-1.65958	0.549591	-0.0942214	1.30559	-0.35529	-3.41342	-2.71222	Omnibus
rs4363228	8	2482197	A	G	4.0262e-12	0.581861	0.441743	0.00222029	0.981273	-1.9811	2.71306	-2.43175	-0.192077	-1.23452	-0.566842	1.28779	-0.854055	NA	-2.01284	-1.8688	-1.78208	1.76171	-2.79196	2.36334	-0.456921	0.914032	-0.651227	-1.72427	1.11383	-0.466581	0.870293	-3.7804	-1.05216	-0.512936	-4.03176	-3.80156	-0.540721	-1.11722	0.2353	-0.177011	0.789192	-2.23302	0.433961	-3.50327	1.60838	Omnibus
rs77803006	8	2907067	A	G	4.06524e-12	0.864576	0.339599	0.165791	0.124114	0.222146	2.21417	1.55627	-0.342457	-0.758924	1.39625	-0.814501	1.33239	NA	0.728113	-0.0114054	-0.474345	-0.52058	1.14399	-0.0975984	-0.550579	2.20734	-0.513216	0.977544	0.920097	-1.15473	0.736771	1.94846	1.35363	-1.10286	-0.648177	-2.1726	0.853834	3.39792	1.247	-0.0161685	0	0.685093	-0.997195	-1.58691	0.4725	Omnibus
rs615632	8	9796321	C	T	3.21427e-12	0.213052	0.372457	0.240261	0.824114	1.03365	NA	-1.18606	0.241587	0.208629	1.85919	0.516361	-4.55354	NA	-2.15707	1.11139	-0.470829	0.785262	-0.127177	-1.41782	4.27215	4.16453	-0.443091	-1.68645	-1.24536	1.84961	2.29037	0.13059	-0.38532	1.99103	-0.782876	0.0619533	0.796055	-0.290283	-1.99917	0.149828	0.994458	0.573066	1.10819	3.09023	-0.742144	Omnibus
rs2777798	9	107557865	A	G	1.59814e-12	0.938887	0.159389	0.574627	0.547107	2.03521	NA	-4.53448	-5.01684	-1.10062	0.325183	NA	-2.42583	2.30325	-0.921404	1.98621	NA	NA	-2.23	0.273046	1.50197	0.565255	1.27729	4.2275	NA	2.11912	1.54724	-0.644406	-1.30378	NA	0.919003	0.1498	2.05551	0.958124	NA	1.80343	-2.08576	NA	NA	NA	NA	Omnibus
rs10818481	9	123647855	T	C	5.32317e-09	0.437475	0.916789	0.910048	0.789115	1.0354	-0.424621	1.53711	0.583597	1.56557	-1.10059	-4.49728	-0.426634	NA	1.41157	1.03488	-2.46724	-1.5321	1.35142	-1.14999	-1.32949	-0.812008	-0.743848	1.30026	0.0773543	-1.61784	-0.395115	-0.606512	-0.979615	4.84733	-1.94842	NA	-1.26686	-0.24546	0.857149	0.109735	4.90032	0.252626	-1.32647	1.26334	-0.202529	Omnibus
rs3932931	10	38989162	G	T	3.39733e-12	0.225307	0.188089	0.700148	0.141044	-1.60308	NA	-1.37139	-1.47268	0.0430059	-0.0321388	-1.87972	2.26446	NA	3.78507	-1.44146	0.365738	1.54119	-0.958356	-3.71854	2.20836	NA	NA	0.899322	1.26418	NA	0.0637041	3.1033	-1.29576	-2.13566	0.436864	NA	NA	NA	1.00258	0.397261	NA	3.00301	-1.32634	-1.78411	1.4409	Omnibus
rs11200608	10	124157821	C	T	2.83714e-16	0.0677076	0.0356149	0.018564	0.158665	-3.22882	-0.237795	-1.03099	2.3913	-1.60134	0.427948	-2.03215	-0.519777	NA	5.43503	-3.68578	-3.46009	0.856391	-1.35588	-0.626233	-0.204115	-2.62229	-1.13829	1.0716	-0.299093	-2.71533	0.698867	-0.0713239	-0.441665	0.696898	2.19606	2.70702	-2.87044	-3.21334	-0.735705	0.297218	3.47024	1.2422	-4.4005	-4.09636	-0.661604	Omnibus
rs1552224	11	72433098	C	A	3.9301e-14	2.27971e-05	0.000190617	0.554795	6.23337e-05	0.371185	-0.379522	0.221889	-0.908716	-0.31147	4.37759	-0.341765	0.968089	-2.57548	1.59819	0.842872	-3.46461	-3.84613	0.173829	-0.360272	4.43049	-0.232435	-0.73113	-0.735558	1.72482	2.81301	4.37759	-0.393297	1.22653	-1.71962	0.258916	-3.19776	1.15205	0.231277	3.90597	0.259823	0.722479	-2.53985	-0.3029	-5.03019	2.43166	Omnibus
rs3102742	11	77949334	T	G	2.21924e-11	0.255106	0.349024	0.161012	0.186598	0.69445	-0.0567776	-4.79392	0.589995	-2.91574	-0.72009	-0.807657	-2.56269	-1.20739	1.67198	1.17274	-1.26652	1.23756	-4.59096	0.517852	-3.31275	-2.0921	3.18247	2.29488	0.109263	1.13711	-1.39888	NA	0.754103	NA	1.74171	-0.406093	2.64672	-2.72655	-0.515367	0.888076	1.83167	-3.84344	-0.688123	1.8987	-0.0576428	Omnibus
rs79065387	11	100675918	T	C	1.85391e-09	0.00564048	0.00227915	0.00816671	0.0155674	-2.1252	0.16449	-0.571507	0.272991	0.361243	-3.75134	1.00957	0.177199	-5.03167	-0.624554	-2.048	-0.136608	-0.529116	-0.783222	-1.93304	-3.78912	0.235269	2.1234	-0.376157	-1.46248	2.28951	-2.92641	0.284254	-0.453397	1.14368	-0.154496	NA	2.68829	0.992405	-1.4509	-1.06428	NA	-2.26543	-0.0574472	-0.946181	-1.19181	Omnibus
rs2468943	12	48747249	G	T	5.95875e-09	0.20126	0.404829	0.632711	0.201308	-1.16505	1.76034	-1.42376	-2.86474	-2.32778	0.776889	-0.460141	1.32577	NA	1.538	-1.05571	1.21288	0.775531	-1.41487	-2.18369	0.48268	-0.420528	0.827948	2.91228	1.36545	-1.05396	2.16477	3.61251	-1.3465	-1.57249	-0.146564	2.99512	0.0552993	-0.476385	1.23315	0.886404	-0.954165	-3.33393	2.27553	-1.3223	1.33306	Omnibus
rs1040014	12	54994279	T	C	1.17189e-09	0.25083	0.215154	0.0427139	0.0756515	1.34137	0.256258	1.49928	-0.424776	0.69906	0.201893	0.841125	0.715176	NA	2.27343	0.640112	-1.82216	-0.355654	1.61829	1.29049	0.126293	1.75301	0.943354	-0.682694	2.81255	-0.952388	0.227545	0.120744	-0.412463	-0.579237	1.16505	-1.28361	-0.269039	2.18051	0.233081	0.345525	0.173087	1.22679	-0.207676	-0.0072989	1.32101	Omnibus
rs73192824	12	113690396	C	T	9.87169e-09	0.0482141	0.124536	0.111024	0.719895	-0.439913	-1.61243	0.234787	2.05258	-0.585147	2.92	-0.343998	0.30196	-0.806372	-2.31473	-0.0165445	1.81013	-2.31848	-1.15224	0.621999	4.54204	1.60044	-0.422475	2.97952	-1.95612	1.1983	2.16412	-1.19753	2.75131	-1.08005	0.191582	0.593585	0.378041	0.553677	0.641481	0.878634	1.05812	2.60895	-0.806001	0.690823	-2.18104	Omnibus
rs7988675	13	96973917	T	G	7.04164e-09	0.0301708	0.14639	0.944287	0.122499	-1.37478	0.781764	-1.00628	-2.23979	-0.507758	2.43006	0.322394	1.98306	2.02583	4.92726	-1.40474	0.739707	-2.6725	-0.402353	2.22886	2.66338	-3.90586	-1.42797	-0.11695	0.379995	-0.640112	2.84086	NA	1.62475	0.209587	-3.28138	1.69744	-1.0634	0.160738	2.28596	-1.36041	-1.43953	-2.8292	-0.542181	-1.28887	0.787462	Omnibus
rs2883437	14	50031666	A	G	1.95393e-09	0.000691828	0.109046	0.536271	0.536188	-0.400077	0.0276715	1.00771	1.6146	-0.770534	0.853372	-1.024	-2.55486	3.03038	-2.83798	0.149068	1.1367	-0.258425	0.996078	-1.76031	-0.0124772	-2.6205	2.90165	-0.53146	-1.58492	2.75146	0.0538575	0.723372	1.26976	1.74408	-0.692113	3.64627	3.3999	-0.0899839	-0.0873787	-1.46215	-1.02828	1.57235	-1.14456	-2.38982	-0.374095	Omnibus
rs34245116	15	27249403	T	G	3.45446e-09	0.63361	0.30269	0.921792	0.740454	-1.56341	-0.00445508	-2.42614	-1.33206	-0.0596071	1.57393	-0.389351	-0.533641	NA	-1.45995	-1.31235	1.9729	3.35135	-1.36425	-1.54451	3.66441	0.116527	-0.317189	0.165545	0.554885	-1.81055	2.06662	2.33642	-1.1142	-0.569945	1.65312	3.58053	-1.55477	-1.23756	-1.89963	-0.603472	-2.41572	-0.0455749	1.78301	1.16924	0.393809	Omnibus
rs282499	15	47458477	A	G	4.45779e-09	2.32484e-05	3.30825e-07	0.129896	2.09999e-05	-1.02111	NA	2.14106	2.9491	0.372566	-5.37196	1.01225	-0.474708	NA	2.00846	-1.56365	1.28117	1.05238	1.30392	-0.897255	-4.42237	-2.68537	-0.624651	1.19864	-1.83697	-1.55645	-4.49944	1.42722	-3.79758	2.15916	0.0572496	2.78228	-1.10053	0.18591	-2.69093	0.233465	0.934589	1.75105	-1.05636	0.143695	-1.95748	Omnibus
rs13335368	16	47844816	G	A	4.38169e-10	0.413134	0.44819	0.692634	0.124035	-0.209417	NA	-1.57743	1.57585	-2.57778	1.18831	-0.202524	0.224921	0.99571	-2.67489	-0.236654	-0.34946	4.69596	-2.46912	-1.53637	0.0328333	1.53284	0.529008	-0.485249	NA	-2.32616	0.419032	-1.06023	1.99945	1.82553	-2.95586	-1.40289	-0.631674	0.314561	1.28844	-0.758128	1.15035	0.57001	0.00491524	-2.24134	2.18459	Omnibus
rs12977863	19	58702050	C	T	5.592e-10	0.278319	0.0134706	0.475623	0.0218424	0.897973	-0.784804	-2.57741	2.78376	-1.12358	-1.26102	0.981628	-1.78433	NA	3.32302	0.258657	1.10403	-3.58417	-2.72944	1.06471	-1.29843	-0.0571823	1.54643	0.544351	-1.06405	3.44669	-0.176331	1.71044	-2.71502	-0.375951	-3.3314	-2.65536	3.0237	0.780324	-0.276573	1.4743	0.467699	-2.63715	0.505341	-0.0302142	-1.43776	Omnibus
rs13040655	20	25582197	T	C	1.32799e-13	6.02144e-06	1.65357e-06	0.00366328	2.18227e-05	0.352516	NA	2.70375	-2.02588	2.87118	4.39515	-1.82016	-0.170367	NA	4.57309	0.545481	0.0227885	-3.26723	3.94017	-1.61489	2.92479	1.5246	-1.98946	0.802821	1.38893	2.03019	4.02675	0.570609	2.89161	0.195768	0.321431	-3.37803	-0.390705	-0.364102	3.49852	0.728204	1.20036	-0.0257095	-2.95705	-1.31436	1.91232	Omnibus
rs6066114	20	45544504	C	T	6.16659e-14	0.880093	0.718965	0.206504	0.417626	1.3041	0.332743	1.2625	0.161643	1.76535	-0.310676	-0.531109	2.32744	NA	-0.759476	0.932651	-0.298233	-1.14308	-0.290168	2.52085	-3.34444	-1.56407	1.69303	-0.373871	1.04036	1.09481	-4.29046	-0.685823	4.51545	3.09265	-0.377214	0.428547	1.73534	0.725085	0.914062	-0.213676	-1.74491	-2.2171	1.69089	-0.0884445	1.29741	Omnibus
rs736901	22	31465184	G	A	3.18303e-09	0.0464672	0.173073	0.232182	0.0634084	1.87075	-0.629228	2.97885	2.11742	-3.52889	0.508646	-0.111845	1.16037	0.0955629	-1.19597	1.83653	-0.88405	-0.716673	2.10846	2.30337	2.5444	-2.15362	0.2065	1.81763	1.51217	-0.709039	2.21989	-0.318983	-2.16114	-0.574459	-4.00484	1.108	-0.33331	-1.39738	2.14671	1.7309	-0.974114	-1.00758	-1.26867	2.41478	1.43927	Omnibus
rs129345	22	44837230	G	A	1.06857e-10	0.0557716	0.783066	0.925809	0.313782	-0.464346	-0.656598	0.808073	0.144941	-0.140805	0.33564	1.01383	0.412799	NA	0.553677	-0.882882	0.829669	-0.162534	0.582178	2.40222	0.666025	0.0863351	-0.45404	3.01639	-2.38822	-0.779645	-0.635108	-0.151315	0.583865	0.199108	-0.173932	-2.59177	-0.833257	-0.29997	-2.65944	0.904557	0.954165	-0.364133	1.11646	-0.255441	0.0650348	Omnibus
rs200913015	2	161046192	A	G	0.000102153	2.22612e-05	2.53514e-09	1.83534e-05	1.57713e-07	1.33591	0.779154	0.708829	-2.45565	1.75195	4.06878	1.12619	2.61303	NA	3.72936	1.59174	0.417845	NA	0.759522	NA	3.00506	0.00642677	-0.688402	0.978609	NA	-0.559365	2.59542	1.4475	4.25254	-0.256621	-0.270022	NA	-0.862128	0.340507	NA	0.0597171	1.54587	2.59439	0.379686	NA	NA	SumZ_gene
rs6753570	2	229012325	T	C	1.27752e-09	1.99219e-11	1.50789e-09	0.317167	4.26544e-07	1.1942	-0.708268	0.769414	-2.99953	3.72618	4.4822	-1.52612	0.429397	NA	2.01451	1.13685	-2.64434	NA	1.14017	-0.773549	3.41336	-4.31459	-1.4318	0.947861	NA	-0.120105	4.90455	-1.40711	2.43247	-0.477011	0.227938	-1.43839	-1.17399	-0.62389	NA	1.08482	1.28155	NA	-2.2543	0.0773475	NA	SumZ_gene
rs4858222	3	20572238	A	G	2.62024e-08	4.07349e-10	3.78828e-09	0.000197655	8.87596e-06	-1.41763	-0.964477	-1.3764	2.0989	-2.30829	-4.38862	1.16295	-1.69657	NA	1.30657	-1.30851	-0.743916	-1.25264	-1.91966	-0.129608	-2.55821	1.09572	-1.2367	0.293683	-1.94149	-1.66201	-3.68401	NA	-3.41919	-3.07497	-0.847794	5.42909	-1.39505	-0.0947669	-0.936604	0.889192	-0.467699	-0.00103651	0.745316	-3.21789	-1.74652	SumZ_gene
rs7648237	3	81706792	C	T	7.0865e-07	3.04392e-06	3.72157e-09	8.21406e-07	6.38428e-08	0.615689	0.751334	-0.790391	2.39086	-3.6005	-4.09433	0.766725	-1.74557	NA	-2.32137	0.411508	0.452707	-0.543178	-1.78599	NA	-3.76161	-2.25204	-0.614326	-1.17199	-3.38023	0.154139	-3.8299	NA	-1.89062	-1.40539	0.387775	NA	-0.119852	-1.45273	-3.2744	-0.212009	1.17668	-1.63082	-1.90396	-2.22736	-3.57413	SumZ_gene
rs11167662	5	153550722	A	G	2.60598e-08	4.45477e-11	1.59195e-09	0.0334731	5.29936e-06	2.72629	-0.786969	-0.324318	-1.72349	0.464634	3.40939	-0.204817	0.3343	NA	-0.539707	2.6895	-1.67201	NA	0.799031	0.151856	4.96969	-4.17263	-1.28412	1.90102	NA	1.27701	3.49207	-0.814889	2.16238	-0.0475469	-1.13838	NA	0.0466402	-1.45525	NA	1.20216	0.583736	NA	0.4272	3.09268	NA	SumZ_gene
rs10985976	9	126113594	A	G	6.00183e-06	3.80604e-09	6.80873e-10	0.000416204	8.08706e-08	1.74125	0.474701	1.03034	-0.895204	1.29913	4.28737	-0.89826	1.83402	NA	-2.17617	1.82567	0.0922316	NA	1.12138	-1.10539	5.26307	-0.290936	-0.305743	0.10749	NA	-0.93149	2.9393	NA	3.1312	NA	0.728305	NA	-0.655261	1.12003	NA	0.493584	NA	NA	0.592437	3.70573	NA	SumZ_gene
rs1900556	11	111019000	T	C	0.00767782	8.2128e-07	6.81532e-09	0.00123482	7.77079e-07	1.28212	-0.453805	1.11137	-2.06247	-0.427305	3.47995	-0.0469902	2.34776	NA	-1.71739	1.35255	0.403148	1.42764	0.90792	0.289871	2.6452	-0.63535	0.24882	1.39871	3.31918	0.0547972	1.36562	-2.00226	4.32124	1.22855	0.463739	-2.76356	0.228703	-0.484685	2.31657	1.68795	0.524401	-0.495065	0.50238	2.21338	3.08213	SumZ_gene
rs55825112	1	1861152	A	G	4.59793e-08	2.19511e-10	1.33871e-08	0.0564253	NA	0.316794	NA	0.217317	2.40299	1.36486	-5.33983	-2.04126	-3.00235	NA	-0.453712	0.190267	-1.75084	NA	-0.12096	-1.68421	-4.78796	1.8312	3.29067	0.288584	NA	1.71166	-3.59965	NA	-3.85478	0.906929	-0.485481	NA	3.4973	-0.535795	NA	-0.059191	0.841621	NA	-2.34989	NA	NA	SumZ_ica
rs6547059	2	76492276	T	C	NA	2.59411e-09	0.0047103	0.712459	0.313839	1.61783	-1.87	0.492628	-1.18697	2.22862	2.35664	0.216591	-0.076121	NA	1.41839	1.05309	-0.00255551	1.50936	0.0236456	1.53418	3.80375	-2.51867	-2.5877	1.3722	0.133606	-1.52966	0.617169	-3.02084	2.82771	-0.335452	-0.378857	0.632064	-2.35807	-0.866164	-1.39186	0.940424	-0.755415	-2.21342	-0.414134	1.97091	-0.149715	SumZ_ica
rs7424278	2	161299702	A	G	8.74275e-07	6.40133e-09	4.22172e-08	7.82463e-05	0.000292161	-2.51688	-0.684181	-0.761592	1.03309	-3.295	-3.45683	-0.829867	-1.69175	NA	-2.25538	-2.54814	-0.0180374	-2.1899	-0.473909	0.14645	-2.63545	-0.787311	1.62015	0.722642	-2.14661	2.21442	-2.35042	NA	-2.75287	1.30628	-0.0157744	NA	2.77454	0.100308	-1.08737	-0.556747	0	NA	-1.81993	-5.05791	-2.05114	SumZ_ica
rs6753570	2	229012325	T	C	1.27752e-09	1.99219e-11	1.50789e-09	0.317167	4.26544e-07	1.1942	-0.708268	0.769414	-2.99953	3.72618	4.4822	-1.52612	0.429397	NA	2.01451	1.13685	-2.64434	NA	1.14017	-0.773549	3.41336	-4.31459	-1.4318	0.947861	NA	-0.120105	4.90455	-1.40711	2.43247	-0.477011	0.227938	-1.43839	-1.17399	-0.62389	NA	1.08482	1.28155	NA	-2.2543	0.0773475	NA	SumZ_ica
rs4858222	3	20572238	A	G	2.62024e-08	4.07349e-10	3.78828e-09	0.000197655	8.87596e-06	-1.41763	-0.964477	-1.3764	2.0989	-2.30829	-4.38862	1.16295	-1.69657	NA	1.30657	-1.30851	-0.743916	-1.25264	-1.91966	-0.129608	-2.55821	1.09572	-1.2367	0.293683	-1.94149	-1.66201	-3.68401	NA	-3.41919	-3.07497	-0.847794	5.42909	-1.39505	-0.0947669	-0.936604	0.889192	-0.467699	-0.00103651	0.745316	-3.21789	-1.74652	SumZ_ica
rs9865456	3	79583751	A	G	0.000254909	9.35867e-09	2.59647e-05	9.37662e-05	0.00115259	0.376292	-0.393486	2.3272	0.423088	2.13441	3.39429	0.383872	2.19171	NA	0.337036	0.953375	-0.475446	-0.311933	1.78937	1.46742	4.0579	-1.7564	0.598659	0.851665	1.10686	1.06142	3.65996	0.681829	1.74419	0.104865	1.95109	-2.56449	1.34756	0.364747	0.911441	0.614931	-0.412463	0.0108281	1.38712	1.72978	0.735223	SumZ_ica
rs376422625	3	131620699	C	T	2.41907e-08	5.39406e-11	8.1775e-08	0.0642134	0.000600657	-0.0549046	-0.119086	-0.514671	-1.93151	0.700165	4.20446	0.916259	2.16348	NA	-3.03546	0.613654	0.513329	2.3401	0.0540253	1.20331	5.10608	-0.616071	-1.38247	0.596068	1.37042	0.0268342	2.41225	-2.10428	3.42522	-0.196337	1.91483	-4.62152	-1.06458	-1.12149	-0.643293	0.0377291	0.261779	0.430143	1.02764	2.08754	1.53294	SumZ_ica
rs11167662	5	153550722	A	G	2.60598e-08	4.45477e-11	1.59195e-09	0.0334731	5.29936e-06	2.72629	-0.786969	-0.324318	-1.72349	0.464634	3.40939	-0.204817	0.3343	NA	-0.539707	2.6895	-1.67201	NA	0.799031	0.151856	4.96969	-4.17263	-1.28412	1.90102	NA	1.27701	3.49207	-0.814889	2.16238	-0.0475469	-1.13838	NA	0.0466402	-1.45525	NA	1.20216	0.583736	NA	0.4272	3.09268	NA	SumZ_ica
rs10985976	9	126113594	A	G	6.00183e-06	3.80604e-09	6.80873e-10	0.000416204	8.08706e-08	1.74125	0.474701	1.03034	-0.895204	1.29913	4.28737	-0.89826	1.83402	NA	-2.17617	1.82567	0.0922316	NA	1.12138	-1.10539	5.26307	-0.290936	-0.305743	0.10749	NA	-0.93149	2.9393	NA	3.1312	NA	0.728305	NA	-0.655261	1.12003	NA	0.493584	NA	NA	0.592437	3.70573	NA	SumZ_ica
rs7925801	11	9313323	G	T	1.42189e-06	1.05907e-09	6.1619e-07	0.000181358	7.2878e-06	4.03347	NA	NA	NA	4.47198	NA	0.966292	NA	NA	NA	3.79323	-1.041	NA	NA	NA	NA	NA	NA	1.33922	NA	NA	NA	NA	NA	NA	NA	NA	NA	NA	NA	1.45345	NA	NA	-0.532042	NA	NA	SumZ_ica
rs2452144	11	29198384	A	G	3.17669e-06	7.61984e-09	0.000181044	0.291636	0.0563028	-1.48706	2.61019	0.0972851	2.49068	-3.18877	-2.40892	-1.79215	-2.96458	2.14466	-0.859617	-1.07004	-0.761412	-0.818626	0.0576844	0.655262	-2.7736	3.05991	1.7779	-0.452373	-0.530306	0.617963	-1.55477	-0.643962	-1.59819	-0.727293	2.27643	1.40541	1.34045	-0.653242	0.402386	0.72982	-2.21152	0.660396	-1.79474	-0.994458	0	SumZ_ica
rs10838137	11	43634973	A	C	6.01268e-08	4.45021e-13	2.23729e-10	7.06595e-06	7.09743e-06	2.47887	-0.115399	1.93857	-1.0281	2.83873	5.24083	-0.638834	2.32825	NA	0.747339	2.30583	-1.9974	1.2289	2.13477	0.182263	5.38466	0.910991	-0.623984	2.05863	1.13654	-0.0284861	4.37677	-0.838738	3.45254	0.0428573	-1.72008	-1.95995	-0.178464	1.32443	0.630785	1.00396	-1.01522	0.890119	0.193508	3.59459	1.41795	SumZ_ica
