# Supplementary material for: Multitrait GWAS to connect disease variants and biological mechanisms
Source: PLoS Genet. 2021 Aug 30;17(8):e1009713. doi: 10.1371/journal.pgen.1009713 (PMC8437297; doi:10.1371/journal.pgen.1009713)
Supplement: S11 Table — (XLSX) [file pgen.1009713.s044.xlsx]

## Sheet: S11 Table
S11 Table - Significant tissue enrichment by joint test and by phenotype set
Variant set	tissue ID	Matched.Name	P-value	FDR P-value	Enrichment Ratio
ALL_Omnibus	E113	Spleen	4.33e-88	7.02e-86	1.68148
ALL_Omnibus	E116	GM12878 Lymphoblastoid Cells	2.66e-84	3.89e-82	1.60181
ALL_Omnibus	E066	Liver	8.69e-84	1.21e-81	1.55563
ALL_Omnibus	E031	Primary B cells from cord blood	6.61e-81	8.4e-79	1.60408
ALL_Omnibus	E041	Primary T helper cells PMA-I stimulated	1.59e-75	1.61e-73	1.50373
ALL_Omnibus	E063	Adipose Nuclei	2.38e-74	2.2e-72	1.50929
ALL_Omnibus	E107	Skeletal Muscle Male	2.41e-74	2.2e-72	1.51035
ALL_Omnibus	E108	Skeletal Muscle Female	2.85e-74	2.53e-72	1.50932
ALL_Omnibus	E032	Primary B cells from peripheral blood	1.28e-73	1.1e-71	1.53517
ALL_Omnibus	E046	Primary Natural Killer cells from peripheral blood	4.58e-72	3.52e-70	1.55733
ALL_Omnibus	E040	Primary T helper memory cells from peripheral blood 1	6.49e-71	4.63e-69	1.55573
ALL_Omnibus	E105	Right Ventricle	8.63e-70	5.73e-68	1.59333
ALL_Omnibus	E045	Primary T cells e_ector/memory enriched from peripheral blood	2.42e-69	1.57e-67	1.5767
ALL_Omnibus	E055	Foreskin Fibroblast Primary Cells skin01	3.34e-68	2.08e-66	1.48819
ALL_Omnibus	E044	Primary T regulatory cells fromperipheralblood	3.57e-68	2.17e-66	1.53464
ALL_Omnibus	E043	Primary T helper cells fromperipheralblood	1.18e-66	6.9e-65	1.49969
ALL_Omnibus	E093	Fetal Thymus	6.41e-65	3.35e-63	1.51787
ALL_Omnibus	E109	Small Intestine	4.25e-64	2.18e-62	1.58406
ALL_Omnibus	E056	Foreskin Fibroblast Primary Cells skin02	6.59e-64	3.26e-62	1.48608
ALL_Omnibus	E047	Primary T CD8+ naive cells from peripheral blood	2.69e-63	1.29e-61	1.52833
ALL_Omnibus	E096	Lung	4e-63	1.85e-61	1.59291
ALL_Omnibus	E030	Primary neutrophils from peripheral blood	2.8e-62	1.24e-60	1.44602
ALL_Omnibus	E037	Primary T helper memory cells from peripheral blood 2	9.69e-61	4.05e-59	1.4904
ALL_Omnibus	E034	Primary T cells fromperipheralblood	1.27e-59	5.1e-58	1.49061
ALL_Omnibus	E062	Primary mononuclear cells fromperipheralblood	2.77e-59	1.09e-57	1.59117
ALL_Omnibus	E100	Psoas Muscle	3.14e-59	1.22e-57	1.61022
ALL_Omnibus	E095	Left Ventricle	3.16e-59	1.22e-57	1.54005
ALL_Omnibus	E050	Primary hematopoietic stem cells G-CSF-mobilized Female	7.79e-59	2.96e-57	1.44943
ALL_Omnibus	E077	Duodenum Mucosa	4.89e-58	1.79e-56	1.47507
ALL_Omnibus	E038	Primary T helper naive cells from peripheral blood	1.45e-57	5.12e-56	1.51316
ALL_Omnibus	E036	Primary hematopoietic stem cells short term culture	1.67e-55	5.49e-54	1.44083
ALL_Omnibus	E039	Primary T helper naive cells fromperipheralblood	2.31e-55	7.49e-54	1.46737
ALL_Omnibus	E035	Primary hematopoietic stem cells	2.58e-55	8.29e-54	1.4984
ALL_Omnibus	E075	Colonic Mucosa	3.03e-55	9.61e-54	1.50896
ALL_Omnibus	E124	Monocytes-CD14+ RO01746 Primary Cells	3.05e-54	9.38e-53	1.41035
ALL_Omnibus	E029	Primary monocytes from peripheral blood	4.57e-54	1.38e-52	1.44273
ALL_Omnibus	E106	Sigmoid Colon	5.35e-53	1.52e-51	1.50598
ALL_Omnibus	E059	Foreskin Melanocyte Primary Cells skin01	1.64e-52	4.52e-51	1.56121
ALL_Omnibus	E042	Primary T helper 17 cells PMA-I stimulated	2.88e-52	7.86e-51	1.45933
ALL_Omnibus	E048	Primary T CD8+ memory cells from peripheral blood	3.72e-52	1.01e-50	1.47911
ALL_Omnibus	E101	Rectal Mucosa Donor 29	2.34e-51	6.1e-50	1.45411
ALL_Omnibus	E110	Stomach Mucosa	2.96e-49	6.92e-48	1.44806
ALL_Omnibus	E033	Primary T cells from cord blood	4.62e-49	1.05e-47	1.50993
ALL_Omnibus	E078	Duodenum Smooth Muscle	1.21e-48	2.72e-47	1.43197
ALL_Omnibus	E051	Primary hematopoietic stem cells G-CSF-mobilized Male	1.28e-48	2.85e-47	1.38931
ALL_Omnibus	E123	K562 Leukemia Cells	3.64e-47	7.7e-46	1.47359
ALL_Omnibus	E104	Right Atrium	1.32e-46	2.76e-45	1.50541
ALL_Omnibus	E112	Thymus	6.21e-46	1.28e-44	1.49554
ALL_Omnibus	E061	Foreskin Melanocyte Primary Cells skin03	1.86e-43	3.55e-42	1.44185
ALL_Omnibus	E079	Esophagus	1.99e-40	3.58e-39	1.49027
ALL_Omnibus	E027	Breast Myoepithelial Primary Cells	3.34e-38	5.78e-37	1.39682
ALL_Omnibus	E102	Rectal Mucosa Donor 31	2.22e-37	3.77e-36	1.38814
ALL_Omnibus	E087	Pancreatic Islets	1.76e-36	2.94e-35	1.52178
ALL_Omnibus	E103	Rectal Smooth Muscle	4.92e-34	7.64e-33	1.37464
ALL_Omnibus	E118	HepG2 Hepatocellular Carcinoma Cell Line	6.27e-34	9.69e-33	1.38411
ALL_Omnibus	E111	Stomach Smooth Muscle	2.27e-33	3.4e-32	1.35662
ALL_Omnibus	E076	Colon Smooth Muscle	7.05e-31	1.01e-29	1.33474
ALL_Omnibus	E091	Placenta	1.32e-30	1.88e-29	1.35248
ALL_Omnibus	E094	Gastric	1.48e-30	2.1e-29	1.48116
ALL_Omnibus	E115	Dnd41 TCell Leukemia Cell Line	2.63e-30	3.71e-29	1.35304
ALL_Omnibus	E057	Foreskin Keratinocyte Primary Cells skin02	8.31e-30	1.15e-28	1.34616
ALL_Omnibus	E080	Fetal Adrenal Gland	2.56e-28	3.45e-27	1.31437
ALL_Omnibus	E099	Placenta Amnion	2.23e-27	2.94e-26	1.40105
ALL_Omnibus	E098	Pancreas	5.74e-27	7.45e-26	1.4187
ALL_Omnibus	E065	Aorta	3.31e-26	4.24e-25	1.41664
ALL_Omnibus	E086	Fetal Kidney	3.16e-25	4.02e-24	1.37727
ALL_Omnibus	E068	Brain Anterior Caudate	3.25e-25	4.11e-24	1.28669
ALL_Omnibus	E085	Fetal Intestine Small	1.99e-24	2.47e-23	1.28661
ALL_Omnibus	E071	Brain Hippocampus Middle	2.02e-24	2.5e-23	1.26016
ALL_Omnibus	E074	Brain Substantia Nigra	1.89e-23	2.24e-22	1.27569
ALL_Omnibus	E083	Fetal Heart	2.9e-23	3.38e-22	1.27925
ALL_Omnibus	E049	Mesenchymal Stem Cell Derived Chondrocyte Cultured Cells	4.93e-23	5.67e-22	1.25272
ALL_Omnibus	E058	Foreskin Keratinocyte Primary Cells skin03	1.53e-22	1.75e-21	1.28409
ALL_Omnibus	E073	Brain Dorsolateral Prefrontal Cortex	2.49e-22	2.81e-21	1.27887
ALL_Omnibus	E006	H1 Derived Mesenchymal Stem Cells	3.19e-22	3.58e-21	1.32128
ALL_Omnibus	E128	NHLF Lung Fibroblast Primary Cells	4.56e-22	5.05e-21	1.29674
ALL_Omnibus	E097	Ovary	9.09e-22	9.91e-21	1.37183
ALL_Omnibus	E088	Fetal Lung	1.06e-21	1.15e-20	1.30003
ALL_Omnibus	E005	H1 BMP4 Derived Trophoblast Cultured Cells	2.29e-21	2.46e-20	1.34416
ALL_Omnibus	E023	Mesenchymal Stem Cell Derived Adipocyte Cultured Cells	6.52e-21	6.77e-20	1.2332
ALL_Omnibus	E025	Adipose Derived Mesenchymal Stem Cell Cultured Cells	1.45e-20	1.5e-19	1.22571
ALL_Omnibus	E089	Fetal Muscle Trunk	5.46e-20	5.57e-19	1.26181
ALL_Omnibus	E084	Fetal Intestine Large	6.72e-20	6.84e-19	1.25421
ALL_Omnibus	E126	NHDF-Ad Adult Dermal Fibroblast Primary Cells	1.63e-18	1.59e-17	1.26709
ALL_Omnibus	E090	Fetal Muscle Leg	3.53e-18	3.37e-17	1.23907
ALL_Omnibus	E127	NHEK-Epidermal Keratinocyte Primary Cells	6.44e-18	6.05e-17	1.24052
ALL_Omnibus	E114	A549 EtOH 0.02pct Lung Carcinoma Cell Line	1.88e-17	1.72e-16	1.23663
ALL_Omnibus	E069	Brain Cingulate Gyrus	1.98e-17	1.8e-16	1.22839
ALL_Omnibus	E028	Breast variant Human Mammary Epithelial Cells (vHMEC)	7.39e-17	6.44e-16	1.25479
ALL_Omnibus	E017	MR90 fetal lung _broblasts Cell Line	1.54e-16	1.32e-15	1.24295
ALL_Omnibus	E067	Brain Angular Gyrus	1.02e-15	8.41e-15	1.22372
ALL_Omnibus	E092	Fetal Stomach	3.44e-15	2.75e-14	1.22204
ALL_Omnibus	E072	Brain Inferior Temporal Lobe	2.03e-14	1.55e-13	1.20559
ALL_Omnibus	E129	Osteoblast Primary Cells	4.63e-14	3.45e-13	1.19089
ALL_Omnibus	E122	HUVEC Umbilical Vein Endothelial Primary Cells	7.01e-14	5.15e-13	1.21799
ALL_Omnibus	E117	HeLa-S3 Cervical Carcinoma Cell Line	1.35e-13	9.83e-13	1.21018
ALL_Omnibus	E022	iPS DF 19.11 Cells	5.66e-13	4e-12	1.27382
ALL_Omnibus	E026	Bone Marrow Derived Cultured Mesenchymal Stem Cells	3.19e-12	2.12e-11	1.17849
ALL_Omnibus	E013	hESC Derived CD56+ Mesoderm Cultured Cells	9.22e-12	5.97e-11	1.21209
ALL_Omnibus	E119	HMEC Mammary Epithelial Primary Cells	1.38e-11	8.83e-11	1.19637
ALL_Omnibus	E052	Muscle Satellite Cultured Cells	1.47e-11	9.36e-11	1.17397
ALL_Omnibus	E120	HSMM Skeletal Muscle Myoblasts Cells	3.31e-11	2.03e-10	1.19438
ALL_Omnibus	E125	NH-A Astrocytes Primary Cells	1.15e-10	6.74e-10	1.18011
ALL_Omnibus	E054	Ganglion Eminence derived primary cultured neurospheres	1.59e-10	9.23e-10	1.22087
ALL_Omnibus	E053	Cortex derived primary cultured neurospheres	5.47e-10	3.05e-09	1.20444
ALL_Omnibus	E121	HSMM cell derived Skeletal Muscle Myotubes Cells	7.51e-10	4.13e-09	1.17286
ALL_Omnibus	E007	H1 Derived Neuronal Progenitor Cultured Cells	2.91e-09	1.53e-08	1.25557
ALL_Omnibus	E021	iPS DF 6.9 Cells	3.18e-09	1.66e-08	1.25641
ALL_Omnibus	E070	Brain Germinal Matrix	6.42e-08	2.93e-07	1.18812
ALL_Omnibus	E002	ES-WA7 Cells	6.67e-08	3.02e-07	1.22941
ALL_Omnibus	E008	H9 Cells	7.55e-08	3.4e-07	1.19825
ALL_Omnibus	E009	H9 Derived Neuronal Progenitor Cultured Cells	8.91e-08	3.98e-07	1.18483
ALL_Omnibus	E024	ES-UCSF4 Cells	2.07e-07	8.83e-07	1.18475
ALL_Omnibus	E082	Fetal Brain Female	5.05e-07	2.07e-06	1.1704
ALL_Omnibus	E010	H9 Derived Neuron Cultured Cells	1.76e-05	5.95e-05	1.13767
ALL_Omnibus	E004	H1 BMP4 Derived Mesendoderm Cultured Cells	0.000133735	0.000392604	1.13515
ALL_Omnibus	E018	iPS-15b Cells	0.000139499	0.000407478	1.11901
ALL_Omnibus	E081	Fetal Brain Male	0.000846754	0.00216772	1.09971
ALL_Omnibus	E003	H1 Cells	0.00157632	0.0038563	1.10311
ALL_Omnibus	E011	hESC Derived CD184+ Endoderm Cultured Cells	0.00183412	0.00445712	1.10381
ALL_Omnibus	E012	hESC Derived CD56+ Ectoderm Cultured Cells	0.0025889	0.00605943	1.10159
ALL_SumZ_gene	E032	Primary B cells from peripheral blood	8.26e-16	6.84e-15	2.28991
ALL_SumZ_gene	E116	GM12878 Lymphoblastoid Cells	3.92e-15	3.1e-14	2.34506
ALL_SumZ_gene	E031	Primary B cells from cord blood	8.01e-13	5.62e-12	2.21962
ALL_SumZ_gene	E071	Brain Hippocampus Middle	1.13e-05	3.91e-05	1.58341
ALL_SumZ_gene	E046	Primary Natural Killer cells from peripheral blood	9.41e-05	0.000282603	1.60338
ALL_SumZ_gene	E029	Primary monocytes from peripheral blood	0.000156423	0.000452837	1.53293
ALL_SumZ_gene	E068	Brain Anterior Caudate	0.000364532	0.00100264	1.49339
ALL_SumZ_gene	E024	ES-UCSF4 Cells	0.000417613	0.0011358	1.64881
ALL_SumZ_gene	E074	Brain Substantia Nigra	0.000418364	0.00113678	1.49144
ALL_SumZ_gene	E105	Right Ventricle	0.00163824	0.0039944	1.50003
ALL_SumZ_gene	E073	Brain Dorsolateral Prefrontal Cortex	0.00191298	0.00463335	1.43658
ALL_SumZ_gene	E063	Adipose Nuclei	0.00218679	0.00523145	1.40198
ALL_SumZ_gene	E096	Lung	0.00232506	0.00552603	1.50796
ALL_SumZ_gene	E114	A549 EtOH 0.02pct Lung Carcinoma Cell Line	0.00251356	0.00591629	1.42142
ALL_SumZ_gene	E008	H9 Cells	0.00281595	0.00653847	1.55322
ALL_SumZ_gene	E018	iPS-15b Cells	0.00322424	0.0074041	1.47608
ALL_SumZ_gene	E072	Brain Inferior Temporal Lobe	0.00359965	0.00817619	1.38218
ALL_SumZ_gene	E108	Skeletal Muscle Female	0.00365134	0.00828071	1.37973
ALL_SumZ_gene	E044	Primary T regulatory cells fromperipheralblood	0.00399064	0.00900882	1.41551
ALL_SumZ_gene	E067	Brain Angular Gyrus	0.00413448	0.00925427	1.39012
ALL_SumZ_gene	E069	Brain Cingulate Gyrus	0.00485367	0.0107243	1.36781
ALL_SumZ_gene	E003	H1 Cells	0.00606592	0.0131639	1.46862
ALL_SumZ_gene	E098	Pancreas	0.00746894	0.0158207	1.49212
ALL_SumZ_gene	E061	Foreskin Melanocyte Primary Cells skin03	0.00759887	0.016061	1.39886
ALL_SumZ_gene	E123	K562 Leukemia Cells	0.00793964	0.0167036	1.40428
ALL_SumZ_gene	E104	Right Atrium	0.00883016	0.0183841	1.42418
ALL_SumZ_gene	E124	Monocytes-CD14+ RO01746 Primary Cells	0.00914796	0.0190051	1.31808
ALL_SumZ_gene	E107	Skeletal Muscle Male	0.00992123	0.0204805	1.32797
ALL_SumZ_gene	E113	Spleen	0.0109777	0.0224866	1.38235
ALL_SumZ_gene	E095	Left Ventricle	0.0109862	0.0224882	1.38431
ALL_SumZ_gene	E079	Esophagus	0.011671	0.0237899	1.42469
ALL_SumZ_gene	E004	H1 BMP4 Derived Mesendoderm Cultured Cells	0.0120264	0.0244461	1.43752
ALL_SumZ_gene	E059	Foreskin Melanocyte Primary Cells skin01	0.0138039	0.0276931	1.40596
ALL_SumZ_gene	E001	ES-I3 Cells	0.014657	0.029204	1.34569
ALL_SumZ_gene	E014	HUES48 Cells	0.0155588	0.0308746	1.3523
ALL_SumZ_gene	E011	hESC Derived CD184+ Endoderm Cultured Cells	0.0193139	0.0375356	1.39095
ALL_SumZ_gene	E041	Primary T helper cells PMA-I stimulated	0.0218866	0.0420044	1.27333
ALL_SumZ_gene	E045	Primary T cells e_ector/memory enriched from peripheral blood	0.0257254	0.0486998	1.31278
ALL_SumZ_ica	E116	GM12878 Lymphoblastoid Cells	2.71e-49	6.39e-48	3.17866
ALL_SumZ_ica	E032	Primary B cells from peripheral blood	7.32e-43	1.36e-41	2.88059
ALL_SumZ_ica	E031	Primary B cells from cord blood	6.7e-40	1.19e-38	2.99531
ALL_SumZ_ica	E046	Primary Natural Killer cells from peripheral blood	3.71e-17	3.29e-16	2.13055
ALL_SumZ_ica	E041	Primary T helper cells PMA-I stimulated	1.48e-11	9.41e-11	1.77469
ALL_SumZ_ica	E044	Primary T regulatory cells fromperipheralblood	1.97e-09	1.05e-08	1.76395
ALL_SumZ_ica	E029	Primary monocytes from peripheral blood	2.33e-09	1.23e-08	1.70938
ALL_SumZ_ica	E045	Primary T cells e_ector/memory enriched from peripheral blood	4.3e-09	2.2e-08	1.78374
ALL_SumZ_ica	E034	Primary T cells fromperipheralblood	5.07e-09	2.57e-08	1.72941
ALL_SumZ_ica	E096	Lung	1.78e-08	8.64e-08	1.80472
ALL_SumZ_ica	E043	Primary T helper cells fromperipheralblood	4.89e-08	2.28e-07	1.63984
ALL_SumZ_ica	E113	Spleen	6.86e-08	3.1e-07	1.73848
ALL_SumZ_ica	E033	Primary T cells from cord blood	9.3e-08	4.12e-07	1.75879
ALL_SumZ_ica	E038	Primary T helper naive cells from peripheral blood	1.05e-07	4.63e-07	1.69109
ALL_SumZ_ica	E050	Primary hematopoietic stem cells G-CSF-mobilized Female	1.63e-07	6.97e-07	1.59381
ALL_SumZ_ica	E039	Primary T helper naive cells fromperipheralblood	1.64e-07	7e-07	1.63414
ALL_SumZ_ica	E040	Primary T helper memory cells from peripheral blood 1	3.83e-07	1.6e-06	1.62978
ALL_SumZ_ica	E110	Stomach Mucosa	3.94e-07	1.64e-06	1.62351
ALL_SumZ_ica	E109	Small Intestine	1.33e-06	5.19e-06	1.66823
ALL_SumZ_ica	E124	Monocytes-CD14+ RO01746 Primary Cells	1.52e-06	5.85e-06	1.51688
ALL_SumZ_ica	E079	Esophagus	2.2e-06	8.37e-06	1.69744
ALL_SumZ_ica	E037	Primary T helper memory cells from peripheral blood 2	2.84e-06	1.07e-05	1.5597
ALL_SumZ_ica	E036	Primary hematopoietic stem cells short term culture	2.94e-06	1.11e-05	1.53736
ALL_SumZ_ica	E093	Fetal Thymus	5.09e-06	1.85e-05	1.55757
ALL_SumZ_ica	E091	Placenta	6.7e-06	2.4e-05	1.55312
ALL_SumZ_ica	E051	Primary hematopoietic stem cells G-CSF-mobilized Male	7.5e-06	2.67e-05	1.48049
ALL_SumZ_ica	E106	Sigmoid Colon	8.45e-06	2.98e-05	1.5818
ALL_SumZ_ica	E062	Primary mononuclear cells fromperipheralblood	1.01e-05	3.5e-05	1.63595
ALL_SumZ_ica	E048	Primary T CD8+ memory cells from peripheral blood	1.04e-05	3.63e-05	1.56009
ALL_SumZ_ica	E077	Duodenum Mucosa	1.17e-05	4.05e-05	1.50714
ALL_SumZ_ica	E035	Primary hematopoietic stem cells	1.94e-05	6.52e-05	1.54084
ALL_SumZ_ica	E042	Primary T helper 17 cells PMA-I stimulated	2.1e-05	7e-05	1.50794
ALL_SumZ_ica	E087	Pancreatic Islets	2.12e-05	7.03e-05	1.68728
ALL_SumZ_ica	E061	Foreskin Melanocyte Primary Cells skin03	2.28e-05	7.51e-05	1.53355
ALL_SumZ_ica	E115	Dnd41 TCell Leukemia Cell Line	3e-05	9.63e-05	1.5142
ALL_SumZ_ica	E102	Rectal Mucosa Donor 31	3.14e-05	0.000100413	1.5021
ALL_SumZ_ica	E101	Rectal Mucosa Donor 29	3.88e-05	0.000122717	1.49651
ALL_SumZ_ica	E002	ES-WA7 Cells	7.58e-05	0.000230107	1.69208
ALL_SumZ_ica	E100	Psoas Muscle	8.94e-05	0.000269337	1.56796
ALL_SumZ_ica	E112	Thymus	0.00012596	0.000371646	1.5221
ALL_SumZ_ica	E094	Gastric	0.000165048	0.000476011	1.62054
ALL_SumZ_ica	E059	Foreskin Melanocyte Primary Cells skin01	0.000224899	0.000640908	1.52217
ALL_SumZ_ica	E075	Colonic Mucosa	0.000269501	0.000757664	1.45841
ALL_SumZ_ica	E099	Placenta Amnion	0.00029287	0.000818635	1.51947
ALL_SumZ_ica	E104	Right Atrium	0.000421674	0.00114268	1.47515
ALL_SumZ_ica	E030	Primary neutrophils from peripheral blood	0.000433291	0.00117081	1.36256
ALL_SumZ_ica	E080	Fetal Adrenal Gland	0.000472428	0.00126951	1.38636
ALL_SumZ_ica	E047	Primary T CD8+ naive cells from peripheral blood	0.000479549	0.0012851	1.42022
ALL_SumZ_ica	E004	H1 BMP4 Derived Mesendoderm Cultured Cells	0.000520665	0.00138009	1.50496
ALL_SumZ_ica	E066	Liver	0.000562114	0.00148189	1.36927
ALL_SumZ_ica	E008	H9 Cells	0.000819869	0.00210258	1.49327
ALL_SumZ_ica	E021	iPS DF 6.9 Cells	0.00103366	0.00260961	1.56413
ALL_SumZ_ica	E098	Pancreas	0.00133166	0.00330764	1.48219
ALL_SumZ_ica	E054	Ganglion Eminence derived primary cultured neurospheres	0.00144085	0.00355256	1.43177
ALL_SumZ_ica	E003	H1 Cells	0.00184542	0.00448087	1.42515
ALL_SumZ_ica	E007	H1 Derived Neuronal Progenitor Cultured Cells	0.00198393	0.00479723	1.52628
ALL_SumZ_ica	E005	H1 BMP4 Derived Trophoblast Cultured Cells	0.00210488	0.00506038	1.42704
ALL_SumZ_ica	E011	hESC Derived CD184+ Endoderm Cultured Cells	0.00233237	0.0055389	1.4211
ALL_SumZ_ica	E009	H9 Derived Neuronal Progenitor Cultured Cells	0.00235875	0.00559246	1.4143
ALL_SumZ_ica	E063	Adipose Nuclei	0.00272113	0.00633845	1.30695
ALL_SumZ_ica	E097	Ovary	0.00327045	0.00749842	1.43156
ALL_SumZ_ica	E018	iPS-15b Cells	0.0038481	0.00871341	1.36512
ALL_SumZ_ica	E118	HepG2 Hepatocellular Carcinoma Cell Line	0.00387308	0.00876319	1.3427
ALL_SumZ_ica	E078	Duodenum Smooth Muscle	0.00407581	0.00913694	1.31159
ALL_SumZ_ica	E070	Brain Germinal Matrix	0.00437106	0.00976137	1.38503
ALL_SumZ_ica	E117	HeLa-S3 Cervical Carcinoma Cell Line	0.0048384	0.0106987	1.30724
ALL_SumZ_ica	E014	HUES48 Cells	0.00527527	0.0115945	1.32851
ALL_SumZ_ica	E015	HUES6 Cells	0.00594324	0.0129361	1.32237
ALL_SumZ_ica	E012	hESC Derived CD56+ Ectoderm Cultured Cells	0.00603092	0.0131074	1.37809
ALL_SumZ_ica	E082	Fetal Brain Female	0.00659713	0.0141797	1.35546
ALL_SumZ_ica	E028	Breast variant Human Mammary Epithelial Cells (vHMEC)	0.0067621	0.0144916	1.31318
ALL_SumZ_ica	E024	ES-UCSF4 Cells	0.00743361	0.0157687	1.36772
ALL_SumZ_ica	E056	Foreskin Fibroblast Primary Cells skin02	0.00755674	0.0159835	1.27286
ALL_SumZ_ica	E108	Skeletal Muscle Female	0.00794292	0.0167036	1.26409
ALL_SumZ_ica	E095	Left Ventricle	0.00797342	0.0167437	1.31518
ALL_SumZ_ica	E010	H9 Derived Neuron Cultured Cells	0.00797348	0.0167437	1.33085
ALL_SumZ_ica	E084	Fetal Intestine Large	0.00846843	0.0177067	1.27258
ALL_SumZ_ica	E065	Aorta	0.00942023	0.0195291	1.37702
ALL_SumZ_ica	E105	Right Ventricle	0.010064	0.0207515	1.30719
ALL_SumZ_ica	E022	iPS DF 19.11 Cells	0.0102886	0.021164	1.36798
ALL_SumZ_ica	E114	A549 EtOH 0.02pct Lung Carcinoma Cell Line	0.0124914	0.0253208	1.2571
ALL_SumZ_ica	E019	iPS-18 Cells	0.0125125	0.0253461	1.29042
ALL_SumZ_ica	E107	Skeletal Muscle Male	0.0136825	0.0275062	1.24183
ALL_SumZ_ica	E027	Breast Myoepithelial Primary Cells	0.0169746	0.0333891	1.2605
ALL_SumZ_ica	E013	hESC Derived CD56+ Mesoderm Cultured Cells	0.0171985	0.0337613	1.27471
ALL_SumZ_ica	E089	Fetal Muscle Trunk	0.0192151	0.0374183	1.24152
ALL_SumZ_ica	E055	Foreskin Fibroblast Primary Cells skin01	0.0204737	0.0395528	1.22123
ALL_SumZ_ica	E053	Cortex derived primary cultured neurospheres	0.0230523	0.0441256	1.27243
METABOLISM_Omnibus	E066	Liver	7.83e-34	1.2e-32	1.87666
METABOLISM_Omnibus	E074	Brain Substantia Nigra	2.45e-11	1.53e-10	1.46346
METABOLISM_Omnibus	E071	Brain Hippocampus Middle	3.8e-11	2.32e-10	1.41939
METABOLISM_Omnibus	E118	HepG2 Hepatocellular Carcinoma Cell Line	6e-10	3.32e-09	1.4765
METABOLISM_Omnibus	E068	Brain Anterior Caudate	9.83e-10	5.31e-09	1.41662
METABOLISM_Omnibus	E105	Right Ventricle	4.28e-07	1.78e-06	1.39484
METABOLISM_Omnibus	E072	Brain Inferior Temporal Lobe	5.2e-07	2.13e-06	1.32841
METABOLISM_Omnibus	E063	Adipose Nuclei	2.47e-06	9.33e-06	1.30304
METABOLISM_Omnibus	E069	Brain Cingulate Gyrus	3.82e-06	1.43e-05	1.29823
METABOLISM_Omnibus	E123	K562 Leukemia Cells	7.2e-06	2.57e-05	1.34412
METABOLISM_Omnibus	E107	Skeletal Muscle Male	8.11e-06	2.86e-05	1.28518
METABOLISM_Omnibus	E108	Skeletal Muscle Female	8.89e-06	3.11e-05	1.28381
METABOLISM_Omnibus	E095	Left Ventricle	1.6e-05	5.43e-05	1.33165
METABOLISM_Omnibus	E073	Brain Dorsolateral Prefrontal Cortex	4.73e-05	0.000147509	1.27627
METABOLISM_Omnibus	E055	Foreskin Fibroblast Primary Cells skin01	0.000129651	0.000380996	1.24098
METABOLISM_Omnibus	E104	Right Atrium	0.00015814	0.000457353	1.30332
METABOLISM_Omnibus	E085	Fetal Intestine Small	0.000195387	0.00055844	1.24322
METABOLISM_Omnibus	E113	Spleen	0.00030997	0.000860667	1.27378
METABOLISM_Omnibus	E056	Foreskin Fibroblast Primary Cells skin02	0.000344997	0.000950695	1.23059
METABOLISM_Omnibus	E067	Brain Angular Gyrus	0.00047687	0.0012791	1.22592
METABOLISM_Omnibus	E087	Pancreatic Islets	0.000579205	0.00152283	1.32485
METABOLISM_Omnibus	E096	Lung	0.000770756	0.00198709	1.26453
METABOLISM_Omnibus	E110	Stomach Mucosa	0.00145039	0.00356917	1.21681
METABOLISM_Omnibus	E109	Small Intestine	0.00157277	0.00385084	1.24084
METABOLISM_Omnibus	E065	Aorta	0.00212314	0.0050917	1.27146
METABOLISM_Omnibus	E080	Fetal Adrenal Gland	0.00234257	0.0055586	1.1945
METABOLISM_Omnibus	E100	Psoas Muscle	0.0023958	0.00566797	1.2519
METABOLISM_Omnibus	E083	Fetal Heart	0.0040752	0.00913694	1.17935
METABOLISM_Omnibus	E029	Primary monocytes from peripheral blood	0.00521778	0.0114768	1.17369
METABOLISM_Omnibus	E093	Fetal Thymus	0.0079842	0.0167542	1.1724
METABOLISM_Omnibus	E059	Foreskin Melanocyte Primary Cells skin01	0.0136715	0.0275062	1.19203
METABOLISM_Omnibus	E077	Duodenum Mucosa	0.0138966	0.02786	1.15353
METABOLISM_Omnibus	E098	Pancreas	0.0139509	0.0279496	1.20587
METABOLISM_Omnibus	E023	Mesenchymal Stem Cell Derived Adipocyte Cultured Cells	0.0197989	0.0383506	1.12356
METABOLISM_Omnibus	E084	Fetal Intestine Large	0.0252245	0.0478757	1.13218
METABOLISM_SumZ_gene	E063	Adipose Nuclei	0.000875189	0.00223269	1.85587
METABOLISM_SumZ_gene	E080	Fetal Adrenal Gland	0.0137357	0.0275826	1.59492
METABOLISM_SumZ_ica	E063	Adipose Nuclei	3.15e-11	1.94e-10	2.52884
METABOLISM_SumZ_ica	E095	Left Ventricle	9.55e-07	3.77e-06	2.18557
METABOLISM_SumZ_ica	E107	Skeletal Muscle Male	2.1e-06	7.99e-06	1.95948
METABOLISM_SumZ_ica	E066	Liver	3.64e-06	1.36e-05	1.97075
METABOLISM_SumZ_ica	E076	Colon Smooth Muscle	9.77e-06	3.4e-05	1.97137
METABOLISM_SumZ_ica	E108	Skeletal Muscle Female	2.94e-05	9.48e-05	1.86485
METABOLISM_SumZ_ica	E105	Right Ventricle	0.000122532	0.000362262	1.8811
METABOLISM_SumZ_ica	E049	Mesenchymal Stem Cell Derived Chondrocyte Cultured Cells	0.00629011	0.0135798	1.48253
METABOLISM_SumZ_ica	E061	Foreskin Melanocyte Primary Cells skin03	0.0118709	0.0241636	1.52666
METABOLISM_SumZ_ica	E100	Psoas Muscle	0.0166918	0.0328772	1.57546
METABOLISM_SumZ_ica	E083	Fetal Heart	0.024183	0.0460485	1.41421
CARDIOVASCULAR_Omnibus	E107	Skeletal Muscle Male	1.11e-33	1.68e-32	1.95307
CARDIOVASCULAR_Omnibus	E083	Fetal Heart	1.46e-31	2.15e-30	1.96092
CARDIOVASCULAR_Omnibus	E108	Skeletal Muscle Female	9.4e-30	1.29e-28	1.87739
CARDIOVASCULAR_Omnibus	E095	Left Ventricle	3.39e-24	4.14e-23	1.92587
CARDIOVASCULAR_Omnibus	E100	Psoas Muscle	3.78e-18	3.59e-17	1.87752
CARDIOVASCULAR_Omnibus	E105	Right Ventricle	6.05e-17	5.32e-16	1.75029
CARDIOVASCULAR_Omnibus	E111	Stomach Smooth Muscle	1.22e-16	1.05e-15	1.67173
CARDIOVASCULAR_Omnibus	E063	Adipose Nuclei	1.31e-16	1.13e-15	1.61952
CARDIOVASCULAR_Omnibus	E104	Right Atrium	5.77e-14	4.26e-13	1.71449
CARDIOVASCULAR_Omnibus	E058	Foreskin Keratinocyte Primary Cells skin03	7.96e-13	5.6e-12	1.56631
CARDIOVASCULAR_Omnibus	E103	Rectal Smooth Muscle	1.62e-12	1.11e-11	1.58524
CARDIOVASCULAR_Omnibus	E076	Colon Smooth Muscle	3.19e-11	1.97e-10	1.51849
CARDIOVASCULAR_Omnibus	E057	Foreskin Keratinocyte Primary Cells skin02	4.76e-11	2.88e-10	1.53888
CARDIOVASCULAR_Omnibus	E127	NHEK-Epidermal Keratinocyte Primary Cells	8.15e-11	4.84e-10	1.49109
CARDIOVASCULAR_Omnibus	E078	Duodenum Smooth Muscle	8.18e-11	4.85e-10	1.506
CARDIOVASCULAR_Omnibus	E025	Adipose Derived Mesenchymal Stem Cell Cultured Cells	1.91e-10	1.1e-09	1.42046
CARDIOVASCULAR_Omnibus	E055	Foreskin Fibroblast Primary Cells skin01	3.68e-10	2.06e-09	1.45215
CARDIOVASCULAR_Omnibus	E090	Fetal Muscle Leg	8.34e-10	4.56e-09	1.45724
CARDIOVASCULAR_Omnibus	E056	Foreskin Fibroblast Primary Cells skin02	3.59e-08	1.7e-07	1.40232
CARDIOVASCULAR_Omnibus	E121	HSMM cell derived Skeletal Muscle Myotubes Cells	3.66e-08	1.73e-07	1.42149
CARDIOVASCULAR_Omnibus	E089	Fetal Muscle Trunk	5.21e-08	2.42e-07	1.41239
CARDIOVASCULAR_Omnibus	E065	Aorta	8.95e-08	3.99e-07	1.55661
CARDIOVASCULAR_Omnibus	E028	Breast variant Human Mammary Epithelial Cells (vHMEC)	1.41e-07	6.1e-07	1.42923
CARDIOVASCULAR_Omnibus	E126	NHDF-Ad Adult Dermal Fibroblast Primary Cells	2.83e-07	1.2e-06	1.41466
CARDIOVASCULAR_Omnibus	E110	Stomach Mucosa	3.12e-07	1.32e-06	1.40001
CARDIOVASCULAR_Omnibus	E027	Breast Myoepithelial Primary Cells	3.24e-07	1.36e-06	1.40504
CARDIOVASCULAR_Omnibus	E092	Fetal Stomach	5.89e-07	2.39e-06	1.37445
CARDIOVASCULAR_Omnibus	E013	hESC Derived CD56+ Mesoderm Cultured Cells	8.46e-07	3.37e-06	1.406
CARDIOVASCULAR_Omnibus	E091	Placenta	8.66e-07	3.45e-06	1.39036
CARDIOVASCULAR_Omnibus	E080	Fetal Adrenal Gland	8.81e-07	3.49e-06	1.36749
CARDIOVASCULAR_Omnibus	E120	HSMM Skeletal Muscle Myoblasts Cells	2.18e-06	8.32e-06	1.37124
CARDIOVASCULAR_Omnibus	E085	Fetal Intestine Small	2.75e-06	1.04e-05	1.34291
CARDIOVASCULAR_Omnibus	E023	Mesenchymal Stem Cell Derived Adipocyte Cultured Cells	3.19e-06	1.19e-05	1.3036
CARDIOVASCULAR_Omnibus	E101	Rectal Mucosa Donor 29	4.13e-06	1.53e-05	1.3506
CARDIOVASCULAR_Omnibus	E084	Fetal Intestine Large	4.43e-06	1.63e-05	1.33279
CARDIOVASCULAR_Omnibus	E077	Duodenum Mucosa	7.9e-06	2.8e-05	1.33214
CARDIOVASCULAR_Omnibus	E068	Brain Anterior Caudate	9.01e-06	3.15e-05	1.31587
CARDIOVASCULAR_Omnibus	E119	HMEC Mammary Epithelial Primary Cells	1.16e-05	4.01e-05	1.33591
CARDIOVASCULAR_Omnibus	E128	NHLF Lung Fibroblast Primary Cells	1.31e-05	4.5e-05	1.34795
CARDIOVASCULAR_Omnibus	E102	Rectal Mucosa Donor 31	2.21e-05	7.32e-05	1.32652
CARDIOVASCULAR_Omnibus	E087	Pancreatic Islets	2.25e-05	7.42e-05	1.44302
CARDIOVASCULAR_Omnibus	E049	Mesenchymal Stem Cell Derived Chondrocyte Cultured Cells	2.36e-05	7.73e-05	1.27939
CARDIOVASCULAR_Omnibus	E052	Muscle Satellite Cultured Cells	5.71e-05	0.000176433	1.27127
CARDIOVASCULAR_Omnibus	E066	Liver	0.000115565	0.000343056	1.26642
CARDIOVASCULAR_Omnibus	E129	Osteoblast Primary Cells	0.000134436	0.000394266	1.24954
CARDIOVASCULAR_Omnibus	E086	Fetal Kidney	0.000331162	0.000915714	1.32706
CARDIOVASCULAR_Omnibus	E123	K562 Leukemia Cells	0.000383488	0.0010508	1.28572
CARDIOVASCULAR_Omnibus	E073	Brain Dorsolateral Prefrontal Cortex	0.000462897	0.00124735	1.25129
CARDIOVASCULAR_Omnibus	E109	Small Intestine	0.000509189	0.00135222	1.28926
CARDIOVASCULAR_Omnibus	E017	MR90 fetal lung _broblasts Cell Line	0.000514531	0.00136507	1.25781
CARDIOVASCULAR_Omnibus	E099	Placenta Amnion	0.000586034	0.00153939	1.31857
CARDIOVASCULAR_Omnibus	E075	Colonic Mucosa	0.000706356	0.00183728	1.26633
CARDIOVASCULAR_Omnibus	E088	Fetal Lung	0.000720899	0.00186845	1.2671
CARDIOVASCULAR_Omnibus	E067	Brain Angular Gyrus	0.000879116	0.00224075	1.23256
CARDIOVASCULAR_Omnibus	E096	Lung	0.000999937	0.00252885	1.28298
CARDIOVASCULAR_Omnibus	E122	HUVEC Umbilical Vein Endothelial Primary Cells	0.00195586	0.00473329	1.22481
CARDIOVASCULAR_Omnibus	E072	Brain Inferior Temporal Lobe	0.00209651	0.0050444	1.20447
CARDIOVASCULAR_Omnibus	E114	A549 EtOH 0.02pct Lung Carcinoma Cell Line	0.00223512	0.00532528	1.21157
CARDIOVASCULAR_Omnibus	E106	Sigmoid Colon	0.00240339	0.00567984	1.23894
CARDIOVASCULAR_Omnibus	E125	NH-A Astrocytes Primary Cells	0.00244074	0.00575882	1.21279
CARDIOVASCULAR_Omnibus	E079	Esophagus	0.00292326	0.00675007	1.26477
CARDIOVASCULAR_Omnibus	E098	Pancreas	0.00347676	0.0079217	1.27706
CARDIOVASCULAR_Omnibus	E059	Foreskin Melanocyte Primary Cells skin01	0.00452318	0.0100703	1.24776
CARDIOVASCULAR_Omnibus	E069	Brain Cingulate Gyrus	0.00618294	0.013388	1.17796
CARDIOVASCULAR_Omnibus	E074	Brain Substantia Nigra	0.00805606	0.0168929	1.17235
CARDIOVASCULAR_Omnibus	E026	Bone Marrow Derived Cultured Mesenchymal Stem Cells	0.00931798	0.0193308	1.16206
CARDIOVASCULAR_Omnibus	E061	Foreskin Melanocyte Primary Cells skin03	0.0100738	0.0207515	1.19086
CARDIOVASCULAR_Omnibus	E005	H1 BMP4 Derived Trophoblast Cultured Cells	0.010511	0.0215911	1.22037
CARDIOVASCULAR_Omnibus	E006	H1 Derived Mesenchymal Stem Cells	0.0134147	0.0270796	1.19214
CARDIOVASCULAR_Omnibus	E097	Ovary	0.0136815	0.0275062	1.22783
CARDIOVASCULAR_Omnibus	E081	Fetal Brain Male	0.0144308	0.0288319	1.18587
CARDIOVASCULAR_Omnibus	E117	HeLa-S3 Cervical Carcinoma Cell Line	0.0174174	0.0341515	1.15929
CARDIOVASCULAR_SumZ_gene	E107	Skeletal Muscle Male	7.64e-08	3.43e-07	2.26383
CARDIOVASCULAR_SumZ_gene	E101	Rectal Mucosa Donor 29	1.23e-07	5.38e-07	2.34383
CARDIOVASCULAR_SumZ_gene	E102	Rectal Mucosa Donor 31	7.45e-07	2.99e-06	2.26279
CARDIOVASCULAR_SumZ_gene	E108	Skeletal Muscle Female	2.79e-05	9.03e-05	1.93185
CARDIOVASCULAR_SumZ_gene	E058	Foreskin Keratinocyte Primary Cells skin03	0.000185856	0.00053172	1.88898
CARDIOVASCULAR_SumZ_gene	E057	Foreskin Keratinocyte Primary Cells skin02	0.000683203	0.00178484	1.80368
CARDIOVASCULAR_SumZ_gene	E083	Fetal Heart	0.000729767	0.00188835	1.74825
CARDIOVASCULAR_SumZ_gene	E127	NHEK-Epidermal Keratinocyte Primary Cells	0.00122452	0.0030643	1.70841
CARDIOVASCULAR_SumZ_gene	E120	HSMM Skeletal Muscle Myoblasts Cells	0.00174033	0.00423626	1.73904
CARDIOVASCULAR_SumZ_gene	E104	Right Atrium	0.0029131	0.00673194	1.79341
CARDIOVASCULAR_SumZ_gene	E110	Stomach Mucosa	0.00618099	0.013388	1.6182
CARDIOVASCULAR_SumZ_gene	E105	Right Ventricle	0.00624238	0.0134867	1.67438
CARDIOVASCULAR_SumZ_gene	E121	HSMM cell derived Skeletal Muscle Myotubes Cells	0.00711867	0.0151668	1.5826
CARDIOVASCULAR_SumZ_gene	E099	Placenta Amnion	0.00958068	0.0198476	1.70921
CARDIOVASCULAR_SumZ_gene	E095	Left Ventricle	0.0144768	0.0288648	1.57936
CARDIOVASCULAR_SumZ_gene	E075	Colonic Mucosa	0.0159242	0.0315568	1.56417
CARDIOVASCULAR_SumZ_ica	E110	Stomach Mucosa	4.92e-14	3.66e-13	2.2667
CARDIOVASCULAR_SumZ_ica	E066	Liver	2.06e-12	1.39e-11	2.0574
CARDIOVASCULAR_SumZ_ica	E075	Colonic Mucosa	3.09e-12	2.06e-11	2.22789
CARDIOVASCULAR_SumZ_ica	E102	Rectal Mucosa Donor 31	3.39e-12	2.24e-11	2.13066
CARDIOVASCULAR_SumZ_ica	E079	Esophagus	2.36e-11	1.48e-10	2.27519
CARDIOVASCULAR_SumZ_ica	E077	Duodenum Mucosa	2.56e-11	1.59e-10	2.03808
CARDIOVASCULAR_SumZ_ica	E096	Lung	8.9e-11	5.26e-10	2.17869
CARDIOVASCULAR_SumZ_ica	E101	Rectal Mucosa Donor 29	1.78e-10	1.03e-09	2.00672
CARDIOVASCULAR_SumZ_ica	E078	Duodenum Smooth Muscle	3.03e-10	1.71e-09	1.95966
CARDIOVASCULAR_SumZ_ica	E063	Adipose Nuclei	5.64e-10	3.13e-09	1.90194
CARDIOVASCULAR_SumZ_ica	E111	Stomach Smooth Muscle	3.27e-09	1.7e-08	1.91673
CARDIOVASCULAR_SumZ_ica	E080	Fetal Adrenal Gland	4.07e-09	2.1e-08	1.89092
CARDIOVASCULAR_SumZ_ica	E106	Sigmoid Colon	4.27e-09	2.19e-08	1.98593
CARDIOVASCULAR_SumZ_ica	E006	H1 Derived Mesenchymal Stem Cells	8.17e-09	4.09e-08	1.9899
CARDIOVASCULAR_SumZ_ica	E091	Placenta	1.51e-08	7.4e-08	1.90213
CARDIOVASCULAR_SumZ_ica	E055	Foreskin Fibroblast Primary Cells skin01	2.02e-08	9.75e-08	1.80016
CARDIOVASCULAR_SumZ_ica	E107	Skeletal Muscle Male	3.18e-08	1.52e-07	1.78632
CARDIOVASCULAR_SumZ_ica	E061	Foreskin Melanocyte Primary Cells skin03	3.23e-08	1.54e-07	1.88712
CARDIOVASCULAR_SumZ_ica	E098	Pancreas	3.68e-08	1.73e-07	2.10095
CARDIOVASCULAR_SumZ_ica	E059	Foreskin Melanocyte Primary Cells skin01	3.8e-08	1.79e-07	2.02102
CARDIOVASCULAR_SumZ_ica	E076	Colon Smooth Muscle	4.08e-08	1.91e-07	1.8283
CARDIOVASCULAR_SumZ_ica	E095	Left Ventricle	5.01e-08	2.33e-07	1.91771
CARDIOVASCULAR_SumZ_ica	E103	Rectal Smooth Muscle	8.39e-08	3.76e-07	1.84066
CARDIOVASCULAR_SumZ_ica	E113	Spleen	1.41e-07	6.1e-07	1.904
CARDIOVASCULAR_SumZ_ica	E109	Small Intestine	3.32e-07	1.39e-06	1.88901
CARDIOVASCULAR_SumZ_ica	E056	Foreskin Fibroblast Primary Cells skin02	2.39e-06	9.08e-06	1.66203
CARDIOVASCULAR_SumZ_ica	E092	Fetal Stomach	2.59e-06	9.8e-06	1.69136
CARDIOVASCULAR_SumZ_ica	E128	NHLF Lung Fibroblast Primary Cells	3.37e-06	1.26e-05	1.72572
CARDIOVASCULAR_SumZ_ica	E104	Right Atrium	4.56e-06	1.67e-05	1.80776
CARDIOVASCULAR_SumZ_ica	E105	Right Ventricle	5.87e-06	2.12e-05	1.74079
CARDIOVASCULAR_SumZ_ica	E090	Fetal Muscle Leg	5.93e-06	2.13e-05	1.64584
CARDIOVASCULAR_SumZ_ica	E085	Fetal Intestine Small	7.57e-06	2.69e-05	1.64436
CARDIOVASCULAR_SumZ_ica	E126	NHDF-Ad Adult Dermal Fibroblast Primary Cells	1.35e-05	4.63e-05	1.6705
CARDIOVASCULAR_SumZ_ica	E013	hESC Derived CD56+ Mesoderm Cultured Cells	2.41e-05	7.9e-05	1.66733
CARDIOVASCULAR_SumZ_ica	E089	Fetal Muscle Trunk	5.93e-05	0.000182205	1.58412
CARDIOVASCULAR_SumZ_ica	E058	Foreskin Keratinocyte Primary Cells skin03	6.15e-05	0.000188731	1.58444
CARDIOVASCULAR_SumZ_ica	E011	hESC Derived CD184+ Endoderm Cultured Cells	6.51e-05	0.000198894	1.70231
CARDIOVASCULAR_SumZ_ica	E121	HSMM cell derived Skeletal Muscle Myotubes Cells	6.55e-05	0.000200009	1.57271
CARDIOVASCULAR_SumZ_ica	E029	Primary monocytes from peripheral blood	7.43e-05	0.000225887	1.54851
CARDIOVASCULAR_SumZ_ica	E124	Monocytes-CD14+ RO01746 Primary Cells	7.68e-05	0.000233091	1.51341
CARDIOVASCULAR_SumZ_ica	E094	Gastric	9.5e-05	0.000284994	1.79986
CARDIOVASCULAR_SumZ_ica	E123	K562 Leukemia Cells	9.63e-05	0.00028841	1.62649
CARDIOVASCULAR_SumZ_ica	E073	Brain Dorsolateral Prefrontal Cortex	0.000124212	0.000366859	1.54202
CARDIOVASCULAR_SumZ_ica	E117	HeLa-S3 Cervical Carcinoma Cell Line	0.000135351	0.00039655	1.54237
CARDIOVASCULAR_SumZ_ica	E084	Fetal Intestine Large	0.000140739	0.000410688	1.52651
CARDIOVASCULAR_SumZ_ica	E087	Pancreatic Islets	0.000152322	0.000441841	1.74885
CARDIOVASCULAR_SumZ_ica	E099	Placenta Amnion	0.00016508	0.000476011	1.677
CARDIOVASCULAR_SumZ_ica	E028	Breast variant Human Mammary Epithelial Cells (vHMEC)	0.000170137	0.000489144	1.57625
CARDIOVASCULAR_SumZ_ica	E100	Psoas Muscle	0.000217482	0.000620377	1.66687
CARDIOVASCULAR_SumZ_ica	E088	Fetal Lung	0.000251665	0.000710253	1.57269
CARDIOVASCULAR_SumZ_ica	E122	HUVEC Umbilical Vein Endothelial Primary Cells	0.000300834	0.00083849	1.51833
CARDIOVASCULAR_SumZ_ica	E057	Foreskin Keratinocyte Primary Cells skin02	0.00031428	0.000871807	1.54211
CARDIOVASCULAR_SumZ_ica	E093	Fetal Thymus	0.000331363	0.000915714	1.51112
CARDIOVASCULAR_SumZ_ica	E062	Primary mononuclear cells fromperipheralblood	0.000383046	0.00105059	1.59784
CARDIOVASCULAR_SumZ_ica	E030	Primary neutrophils from peripheral blood	0.000383841	0.0010508	1.44686
CARDIOVASCULAR_SumZ_ica	E005	H1 BMP4 Derived Trophoblast Cultured Cells	0.000393854	0.00107518	1.62995
CARDIOVASCULAR_SumZ_ica	E129	Osteoblast Primary Cells	0.00042164	0.00114268	1.4438
CARDIOVASCULAR_SumZ_ica	E008	H9 Cells	0.0004999	0.00133474	1.63318
CARDIOVASCULAR_SumZ_ica	E022	iPS DF 19.11 Cells	0.000676073	0.00176954	1.62719
CARDIOVASCULAR_SumZ_ica	E017	MR90 fetal lung _broblasts Cell Line	0.000682924	0.00178484	1.4844
CARDIOVASCULAR_SumZ_ica	E108	Skeletal Muscle Female	0.000696941	0.00181441	1.43872
CARDIOVASCULAR_SumZ_ica	E027	Breast Myoepithelial Primary Cells	0.00078393	0.00201395	1.48548
CARDIOVASCULAR_SumZ_ica	E052	Muscle Satellite Cultured Cells	0.000993899	0.00251575	1.41587
CARDIOVASCULAR_SumZ_ica	E049	Mesenchymal Stem Cell Derived Chondrocyte Cultured Cells	0.00105043	0.00264738	1.40027
CARDIOVASCULAR_SumZ_ica	E025	Adipose Derived Mesenchymal Stem Cell Cultured Cells	0.0013178	0.00327599	1.38057
CARDIOVASCULAR_SumZ_ica	E007	H1 Derived Neuronal Progenitor Cultured Cells	0.00155815	0.00381826	1.65881
CARDIOVASCULAR_SumZ_ica	E051	Primary hematopoietic stem cells G-CSF-mobilized Male	0.00239576	0.00566797	1.37223
CARDIOVASCULAR_SumZ_ica	E086	Fetal Kidney	0.00265033	0.00619329	1.51804
CARDIOVASCULAR_SumZ_ica	E065	Aorta	0.00323288	0.0074181	1.53934
CARDIOVASCULAR_SumZ_ica	E125	NH-A Astrocytes Primary Cells	0.00332174	0.00758625	1.39616
CARDIOVASCULAR_SumZ_ica	E118	HepG2 Hepatocellular Carcinoma Cell Line	0.00452746	0.0100721	1.41757
CARDIOVASCULAR_SumZ_ica	E097	Ovary	0.00480379	0.0106302	1.51498
CARDIOVASCULAR_SumZ_ica	E083	Fetal Heart	0.00554551	0.0121246	1.36427
CARDIOVASCULAR_SumZ_ica	E023	Mesenchymal Stem Cell Derived Adipocyte Cultured Cells	0.00702795	0.0150063	1.31392
CARDIOVASCULAR_SumZ_ica	E068	Brain Anterior Caudate	0.00725551	0.0154133	1.34078
CARDIOVASCULAR_SumZ_ica	E119	HMEC Mammary Epithelial Primary Cells	0.00807092	0.0169013	1.36621
CARDIOVASCULAR_SumZ_ica	E114	A549 EtOH 0.02pct Lung Carcinoma Cell Line	0.011207	0.022876	1.32257
CARDIOVASCULAR_SumZ_ica	E024	ES-UCSF4 Cells	0.0121802	0.0247415	1.41479
CARDIOVASCULAR_SumZ_ica	E048	Primary T CD8+ memory cells from peripheral blood	0.0133896	0.0270477	1.34157
CARDIOVASCULAR_SumZ_ica	E127	NHEK-Epidermal Keratinocyte Primary Cells	0.0144713	0.0288648	1.31328
CARDIOVASCULAR_SumZ_ica	E035	Primary hematopoietic stem cells	0.0146932	0.0292561	1.33408
CARDIOVASCULAR_SumZ_ica	E072	Brain Inferior Temporal Lobe	0.0191818	0.0373782	1.27975
CARDIOVASCULAR_SumZ_ica	E054	Ganglion Eminence derived primary cultured neurospheres	0.0192916	0.0375172	1.3678
CARDIOVASCULAR_SumZ_ica	E070	Brain Germinal Matrix	0.0212293	0.0409042	1.36305
IMMUNITY_Omnibus	E040	Primary T helper memory cells from peripheral blood 1	1.93e-170	5.65e-167	2.96402
IMMUNITY_Omnibus	E041	Primary T helper cells PMA-I stimulated	5.46e-167	7.98e-164	2.65067
IMMUNITY_Omnibus	E045	Primary T cells e_ector/memory enriched from peripheral blood	2.69e-154	2.62e-151	2.88959
IMMUNITY_Omnibus	E042	Primary T helper 17 cells PMA-I stimulated	7.32e-154	5.35e-151	2.71741
IMMUNITY_Omnibus	E046	Primary Natural Killer cells from peripheral blood	1.17e-153	6.86e-151	2.71764
IMMUNITY_Omnibus	E044	Primary T regulatory cells fromperipheralblood	4.3e-150	2.1e-147	2.69022
IMMUNITY_Omnibus	E043	Primary T helper cells fromperipheralblood	3.73e-137	1.56e-134	2.55075
IMMUNITY_Omnibus	E037	Primary T helper memory cells from peripheral blood 2	7.47e-133	2.73e-130	2.55374
IMMUNITY_Omnibus	E038	Primary T helper naive cells from peripheral blood	1.55e-128	5.02e-126	2.61448
IMMUNITY_Omnibus	E034	Primary T cells fromperipheralblood	4.26e-127	1.24e-124	2.52101
IMMUNITY_Omnibus	E039	Primary T helper naive cells fromperipheralblood	8.17e-122	2.17e-119	2.48073
IMMUNITY_Omnibus	E032	Primary B cells from peripheral blood	7.76e-121	1.89e-118	2.43583
IMMUNITY_Omnibus	E031	Primary B cells from cord blood	1.25e-118	2.8e-116	2.56449
IMMUNITY_Omnibus	E047	Primary T CD8+ naive cells from peripheral blood	1.11e-117	2.31e-115	2.50648
IMMUNITY_Omnibus	E116	GM12878 Lymphoblastoid Cells	4.4e-116	8.57e-114	2.45532
IMMUNITY_Omnibus	E048	Primary T CD8+ memory cells from peripheral blood	3.58e-107	6.54e-105	2.43401
IMMUNITY_Omnibus	E033	Primary T cells from cord blood	3.32e-93	5.7e-91	2.45992
IMMUNITY_Omnibus	E062	Primary mononuclear cells fromperipheralblood	1.19e-87	1.83e-85	2.44921
IMMUNITY_Omnibus	E030	Primary neutrophils from peripheral blood	1.64e-74	1.6e-72	1.99552
IMMUNITY_Omnibus	E093	Fetal Thymus	5.11e-71	3.73e-69	2.09002
IMMUNITY_Omnibus	E113	Spleen	1.21e-63	5.88e-62	2.12737
IMMUNITY_Omnibus	E029	Primary monocytes from peripheral blood	1.06e-58	3.98e-57	1.91998
IMMUNITY_Omnibus	E050	Primary hematopoietic stem cells G-CSF-mobilized Female	1.03e-53	3.04e-52	1.85123
IMMUNITY_Omnibus	E035	Primary hematopoietic stem cells	1.26e-53	3.69e-52	1.97105
IMMUNITY_Omnibus	E109	Small Intestine	9.98e-51	2.53e-49	2.01474
IMMUNITY_Omnibus	E106	Sigmoid Colon	1.04e-50	2.63e-49	1.96873
IMMUNITY_Omnibus	E112	Thymus	3e-49	6.95e-48	2.00666
IMMUNITY_Omnibus	E124	Monocytes-CD14+ RO01746 Primary Cells	1.04e-47	2.27e-46	1.75893
IMMUNITY_Omnibus	E077	Duodenum Mucosa	7.91e-46	1.62e-44	1.81777
IMMUNITY_Omnibus	E051	Primary hematopoietic stem cells G-CSF-mobilized Male	2.36e-44	4.6e-43	1.73992
IMMUNITY_Omnibus	E036	Primary hematopoietic stem cells short term culture	4.11e-44	7.91e-43	1.76886
IMMUNITY_Omnibus	E101	Rectal Mucosa Donor 29	3.14e-43	5.91e-42	1.80736
IMMUNITY_Omnibus	E075	Colonic Mucosa	7.81e-43	1.44e-41	1.86513
IMMUNITY_Omnibus	E110	Stomach Mucosa	8.45e-36	1.38e-34	1.73215
IMMUNITY_Omnibus	E096	Lung	2.39e-31	3.47e-30	1.77764
IMMUNITY_Omnibus	E102	Rectal Mucosa Donor 31	2.7e-28	3.62e-27	1.64372
IMMUNITY_Omnibus	E115	Dnd41 TCell Leukemia Cell Line	2.66e-23	3.11e-22	1.59017
IMMUNITY_Omnibus	E078	Duodenum Smooth Muscle	3.27e-21	3.46e-20	1.52166
IMMUNITY_Omnibus	E066	Liver	7.59e-20	7.68e-19	1.48007
IMMUNITY_Omnibus	E027	Breast Myoepithelial Primary Cells	1.05e-18	1.03e-17	1.50666
IMMUNITY_Omnibus	E079	Esophagus	4.27e-18	4.03e-17	1.60093
IMMUNITY_Omnibus	E091	Placenta	2.27e-17	2.05e-16	1.49126
IMMUNITY_Omnibus	E063	Adipose Nuclei	2.61e-15	2.1e-14	1.40277
IMMUNITY_Omnibus	E094	Gastric	1.77e-14	1.36e-13	1.60216
IMMUNITY_Omnibus	E100	Psoas Muscle	3.5e-13	2.51e-12	1.49915
IMMUNITY_Omnibus	E105	Right Ventricle	2.04e-12	1.39e-11	1.42658
IMMUNITY_Omnibus	E123	K562 Leukemia Cells	7.21e-12	4.71e-11	1.41663
IMMUNITY_Omnibus	E059	Foreskin Melanocyte Primary Cells skin01	9.01e-11	5.32e-10	1.4339
IMMUNITY_Omnibus	E099	Placenta Amnion	1.1e-10	6.45e-10	1.44287
IMMUNITY_Omnibus	E085	Fetal Intestine Small	1.84e-10	1.07e-09	1.33225
IMMUNITY_Omnibus	E084	Fetal Intestine Large	9.32e-10	5.07e-09	1.31661
IMMUNITY_Omnibus	E057	Foreskin Keratinocyte Primary Cells skin02	3.35e-09	1.74e-08	1.32946
IMMUNITY_Omnibus	E076	Colon Smooth Muscle	5.62e-09	2.84e-08	1.30854
IMMUNITY_Omnibus	E103	Rectal Smooth Muscle	9.82e-09	4.89e-08	1.32297
IMMUNITY_Omnibus	E118	HepG2 Hepatocellular Carcinoma Cell Line	9.07e-08	4.03e-07	1.3064
IMMUNITY_Omnibus	E087	Pancreatic Islets	9.6e-08	4.25e-07	1.39704
IMMUNITY_Omnibus	E098	Pancreas	2.45e-07	1.04e-06	1.36754
IMMUNITY_Omnibus	E127	NHEK-Epidermal Keratinocyte Primary Cells	6.17e-07	2.51e-06	1.25426
IMMUNITY_Omnibus	E108	Skeletal Muscle Female	1.51e-06	5.83e-06	1.23464
IMMUNITY_Omnibus	E104	Right Atrium	1.99e-06	7.61e-06	1.29883
IMMUNITY_Omnibus	E055	Foreskin Fibroblast Primary Cells skin01	4.88e-06	1.78e-05	1.22211
IMMUNITY_Omnibus	E095	Left Ventricle	8.07e-06	2.85e-05	1.26165
IMMUNITY_Omnibus	E111	Stomach Smooth Muscle	2.5e-05	8.18e-05	1.22216
IMMUNITY_Omnibus	E092	Fetal Stomach	2.51e-05	8.19e-05	1.2152
IMMUNITY_Omnibus	E028	Breast variant Human Mammary Epithelial Cells (vHMEC)	3.86e-05	0.000122137	1.2263
IMMUNITY_Omnibus	E119	HMEC Mammary Epithelial Primary Cells	3.92e-05	0.000123705	1.21727
IMMUNITY_Omnibus	E107	Skeletal Muscle Male	6.81e-05	0.000207651	1.1892
IMMUNITY_Omnibus	E086	Fetal Kidney	0.000108779	0.000324229	1.24972
IMMUNITY_Omnibus	E056	Foreskin Fibroblast Primary Cells skin02	0.000127116	0.000374679	1.18823
IMMUNITY_Omnibus	E006	H1 Derived Mesenchymal Stem Cells	0.000179286	0.000514436	1.22011
IMMUNITY_Omnibus	E058	Foreskin Keratinocyte Primary Cells skin03	0.000238982	0.000679715	1.18809
IMMUNITY_Omnibus	E090	Fetal Muscle Leg	0.000243988	0.00069059	1.17821
IMMUNITY_Omnibus	E080	Fetal Adrenal Gland	0.000369755	0.00101604	1.17696
IMMUNITY_Omnibus	E065	Aorta	0.000568372	0.00149704	1.2378
IMMUNITY_Omnibus	E089	Fetal Muscle Trunk	0.000861997	0.00220288	1.16618
IMMUNITY_Omnibus	E117	HeLa-S3 Cervical Carcinoma Cell Line	0.0014416	0.00355256	1.1589
IMMUNITY_Omnibus	E005	H1 BMP4 Derived Trophoblast Cultured Cells	0.00460773	0.0102273	1.17552
IMMUNITY_Omnibus	E088	Fetal Lung	0.00537556	0.0117883	1.14793
IMMUNITY_Omnibus	E061	Foreskin Melanocyte Primary Cells skin03	0.00551967	0.0120862	1.14663
IMMUNITY_Omnibus	E097	Ovary	0.00680046	0.0145525	1.17749
IMMUNITY_Omnibus	E022	iPS DF 19.11 Cells	0.00890835	0.0185205	1.16888
IMMUNITY_SumZ_gene	E046	Primary Natural Killer cells from peripheral blood	2.84e-78	3.07e-76	3.1171
IMMUNITY_SumZ_gene	E032	Primary B cells from peripheral blood	1.95e-66	1.12e-64	2.82948
IMMUNITY_SumZ_gene	E031	Primary B cells from cord blood	6.79e-62	2.92e-60	2.97207
IMMUNITY_SumZ_gene	E041	Primary T helper cells PMA-I stimulated	7.02e-53	1.97e-51	2.50275
IMMUNITY_SumZ_gene	E044	Primary T regulatory cells fromperipheralblood	2.14e-51	5.64e-50	2.62503
IMMUNITY_SumZ_gene	E034	Primary T cells fromperipheralblood	5.48e-51	1.4e-49	2.59388
IMMUNITY_SumZ_gene	E045	Primary T cells e_ector/memory enriched from peripheral blood	1.33e-50	3.31e-49	2.75112
IMMUNITY_SumZ_gene	E030	Primary neutrophils from peripheral blood	2e-49	4.87e-48	2.42668
IMMUNITY_SumZ_gene	E116	GM12878 Lymphoblastoid Cells	2.56e-49	6.13e-48	2.56784
IMMUNITY_SumZ_gene	E040	Primary T helper memory cells from peripheral blood 1	2.62e-49	6.22e-48	2.6942
IMMUNITY_SumZ_gene	E042	Primary T helper 17 cells PMA-I stimulated	2.58e-47	5.5e-46	2.54157
IMMUNITY_SumZ_gene	E038	Primary T helper naive cells from peripheral blood	1.8e-45	3.63e-44	2.56812
IMMUNITY_SumZ_gene	E035	Primary hematopoietic stem cells	3.62e-45	7.2e-44	2.58327
IMMUNITY_SumZ_gene	E043	Primary T helper cells fromperipheralblood	3.62e-45	7.2e-44	2.45083
IMMUNITY_SumZ_gene	E029	Primary monocytes from peripheral blood	1.84e-40	3.34e-39	2.3347
IMMUNITY_SumZ_gene	E037	Primary T helper memory cells from peripheral blood 2	3.52e-40	6.31e-39	2.38006
IMMUNITY_SumZ_gene	E036	Primary hematopoietic stem cells short term culture	1.24e-39	2.18e-38	2.29967
IMMUNITY_SumZ_gene	E051	Primary hematopoietic stem cells G-CSF-mobilized Male	2.13e-38	3.7e-37	2.23165
IMMUNITY_SumZ_gene	E050	Primary hematopoietic stem cells G-CSF-mobilized Female	3.1e-37	5.24e-36	2.22734
IMMUNITY_SumZ_gene	E113	Spleen	1.76e-36	2.94e-35	2.44543
IMMUNITY_SumZ_gene	E124	Monocytes-CD14+ RO01746 Primary Cells	5.41e-36	8.94e-35	2.16506
IMMUNITY_SumZ_gene	E047	Primary T CD8+ naive cells from peripheral blood	6.12e-35	9.82e-34	2.31623
IMMUNITY_SumZ_gene	E062	Primary mononuclear cells fromperipheralblood	2.88e-34	4.57e-33	2.49021
IMMUNITY_SumZ_gene	E048	Primary T CD8+ memory cells from peripheral blood	8.38e-34	1.28e-32	2.29869
IMMUNITY_SumZ_gene	E039	Primary T helper naive cells fromperipheralblood	1.5e-32	2.21e-31	2.21627
IMMUNITY_SumZ_gene	E093	Fetal Thymus	2.78e-30	3.91e-29	2.173
IMMUNITY_SumZ_gene	E109	Small Intestine	9.2e-30	1.27e-28	2.31025
IMMUNITY_SumZ_gene	E033	Primary T cells from cord blood	5.05e-29	6.86e-28	2.30628
IMMUNITY_SumZ_gene	E075	Colonic Mucosa	2.79e-24	3.42e-23	2.07753
IMMUNITY_SumZ_gene	E106	Sigmoid Colon	4.34e-22	4.83e-21	2.03985
IMMUNITY_SumZ_gene	E077	Duodenum Mucosa	4.21e-18	3.99e-17	1.82221
IMMUNITY_SumZ_gene	E096	Lung	2.45e-17	2.19e-16	1.94974
IMMUNITY_SumZ_gene	E112	Thymus	3.45e-17	3.08e-16	1.94198
IMMUNITY_SumZ_gene	E101	Rectal Mucosa Donor 29	8.22e-15	6.38e-14	1.74423
IMMUNITY_SumZ_gene	E115	Dnd41 TCell Leukemia Cell Line	7.8e-14	5.73e-13	1.74022
IMMUNITY_SumZ_gene	E110	Stomach Mucosa	4.14e-13	2.96e-12	1.69839
IMMUNITY_SumZ_gene	E102	Rectal Mucosa Donor 31	5.78e-13	4.08e-12	1.6932
IMMUNITY_SumZ_gene	E091	Placenta	2.47e-11	1.54e-10	1.65164
IMMUNITY_SumZ_gene	E085	Fetal Intestine Small	4.41e-11	2.68e-10	1.5912
IMMUNITY_SumZ_gene	E094	Gastric	2.65e-10	1.51e-09	1.83262
IMMUNITY_SumZ_gene	E078	Duodenum Smooth Muscle	1.95e-09	1.03e-08	1.54263
IMMUNITY_SumZ_gene	E118	HepG2 Hepatocellular Carcinoma Cell Line	6.35e-09	3.2e-08	1.57259
IMMUNITY_SumZ_gene	E084	Fetal Intestine Large	1.07e-08	5.29e-08	1.50101
IMMUNITY_SumZ_gene	E066	Liver	1.26e-08	6.19e-08	1.49474
IMMUNITY_SumZ_gene	E079	Esophagus	2.68e-08	1.28e-07	1.64015
IMMUNITY_SumZ_gene	E063	Adipose Nuclei	6.57e-08	2.98e-07	1.45283
IMMUNITY_SumZ_gene	E092	Fetal Stomach	1.44e-07	6.22e-07	1.46372
IMMUNITY_SumZ_gene	E105	Right Ventricle	1.49e-07	6.4e-07	1.52766
IMMUNITY_SumZ_gene	E087	Pancreatic Islets	4.61e-07	1.9e-06	1.63615
IMMUNITY_SumZ_gene	E123	K562 Leukemia Cells	4.36e-06	1.6e-05	1.46231
IMMUNITY_SumZ_gene	E095	Left Ventricle	4.47e-06	1.64e-05	1.45452
IMMUNITY_SumZ_gene	E100	Psoas Muscle	5.78e-06	2.09e-05	1.50953
IMMUNITY_SumZ_gene	E098	Pancreas	5.88e-06	2.12e-05	1.54113
IMMUNITY_SumZ_gene	E099	Placenta Amnion	2.63e-05	8.57e-05	1.46884
IMMUNITY_SumZ_gene	E103	Rectal Smooth Muscle	2.85e-05	9.21e-05	1.3841
IMMUNITY_SumZ_gene	E104	Right Atrium	3.88e-05	0.000122717	1.42902
IMMUNITY_SumZ_gene	E090	Fetal Muscle Leg	5.28e-05	0.000163402	1.33467
IMMUNITY_SumZ_gene	E027	Breast Myoepithelial Primary Cells	7.75e-05	0.000234798	1.35669
IMMUNITY_SumZ_gene	E080	Fetal Adrenal Gland	0.000103976	0.000310229	1.32944
IMMUNITY_SumZ_gene	E107	Skeletal Muscle Male	0.000250273	0.00070701	1.29233
IMMUNITY_SumZ_gene	E076	Colon Smooth Muscle	0.000298966	0.000834077	1.30721
IMMUNITY_SumZ_gene	E065	Aorta	0.000304526	0.00084797	1.41964
IMMUNITY_SumZ_gene	E086	Fetal Kidney	0.00074924	0.00193504	1.35737
IMMUNITY_SumZ_gene	E005	H1 BMP4 Derived Trophoblast Cultured Cells	0.000930678	0.00236187	1.35264
IMMUNITY_SumZ_gene	E022	iPS DF 19.11 Cells	0.00142224	0.00351172	1.35729
IMMUNITY_SumZ_gene	E056	Foreskin Fibroblast Primary Cells skin02	0.00144243	0.00355256	1.2561
IMMUNITY_SumZ_gene	E059	Foreskin Melanocyte Primary Cells skin01	0.00181344	0.00441053	1.32857
IMMUNITY_SumZ_gene	E108	Skeletal Muscle Female	0.00299739	0.00691577	1.22947
IMMUNITY_SumZ_gene	E117	HeLa-S3 Cervical Carcinoma Cell Line	0.00391641	0.00885436	1.23668
IMMUNITY_SumZ_gene	E057	Foreskin Keratinocyte Primary Cells skin02	0.00399707	0.00900882	1.24765
IMMUNITY_SumZ_gene	E006	H1 Derived Mesenchymal Stem Cells	0.00554004	0.0121217	1.26172
IMMUNITY_SumZ_gene	E089	Fetal Muscle Trunk	0.00563525	0.0123024	1.22489
IMMUNITY_SumZ_gene	E097	Ovary	0.00658946	0.0141737	1.30005
IMMUNITY_SumZ_gene	E028	Breast variant Human Mammary Epithelial Cells (vHMEC)	0.012937	0.0261563	1.21159
IMMUNITY_SumZ_gene	E055	Foreskin Fibroblast Primary Cells skin01	0.0186815	0.0365008	1.17179
IMMUNITY_SumZ_gene	E007	H1 Derived Neuronal Progenitor Cultured Cells	0.0218324	0.0419279	1.27644
IMMUNITY_SumZ_ica	E116	GM12878 Lymphoblastoid Cells	1.78e-33	2.69e-32	3.87346
IMMUNITY_SumZ_ica	E046	Primary Natural Killer cells from peripheral blood	5.54e-29	7.49e-28	3.61682
IMMUNITY_SumZ_ica	E032	Primary B cells from peripheral blood	5.85e-24	7.07e-23	3.17818
IMMUNITY_SumZ_ica	E045	Primary T cells e_ector/memory enriched from peripheral blood	2.25e-12	1.51e-11	2.54188
IMMUNITY_SumZ_ica	E040	Primary T helper memory cells from peripheral blood 1	3.75e-11	2.29e-10	2.4138
IMMUNITY_SumZ_ica	E048	Primary T CD8+ memory cells from peripheral blood	7.55e-11	4.5e-10	2.39913
IMMUNITY_SumZ_ica	E041	Primary T helper cells PMA-I stimulated	8.1e-11	4.82e-10	2.21023
IMMUNITY_SumZ_ica	E039	Primary T helper naive cells fromperipheralblood	9.65e-11	5.67e-10	2.31501
IMMUNITY_SumZ_ica	E044	Primary T regulatory cells fromperipheralblood	2.47e-10	1.41e-09	2.31434
IMMUNITY_SumZ_ica	E037	Primary T helper memory cells from peripheral blood 2	8.23e-10	4.51e-09	2.25285
IMMUNITY_SumZ_ica	E033	Primary T cells from cord blood	9.38e-10	5.1e-09	2.40788
IMMUNITY_SumZ_ica	E042	Primary T helper 17 cells PMA-I stimulated	1.28e-09	6.86e-09	2.22048
IMMUNITY_SumZ_ica	E047	Primary T CD8+ naive cells from peripheral blood	3.51e-09	1.82e-08	2.23161
IMMUNITY_SumZ_ica	E038	Primary T helper naive cells from peripheral blood	1.52e-08	7.43e-08	2.20253
IMMUNITY_SumZ_ica	E034	Primary T cells fromperipheralblood	1.74e-08	8.46e-08	2.13573
IMMUNITY_SumZ_ica	E043	Primary T helper cells fromperipheralblood	1.59e-07	6.84e-07	1.99032
IMMUNITY_SumZ_ica	E031	Primary B cells from cord blood	3.99e-07	1.66e-06	2.05673
IMMUNITY_SumZ_ica	E093	Fetal Thymus	2.4e-06	9.08e-06	1.91048
IMMUNITY_SumZ_ica	E062	Primary mononuclear cells fromperipheralblood	4.75e-06	1.73e-05	2.0392
IMMUNITY_SumZ_ica	E035	Primary hematopoietic stem cells	2.11e-05	7.01e-05	1.83594
IMMUNITY_SumZ_ica	E112	Thymus	2.24e-05	7.41e-05	1.90997
IMMUNITY_SumZ_ica	E086	Fetal Kidney	3.43e-05	0.00010968	1.93826
IMMUNITY_SumZ_ica	E051	Primary hematopoietic stem cells G-CSF-mobilized Male	8.54e-05	0.000257846	1.63872
IMMUNITY_SumZ_ica	E124	Monocytes-CD14+ RO01746 Primary Cells	8.85e-05	0.000266681	1.64106
IMMUNITY_SumZ_ica	E115	Dnd41 TCell Leukemia Cell Line	0.000531657	0.0014054	1.65564
IMMUNITY_SumZ_ica	E029	Primary monocytes from peripheral blood	0.0020144	0.00486688	1.52545
IMMUNITY_SumZ_ica	E077	Duodenum Mucosa	0.002656	0.00620157	1.52021
IMMUNITY_SumZ_ica	E097	Ovary	0.00528511	0.0116074	1.62506
IMMUNITY_SumZ_ica	E050	Primary hematopoietic stem cells G-CSF-mobilized Female	0.00560762	0.0122512	1.44107
IMMUNITY_SumZ_ica	E129	Osteoblast Primary Cells	0.0059818	0.0130103	1.40678
IMMUNITY_SumZ_ica	E078	Duodenum Smooth Muscle	0.00740814	0.0157261	1.45113
IMMUNITY_SumZ_ica	E100	Psoas Muscle	0.0075286	0.0159355	1.56796
IMMUNITY_SumZ_ica	E101	Rectal Mucosa Donor 29	0.00878457	0.0183022	1.44946
IMMUNITY_SumZ_ica	E085	Fetal Intestine Small	0.00925105	0.0192056	1.41981
IMMUNITY_SumZ_ica	E059	Foreskin Melanocyte Primary Cells skin01	0.0155281	0.0308346	1.49244
IMMUNITY_SumZ_ica	E087	Pancreatic Islets	0.0167663	0.0330015	1.5413
IMMUNITY_SumZ_ica	E036	Primary hematopoietic stem cells short term culture	0.0192768	0.0375134	1.37075
IMMUNITY_SumZ_ica	E026	Bone Marrow Derived Cultured Mesenchymal Stem Cells	0.0207448	0.0400499	1.32915
IMMUNITY_SumZ_ica	E084	Fetal Intestine Large	0.0225134	0.0431791	1.34658
IMMUNITY_SumZ_ica	E102	Rectal Mucosa Donor 31	0.0232917	0.0445256	1.37627
PSYCHIATRIC_Omnibus	E116	GM12878 Lymphoblastoid Cells	3.99e-55	1.25e-53	2.80496
PSYCHIATRIC_Omnibus	E032	Primary B cells from peripheral blood	1.07e-44	2.09e-43	2.51289
PSYCHIATRIC_Omnibus	E031	Primary B cells from cord blood	3.69e-44	7.15e-43	2.66829
PSYCHIATRIC_Omnibus	E093	Fetal Thymus	5.18e-25	6.49e-24	2.10276
PSYCHIATRIC_Omnibus	E035	Primary hematopoietic stem cells	2.61e-23	3.06e-22	2.11492
PSYCHIATRIC_Omnibus	E036	Primary hematopoietic stem cells short term culture	4.71e-22	5.19e-21	1.95488
PSYCHIATRIC_Omnibus	E051	Primary hematopoietic stem cells G-CSF-mobilized Male	3.11e-21	3.31e-20	1.89663
PSYCHIATRIC_Omnibus	E112	Thymus	5.66e-19	5.59e-18	2.07797
PSYCHIATRIC_Omnibus	E123	K562 Leukemia Cells	1.25e-18	1.22e-17	1.98849
PSYCHIATRIC_Omnibus	E050	Primary hematopoietic stem cells G-CSF-mobilized Female	2.8e-18	2.68e-17	1.83958
PSYCHIATRIC_Omnibus	E046	Primary Natural Killer cells from peripheral blood	4.31e-18	4.06e-17	1.92046
PSYCHIATRIC_Omnibus	E066	Liver	1.14e-17	1.06e-16	1.82885
PSYCHIATRIC_Omnibus	E124	Monocytes-CD14+ RO01746 Primary Cells	2.43e-17	2.18e-16	1.77377
PSYCHIATRIC_Omnibus	E033	Primary T cells from cord blood	5.37e-17	4.74e-16	1.99153
PSYCHIATRIC_Omnibus	E021	iPS DF 6.9 Cells	1.9e-15	1.55e-14	2.19988
PSYCHIATRIC_Omnibus	E115	Dnd41 TCell Leukemia Cell Line	6.41e-15	5.02e-14	1.8223
PSYCHIATRIC_Omnibus	E039	Primary T helper naive cells fromperipheralblood	1.12e-12	7.79e-12	1.71008
PSYCHIATRIC_Omnibus	E113	Spleen	2.09e-12	1.41e-11	1.79386
PSYCHIATRIC_Omnibus	E070	Brain Germinal Matrix	3.01e-12	2e-11	1.85094
PSYCHIATRIC_Omnibus	E041	Primary T helper cells PMA-I stimulated	3.79e-12	2.5e-11	1.63719
PSYCHIATRIC_Omnibus	E040	Primary T helper memory cells from peripheral blood 1	5.46e-12	3.58e-11	1.70768
PSYCHIATRIC_Omnibus	E044	Primary T regulatory cells fromperipheralblood	9.2e-12	5.97e-11	1.70016
PSYCHIATRIC_Omnibus	E034	Primary T cells fromperipheralblood	9.76e-12	6.28e-11	1.68515
PSYCHIATRIC_Omnibus	E061	Foreskin Melanocyte Primary Cells skin03	1.87e-11	1.18e-10	1.71787
PSYCHIATRIC_Omnibus	E022	iPS DF 19.11 Cells	2.1e-11	1.32e-10	1.87295
PSYCHIATRIC_Omnibus	E082	Fetal Brain Female	2.24e-11	1.41e-10	1.79427
PSYCHIATRIC_Omnibus	E047	Primary T CD8+ naive cells from peripheral blood	2.88e-11	1.78e-10	1.68696
PSYCHIATRIC_Omnibus	E029	Primary monocytes from peripheral blood	3.35e-11	2.05e-10	1.6338
PSYCHIATRIC_Omnibus	E045	Primary T cells e_ector/memory enriched from peripheral blood	5.05e-11	3.05e-10	1.71304
PSYCHIATRIC_Omnibus	E004	H1 BMP4 Derived Mesendoderm Cultured Cells	6.66e-11	3.98e-10	1.82691
PSYCHIATRIC_Omnibus	E062	Primary mononuclear cells fromperipheralblood	1.29e-10	7.49e-10	1.77745
PSYCHIATRIC_Omnibus	E043	Primary T helper cells fromperipheralblood	1.9e-10	1.1e-09	1.60778
PSYCHIATRIC_Omnibus	E002	ES-WA7 Cells	3.11e-10	1.75e-09	1.92062
PSYCHIATRIC_Omnibus	E098	Pancreas	3.4e-10	1.91e-09	1.82033
PSYCHIATRIC_Omnibus	E008	H9 Cells	7.18e-10	3.97e-09	1.78443
PSYCHIATRIC_Omnibus	E067	Brain Angular Gyrus	1.39e-09	7.44e-09	1.57855
PSYCHIATRIC_Omnibus	E024	ES-UCSF4 Cells	2.16e-09	1.14e-08	1.73782
PSYCHIATRIC_Omnibus	E096	Lung	2.94e-09	1.54e-08	1.68031
PSYCHIATRIC_Omnibus	E007	H1 Derived Neuronal Progenitor Cultured Cells	4.45e-09	2.27e-08	1.86251
PSYCHIATRIC_Omnibus	E038	Primary T helper naive cells from peripheral blood	1.48e-08	7.25e-08	1.59396
PSYCHIATRIC_Omnibus	E100	Psoas Muscle	1.62e-08	7.86e-08	1.689
PSYCHIATRIC_Omnibus	E087	Pancreatic Islets	3.14e-08	1.5e-07	1.74869
PSYCHIATRIC_Omnibus	E059	Foreskin Melanocyte Primary Cells skin01	4.85e-08	2.27e-07	1.65833
PSYCHIATRIC_Omnibus	E009	H9 Derived Neuronal Progenitor Cultured Cells	5.47e-08	2.53e-07	1.64397
PSYCHIATRIC_Omnibus	E073	Brain Dorsolateral Prefrontal Cortex	6.36e-08	2.91e-07	1.52152
PSYCHIATRIC_Omnibus	E088	Fetal Lung	6.72e-08	3.04e-07	1.55949
PSYCHIATRIC_Omnibus	E048	Primary T CD8+ memory cells from peripheral blood	7.27e-08	3.28e-07	1.55752
PSYCHIATRIC_Omnibus	E056	Foreskin Fibroblast Primary Cells skin02	1.01e-07	4.46e-07	1.48793
PSYCHIATRIC_Omnibus	E095	Left Ventricle	1.01e-07	4.46e-07	1.56754
PSYCHIATRIC_Omnibus	E037	Primary T helper memory cells from peripheral blood 2	1.3e-07	5.69e-07	1.50679
PSYCHIATRIC_Omnibus	E068	Brain Anterior Caudate	1.31e-07	5.69e-07	1.48308
PSYCHIATRIC_Omnibus	E079	Esophagus	1.63e-07	6.97e-07	1.63102
PSYCHIATRIC_Omnibus	E030	Primary neutrophils from peripheral blood	3.36e-07	1.41e-06	1.4407
PSYCHIATRIC_Omnibus	E118	HepG2 Hepatocellular Carcinoma Cell Line	3.74e-07	1.56e-06	1.52313
PSYCHIATRIC_Omnibus	E078	Duodenum Smooth Muscle	4.2e-07	1.74e-06	1.48197
PSYCHIATRIC_Omnibus	E054	Ganglion Eminence derived primary cultured neurospheres	4.97e-07	2.04e-06	1.58169
PSYCHIATRIC_Omnibus	E011	hESC Derived CD184+ Endoderm Cultured Cells	5.54e-07	2.26e-06	1.594
PSYCHIATRIC_Omnibus	E003	H1 Cells	7.72e-07	3.09e-06	1.58017
PSYCHIATRIC_Omnibus	E063	Adipose Nuclei	8.02e-07	3.21e-06	1.43366
PSYCHIATRIC_Omnibus	E105	Right Ventricle	8.72e-07	3.46e-06	1.52845
PSYCHIATRIC_Omnibus	E055	Foreskin Fibroblast Primary Cells skin01	1.07e-06	4.21e-06	1.43245
PSYCHIATRIC_Omnibus	E018	iPS-15b Cells	1.24e-06	4.85e-06	1.53001
PSYCHIATRIC_Omnibus	E097	Ovary	1.71e-06	6.57e-06	1.60922
PSYCHIATRIC_Omnibus	E080	Fetal Adrenal Gland	1.72e-06	6.58e-06	1.44258
PSYCHIATRIC_Omnibus	E071	Brain Hippocampus Middle	2e-06	7.63e-06	1.40312
PSYCHIATRIC_Omnibus	E094	Gastric	3.64e-06	1.36e-05	1.62503
PSYCHIATRIC_Omnibus	E101	Rectal Mucosa Donor 29	3.92e-06	1.46e-05	1.44619
PSYCHIATRIC_Omnibus	E081	Fetal Brain Male	3.95e-06	1.46e-05	1.4859
PSYCHIATRIC_Omnibus	E104	Right Atrium	4.19e-06	1.55e-05	1.52271
PSYCHIATRIC_Omnibus	E086	Fetal Kidney	5.25e-06	1.91e-05	1.53821
PSYCHIATRIC_Omnibus	E107	Skeletal Muscle Male	7.47e-06	2.66e-05	1.38931
PSYCHIATRIC_Omnibus	E109	Small Intestine	9.22e-06	3.22e-05	1.48747
PSYCHIATRIC_Omnibus	E114	A549 EtOH 0.02pct Lung Carcinoma Cell Line	1.09e-05	3.77e-05	1.39594
PSYCHIATRIC_Omnibus	E110	Stomach Mucosa	1.29e-05	4.45e-05	1.41744
PSYCHIATRIC_Omnibus	E072	Brain Inferior Temporal Lobe	1.35e-05	4.63e-05	1.38764
PSYCHIATRIC_Omnibus	E012	hESC Derived CD56+ Ectoderm Cultured Cells	1.63e-05	5.55e-05	1.52292
PSYCHIATRIC_Omnibus	E099	Placenta Amnion	2.04e-05	6.81e-05	1.50578
PSYCHIATRIC_Omnibus	E108	Skeletal Muscle Female	2.11e-05	7.01e-05	1.36759
PSYCHIATRIC_Omnibus	E010	H9 Derived Neuron Cultured Cells	2.56e-05	8.33e-05	1.45758
PSYCHIATRIC_Omnibus	E089	Fetal Muscle Trunk	2.78e-05	9e-05	1.38762
PSYCHIATRIC_Omnibus	E103	Rectal Smooth Muscle	2.81e-05	9.07e-05	1.41
PSYCHIATRIC_Omnibus	E075	Colonic Mucosa	3.1e-05	9.95e-05	1.42784
PSYCHIATRIC_Omnibus	E106	Sigmoid Colon	3.49e-05	0.000111321	1.43151
PSYCHIATRIC_Omnibus	E077	Duodenum Mucosa	3.94e-05	0.000124143	1.38106
PSYCHIATRIC_Omnibus	E069	Brain Cingulate Gyrus	4.5e-05	0.000140814	1.35537
PSYCHIATRIC_Omnibus	E111	Stomach Smooth Muscle	5.02e-05	0.000155681	1.37935
PSYCHIATRIC_Omnibus	E053	Cortex derived primary cultured neurospheres	5.82e-05	0.000179265	1.43118
PSYCHIATRIC_Omnibus	E042	Primary T helper 17 cells PMA-I stimulated	6.14e-05	0.000188474	1.37978
PSYCHIATRIC_Omnibus	E028	Breast variant Human Mammary Epithelial Cells (vHMEC)	6.47e-05	0.000197747	1.39654
PSYCHIATRIC_Omnibus	E006	H1 Derived Mesenchymal Stem Cells	8.43e-05	0.000254865	1.41468
PSYCHIATRIC_Omnibus	E074	Brain Substantia Nigra	0.00014989	0.00043652	1.33294
PSYCHIATRIC_Omnibus	E005	H1 BMP4 Derived Trophoblast Cultured Cells	0.000152174	0.000441841	1.43642
PSYCHIATRIC_Omnibus	E065	Aorta	0.000202273	0.000577556	1.46331
PSYCHIATRIC_Omnibus	E015	HUES6 Cells	0.000243864	0.00069059	1.36637
PSYCHIATRIC_Omnibus	E057	Foreskin Keratinocyte Primary Cells skin02	0.000282099	0.000791556	1.34702
PSYCHIATRIC_Omnibus	E016	HUES64 Cells	0.000294817	0.000823289	1.37908
PSYCHIATRIC_Omnibus	E128	NHLF Lung Fibroblast Primary Cells	0.000320374	0.000887868	1.34713
PSYCHIATRIC_Omnibus	E091	Placenta	0.000415317	0.00113061	1.33494
PSYCHIATRIC_Omnibus	E013	hESC Derived CD56+ Mesoderm Cultured Cells	0.000474537	0.00127401	1.34988
PSYCHIATRIC_Omnibus	E058	Foreskin Keratinocyte Primary Cells skin03	0.000508194	0.00135194	1.31537
PSYCHIATRIC_Omnibus	E117	HeLa-S3 Cervical Carcinoma Cell Line	0.000533357	0.00140862	1.31173
PSYCHIATRIC_Omnibus	E017	MR90 fetal lung _broblasts Cell Line	0.000671053	0.00175798	1.31593
PSYCHIATRIC_Omnibus	E001	ES-I3 Cells	0.000710717	0.00184688	1.32451
PSYCHIATRIC_Omnibus	E027	Breast Myoepithelial Primary Cells	0.000711312	0.00184688	1.32033
PSYCHIATRIC_Omnibus	E127	NHEK-Epidermal Keratinocyte Primary Cells	0.00100526	0.0025401	1.2868
PSYCHIATRIC_Omnibus	E019	iPS-18 Cells	0.0013616	0.00337912	1.31783
PSYCHIATRIC_Omnibus	E119	HMEC Mammary Epithelial Primary Cells	0.00140109	0.00346243	1.29206
PSYCHIATRIC_Omnibus	E122	HUVEC Umbilical Vein Endothelial Primary Cells	0.00276267	0.00642498	1.27107
PSYCHIATRIC_Omnibus	E090	Fetal Muscle Leg	0.00282415	0.0065523	1.25373
PSYCHIATRIC_Omnibus	E126	NHDF-Ad Adult Dermal Fibroblast Primary Cells	0.00338014	0.00771359	1.27246
PSYCHIATRIC_Omnibus	E084	Fetal Intestine Large	0.00575959	0.0125457	1.23397
PSYCHIATRIC_Omnibus	E083	Fetal Heart	0.00670667	0.014394	1.22885
PSYCHIATRIC_Omnibus	E102	Rectal Mucosa Donor 31	0.00693847	0.0148369	1.24371
PSYCHIATRIC_Omnibus	E125	NH-A Astrocytes Primary Cells	0.00698005	0.0149149	1.23156
PSYCHIATRIC_Omnibus	E092	Fetal Stomach	0.00704545	0.0150217	1.23024
PSYCHIATRIC_Omnibus	E049	Mesenchymal Stem Cell Derived Chondrocyte Cultured Cells	0.00712977	0.0151794	1.20452
PSYCHIATRIC_Omnibus	E020	iPS-20b Cells	0.00715661	0.0152254	1.2602
PSYCHIATRIC_Omnibus	E076	Colon Smooth Muscle	0.0103982	0.0213745	1.2158
PSYCHIATRIC_Omnibus	E052	Muscle Satellite Cultured Cells	0.0111146	0.0227193	1.19727
PSYCHIATRIC_Omnibus	E026	Bone Marrow Derived Cultured Mesenchymal Stem Cells	0.0113686	0.0231897	1.19309
PSYCHIATRIC_Omnibus	E025	Adipose Derived Mesenchymal Stem Cell Cultured Cells	0.0148749	0.0295778	1.17169
PSYCHIATRIC_Omnibus	E120	HSMM Skeletal Muscle Myoblasts Cells	0.0190243	0.0370961	1.20386
PSYCHIATRIC_Omnibus	E121	HSMM cell derived Skeletal Muscle Myotubes Cells	0.0210913	0.0406921	1.19053
PSYCHIATRIC_SumZ_gene	E116	GM12878 Lymphoblastoid Cells	7.38e-56	2.45e-54	3.86008
PSYCHIATRIC_SumZ_gene	E031	Primary B cells from cord blood	5.29e-49	1.2e-47	3.79336
PSYCHIATRIC_SumZ_gene	E032	Primary B cells from peripheral blood	1.07e-39	1.89e-38	3.14779
PSYCHIATRIC_SumZ_gene	E035	Primary hematopoietic stem cells	1.07e-21	1.16e-20	2.6205
PSYCHIATRIC_SumZ_gene	E093	Fetal Thymus	2.66e-18	2.55e-17	2.33666
PSYCHIATRIC_SumZ_gene	E021	iPS DF 6.9 Cells	1.32e-17	1.21e-16	2.88295
PSYCHIATRIC_SumZ_gene	E033	Primary T cells from cord blood	1.92e-17	1.75e-16	2.49553
PSYCHIATRIC_SumZ_gene	E123	K562 Leukemia Cells	1.21e-16	1.05e-15	2.35096
PSYCHIATRIC_SumZ_gene	E115	Dnd41 TCell Leukemia Cell Line	1.34e-16	1.15e-15	2.29969
PSYCHIATRIC_SumZ_gene	E051	Primary hematopoietic stem cells G-CSF-mobilized Male	2.15e-15	1.74e-14	2.08825
PSYCHIATRIC_SumZ_gene	E041	Primary T helper cells PMA-I stimulated	1.68e-14	1.3e-13	2.07182
PSYCHIATRIC_SumZ_gene	E044	Primary T regulatory cells fromperipheralblood	2.61e-14	1.98e-13	2.17292
PSYCHIATRIC_SumZ_gene	E112	Thymus	9.81e-14	7.18e-13	2.30798
PSYCHIATRIC_SumZ_gene	E036	Primary hematopoietic stem cells short term culture	1.23e-13	8.96e-13	2.04514
PSYCHIATRIC_SumZ_gene	E039	Primary T helper naive cells fromperipheralblood	2.03e-13	1.47e-12	2.09201
PSYCHIATRIC_SumZ_gene	E009	H9 Derived Neuronal Progenitor Cultured Cells	1.22e-12	8.48e-12	2.25058
PSYCHIATRIC_SumZ_gene	E045	Primary T cells e_ector/memory enriched from peripheral blood	1.9e-12	1.3e-11	2.15722
PSYCHIATRIC_SumZ_gene	E046	Primary Natural Killer cells from peripheral blood	2.44e-12	1.64e-11	2.05817
PSYCHIATRIC_SumZ_gene	E022	iPS DF 19.11 Cells	4.56e-12	3e-11	2.29758
PSYCHIATRIC_SumZ_gene	E040	Primary T helper memory cells from peripheral blood 1	4.63e-12	3.04e-11	2.07797
PSYCHIATRIC_SumZ_gene	E050	Primary hematopoietic stem cells G-CSF-mobilized Female	8.49e-12	5.54e-11	1.94181
PSYCHIATRIC_SumZ_gene	E062	Primary mononuclear cells fromperipheralblood	8.54e-12	5.56e-11	2.19151
PSYCHIATRIC_SumZ_gene	E124	Monocytes-CD14+ RO01746 Primary Cells	1.71e-11	1.08e-10	1.87256
PSYCHIATRIC_SumZ_gene	E004	H1 BMP4 Derived Mesendoderm Cultured Cells	3.51e-11	2.15e-10	2.22093
PSYCHIATRIC_SumZ_gene	E034	Primary T cells fromperipheralblood	4.74e-11	2.87e-10	1.95578
PSYCHIATRIC_SumZ_gene	E024	ES-UCSF4 Cells	9.52e-11	5.61e-10	2.16469
PSYCHIATRIC_SumZ_gene	E048	Primary T CD8+ memory cells from peripheral blood	2.02e-10	1.16e-09	1.98531
PSYCHIATRIC_SumZ_gene	E002	ES-WA7 Cells	3.05e-10	1.72e-09	2.35356
PSYCHIATRIC_SumZ_gene	E059	Foreskin Melanocyte Primary Cells skin01	5.14e-10	2.87e-09	2.09416
PSYCHIATRIC_SumZ_gene	E008	H9 Cells	7.42e-10	4.09e-09	2.13933
PSYCHIATRIC_SumZ_gene	E007	H1 Derived Neuronal Progenitor Cultured Cells	4.2e-09	2.16e-08	2.23065
PSYCHIATRIC_SumZ_gene	E047	Primary T CD8+ naive cells from peripheral blood	4.59e-09	2.34e-08	1.8766
PSYCHIATRIC_SumZ_gene	E038	Primary T helper naive cells from peripheral blood	4.78e-09	2.43e-08	1.89538
PSYCHIATRIC_SumZ_gene	E082	Fetal Brain Female	5.85e-09	2.95e-08	1.97709
PSYCHIATRIC_SumZ_gene	E029	Primary monocytes from peripheral blood	9.18e-09	4.58e-08	1.77541
PSYCHIATRIC_SumZ_gene	E003	H1 Cells	1.04e-08	5.18e-08	1.98907
PSYCHIATRIC_SumZ_gene	E043	Primary T helper cells fromperipheralblood	1.42e-08	6.97e-08	1.79134
PSYCHIATRIC_SumZ_gene	E113	Spleen	1.54e-08	7.48e-08	1.91166
PSYCHIATRIC_SumZ_gene	E070	Brain Germinal Matrix	2.31e-08	1.11e-07	1.96026
PSYCHIATRIC_SumZ_gene	E061	Foreskin Melanocyte Primary Cells skin03	2.57e-08	1.23e-07	1.84252
PSYCHIATRIC_SumZ_gene	E055	Foreskin Fibroblast Primary Cells skin01	3.29e-08	1.56e-07	1.7224
PSYCHIATRIC_SumZ_gene	E081	Fetal Brain Male	4.36e-08	2.04e-07	1.8512
PSYCHIATRIC_SumZ_gene	E042	Primary T helper 17 cells PMA-I stimulated	5.36e-08	2.49e-07	1.77738
PSYCHIATRIC_SumZ_gene	E099	Placenta Amnion	5.61e-08	2.59e-07	1.94602
PSYCHIATRIC_SumZ_gene	E098	Pancreas	6.02e-08	2.76e-07	2.00264
PSYCHIATRIC_SumZ_gene	E056	Foreskin Fibroblast Primary Cells skin02	6.1e-08	2.8e-07	1.72045
PSYCHIATRIC_SumZ_gene	E010	H9 Derived Neuron Cultured Cells	8.18e-08	3.67e-07	1.87054
PSYCHIATRIC_SumZ_gene	E018	iPS-15b Cells	1.15e-07	5.03e-07	1.85297
PSYCHIATRIC_SumZ_gene	E037	Primary T helper memory cells from peripheral blood 2	2.46e-07	1.04e-06	1.72158
PSYCHIATRIC_SumZ_gene	E001	ES-I3 Cells	4.31e-07	1.79e-06	1.74965
PSYCHIATRIC_SumZ_gene	E109	Small Intestine	4.54e-07	1.87e-06	1.81266
PSYCHIATRIC_SumZ_gene	E114	A549 EtOH 0.02pct Lung Carcinoma Cell Line	9.53e-07	3.77e-06	1.64558
PSYCHIATRIC_SumZ_gene	E012	hESC Derived CD56+ Ectoderm Cultured Cells	1.15e-06	4.51e-06	1.8596
PSYCHIATRIC_SumZ_gene	E030	Primary neutrophils from peripheral blood	1.31e-06	5.1e-06	1.60374
PSYCHIATRIC_SumZ_gene	E086	Fetal Kidney	1.42e-06	5.51e-06	1.8237
PSYCHIATRIC_SumZ_gene	E096	Lung	4.17e-06	1.54e-05	1.73807
PSYCHIATRIC_SumZ_gene	E088	Fetal Lung	6.55e-06	2.35e-05	1.6575
PSYCHIATRIC_SumZ_gene	E053	Cortex derived primary cultured neurospheres	8.82e-06	3.1e-05	1.68636
PSYCHIATRIC_SumZ_gene	E006	H1 Derived Mesenchymal Stem Cells	8.83e-06	3.1e-05	1.68943
PSYCHIATRIC_SumZ_gene	E058	Foreskin Keratinocyte Primary Cells skin03	1.15e-05	3.98e-05	1.5953
PSYCHIATRIC_SumZ_gene	E015	HUES6 Cells	1.47e-05	5.02e-05	1.64139
PSYCHIATRIC_SumZ_gene	E028	Breast variant Human Mammary Epithelial Cells (vHMEC)	1.68e-05	5.68e-05	1.62022
PSYCHIATRIC_SumZ_gene	E087	Pancreatic Islets	1.88e-05	6.33e-05	1.81021
PSYCHIATRIC_SumZ_gene	E065	Aorta	1.94e-05	6.51e-05	1.77097
PSYCHIATRIC_SumZ_gene	E094	Gastric	1.95e-05	6.53e-05	1.81265
PSYCHIATRIC_SumZ_gene	E128	NHLF Lung Fibroblast Primary Cells	1.97e-05	6.59e-05	1.60593
PSYCHIATRIC_SumZ_gene	E016	HUES64 Cells	1.99e-05	6.64e-05	1.65669
PSYCHIATRIC_SumZ_gene	E125	NH-A Astrocytes Primary Cells	2.14e-05	7.09e-05	1.55994
PSYCHIATRIC_SumZ_gene	E097	Ovary	2.53e-05	8.26e-05	1.75685
PSYCHIATRIC_SumZ_gene	E100	Psoas Muscle	2.69e-05	8.71e-05	1.71151
PSYCHIATRIC_SumZ_gene	E127	NHEK-Epidermal Keratinocyte Primary Cells	3.55e-05	0.000113061	1.53661
PSYCHIATRIC_SumZ_gene	E106	Sigmoid Colon	3.68e-05	0.000117053	1.618
PSYCHIATRIC_SumZ_gene	E005	H1 BMP4 Derived Trophoblast Cultured Cells	4.2e-05	0.000132274	1.68234
PSYCHIATRIC_SumZ_gene	E054	Ganglion Eminence derived primary cultured neurospheres	4.58e-05	0.000143269	1.66035
PSYCHIATRIC_SumZ_gene	E011	hESC Derived CD184+ Endoderm Cultured Cells	4.61e-05	0.000143954	1.67707
PSYCHIATRIC_SumZ_gene	E117	HeLa-S3 Cervical Carcinoma Cell Line	5.58e-05	0.000172521	1.5337
PSYCHIATRIC_SumZ_gene	E067	Brain Angular Gyrus	5.8e-05	0.000179039	1.52503
PSYCHIATRIC_SumZ_gene	E080	Fetal Adrenal Gland	5.85e-05	0.000180027	1.52611
PSYCHIATRIC_SumZ_gene	E079	Esophagus	8.14e-05	0.000246242	1.65992
PSYCHIATRIC_SumZ_gene	E122	HUVEC Umbilical Vein Endothelial Primary Cells	8.56e-05	0.000258332	1.52806
PSYCHIATRIC_SumZ_gene	E078	Duodenum Smooth Muscle	9.19e-05	0.000276152	1.51819
PSYCHIATRIC_SumZ_gene	E101	Rectal Mucosa Donor 29	0.000103535	0.000309229	1.52532
PSYCHIATRIC_SumZ_gene	E019	iPS-18 Cells	0.000119942	0.000355326	1.56858
PSYCHIATRIC_SumZ_gene	E017	MR90 fetal lung _broblasts Cell Line	0.000129087	0.000379722	1.52532
PSYCHIATRIC_SumZ_gene	E066	Liver	0.000138909	0.000406158	1.47988
PSYCHIATRIC_SumZ_gene	E126	NHDF-Ad Adult Dermal Fibroblast Primary Cells	0.000163633	0.000472772	1.52076
PSYCHIATRIC_SumZ_gene	E102	Rectal Mucosa Donor 31	0.000488351	0.0013063	1.47127
PSYCHIATRIC_SumZ_gene	E119	HMEC Mammary Epithelial Primary Cells	0.000522603	0.00138397	1.46204
PSYCHIATRIC_SumZ_gene	E052	Muscle Satellite Cultured Cells	0.000559509	0.00147635	1.41095
PSYCHIATRIC_SumZ_gene	E104	Right Atrium	0.000571387	0.00150362	1.54135
PSYCHIATRIC_SumZ_gene	E103	Rectal Smooth Muscle	0.000611591	0.00160508	1.46584
PSYCHIATRIC_SumZ_gene	E013	hESC Derived CD56+ Mesoderm Cultured Cells	0.000736542	0.00190393	1.48143
PSYCHIATRIC_SumZ_gene	E089	Fetal Muscle Trunk	0.000780476	0.00201038	1.42948
PSYCHIATRIC_SumZ_gene	E110	Stomach Mucosa	0.000782261	0.00201304	1.4465
PSYCHIATRIC_SumZ_gene	E090	Fetal Muscle Leg	0.000802919	0.00206092	1.41929
PSYCHIATRIC_SumZ_gene	E057	Foreskin Keratinocyte Primary Cells skin02	0.000938885	0.00238063	1.44857
PSYCHIATRIC_SumZ_gene	E077	Duodenum Mucosa	0.00121409	0.00304407	1.41385
PSYCHIATRIC_SumZ_gene	E111	Stomach Smooth Muscle	0.00158719	0.00387811	1.41124
PSYCHIATRIC_SumZ_gene	E020	iPS-20b Cells	0.002196	0.00524491	1.43715
PSYCHIATRIC_SumZ_gene	E027	Breast Myoepithelial Primary Cells	0.00222264	0.00530419	1.40736
PSYCHIATRIC_SumZ_gene	E072	Brain Inferior Temporal Lobe	0.00223125	0.0053204	1.3706
PSYCHIATRIC_SumZ_gene	E014	HUES48 Cells	0.00224747	0.00535032	1.43015
PSYCHIATRIC_SumZ_gene	E107	Skeletal Muscle Male	0.00225808	0.0053712	1.36008
PSYCHIATRIC_SumZ_gene	E120	HSMM Skeletal Muscle Myoblasts Cells	0.00267666	0.00623983	1.39566
PSYCHIATRIC_SumZ_gene	E049	Mesenchymal Stem Cell Derived Chondrocyte Cultured Cells	0.00274684	0.00639325	1.33383
PSYCHIATRIC_SumZ_gene	E075	Colonic Mucosa	0.00285468	0.00661262	1.42082
PSYCHIATRIC_SumZ_gene	E108	Skeletal Muscle Female	0.00461816	0.0102427	1.32895
PSYCHIATRIC_SumZ_gene	E095	Left Ventricle	0.00489922	0.0108168	1.39147
PSYCHIATRIC_SumZ_gene	E069	Brain Cingulate Gyrus	0.00541009	0.0118551	1.32804
PSYCHIATRIC_SumZ_gene	E118	HepG2 Hepatocellular Carcinoma Cell Line	0.00565724	0.0123319	1.37253
PSYCHIATRIC_SumZ_gene	E026	Bone Marrow Derived Cultured Mesenchymal Stem Cells	0.00616689	0.013373	1.30361
PSYCHIATRIC_SumZ_gene	E091	Placenta	0.00667073	0.0143274	1.35088
PSYCHIATRIC_SumZ_gene	E129	Osteoblast Primary Cells	0.00807166	0.0169013	1.29218
PSYCHIATRIC_SumZ_gene	E073	Brain Dorsolateral Prefrontal Cortex	0.00872646	0.0181941	1.32125
PSYCHIATRIC_SumZ_gene	E068	Brain Anterior Caudate	0.00970177	0.0200842	1.30481
PSYCHIATRIC_SumZ_gene	E105	Right Ventricle	0.00973734	0.0201436	1.36132
PSYCHIATRIC_SumZ_gene	E084	Fetal Intestine Large	0.0140687	0.028147	1.29
PSYCHIATRIC_SumZ_gene	E063	Adipose Nuclei	0.0161436	0.0318617	1.26663
PSYCHIATRIC_SumZ_gene	E025	Adipose Derived Mesenchymal Stem Cell Cultured Cells	0.017938	0.0351421	1.23696
PSYCHIATRIC_SumZ_gene	E083	Fetal Heart	0.0179532	0.0351483	1.27412
PSYCHIATRIC_SumZ_gene	E076	Colon Smooth Muscle	0.0181352	0.0354808	1.27787
PSYCHIATRIC_SumZ_gene	E071	Brain Hippocampus Middle	0.0248515	0.0472293	1.23649
PSYCHIATRIC_SumZ_gene	E121	HSMM cell derived Skeletal Muscle Myotubes Cells	0.0250949	0.0476606	1.26473
PSYCHIATRIC_SumZ_ica	E116	GM12878 Lymphoblastoid Cells	4.41e-65	2.34e-63	5.66632
PSYCHIATRIC_SumZ_ica	E032	Primary B cells from peripheral blood	2.74e-63	1.29e-61	5.28353
PSYCHIATRIC_SumZ_ica	E031	Primary B cells from cord blood	3.73e-54	1.14e-52	5.73058
PSYCHIATRIC_SumZ_ica	E046	Primary Natural Killer cells from peripheral blood	4.02e-22	4.49e-21	3.17463
PSYCHIATRIC_SumZ_ica	E124	Monocytes-CD14+ RO01746 Primary Cells	4.41e-19	4.37e-18	2.73135
PSYCHIATRIC_SumZ_ica	E029	Primary monocytes from peripheral blood	5.48e-14	4.07e-13	2.51441
PSYCHIATRIC_SumZ_ica	E066	Liver	2.79e-10	1.58e-09	2.1512
PSYCHIATRIC_SumZ_ica	E050	Primary hematopoietic stem cells G-CSF-mobilized Female	7.79e-10	4.28e-09	2.14328
PSYCHIATRIC_SumZ_ica	E051	Primary hematopoietic stem cells G-CSF-mobilized Male	9.62e-10	5.21e-09	2.10331
PSYCHIATRIC_SumZ_ica	E035	Primary hematopoietic stem cells	3.25e-08	1.54e-07	2.13651
PSYCHIATRIC_SumZ_ica	E036	Primary hematopoietic stem cells short term culture	8.49e-08	3.8e-07	1.99125
PSYCHIATRIC_SumZ_ica	E113	Spleen	3.93e-06	1.46e-05	1.9656
PSYCHIATRIC_SumZ_ica	E030	Primary neutrophils from peripheral blood	0.000176599	0.000507223	1.60849
PSYCHIATRIC_SumZ_ica	E098	Pancreas	0.000239363	0.000680135	1.84923
PSYCHIATRIC_SumZ_ica	E034	Primary T cells fromperipheralblood	0.000279322	0.00078452	1.65179
PSYCHIATRIC_SumZ_ica	E093	Fetal Thymus	0.00042171	0.00114268	1.65575
PSYCHIATRIC_SumZ_ica	E062	Primary mononuclear cells fromperipheralblood	0.00137436	0.00340789	1.67892
PSYCHIATRIC_SumZ_ica	E033	Primary T cells from cord blood	0.00139723	0.00345582	1.63431
PSYCHIATRIC_SumZ_ica	E096	Lung	0.00255941	0.00600484	1.5973
PSYCHIATRIC_SumZ_ica	E109	Small Intestine	0.00438975	0.00979561	1.55014
PSYCHIATRIC_SumZ_ica	E110	Stomach Mucosa	0.00785612	0.0165449	1.4475
PSYCHIATRIC_SumZ_ica	E079	Esophagus	0.0087037	0.0181596	1.53355
PSYCHIATRIC_SumZ_ica	E045	Primary T cells e_ector/memory enriched from peripheral blood	0.00884695	0.0184059	1.46431
PSYCHIATRIC_SumZ_ica	E061	Foreskin Melanocyte Primary Cells skin03	0.0123434	0.0250383	1.42619
PSYCHIATRIC_SumZ_ica	E078	Duodenum Smooth Muscle	0.0128165	0.0259438	1.40082
PSYCHIATRIC_SumZ_ica	E022	iPS DF 19.11 Cells	0.016096	0.0318249	1.5129
PSYCHIATRIC_SumZ_ica	E021	iPS DF 6.9 Cells	0.0170513	0.0334948	1.57419
PSYCHIATRIC_SumZ_ica	E077	Duodenum Mucosa	0.0196692	0.0381753	1.36447
PSYCHIATRIC_SumZ_ica	E100	Psoas Muscle	0.0196859	0.0381824	1.46343
PSYCHIATRIC_SumZ_ica	E002	ES-WA7 Cells	0.0217162	0.0417323	1.52896
PSYCHIATRIC_SumZ_ica	E044	Primary T regulatory cells fromperipheralblood	0.0239934	0.0457471	1.37436
PSYCHIATRIC_SumZ_ica	E075	Colonic Mucosa	0.024168	0.0460485	1.37785
PSYCHIATRIC_SumZ_ica	E087	Pancreatic Islets	0.0255087	0.0483523	1.48741
ANTHROPOMETRY_Omnibus	E049	Mesenchymal Stem Cell Derived Chondrocyte Cultured Cells	2.08e-51	5.52e-50	1.57927
ANTHROPOMETRY_Omnibus	E025	Adipose Derived Mesenchymal Stem Cell Cultured Cells	4.66e-47	9.79e-46	1.52605
ANTHROPOMETRY_Omnibus	E023	Mesenchymal Stem Cell Derived Adipocyte Cultured Cells	4.85e-43	9.09e-42	1.51211
ANTHROPOMETRY_Omnibus	E055	Foreskin Fibroblast Primary Cells skin01	1.2e-40	2.18e-39	1.53366
ANTHROPOMETRY_Omnibus	E063	Adipose Nuclei	7.46e-35	1.19e-33	1.48229
ANTHROPOMETRY_Omnibus	E026	Bone Marrow Derived Cultured Mesenchymal Stem Cells	3.78e-34	5.94e-33	1.4683
ANTHROPOMETRY_Omnibus	E129	Osteoblast Primary Cells	4.12e-34	6.43e-33	1.46078
ANTHROPOMETRY_Omnibus	E056	Foreskin Fibroblast Primary Cells skin02	8.8e-34	1.34e-32	1.49557
ANTHROPOMETRY_Omnibus	E126	NHDF-Ad Adult Dermal Fibroblast Primary Cells	4.83e-29	6.59e-28	1.4968
ANTHROPOMETRY_Omnibus	E108	Skeletal Muscle Female	4.93e-28	6.57e-27	1.42877
ANTHROPOMETRY_Omnibus	E052	Muscle Satellite Cultured Cells	3.25e-26	4.18e-25	1.40439
ANTHROPOMETRY_Omnibus	E114	A549 EtOH 0.02pct Lung Carcinoma Cell Line	5.32e-26	6.78e-25	1.42878
ANTHROPOMETRY_Omnibus	E128	NHLF Lung Fibroblast Primary Cells	4.34e-23	5.01e-22	1.43931
ANTHROPOMETRY_Omnibus	E123	K562 Leukemia Cells	2.77e-21	2.95e-20	1.43795
ANTHROPOMETRY_Omnibus	E107	Skeletal Muscle Male	4.28e-21	4.51e-20	1.36671
ANTHROPOMETRY_Omnibus	E061	Foreskin Melanocyte Primary Cells skin03	5.02e-21	5.24e-20	1.42612
ANTHROPOMETRY_Omnibus	E125	NH-A Astrocytes Primary Cells	1.88e-20	1.94e-19	1.3815
ANTHROPOMETRY_Omnibus	E066	Liver	1.96e-19	1.97e-18	1.35492
ANTHROPOMETRY_Omnibus	E017	MR90 fetal lung _broblasts Cell Line	2.31e-19	2.31e-18	1.38462
ANTHROPOMETRY_Omnibus	E100	Psoas Muscle	3.56e-19	3.53e-18	1.47005
ANTHROPOMETRY_Omnibus	E036	Primary hematopoietic stem cells short term culture	1.47e-18	1.43e-17	1.34202
ANTHROPOMETRY_Omnibus	E105	Right Ventricle	1.12e-17	1.05e-16	1.39829
ANTHROPOMETRY_Omnibus	E027	Breast Myoepithelial Primary Cells	1.71e-17	1.57e-16	1.36826
ANTHROPOMETRY_Omnibus	E078	Duodenum Smooth Muscle	1.88e-17	1.72e-16	1.35055
ANTHROPOMETRY_Omnibus	E095	Left Ventricle	7.07e-17	6.19e-16	1.38533
ANTHROPOMETRY_Omnibus	E115	Dnd41 TCell Leukemia Cell Line	7.87e-17	6.84e-16	1.36269
ANTHROPOMETRY_Omnibus	E120	HSMM Skeletal Muscle Myoblasts Cells	2.21e-16	1.88e-15	1.34914
ANTHROPOMETRY_Omnibus	E050	Primary hematopoietic stem cells G-CSF-mobilized Female	2.24e-16	1.9e-15	1.31502
ANTHROPOMETRY_Omnibus	E088	Fetal Lung	2.37e-16	2.01e-15	1.3687
ANTHROPOMETRY_Omnibus	E059	Foreskin Melanocyte Primary Cells skin01	2.66e-16	2.25e-15	1.42142
ANTHROPOMETRY_Omnibus	E051	Primary hematopoietic stem cells G-CSF-mobilized Male	3.63e-16	3.06e-15	1.29951
ANTHROPOMETRY_Omnibus	E121	HSMM cell derived Skeletal Muscle Myotubes Cells	6.97e-16	5.82e-15	1.33174
ANTHROPOMETRY_Omnibus	E103	Rectal Smooth Muscle	1.59e-15	1.31e-14	1.34487
ANTHROPOMETRY_Omnibus	E122	HUVEC Umbilical Vein Endothelial Primary Cells	1.97e-15	1.61e-14	1.33393
ANTHROPOMETRY_Omnibus	E117	HeLa-S3 Cervical Carcinoma Cell Line	3.78e-15	3.01e-14	1.32258
ANTHROPOMETRY_Omnibus	E006	H1 Derived Mesenchymal Stem Cells	3.86e-15	3.06e-14	1.37031
ANTHROPOMETRY_Omnibus	E065	Aorta	5.05e-15	3.96e-14	1.43462
ANTHROPOMETRY_Omnibus	E013	hESC Derived CD56+ Mesoderm Cultured Cells	7.77e-15	6.05e-14	1.35003
ANTHROPOMETRY_Omnibus	E113	Spleen	1.01e-14	7.85e-14	1.35858
ANTHROPOMETRY_Omnibus	E080	Fetal Adrenal Gland	1.92e-14	1.47e-13	1.30806
ANTHROPOMETRY_Omnibus	E087	Pancreatic Islets	1.94e-14	1.49e-13	1.44451
ANTHROPOMETRY_Omnibus	E118	HepG2 Hepatocellular Carcinoma Cell Line	2.73e-14	2.07e-13	1.33803
ANTHROPOMETRY_Omnibus	E086	Fetal Kidney	3.44e-14	2.59e-13	1.39028
ANTHROPOMETRY_Omnibus	E096	Lung	3.47e-14	2.61e-13	1.36918
ANTHROPOMETRY_Omnibus	E077	Duodenum Mucosa	4.57e-14	3.42e-13	1.30595
ANTHROPOMETRY_Omnibus	E111	Stomach Smooth Muscle	4.58e-14	3.42e-13	1.31377
ANTHROPOMETRY_Omnibus	E104	Right Atrium	1.04e-13	7.58e-13	1.3627
ANTHROPOMETRY_Omnibus	E099	Placenta Amnion	1.58e-13	1.14e-12	1.38431
ANTHROPOMETRY_Omnibus	E005	H1 BMP4 Derived Trophoblast Cultured Cells	4.62e-13	3.29e-12	1.3714
ANTHROPOMETRY_Omnibus	E076	Colon Smooth Muscle	9.63e-13	6.73e-12	1.29003
ANTHROPOMETRY_Omnibus	E058	Foreskin Keratinocyte Primary Cells skin03	1.12e-12	7.82e-12	1.2924
ANTHROPOMETRY_Omnibus	E097	Ovary	1.44e-12	9.97e-12	1.38706
ANTHROPOMETRY_Omnibus	E075	Colonic Mucosa	1.81e-12	1.24e-11	1.31267
ANTHROPOMETRY_Omnibus	E083	Fetal Heart	2.04e-12	1.39e-11	1.27924
ANTHROPOMETRY_Omnibus	E091	Placenta	2.61e-12	1.75e-11	1.30009
ANTHROPOMETRY_Omnibus	E028	Breast variant Human Mammary Epithelial Cells (vHMEC)	3.69e-12	2.44e-11	1.30083
ANTHROPOMETRY_Omnibus	E035	Primary hematopoietic stem cells	9.25e-12	5.98e-11	1.29555
ANTHROPOMETRY_Omnibus	E110	Stomach Mucosa	2.88e-11	1.78e-10	1.27774
ANTHROPOMETRY_Omnibus	E079	Esophagus	4.11e-11	2.5e-10	1.3361
ANTHROPOMETRY_Omnibus	E101	Rectal Mucosa Donor 29	5.8e-11	3.48e-10	1.27104
ANTHROPOMETRY_Omnibus	E085	Fetal Intestine Small	1.97e-10	1.13e-09	1.24998
ANTHROPOMETRY_Omnibus	E084	Fetal Intestine Large	2.7e-10	1.53e-09	1.24716
ANTHROPOMETRY_Omnibus	E102	Rectal Mucosa Donor 31	8.49e-10	4.63e-09	1.25706
ANTHROPOMETRY_Omnibus	E109	Small Intestine	9.74e-10	5.27e-09	1.28554
ANTHROPOMETRY_Omnibus	E093	Fetal Thymus	1.07e-09	5.76e-09	1.25024
ANTHROPOMETRY_Omnibus	E090	Fetal Muscle Leg	2.1e-09	1.11e-08	1.23208
ANTHROPOMETRY_Omnibus	E089	Fetal Muscle Trunk	3.6e-09	1.86e-08	1.23661
ANTHROPOMETRY_Omnibus	E092	Fetal Stomach	3.76e-09	1.94e-08	1.23449
ANTHROPOMETRY_Omnibus	E127	NHEK-Epidermal Keratinocyte Primary Cells	4.22e-09	2.17e-08	1.23036
ANTHROPOMETRY_Omnibus	E106	Sigmoid Colon	1.19e-08	5.86e-08	1.25526
ANTHROPOMETRY_Omnibus	E119	HMEC Mammary Epithelial Primary Cells	1.97e-08	9.52e-08	1.23184
ANTHROPOMETRY_Omnibus	E057	Foreskin Keratinocyte Primary Cells skin02	5.44e-08	2.52e-07	1.22913
ANTHROPOMETRY_Omnibus	E030	Primary neutrophils from peripheral blood	5.75e-08	2.65e-07	1.19387
ANTHROPOMETRY_Omnibus	E094	Gastric	1.21e-07	5.31e-07	1.30526
ANTHROPOMETRY_Omnibus	E112	Thymus	1.51e-07	6.5e-07	1.24755
ANTHROPOMETRY_Omnibus	E071	Brain Hippocampus Middle	2.86e-07	1.21e-06	1.17968
ANTHROPOMETRY_Omnibus	E116	GM12878 Lymphoblastoid Cells	6.49e-07	2.62e-06	1.20313
ANTHROPOMETRY_Omnibus	E074	Brain Substantia Nigra	6.52e-07	2.63e-06	1.18902
ANTHROPOMETRY_Omnibus	E068	Brain Anterior Caudate	8.27e-07	3.3e-06	1.1868
ANTHROPOMETRY_Omnibus	E073	Brain Dorsolateral Prefrontal Cortex	1.03e-06	4.05e-06	1.19299
ANTHROPOMETRY_Omnibus	E098	Pancreas	2.31e-06	8.79e-06	1.25133
ANTHROPOMETRY_Omnibus	E029	Primary monocytes from peripheral blood	3.15e-06	1.18e-05	1.177
ANTHROPOMETRY_Omnibus	E062	Primary mononuclear cells fromperipheralblood	5.7e-06	2.07e-05	1.22017
ANTHROPOMETRY_Omnibus	E124	Monocytes-CD14+ RO01746 Primary Cells	6.71e-06	2.4e-05	1.15734
ANTHROPOMETRY_Omnibus	E031	Primary B cells from cord blood	2.68e-05	8.7e-05	1.17021
ANTHROPOMETRY_Omnibus	E069	Brain Cingulate Gyrus	2.93e-05	9.45e-05	1.15328
ANTHROPOMETRY_Omnibus	E044	Primary T regulatory cells fromperipheralblood	6.19e-05	0.000189591	1.15974
ANTHROPOMETRY_Omnibus	E043	Primary T helper cells fromperipheralblood	9e-05	0.000270767	1.14668
ANTHROPOMETRY_Omnibus	E054	Ganglion Eminence derived primary cultured neurospheres	0.00018102	0.0005189	1.17761
ANTHROPOMETRY_Omnibus	E067	Brain Angular Gyrus	0.000226432	0.000644647	1.13892
ANTHROPOMETRY_Omnibus	E046	Primary Natural Killer cells from peripheral blood	0.000241761	0.000685615	1.14723
ANTHROPOMETRY_Omnibus	E047	Primary T CD8+ naive cells from peripheral blood	0.000305317	0.000849363	1.14701
ANTHROPOMETRY_Omnibus	E009	H9 Derived Neuronal Progenitor Cultured Cells	0.000307657	0.000855059	1.17209
ANTHROPOMETRY_Omnibus	E072	Brain Inferior Temporal Lobe	0.000407434	0.00111018	1.12834
ANTHROPOMETRY_Omnibus	E010	H9 Derived Neuron Cultured Cells	0.000528884	0.00139934	1.15544
ANTHROPOMETRY_Omnibus	E034	Primary T cells fromperipheralblood	0.000760712	0.00196293	1.13015
ANTHROPOMETRY_Omnibus	E053	Cortex derived primary cultured neurospheres	0.00123231	0.0030792	1.14389
ANTHROPOMETRY_Omnibus	E045	Primary T cells e_ector/memory enriched from peripheral blood	0.00217765	0.00521386	1.12479
ANTHROPOMETRY_Omnibus	E007	H1 Derived Neuronal Progenitor Cultured Cells	0.00327877	0.0075116	1.1683
ANTHROPOMETRY_Omnibus	E022	iPS DF 19.11 Cells	0.0034976	0.00796298	1.14606
ANTHROPOMETRY_Omnibus	E037	Primary T helper memory cells from peripheral blood 2	0.00351403	0.00799416	1.10889
ANTHROPOMETRY_Omnibus	E011	hESC Derived CD184+ Endoderm Cultured Cells	0.00457693	0.0101667	1.13238
ANTHROPOMETRY_Omnibus	E018	iPS-15b Cells	0.00677485	0.0145083	1.11509
ANTHROPOMETRY_Omnibus	E012	hESC Derived CD56+ Ectoderm Cultured Cells	0.00824123	0.017244	1.12408
ANTHROPOMETRY_Omnibus	E038	Primary T helper naive cells from peripheral blood	0.0119789	0.0243666	1.09837
ANTHROPOMETRY_Omnibus	E081	Fetal Brain Male	0.0137393	0.0275826	1.0994
ANTHROPOMETRY_Omnibus	E033	Primary T cells from cord blood	0.0188955	0.0368943	1.09777
ANTHROPOMETRY_Omnibus	E008	H9 Cells	0.0204495	0.0395321	1.10907
ANTHROPOMETRY_Omnibus	E032	Primary B cells from peripheral blood	0.0213906	0.0411651	1.08001
ANTHROPOMETRY_Omnibus	E040	Primary T helper memory cells from peripheral blood 1	0.0213929	0.0411651	1.08343
ANTHROPOMETRY_Omnibus	E002	ES-WA7 Cells	0.0215869	0.0415112	1.12425
ANTHROPOMETRY_SumZ_gene	E061	Foreskin Melanocyte Primary Cells skin03	4.63e-10	2.59e-09	1.89853
ANTHROPOMETRY_SumZ_gene	E073	Brain Dorsolateral Prefrontal Cortex	5.94e-08	2.73e-07	1.69215
ANTHROPOMETRY_SumZ_gene	E071	Brain Hippocampus Middle	2.5e-07	1.06e-06	1.58868
ANTHROPOMETRY_SumZ_gene	E114	A549 EtOH 0.02pct Lung Carcinoma Cell Line	3.92e-07	1.64e-06	1.63302
ANTHROPOMETRY_SumZ_gene	E059	Foreskin Melanocyte Primary Cells skin01	4.99e-07	2.05e-06	1.79236
ANTHROPOMETRY_SumZ_gene	E096	Lung	3.97e-06	1.47e-05	1.68079
ANTHROPOMETRY_SumZ_gene	E063	Adipose Nuclei	4.49e-06	1.65e-05	1.53378
ANTHROPOMETRY_SumZ_gene	E055	Foreskin Fibroblast Primary Cells skin01	5.76e-06	2.09e-05	1.53375
ANTHROPOMETRY_SumZ_gene	E072	Brain Inferior Temporal Lobe	6.32e-06	2.27e-05	1.53558
ANTHROPOMETRY_SumZ_gene	E115	Dnd41 TCell Leukemia Cell Line	6.84e-06	2.44e-05	1.59338
ANTHROPOMETRY_SumZ_gene	E069	Brain Cingulate Gyrus	8.26e-06	2.91e-05	1.53113
ANTHROPOMETRY_SumZ_gene	E087	Pancreatic Islets	9.34e-06	3.26e-05	1.76646
ANTHROPOMETRY_SumZ_gene	E074	Brain Substantia Nigra	1.11e-05	3.84e-05	1.53502
ANTHROPOMETRY_SumZ_gene	E056	Foreskin Fibroblast Primary Cells skin02	1.75e-05	5.92e-05	1.51804
ANTHROPOMETRY_SumZ_gene	E002	ES-WA7 Cells	1.87e-05	6.31e-05	1.80116
ANTHROPOMETRY_SumZ_gene	E065	Aorta	2.68e-05	8.7e-05	1.68998
ANTHROPOMETRY_SumZ_gene	E018	iPS-15b Cells	3.03e-05	9.71e-05	1.59627
ANTHROPOMETRY_SumZ_gene	E023	Mesenchymal Stem Cell Derived Adipocyte Cultured Cells	3.53e-05	0.000112686	1.44468
ANTHROPOMETRY_SumZ_gene	E068	Brain Anterior Caudate	3.71e-05	0.000117832	1.48499
ANTHROPOMETRY_SumZ_gene	E015	HUES6 Cells	3.85e-05	0.000121949	1.55187
ANTHROPOMETRY_SumZ_gene	E054	Ganglion Eminence derived primary cultured neurospheres	4.42e-05	0.000138634	1.61026
ANTHROPOMETRY_SumZ_gene	E014	HUES48 Cells	4.87e-05	0.00015154	1.54551
ANTHROPOMETRY_SumZ_gene	E067	Brain Angular Gyrus	5.21e-05	0.000161466	1.49091
ANTHROPOMETRY_SumZ_gene	E108	Skeletal Muscle Female	7.3e-05	0.000222022	1.44935
ANTHROPOMETRY_SumZ_gene	E128	NHLF Lung Fibroblast Primary Cells	9.87e-05	0.000295532	1.50285
ANTHROPOMETRY_SumZ_gene	E079	Esophagus	0.000150095	0.000436681	1.57327
ANTHROPOMETRY_SumZ_gene	E105	Right Ventricle	0.000154461	0.000447599	1.51534
ANTHROPOMETRY_SumZ_gene	E003	H1 Cells	0.00018457	0.000528557	1.55962
ANTHROPOMETRY_SumZ_gene	E008	H9 Cells	0.000258044	0.000726852	1.58406
ANTHROPOMETRY_SumZ_gene	E099	Placenta Amnion	0.00026398	0.000742858	1.55806
ANTHROPOMETRY_SumZ_gene	E020	iPS-20b Cells	0.000282732	0.000792571	1.48653
ANTHROPOMETRY_SumZ_gene	E011	hESC Derived CD184+ Endoderm Cultured Cells	0.00029105	0.000814325	1.54846
ANTHROPOMETRY_SumZ_gene	E091	Placenta	0.000340632	0.00094044	1.45546
ANTHROPOMETRY_SumZ_gene	E095	Left Ventricle	0.000341271	0.000941315	1.48372
ANTHROPOMETRY_SumZ_gene	E117	HeLa-S3 Cervical Carcinoma Cell Line	0.000362758	0.000998696	1.43088
ANTHROPOMETRY_SumZ_gene	E097	Ovary	0.000444715	0.00120057	1.56813
ANTHROPOMETRY_SumZ_gene	E094	Gastric	0.000487274	0.00130461	1.59654
ANTHROPOMETRY_SumZ_gene	E004	H1 BMP4 Derived Mesendoderm Cultured Cells	0.000494623	0.00132186	1.54176
ANTHROPOMETRY_SumZ_gene	E025	Adipose Derived Mesenchymal Stem Cell Cultured Cells	0.000502174	0.00133959	1.35656
ANTHROPOMETRY_SumZ_gene	E100	Psoas Muscle	0.000505564	0.00134617	1.52698
ANTHROPOMETRY_SumZ_gene	E109	Small Intestine	0.000683752	0.00178484	1.46962
ANTHROPOMETRY_SumZ_gene	E070	Brain Germinal Matrix	0.000930457	0.00236187	1.48958
ANTHROPOMETRY_SumZ_gene	E120	HSMM Skeletal Muscle Myoblasts Cells	0.00125243	0.00312413	1.39669
ANTHROPOMETRY_SumZ_gene	E129	Osteoblast Primary Cells	0.00131541	0.00327564	1.33915
ANTHROPOMETRY_SumZ_gene	E123	K562 Leukemia Cells	0.00137616	0.00340948	1.42439
ANTHROPOMETRY_SumZ_gene	E016	HUES64 Cells	0.00148997	0.00366348	1.43136
ANTHROPOMETRY_SumZ_gene	E126	NHDF-Ad Adult Dermal Fibroblast Primary Cells	0.00158789	0.00387811	1.39306
ANTHROPOMETRY_SumZ_gene	E075	Colonic Mucosa	0.00188964	0.00458062	1.39726
ANTHROPOMETRY_SumZ_gene	E098	Pancreas	0.0021084	0.00506466	1.48303
ANTHROPOMETRY_SumZ_gene	E106	Sigmoid Colon	0.00251061	0.00591629	1.3973
ANTHROPOMETRY_SumZ_gene	E084	Fetal Intestine Large	0.00257884	0.00604073	1.33928
ANTHROPOMETRY_SumZ_gene	E019	iPS-18 Cells	0.00264189	0.0061785	1.39068
ANTHROPOMETRY_SumZ_gene	E052	Muscle Satellite Cultured Cells	0.00266508	0.00621781	1.32088
ANTHROPOMETRY_SumZ_gene	E027	Breast Myoepithelial Primary Cells	0.00278445	0.00647046	1.37095
ANTHROPOMETRY_SumZ_gene	E010	H9 Derived Neuron Cultured Cells	0.00290807	0.00672564	1.40606
ANTHROPOMETRY_SumZ_gene	E050	Primary hematopoietic stem cells G-CSF-mobilized Female	0.00300818	0.00693519	1.32076
ANTHROPOMETRY_SumZ_gene	E078	Duodenum Smooth Muscle	0.0030533	0.00703367	1.34507
ANTHROPOMETRY_SumZ_gene	E089	Fetal Muscle Trunk	0.00306513	0.00704979	1.34261
ANTHROPOMETRY_SumZ_gene	E006	H1 Derived Mesenchymal Stem Cells	0.00309489	0.00711264	1.39772
ANTHROPOMETRY_SumZ_gene	E049	Mesenchymal Stem Cell Derived Chondrocyte Cultured Cells	0.00356465	0.00810299	1.30377
ANTHROPOMETRY_SumZ_gene	E112	Thymus	0.00362968	0.00823799	1.39989
ANTHROPOMETRY_SumZ_gene	E127	NHEK-Epidermal Keratinocyte Primary Cells	0.00399516	0.00900882	1.32904
ANTHROPOMETRY_SumZ_gene	E080	Fetal Adrenal Gland	0.00401438	0.00904086	1.32707
ANTHROPOMETRY_SumZ_gene	E104	Right Atrium	0.00406488	0.00912645	1.39535
ANTHROPOMETRY_SumZ_gene	E013	hESC Derived CD56+ Mesoderm Cultured Cells	0.00410847	0.00920311	1.36802
ANTHROPOMETRY_SumZ_gene	E001	ES-I3 Cells	0.00431594	0.00965304	1.34803
ANTHROPOMETRY_SumZ_gene	E082	Fetal Brain Female	0.00457303	0.0101658	1.40026
ANTHROPOMETRY_SumZ_gene	E125	NH-A Astrocytes Primary Cells	0.0047857	0.0105993	1.32385
ANTHROPOMETRY_SumZ_gene	E024	ES-UCSF4 Cells	0.0047862	0.0105993	1.41853
ANTHROPOMETRY_SumZ_gene	E101	Rectal Mucosa Donor 29	0.00497704	0.0109803	1.33409
ANTHROPOMETRY_SumZ_gene	E090	Fetal Muscle Leg	0.00504981	0.0111241	1.3108
ANTHROPOMETRY_SumZ_gene	E122	HUVEC Umbilical Vein Endothelial Primary Cells	0.00565115	0.0123279	1.32634
ANTHROPOMETRY_SumZ_gene	E029	Primary monocytes from peripheral blood	0.0060594	0.0131595	1.30054
ANTHROPOMETRY_SumZ_gene	E077	Duodenum Mucosa	0.00620464	0.013425	1.31347
ANTHROPOMETRY_SumZ_gene	E036	Primary hematopoietic stem cells short term culture	0.00621166	0.0134302	1.29368
ANTHROPOMETRY_SumZ_gene	E119	HMEC Mammary Epithelial Primary Cells	0.00704169	0.0150217	1.32097
ANTHROPOMETRY_SumZ_gene	E102	Rectal Mucosa Donor 31	0.00722105	0.0153513	1.32124
ANTHROPOMETRY_SumZ_gene	E007	H1 Derived Neuronal Progenitor Cultured Cells	0.00745217	0.0157966	1.46448
ANTHROPOMETRY_SumZ_gene	E110	Stomach Mucosa	0.00769685	0.0162225	1.31478
ANTHROPOMETRY_SumZ_gene	E113	Spleen	0.00989829	0.0204476	1.32692
ANTHROPOMETRY_SumZ_gene	E116	GM12878 Lymphoblastoid Cells	0.0107713	0.0220948	1.29535
ANTHROPOMETRY_SumZ_gene	E086	Fetal Kidney	0.0110596	0.0226227	1.3585
ANTHROPOMETRY_SumZ_gene	E017	MR90 fetal lung _broblasts Cell Line	0.0111973	0.0228722	1.29363
ANTHROPOMETRY_SumZ_gene	E053	Cortex derived primary cultured neurospheres	0.0117991	0.0240343	1.33296
ANTHROPOMETRY_SumZ_gene	E093	Fetal Thymus	0.0135656	0.0273465	1.27955
ANTHROPOMETRY_SumZ_gene	E028	Breast variant Human Mammary Epithelial Cells (vHMEC)	0.015085	0.0299751	1.29161
ANTHROPOMETRY_SumZ_gene	E046	Primary Natural Killer cells from peripheral blood	0.0158625	0.0314558	1.27753
ANTHROPOMETRY_SumZ_gene	E035	Primary hematopoietic stem cells	0.0159929	0.0316659	1.28543
ANTHROPOMETRY_SumZ_gene	E058	Foreskin Keratinocyte Primary Cells skin03	0.016114	0.0318249	1.2709
ANTHROPOMETRY_SumZ_gene	E092	Fetal Stomach	0.0194383	0.0377522	1.25189
ANTHROPOMETRY_SumZ_gene	E121	HSMM cell derived Skeletal Muscle Myotubes Cells	0.0229766	0.0440096	1.25164
ANTHROPOMETRY_SumZ_gene	E022	iPS DF 19.11 Cells	0.0255799	0.0484558	1.32803
ANTHROPOMETRY_SumZ_ica	E071	Brain Hippocampus Middle	2.39e-09	1.25e-08	1.66666
ANTHROPOMETRY_SumZ_ica	E073	Brain Dorsolateral Prefrontal Cortex	4.37e-07	1.81e-06	1.6185
ANTHROPOMETRY_SumZ_ica	E072	Brain Inferior Temporal Lobe	8.69e-07	3.45e-06	1.57056
ANTHROPOMETRY_SumZ_ica	E061	Foreskin Melanocyte Primary Cells skin03	1.69e-06	6.5e-06	1.64169
ANTHROPOMETRY_SumZ_ica	E074	Brain Substantia Nigra	2.99e-06	1.12e-05	1.54802
ANTHROPOMETRY_SumZ_ica	E069	Brain Cingulate Gyrus	3.12e-06	1.17e-05	1.53557
ANTHROPOMETRY_SumZ_ica	E067	Brain Angular Gyrus	4.3e-06	1.58e-05	1.54733
ANTHROPOMETRY_SumZ_ica	E068	Brain Anterior Caudate	7.33e-06	2.61e-05	1.51904
ANTHROPOMETRY_SumZ_ica	E108	Skeletal Muscle Female	0.000121472	0.000359494	1.41908
ANTHROPOMETRY_SumZ_ica	E018	iPS-15b Cells	0.000138356	0.000404948	1.51953
ANTHROPOMETRY_SumZ_ica	E014	HUES48 Cells	0.000254719	0.00071818	1.46726
ANTHROPOMETRY_SumZ_ica	E115	Dnd41 TCell Leukemia Cell Line	0.000392762	0.00107321	1.43595
ANTHROPOMETRY_SumZ_ica	E059	Foreskin Melanocyte Primary Cells skin01	0.000427095	0.00115513	1.5111
ANTHROPOMETRY_SumZ_ica	E063	Adipose Nuclei	0.000464418	0.00125029	1.37727
ANTHROPOMETRY_SumZ_ica	E054	Ganglion Eminence derived primary cultured neurospheres	0.00115344	0.00289699	1.45447
ANTHROPOMETRY_SumZ_ica	E015	HUES6 Cells	0.00131779	0.00327599	1.40288
ANTHROPOMETRY_SumZ_ica	E097	Ovary	0.00169609	0.004132	1.48152
ANTHROPOMETRY_SumZ_ica	E096	Lung	0.00212252	0.0050917	1.4133
ANTHROPOMETRY_SumZ_ica	E087	Pancreatic Islets	0.00241835	0.00571059	1.47781
ANTHROPOMETRY_SumZ_ica	E114	A549 EtOH 0.02pct Lung Carcinoma Cell Line	0.00306166	0.00704736	1.32736
ANTHROPOMETRY_SumZ_ica	E065	Aorta	0.00329488	0.0075308	1.4436
ANTHROPOMETRY_SumZ_ica	E023	Mesenchymal Stem Cell Derived Adipocyte Cultured Cells	0.00342339	0.00780619	1.28438
ANTHROPOMETRY_SumZ_ica	E100	Psoas Muscle	0.00504353	0.0111186	1.39558
ANTHROPOMETRY_SumZ_ica	E003	H1 Cells	0.00510248	0.0112316	1.3865
ANTHROPOMETRY_SumZ_ica	E020	iPS-20b Cells	0.00533818	0.0117151	1.34449
ANTHROPOMETRY_SumZ_ica	E105	Right Ventricle	0.00651405	0.0140218	1.33866
ANTHROPOMETRY_SumZ_ica	E011	hESC Derived CD184+ Endoderm Cultured Cells	0.00769098	0.0162225	1.36937
ANTHROPOMETRY_SumZ_ica	E002	ES-WA7 Cells	0.00847822	0.0177145	1.44267
ANTHROPOMETRY_SumZ_ica	E050	Primary hematopoietic stem cells G-CSF-mobilized Female	0.00863058	0.01802	1.26682
ANTHROPOMETRY_SumZ_ica	E120	HSMM Skeletal Muscle Myoblasts Cells	0.0100704	0.0207515	1.28988
ANTHROPOMETRY_SumZ_ica	E095	Left Ventricle	0.0101881	0.0209721	1.31422
ANTHROPOMETRY_SumZ_ica	E070	Brain Germinal Matrix	0.0109335	0.0224118	1.34648
ANTHROPOMETRY_SumZ_ica	E016	HUES64 Cells	0.0136028	0.0274027	1.30693
ANTHROPOMETRY_SumZ_ica	E099	Placenta Amnion	0.0144732	0.0288648	1.33601
ANTHROPOMETRY_SumZ_ica	E008	H9 Cells	0.016001	0.0316659	1.34393
ANTHROPOMETRY_SumZ_ica	E082	Fetal Brain Female	0.0189159	0.0369094	1.30705
ANTHROPOMETRY_SumZ_ica	E019	iPS-18 Cells	0.0211755	0.0408275	1.27219
ANTHROPOMETRY_SumZ_ica	E089	Fetal Muscle Trunk	0.024348	0.0463325	1.23611
COMPOSITE_Omnibus	E066	Liver	4.16e-38	7.11e-37	1.72812
COMPOSITE_Omnibus	E063	Adipose Nuclei	7.78e-16	6.45e-15	1.42657
COMPOSITE_Omnibus	E108	Skeletal Muscle Female	2.36e-15	1.91e-14	1.4174
COMPOSITE_Omnibus	E107	Skeletal Muscle Male	6.86e-15	5.36e-14	1.41003
COMPOSITE_Omnibus	E074	Brain Substantia Nigra	2.75e-14	2.08e-13	1.416
COMPOSITE_Omnibus	E071	Brain Hippocampus Middle	2.51e-13	1.8e-12	1.36335
COMPOSITE_Omnibus	E068	Brain Anterior Caudate	1.16e-11	7.48e-11	1.36186
COMPOSITE_Omnibus	E100	Psoas Muscle	2.82e-10	1.6e-09	1.44344
COMPOSITE_Omnibus	E118	HepG2 Hepatocellular Carcinoma Cell Line	5.54e-10	3.08e-09	1.37279
COMPOSITE_Omnibus	E073	Brain Dorsolateral Prefrontal Cortex	1.06e-09	5.69e-09	1.33654
COMPOSITE_Omnibus	E072	Brain Inferior Temporal Lobe	1.19e-09	6.39e-09	1.31783
COMPOSITE_Omnibus	E055	Foreskin Fibroblast Primary Cells skin01	6.92e-09	3.48e-08	1.29793
COMPOSITE_Omnibus	E059	Foreskin Melanocyte Primary Cells skin01	2.44e-08	1.17e-07	1.38194
COMPOSITE_Omnibus	E056	Foreskin Fibroblast Primary Cells skin02	7.37e-08	3.32e-07	1.28408
COMPOSITE_Omnibus	E105	Right Ventricle	9.29e-08	4.12e-07	1.33004
COMPOSITE_Omnibus	E096	Lung	1.05e-07	4.63e-07	1.34522
COMPOSITE_Omnibus	E029	Primary monocytes from peripheral blood	1.41e-07	6.1e-07	1.27896
COMPOSITE_Omnibus	E069	Brain Cingulate Gyrus	3.48e-07	1.46e-06	1.26082
COMPOSITE_Omnibus	E123	K562 Leukemia Cells	6.32e-07	2.55e-06	1.30244
COMPOSITE_Omnibus	E067	Brain Angular Gyrus	7.9e-07	3.16e-06	1.26165
COMPOSITE_Omnibus	E080	Fetal Adrenal Gland	1.02e-06	4.01e-06	1.26071
COMPOSITE_Omnibus	E095	Left Ventricle	1.72e-06	6.59e-06	1.29106
COMPOSITE_Omnibus	E087	Pancreatic Islets	5.84e-06	2.11e-05	1.34613
COMPOSITE_Omnibus	E061	Foreskin Melanocyte Primary Cells skin03	6.81e-06	2.43e-05	1.26369
COMPOSITE_Omnibus	E124	Monocytes-CD14+ RO01746 Primary Cells	8.82e-06	3.1e-05	1.21348
COMPOSITE_Omnibus	E104	Right Atrium	1.75e-05	5.91e-05	1.27527
COMPOSITE_Omnibus	E110	Stomach Mucosa	1.97e-05	6.59e-05	1.23639
COMPOSITE_Omnibus	E065	Aorta	2.99e-05	9.61e-05	1.302
COMPOSITE_Omnibus	E023	Mesenchymal Stem Cell Derived Adipocyte Cultured Cells	4.33e-05	0.000136314	1.18781
COMPOSITE_Omnibus	E113	Spleen	4.34e-05	0.000136314	1.24786
COMPOSITE_Omnibus	E089	Fetal Muscle Trunk	0.000114382	0.000339887	1.20345
COMPOSITE_Omnibus	E030	Primary neutrophils from peripheral blood	0.000150472	0.000437341	1.17991
COMPOSITE_Omnibus	E093	Fetal Thymus	0.000241143	0.000684526	1.19781
COMPOSITE_Omnibus	E109	Small Intestine	0.000325535	0.000901316	1.21904
COMPOSITE_Omnibus	E077	Duodenum Mucosa	0.000371598	0.00102015	1.18602
COMPOSITE_Omnibus	E098	Pancreas	0.000509224	0.00135222	1.24399
COMPOSITE_Omnibus	E084	Fetal Intestine Large	0.000915593	0.00232763	1.16666
COMPOSITE_Omnibus	E049	Mesenchymal Stem Cell Derived Chondrocyte Cultured Cells	0.00104299	0.00263088	1.15029
COMPOSITE_Omnibus	E091	Placenta	0.00112391	0.00282768	1.17796
COMPOSITE_Omnibus	E097	Ovary	0.00121549	0.00304498	1.2256
COMPOSITE_Omnibus	E027	Breast Myoepithelial Primary Cells	0.00130402	0.00325004	1.17527
COMPOSITE_Omnibus	E078	Duodenum Smooth Muscle	0.00151377	0.00371572	1.16374
COMPOSITE_Omnibus	E085	Fetal Intestine Small	0.00152176	0.00373222	1.15933
COMPOSITE_Omnibus	E031	Primary B cells from cord blood	0.00402889	0.00905956	1.15107
COMPOSITE_Omnibus	E053	Cortex derived primary cultured neurospheres	0.00443768	0.00988746	1.16872
COMPOSITE_Omnibus	E114	A549 EtOH 0.02pct Lung Carcinoma Cell Line	0.00646646	0.0139296	1.13327
COMPOSITE_Omnibus	E050	Primary hematopoietic stem cells G-CSF-mobilized Female	0.00769752	0.0162225	1.12448
COMPOSITE_Omnibus	E126	NHDF-Ad Adult Dermal Fibroblast Primary Cells	0.00982957	0.02032	1.13558
COMPOSITE_Omnibus	E036	Primary hematopoietic stem cells short term culture	0.0107214	0.0220079	1.11942
COMPOSITE_Omnibus	E075	Colonic Mucosa	0.0129393	0.0261563	1.13407
COMPOSITE_Omnibus	E032	Primary B cells from peripheral blood	0.0148726	0.0295778	1.11756
COMPOSITE_Omnibus	E054	Ganglion Eminence derived primary cultured neurospheres	0.0165319	0.0326061	1.1434
COMPOSITE_Omnibus	E116	GM12878 Lymphoblastoid Cells	0.0182291	0.0356407	1.11784
COMPOSITE_Omnibus	E106	Sigmoid Colon	0.0226947	0.0434982	1.12277
COMPOSITE_Omnibus	E070	Brain Germinal Matrix	0.0236102	0.0450459	1.13576
COMPOSITE_Omnibus	E121	HSMM cell derived Skeletal Muscle Myotubes Cells	0.0253467	0.0480764	1.10676
COMPOSITE_SumZ_gene	E071	Brain Hippocampus Middle	1.91e-07	8.15e-07	1.6292
COMPOSITE_SumZ_gene	E074	Brain Substantia Nigra	4.39e-07	1.81e-06	1.65837
COMPOSITE_SumZ_gene	E069	Brain Cingulate Gyrus	6.28e-07	2.55e-06	1.63442
COMPOSITE_SumZ_gene	E072	Brain Inferior Temporal Lobe	8.98e-07	3.55e-06	1.62295
COMPOSITE_SumZ_gene	E067	Brain Angular Gyrus	1.38e-05	4.7e-05	1.55983
COMPOSITE_SumZ_gene	E068	Brain Anterior Caudate	6.28e-05	0.000192404	1.50495
COMPOSITE_SumZ_gene	E063	Adipose Nuclei	7.27e-05	0.000221496	1.48265
COMPOSITE_SumZ_gene	E073	Brain Dorsolateral Prefrontal Cortex	0.000129033	0.000379722	1.49464
COMPOSITE_SumZ_gene	E107	Skeletal Muscle Male	0.000426837	0.00115513	1.41765
COMPOSITE_SumZ_gene	E054	Ganglion Eminence derived primary cultured neurospheres	0.000451591	0.001218	1.54176
COMPOSITE_SumZ_gene	E056	Foreskin Fibroblast Primary Cells skin02	0.000823094	0.002109	1.41085
COMPOSITE_SumZ_gene	E066	Liver	0.000850501	0.00217541	1.39863
COMPOSITE_SumZ_gene	E059	Foreskin Melanocyte Primary Cells skin01	0.000867152	0.00221412	1.52409
COMPOSITE_SumZ_gene	E055	Foreskin Fibroblast Primary Cells skin01	0.0012253	0.0030643	1.37865
COMPOSITE_SumZ_gene	E080	Fetal Adrenal Gland	0.00138056	0.00341747	1.39344
COMPOSITE_SumZ_gene	E108	Skeletal Muscle Female	0.00208777	0.00502752	1.35601
COMPOSITE_SumZ_gene	E087	Pancreatic Islets	0.00213669	0.00511999	1.54106
COMPOSITE_SumZ_gene	E113	Spleen	0.00253866	0.00597056	1.42291
COMPOSITE_SumZ_gene	E123	K562 Leukemia Cells	0.00257653	0.00604016	1.41633
COMPOSITE_SumZ_gene	E053	Cortex derived primary cultured neurospheres	0.002835	0.00657224	1.42926
COMPOSITE_SumZ_gene	E098	Pancreas	0.00328525	0.00752055	1.47977
COMPOSITE_SumZ_gene	E049	Mesenchymal Stem Cell Derived Chondrocyte Cultured Cells	0.00377456	0.00855352	1.31589
COMPOSITE_SumZ_gene	E023	Mesenchymal Stem Cell Derived Adipocyte Cultured Cells	0.00406003	0.00912257	1.30318
COMPOSITE_SumZ_gene	E082	Fetal Brain Female	0.006362	0.0137248	1.40145
COMPOSITE_SumZ_gene	E105	Right Ventricle	0.00637729	0.0137477	1.36982
COMPOSITE_SumZ_gene	E027	Breast Myoepithelial Primary Cells	0.0122895	0.0249463	1.31098
COMPOSITE_SumZ_gene	E100	Psoas Muscle	0.0134615	0.0271555	1.36943
COMPOSITE_SumZ_gene	E061	Foreskin Melanocyte Primary Cells skin03	0.0141123	0.0282149	1.32077
COMPOSITE_SumZ_gene	E011	hESC Derived CD184+ Endoderm Cultured Cells	0.0161047	0.0318249	1.35253
COMPOSITE_SumZ_gene	E109	Small Intestine	0.0201156	0.0389297	1.31104
COMPOSITE_SumZ_gene	E013	hESC Derived CD56+ Mesoderm Cultured Cells	0.0231791	0.0443393	1.29089
COMPOSITE_SumZ_gene	E026	Bone Marrow Derived Cultured Mesenchymal Stem Cells	0.0247363	0.0470409	1.23152
COMPOSITE_SumZ_ica	E074	Brain Substantia Nigra	2.25e-05	7.42e-05	1.49689
COMPOSITE_SumZ_ica	E073	Brain Dorsolateral Prefrontal Cortex	2.26e-05	7.43e-05	1.51124
COMPOSITE_SumZ_ica	E061	Foreskin Melanocyte Primary Cells skin03	2.26e-05	7.43e-05	1.56121
COMPOSITE_SumZ_ica	E018	iPS-15b Cells	0.000100961	0.000301849	1.53778
COMPOSITE_SumZ_ica	E071	Brain Hippocampus Middle	0.000113591	0.000337882	1.40725
COMPOSITE_SumZ_ica	E108	Skeletal Muscle Female	0.0004041	0.00110213	1.3877
COMPOSITE_SumZ_ica	E072	Brain Inferior Temporal Lobe	0.000504877	0.00134557	1.38717
COMPOSITE_SumZ_ica	E023	Mesenchymal Stem Cell Derived Adipocyte Cultured Cells	0.000629481	0.00165055	1.34542
COMPOSITE_SumZ_ica	E015	HUES6 Cells	0.00069648	0.00181441	1.43055
COMPOSITE_SumZ_ica	E067	Brain Angular Gyrus	0.000905809	0.00230476	1.38051
COMPOSITE_SumZ_ica	E054	Ganglion Eminence derived primary cultured neurospheres	0.00111266	0.00280179	1.46024
COMPOSITE_SumZ_ica	E069	Brain Cingulate Gyrus	0.00115972	0.00291026	1.35615
COMPOSITE_SumZ_ica	E016	HUES64 Cells	0.00124305	0.00310338	1.42779
COMPOSITE_SumZ_ica	E070	Brain Germinal Matrix	0.00202814	0.00489603	1.44064
COMPOSITE_SumZ_ica	E002	ES-WA7 Cells	0.00219364	0.00524355	1.5341
COMPOSITE_SumZ_ica	E014	HUES48 Cells	0.00239642	0.00566797	1.37826
COMPOSITE_SumZ_ica	E003	H1 Cells	0.00251187	0.00591629	1.4255
COMPOSITE_SumZ_ica	E008	H9 Cells	0.0028878	0.00668405	1.44962
COMPOSITE_SumZ_ica	E068	Brain Anterior Caudate	0.00328872	0.00752259	1.32094
COMPOSITE_SumZ_ica	E050	Primary hematopoietic stem cells G-CSF-mobilized Female	0.00399131	0.00900882	1.30355
COMPOSITE_SumZ_ica	E029	Primary monocytes from peripheral blood	0.00402221	0.00905151	1.31358
COMPOSITE_SumZ_ica	E063	Adipose Nuclei	0.00674739	0.0144707	1.28301
COMPOSITE_SumZ_ica	E024	ES-UCSF4 Cells	0.00766288	0.0161846	1.37945
COMPOSITE_SumZ_ica	E019	iPS-18 Cells	0.0140481	0.028125	1.29772
COMPOSITE_SumZ_ica	E124	Monocytes-CD14+ RO01746 Primary Cells	0.0166346	0.0327865	1.23103
COMPOSITE_SumZ_ica	E087	Pancreatic Islets	0.0197535	0.038288	1.35219
COMPOSITE_SumZ_ica	E025	Adipose Derived Mesenchymal Stem Cell Cultured Cells	0.0201246	0.0389297	1.21082
COMPOSITE_SumZ_ica	E053	Cortex derived primary cultured neurospheres	0.02347	0.044837	1.28195
COMPOSITE_SumZ_ica	E129	Osteoblast Primary Cells	0.0235254	0.0449135	1.21449
COMPOSITE_SumZ_ica	E059	Foreskin Melanocyte Primary Cells skin01	0.0260187	0.0492232	1.29475
ALL_NO_AZ_Omnibus	E113	Spleen	6.23e-82	8.27e-80	1.65702
ALL_NO_AZ_Omnibus	E066	Liver	1.55e-79	1.89e-77	1.5419
ALL_NO_AZ_Omnibus	E116	GM12878 Lymphoblastoid Cells	1.09e-78	1.27e-76	1.58145
ALL_NO_AZ_Omnibus	E041	Primary T helper cells PMA-I stimulated	1.43e-78	1.61e-76	1.51667
ALL_NO_AZ_Omnibus	E031	Primary B cells from cord blood	1.45e-75	1.51e-73	1.5833
ALL_NO_AZ_Omnibus	E107	Skeletal Muscle Male	1.33e-72	1.11e-70	1.5058
ALL_NO_AZ_Omnibus	E063	Adipose Nuclei	1.98e-72	1.6e-70	1.50404
ALL_NO_AZ_Omnibus	E108	Skeletal Muscle Female	4.01e-72	3.16e-70	1.50308
ALL_NO_AZ_Omnibus	E044	Primary T regulatory cells fromperipheralblood	2.88e-71	2.15e-69	1.54955
ALL_NO_AZ_Omnibus	E040	Primary T helper memory cells from peripheral blood 1	8.37e-71	5.82e-69	1.55758
ALL_NO_AZ_Omnibus	E045	Primary T cells e_ector/memory enriched from peripheral blood	1.63e-70	1.11e-68	1.58395
ALL_NO_AZ_Omnibus	E043	Primary T helper cells fromperipheralblood	3.26e-68	2.07e-66	1.50794
ALL_NO_AZ_Omnibus	E032	Primary B cells from peripheral blood	3.1e-67	1.85e-65	1.51081
ALL_NO_AZ_Omnibus	E055	Foreskin Fibroblast Primary Cells skin01	3.39e-66	1.9e-64	1.48223
ALL_NO_AZ_Omnibus	E046	Primary Natural Killer cells from peripheral blood	4.03e-66	2.22e-64	1.53334
ALL_NO_AZ_Omnibus	E105	Right Ventricle	1.06e-65	5.75e-64	1.57623
ALL_NO_AZ_Omnibus	E047	Primary T CD8+ naive cells from peripheral blood	4.82e-64	2.43e-62	1.53368
ALL_NO_AZ_Omnibus	E093	Fetal Thymus	9.32e-63	4.25e-61	1.51018
ALL_NO_AZ_Omnibus	E037	Primary T helper memory cells from peripheral blood 2	1.77e-62	7.97e-61	1.50001
ALL_NO_AZ_Omnibus	E056	Foreskin Fibroblast Primary Cells skin02	3.03e-62	1.32e-60	1.48093
ALL_NO_AZ_Omnibus	E109	Small Intestine	3.97e-61	1.68e-59	1.5712
ALL_NO_AZ_Omnibus	E096	Lung	1.11e-59	4.57e-58	1.57721
ALL_NO_AZ_Omnibus	E034	Primary T cells fromperipheralblood	1.25e-59	5.07e-58	1.49226
ALL_NO_AZ_Omnibus	E030	Primary neutrophils from peripheral blood	1.89e-58	6.99e-57	1.43178
ALL_NO_AZ_Omnibus	E062	Primary mononuclear cells fromperipheralblood	1.23e-57	4.42e-56	1.58372
ALL_NO_AZ_Omnibus	E038	Primary T helper naive cells from peripheral blood	1.46e-57	5.12e-56	1.51507
ALL_NO_AZ_Omnibus	E050	Primary hematopoietic stem cells G-CSF-mobilized Female	5e-57	1.74e-55	1.4431
ALL_NO_AZ_Omnibus	E095	Left Ventricle	8.95e-57	3.08e-55	1.52969
ALL_NO_AZ_Omnibus	E077	Duodenum Mucosa	2.21e-56	7.5e-55	1.46957
ALL_NO_AZ_Omnibus	E100	Psoas Muscle	6.03e-56	2.02e-54	1.59357
ALL_NO_AZ_Omnibus	E039	Primary T helper naive cells fromperipheralblood	7.63e-55	2.37e-53	1.46696
ALL_NO_AZ_Omnibus	E035	Primary hematopoietic stem cells	7.04e-54	2.1e-52	1.49271
ALL_NO_AZ_Omnibus	E036	Primary hematopoietic stem cells short term culture	1.38e-53	4e-52	1.43388
ALL_NO_AZ_Omnibus	E042	Primary T helper 17 cells PMA-I stimulated	2.51e-53	7.19e-52	1.46603
ALL_NO_AZ_Omnibus	E048	Primary T CD8+ memory cells from peripheral blood	1.18e-52	3.28e-51	1.48346
ALL_NO_AZ_Omnibus	E075	Colonic Mucosa	1.21e-51	3.26e-50	1.49208
ALL_NO_AZ_Omnibus	E059	Foreskin Melanocyte Primary Cells skin01	3.6e-51	9.29e-50	1.55513
ALL_NO_AZ_Omnibus	E110	Stomach Mucosa	3.94e-50	9.76e-49	1.45419
ALL_NO_AZ_Omnibus	E101	Rectal Mucosa Donor 29	1.82e-49	4.47e-48	1.44648
ALL_NO_AZ_Omnibus	E106	Sigmoid Colon	2.22e-49	5.36e-48	1.48831
ALL_NO_AZ_Omnibus	E124	Monocytes-CD14+ RO01746 Primary Cells	3.59e-49	8.25e-48	1.38976
ALL_NO_AZ_Omnibus	E051	Primary hematopoietic stem cells G-CSF-mobilized Male	1.72e-48	3.8e-47	1.38973
ALL_NO_AZ_Omnibus	E033	Primary T cells from cord blood	3.52e-48	7.72e-47	1.5069
ALL_NO_AZ_Omnibus	E078	Duodenum Smooth Muscle	1.07e-47	2.31e-46	1.42865
ALL_NO_AZ_Omnibus	E029	Primary monocytes from peripheral blood	1.49e-47	3.2e-46	1.41346
ALL_NO_AZ_Omnibus	E123	K562 Leukemia Cells	2.26e-46	4.69e-45	1.47073
ALL_NO_AZ_Omnibus	E104	Right Atrium	1.65e-45	3.34e-44	1.5005
ALL_NO_AZ_Omnibus	E112	Thymus	1.05e-44	2.07e-43	1.48985
ALL_NO_AZ_Omnibus	E061	Foreskin Melanocyte Primary Cells skin03	1.39e-42	2.56e-41	1.43851
ALL_NO_AZ_Omnibus	E027	Breast Myoepithelial Primary Cells	1.82e-38	3.19e-37	1.39968
ALL_NO_AZ_Omnibus	E079	Esophagus	3.84e-38	6.6e-37	1.47641
ALL_NO_AZ_Omnibus	E102	Rectal Mucosa Donor 31	4.8e-36	7.96e-35	1.38189
ALL_NO_AZ_Omnibus	E087	Pancreatic Islets	5.1e-35	8.23e-34	1.51207
ALL_NO_AZ_Omnibus	E118	HepG2 Hepatocellular Carcinoma Cell Line	3.75e-34	5.91e-33	1.3869
ALL_NO_AZ_Omnibus	E111	Stomach Smooth Muscle	4.1e-33	6.11e-32	1.35644
ALL_NO_AZ_Omnibus	E103	Rectal Smooth Muscle	4.51e-33	6.69e-32	1.37021
ALL_NO_AZ_Omnibus	E115	Dnd41 TCell Leukemia Cell Line	1.73e-31	2.53e-30	1.3619
ALL_NO_AZ_Omnibus	E076	Colon Smooth Muscle	4.02e-31	5.81e-30	1.33747
ALL_NO_AZ_Omnibus	E091	Placenta	1.12e-30	1.6e-29	1.35402
ALL_NO_AZ_Omnibus	E057	Foreskin Keratinocyte Primary Cells skin02	7.05e-30	9.8e-29	1.34806
ALL_NO_AZ_Omnibus	E080	Fetal Adrenal Gland	1.38e-27	1.83e-26	1.31082
ALL_NO_AZ_Omnibus	E099	Placenta Amnion	1.38e-27	1.83e-26	1.40388
ALL_NO_AZ_Omnibus	E068	Brain Anterior Caudate	3.31e-27	4.33e-26	1.30018
ALL_NO_AZ_Omnibus	E094	Gastric	5.66e-27	7.38e-26	1.4506
ALL_NO_AZ_Omnibus	E065	Aorta	1.05e-26	1.35e-25	1.42227
ALL_NO_AZ_Omnibus	E049	Mesenchymal Stem Cell Derived Chondrocyte Cultured Cells	3.49e-25	4.39e-24	1.26677
ALL_NO_AZ_Omnibus	E085	Fetal Intestine Small	3.46e-24	4.21e-23	1.2859
ALL_NO_AZ_Omnibus	E074	Brain Substantia Nigra	4.65e-24	5.64e-23	1.28063
ALL_NO_AZ_Omnibus	E058	Foreskin Keratinocyte Primary Cells skin03	6.13e-24	7.37e-23	1.2949
ALL_NO_AZ_Omnibus	E086	Fetal Kidney	6.97e-24	8.34e-23	1.36725
ALL_NO_AZ_Omnibus	E073	Brain Dorsolateral Prefrontal Cortex	1.73e-23	2.06e-22	1.28775
ALL_NO_AZ_Omnibus	E071	Brain Hippocampus Middle	1.89e-23	2.24e-22	1.25523
ALL_NO_AZ_Omnibus	E098	Pancreas	2.52e-23	2.97e-22	1.3875
ALL_NO_AZ_Omnibus	E083	Fetal Heart	6.13e-23	7.02e-22	1.27792
ALL_NO_AZ_Omnibus	E023	Mesenchymal Stem Cell Derived Adipocyte Cultured Cells	1.74e-22	1.98e-21	1.24382
ALL_NO_AZ_Omnibus	E006	H1 Derived Mesenchymal Stem Cells	3.24e-22	3.62e-21	1.32222
ALL_NO_AZ_Omnibus	E088	Fetal Lung	8.62e-22	9.43e-21	1.3019
ALL_NO_AZ_Omnibus	E025	Adipose Derived Mesenchymal Stem Cell Cultured Cells	1.44e-21	1.55e-20	1.23279
ALL_NO_AZ_Omnibus	E005	H1 BMP4 Derived Trophoblast Cultured Cells	2.4e-21	2.56e-20	1.34507
ALL_NO_AZ_Omnibus	E097	Ovary	4.44e-21	4.67e-20	1.36624
ALL_NO_AZ_Omnibus	E128	NHLF Lung Fibroblast Primary Cells	7.99e-21	8.28e-20	1.28837
ALL_NO_AZ_Omnibus	E084	Fetal Intestine Large	7e-20	7.1e-19	1.25493
ALL_NO_AZ_Omnibus	E127	NHEK-Epidermal Keratinocyte Primary Cells	8.15e-20	8.21e-19	1.2558
ALL_NO_AZ_Omnibus	E089	Fetal Muscle Trunk	1.11e-18	1.08e-17	1.25274
ALL_NO_AZ_Omnibus	E126	NHDF-Ad Adult Dermal Fibroblast Primary Cells	2.53e-18	2.44e-17	1.26656
ALL_NO_AZ_Omnibus	E069	Brain Cingulate Gyrus	1.03e-17	9.66e-17	1.2313
ALL_NO_AZ_Omnibus	E028	Breast variant Human Mammary Epithelial Cells (vHMEC)	1.15e-17	1.06e-16	1.26267
ALL_NO_AZ_Omnibus	E090	Fetal Muscle Leg	2.33e-17	2.1e-16	1.23364
ALL_NO_AZ_Omnibus	E017	MR90 fetal lung _broblasts Cell Line	4.75e-17	4.21e-16	1.24811
ALL_NO_AZ_Omnibus	E114	A549 EtOH 0.02pct Lung Carcinoma Cell Line	6.68e-17	5.86e-16	1.2332
ALL_NO_AZ_Omnibus	E067	Brain Angular Gyrus	6.1e-16	5.12e-15	1.2263
ALL_NO_AZ_Omnibus	E092	Fetal Stomach	2.5e-15	2.02e-14	1.22397
ALL_NO_AZ_Omnibus	E129	Osteoblast Primary Cells	5.05e-15	3.96e-14	1.19916
ALL_NO_AZ_Omnibus	E072	Brain Inferior Temporal Lobe	1.49e-14	1.15e-13	1.20735
ALL_NO_AZ_Omnibus	E117	HeLa-S3 Cervical Carcinoma Cell Line	4.37e-14	3.28e-13	1.21543
ALL_NO_AZ_Omnibus	E122	HUVEC Umbilical Vein Endothelial Primary Cells	6.13e-14	4.52e-13	1.21935
ALL_NO_AZ_Omnibus	E026	Bone Marrow Derived Cultured Mesenchymal Stem Cells	4.56e-13	3.25e-12	1.18638
ALL_NO_AZ_Omnibus	E119	HMEC Mammary Epithelial Primary Cells	1.87e-12	1.28e-11	1.20586
ALL_NO_AZ_Omnibus	E052	Muscle Satellite Cultured Cells	2.11e-12	1.42e-11	1.18208
ALL_NO_AZ_Omnibus	E013	hESC Derived CD56+ Mesoderm Cultured Cells	1.56e-11	9.9e-11	1.21017
ALL_NO_AZ_Omnibus	E054	Ganglion Eminence derived primary cultured neurospheres	2.81e-11	1.74e-10	1.23119
ALL_NO_AZ_Omnibus	E120	HSMM Skeletal Muscle Myoblasts Cells	5.07e-11	3.05e-10	1.19318
ALL_NO_AZ_Omnibus	E125	NH-A Astrocytes Primary Cells	5.96e-11	3.57e-10	1.18362
ALL_NO_AZ_Omnibus	E053	Cortex derived primary cultured neurospheres	2.06e-10	1.18e-09	1.21046
ALL_NO_AZ_Omnibus	E022	iPS DF 19.11 Cells	2.51e-10	1.43e-09	1.23971
ALL_NO_AZ_Omnibus	E121	HSMM cell derived Skeletal Muscle Myotubes Cells	8.93e-10	4.87e-09	1.17274
ALL_NO_AZ_Omnibus	E070	Brain Germinal Matrix	1.23e-08	6.08e-08	1.19943
ALL_NO_AZ_Omnibus	E021	iPS DF 6.9 Cells	3.43e-08	1.63e-07	1.23876
ALL_NO_AZ_Omnibus	E007	H1 Derived Neuronal Progenitor Cultured Cells	3.93e-08	1.85e-07	1.23628
ALL_NO_AZ_Omnibus	E009	H9 Derived Neuronal Progenitor Cultured Cells	1.37e-07	5.94e-07	1.18262
ALL_NO_AZ_Omnibus	E082	Fetal Brain Female	5.1e-07	2.09e-06	1.17096
ALL_NO_AZ_Omnibus	E008	H9 Cells	7.1e-07	2.85e-06	1.18249
ALL_NO_AZ_Omnibus	E002	ES-WA7 Cells	1.11e-06	4.35e-06	1.20637
ALL_NO_AZ_Omnibus	E024	ES-UCSF4 Cells	1.36e-06	5.28e-06	1.17151
ALL_NO_AZ_Omnibus	E010	H9 Derived Neuron Cultured Cells	3.43e-05	0.000109752	1.13291
ALL_NO_AZ_Omnibus	E018	iPS-15b Cells	0.000471983	0.00126949	1.1086
ALL_NO_AZ_Omnibus	E004	H1 BMP4 Derived Mesendoderm Cultured Cells	0.000886561	0.00225776	1.11612
ALL_NO_AZ_Omnibus	E081	Fetal Brain Male	0.000945142	0.00239441	1.09907
ALL_NO_AZ_Omnibus	E012	hESC Derived CD56+ Ectoderm Cultured Cells	0.00205986	0.00496851	1.10464
ALL_NO_AZ_Omnibus	E011	hESC Derived CD184+ Endoderm Cultured Cells	0.00254404	0.00597838	1.10042
ALL_NO_AZ_Omnibus	E003	H1 Cells	0.00440966	0.00983253	1.09166
PSYCHIATRIC_NO_AZ_Omnibus	E116	GM12878 Lymphoblastoid Cells	2.34e-43	4.44e-42	2.69318
PSYCHIATRIC_NO_AZ_Omnibus	E031	Primary B cells from cord blood	8.32e-36	1.37e-34	2.56479
PSYCHIATRIC_NO_AZ_Omnibus	E032	Primary B cells from peripheral blood	3.84e-35	6.23e-34	2.41934
PSYCHIATRIC_NO_AZ_Omnibus	E093	Fetal Thymus	5.01e-30	7e-29	2.33076
PSYCHIATRIC_NO_AZ_Omnibus	E035	Primary hematopoietic stem cells	1.62e-24	2.02e-23	2.25186
PSYCHIATRIC_NO_AZ_Omnibus	E112	Thymus	2.37e-24	2.92e-23	2.35436
PSYCHIATRIC_NO_AZ_Omnibus	E115	Dnd41 TCell Leukemia Cell Line	3.75e-23	4.35e-22	2.17061
PSYCHIATRIC_NO_AZ_Omnibus	E033	Primary T cells from cord blood	1.77e-22	2e-21	2.27405
PSYCHIATRIC_NO_AZ_Omnibus	E123	K562 Leukemia Cells	5.16e-22	5.66e-21	2.18392
PSYCHIATRIC_NO_AZ_Omnibus	E041	Primary T helper cells PMA-I stimulated	4.5e-21	4.71e-20	1.98173
PSYCHIATRIC_NO_AZ_Omnibus	E044	Primary T regulatory cells fromperipheralblood	5.17e-20	5.3e-19	2.05838
PSYCHIATRIC_NO_AZ_Omnibus	E036	Primary hematopoietic stem cells short term culture	3.19e-19	3.18e-18	1.95127
PSYCHIATRIC_NO_AZ_Omnibus	E051	Primary hematopoietic stem cells G-CSF-mobilized Male	1.8e-18	1.74e-17	1.88723
PSYCHIATRIC_NO_AZ_Omnibus	E040	Primary T helper memory cells from peripheral blood 1	1.2e-17	1.11e-16	1.98808
PSYCHIATRIC_NO_AZ_Omnibus	E034	Primary T cells fromperipheralblood	3.47e-17	3.09e-16	1.93843
PSYCHIATRIC_NO_AZ_Omnibus	E039	Primary T helper naive cells fromperipheralblood	1.48e-16	1.27e-15	1.9175
PSYCHIATRIC_NO_AZ_Omnibus	E045	Primary T cells e_ector/memory enriched from peripheral blood	6.28e-16	5.25e-15	1.98216
PSYCHIATRIC_NO_AZ_Omnibus	E043	Primary T helper cells fromperipheralblood	7.78e-16	6.45e-15	1.86499
PSYCHIATRIC_NO_AZ_Omnibus	E046	Primary Natural Killer cells from peripheral blood	8.96e-16	7.39e-15	1.90891
PSYCHIATRIC_NO_AZ_Omnibus	E048	Primary T CD8+ memory cells from peripheral blood	1.83e-15	1.5e-14	1.93513
PSYCHIATRIC_NO_AZ_Omnibus	E050	Primary hematopoietic stem cells G-CSF-mobilized Female	3.15e-15	2.52e-14	1.81493
PSYCHIATRIC_NO_AZ_Omnibus	E021	iPS DF 6.9 Cells	3.25e-15	2.6e-14	2.2842
PSYCHIATRIC_NO_AZ_Omnibus	E047	Primary T CD8+ naive cells from peripheral blood	4.63e-15	3.65e-14	1.89481
PSYCHIATRIC_NO_AZ_Omnibus	E070	Brain Germinal Matrix	2.39e-13	1.72e-12	1.97495
PSYCHIATRIC_NO_AZ_Omnibus	E004	H1 BMP4 Derived Mesendoderm Cultured Cells	4.7e-13	3.34e-12	1.9993
PSYCHIATRIC_NO_AZ_Omnibus	E038	Primary T helper naive cells from peripheral blood	4.89e-13	3.47e-12	1.84132
PSYCHIATRIC_NO_AZ_Omnibus	E066	Liver	9.48e-13	6.64e-12	1.73153
PSYCHIATRIC_NO_AZ_Omnibus	E024	ES-UCSF4 Cells	1.52e-12	1.05e-11	1.95613
PSYCHIATRIC_NO_AZ_Omnibus	E124	Monocytes-CD14+ RO01746 Primary Cells	1.72e-12	1.18e-11	1.67971
PSYCHIATRIC_NO_AZ_Omnibus	E082	Fetal Brain Female	2.68e-12	1.79e-11	1.90192
PSYCHIATRIC_NO_AZ_Omnibus	E008	H9 Cells	9.73e-12	6.27e-11	1.94486
PSYCHIATRIC_NO_AZ_Omnibus	E062	Primary mononuclear cells fromperipheralblood	1.26e-11	8.06e-11	1.88529
PSYCHIATRIC_NO_AZ_Omnibus	E037	Primary T helper memory cells from peripheral blood 2	1.48e-11	9.39e-11	1.7214
PSYCHIATRIC_NO_AZ_Omnibus	E009	H9 Derived Neuronal Progenitor Cultured Cells	5.08e-11	3.05e-10	1.85633
PSYCHIATRIC_NO_AZ_Omnibus	E022	iPS DF 19.11 Cells	1.15e-10	6.74e-10	1.89968
PSYCHIATRIC_NO_AZ_Omnibus	E113	Spleen	2.76e-10	1.57e-09	1.76138
PSYCHIATRIC_NO_AZ_Omnibus	E056	Foreskin Fibroblast Primary Cells skin02	5.88e-10	3.26e-09	1.62707
PSYCHIATRIC_NO_AZ_Omnibus	E002	ES-WA7 Cells	1.17e-09	6.27e-09	1.96236
PSYCHIATRIC_NO_AZ_Omnibus	E081	Fetal Brain Male	1.51e-09	8.05e-09	1.70865
PSYCHIATRIC_NO_AZ_Omnibus	E107	Skeletal Muscle Male	1.66e-09	8.81e-09	1.58934
PSYCHIATRIC_NO_AZ_Omnibus	E007	H1 Derived Neuronal Progenitor Cultured Cells	2.04e-09	1.08e-08	1.94645
PSYCHIATRIC_NO_AZ_Omnibus	E088	Fetal Lung	2.08e-09	1.1e-08	1.67841
PSYCHIATRIC_NO_AZ_Omnibus	E003	H1 Cells	3.54e-09	1.84e-08	1.76169
PSYCHIATRIC_NO_AZ_Omnibus	E095	Left Ventricle	4.37e-09	2.23e-08	1.68459
PSYCHIATRIC_NO_AZ_Omnibus	E096	Lung	4.97e-09	2.52e-08	1.72521
PSYCHIATRIC_NO_AZ_Omnibus	E055	Foreskin Fibroblast Primary Cells skin01	7.9e-09	3.96e-08	1.56763
PSYCHIATRIC_NO_AZ_Omnibus	E061	Foreskin Melanocyte Primary Cells skin03	8.44e-09	4.22e-08	1.65395
PSYCHIATRIC_NO_AZ_Omnibus	E087	Pancreatic Islets	1e-08	4.97e-08	1.83568
PSYCHIATRIC_NO_AZ_Omnibus	E067	Brain Angular Gyrus	1.13e-08	5.61e-08	1.58735
PSYCHIATRIC_NO_AZ_Omnibus	E104	Right Atrium	1.15e-08	5.7e-08	1.71532
PSYCHIATRIC_NO_AZ_Omnibus	E098	Pancreas	1.49e-08	7.29e-08	1.79116
PSYCHIATRIC_NO_AZ_Omnibus	E100	Psoas Muscle	1.89e-08	9.14e-08	1.74115
PSYCHIATRIC_NO_AZ_Omnibus	E010	H9 Derived Neuron Cultured Cells	2.45e-08	1.17e-07	1.67753
PSYCHIATRIC_NO_AZ_Omnibus	E086	Fetal Kidney	4.15e-08	1.94e-07	1.70993
PSYCHIATRIC_NO_AZ_Omnibus	E042	Primary T helper 17 cells PMA-I stimulated	6.47e-08	2.95e-07	1.57401
PSYCHIATRIC_NO_AZ_Omnibus	E097	Ovary	6.5e-08	2.96e-07	1.75158
PSYCHIATRIC_NO_AZ_Omnibus	E065	Aorta	6.55e-08	2.98e-07	1.75541
PSYCHIATRIC_NO_AZ_Omnibus	E078	Duodenum Smooth Muscle	9.06e-08	4.03e-07	1.55387
PSYCHIATRIC_NO_AZ_Omnibus	E012	hESC Derived CD56+ Ectoderm Cultured Cells	1.31e-07	5.69e-07	1.70741
PSYCHIATRIC_NO_AZ_Omnibus	E099	Placenta Amnion	1.32e-07	5.75e-07	1.68887
PSYCHIATRIC_NO_AZ_Omnibus	E103	Rectal Smooth Muscle	1.32e-07	5.76e-07	1.57478
PSYCHIATRIC_NO_AZ_Omnibus	E073	Brain Dorsolateral Prefrontal Cortex	2.9e-07	1.23e-06	1.52952
PSYCHIATRIC_NO_AZ_Omnibus	E018	iPS-15b Cells	3.07e-07	1.3e-06	1.60922
PSYCHIATRIC_NO_AZ_Omnibus	E059	Foreskin Melanocyte Primary Cells skin01	5.26e-07	2.15e-06	1.6507
PSYCHIATRIC_NO_AZ_Omnibus	E080	Fetal Adrenal Gland	5.8e-07	2.36e-06	1.50139
PSYCHIATRIC_NO_AZ_Omnibus	E030	Primary neutrophils from peripheral blood	6.3e-07	2.55e-06	1.46249
PSYCHIATRIC_NO_AZ_Omnibus	E011	hESC Derived CD184+ Endoderm Cultured Cells	6.32e-07	2.55e-06	1.63832
PSYCHIATRIC_NO_AZ_Omnibus	E028	Breast variant Human Mammary Epithelial Cells (vHMEC)	7.07e-07	2.84e-06	1.5438
PSYCHIATRIC_NO_AZ_Omnibus	E068	Brain Anterior Caudate	9.67e-07	3.81e-06	1.48078
PSYCHIATRIC_NO_AZ_Omnibus	E063	Adipose Nuclei	1.03e-06	4.05e-06	1.4625
PSYCHIATRIC_NO_AZ_Omnibus	E105	Right Ventricle	1.22e-06	4.76e-06	1.56683
PSYCHIATRIC_NO_AZ_Omnibus	E111	Stomach Smooth Muscle	1.4e-06	5.44e-06	1.50071
PSYCHIATRIC_NO_AZ_Omnibus	E054	Ganglion Eminence derived primary cultured neurospheres	1.47e-06	5.69e-06	1.59836
PSYCHIATRIC_NO_AZ_Omnibus	E015	HUES6 Cells	1.52e-06	5.85e-06	1.53797
PSYCHIATRIC_NO_AZ_Omnibus	E029	Primary monocytes from peripheral blood	1.58e-06	6.08e-06	1.47302
PSYCHIATRIC_NO_AZ_Omnibus	E118	HepG2 Hepatocellular Carcinoma Cell Line	4.17e-06	1.54e-05	1.50616
PSYCHIATRIC_NO_AZ_Omnibus	E072	Brain Inferior Temporal Lobe	4.26e-06	1.57e-05	1.44831
PSYCHIATRIC_NO_AZ_Omnibus	E094	Gastric	4.65e-06	1.7e-05	1.66302
PSYCHIATRIC_NO_AZ_Omnibus	E108	Skeletal Muscle Female	5.35e-06	1.94e-05	1.42889
PSYCHIATRIC_NO_AZ_Omnibus	E001	ES-I3 Cells	7.87e-06	2.79e-05	1.48362
PSYCHIATRIC_NO_AZ_Omnibus	E127	NHEK-Epidermal Keratinocyte Primary Cells	8.55e-06	3.01e-05	1.43708
PSYCHIATRIC_NO_AZ_Omnibus	E079	Esophagus	9.43e-06	3.29e-05	1.56605
PSYCHIATRIC_NO_AZ_Omnibus	E114	A549 EtOH 0.02pct Lung Carcinoma Cell Line	1.2e-05	4.13e-05	1.42476
PSYCHIATRIC_NO_AZ_Omnibus	E101	Rectal Mucosa Donor 29	1.36e-05	4.66e-05	1.45087
PSYCHIATRIC_NO_AZ_Omnibus	E089	Fetal Muscle Trunk	1.36e-05	4.66e-05	1.43859
PSYCHIATRIC_NO_AZ_Omnibus	E058	Foreskin Keratinocyte Primary Cells skin03	1.54e-05	5.23e-05	1.43866
PSYCHIATRIC_NO_AZ_Omnibus	E109	Small Intestine	1.58e-05	5.39e-05	1.50914
PSYCHIATRIC_NO_AZ_Omnibus	E110	Stomach Mucosa	1.65e-05	5.59e-05	1.44502
PSYCHIATRIC_NO_AZ_Omnibus	E106	Sigmoid Colon	1.67e-05	5.65e-05	1.48684
PSYCHIATRIC_NO_AZ_Omnibus	E119	HMEC Mammary Epithelial Primary Cells	1.91e-05	6.43e-05	1.43948
PSYCHIATRIC_NO_AZ_Omnibus	E083	Fetal Heart	2.01e-05	6.69e-05	1.41974
PSYCHIATRIC_NO_AZ_Omnibus	E019	iPS-18 Cells	2.3e-05	7.55e-05	1.4726
PSYCHIATRIC_NO_AZ_Omnibus	E057	Foreskin Keratinocyte Primary Cells skin02	2.53e-05	8.26e-05	1.44333
PSYCHIATRIC_NO_AZ_Omnibus	E077	Duodenum Mucosa	3.65e-05	0.000115994	1.41333
PSYCHIATRIC_NO_AZ_Omnibus	E006	H1 Derived Mesenchymal Stem Cells	4.35e-05	0.000136676	1.46692
PSYCHIATRIC_NO_AZ_Omnibus	E016	HUES64 Cells	4.38e-05	0.00013737	1.46892
PSYCHIATRIC_NO_AZ_Omnibus	E053	Cortex derived primary cultured neurospheres	4.79e-05	0.000149287	1.47162
PSYCHIATRIC_NO_AZ_Omnibus	E005	H1 BMP4 Derived Trophoblast Cultured Cells	4.96e-05	0.000154281	1.50674
PSYCHIATRIC_NO_AZ_Omnibus	E076	Colon Smooth Muscle	4.97e-05	0.000154347	1.4006
PSYCHIATRIC_NO_AZ_Omnibus	E071	Brain Hippocampus Middle	4.99e-05	0.000154784	1.36286
PSYCHIATRIC_NO_AZ_Omnibus	E027	Breast Myoepithelial Primary Cells	0.000112411	0.000334711	1.40416
PSYCHIATRIC_NO_AZ_Omnibus	E017	MR90 fetal lung _broblasts Cell Line	0.000117461	0.000348327	1.39366
PSYCHIATRIC_NO_AZ_Omnibus	E069	Brain Cingulate Gyrus	0.000148369	0.000432522	1.35435
PSYCHIATRIC_NO_AZ_Omnibus	E020	iPS-20b Cells	0.000165758	0.000477471	1.41529
PSYCHIATRIC_NO_AZ_Omnibus	E090	Fetal Muscle Leg	0.000165913	0.000477471	1.36074
PSYCHIATRIC_NO_AZ_Omnibus	E075	Colonic Mucosa	0.000245115	0.000693109	1.40309
PSYCHIATRIC_NO_AZ_Omnibus	E117	HeLa-S3 Cervical Carcinoma Cell Line	0.000289135	0.000809745	1.35437
PSYCHIATRIC_NO_AZ_Omnibus	E122	HUVEC Umbilical Vein Endothelial Primary Cells	0.0003849	0.00105271	1.3549
PSYCHIATRIC_NO_AZ_Omnibus	E052	Muscle Satellite Cultured Cells	0.000691792	0.00180422	1.30081
PSYCHIATRIC_NO_AZ_Omnibus	E128	NHLF Lung Fibroblast Primary Cells	0.000713952	0.00185209	1.35151
PSYCHIATRIC_NO_AZ_Omnibus	E013	hESC Derived CD56+ Mesoderm Cultured Cells	0.000729869	0.00188835	1.36156
PSYCHIATRIC_NO_AZ_Omnibus	E091	Placenta	0.000782886	0.00201304	1.34204
PSYCHIATRIC_NO_AZ_Omnibus	E102	Rectal Mucosa Donor 31	0.00112707	0.00283319	1.3278
PSYCHIATRIC_NO_AZ_Omnibus	E074	Brain Substantia Nigra	0.00150836	0.00370556	1.29223
PSYCHIATRIC_NO_AZ_Omnibus	E014	HUES48 Cells	0.00160533	0.00391744	1.33353
PSYCHIATRIC_NO_AZ_Omnibus	E049	Mesenchymal Stem Cell Derived Chondrocyte Cultured Cells	0.00186837	0.00453281	1.26366
PSYCHIATRIC_NO_AZ_Omnibus	E126	NHDF-Ad Adult Dermal Fibroblast Primary Cells	0.00208323	0.00502071	1.31093
PSYCHIATRIC_NO_AZ_Omnibus	E125	NH-A Astrocytes Primary Cells	0.00255247	0.00599337	1.28468
PSYCHIATRIC_NO_AZ_Omnibus	E025	Adipose Derived Mesenchymal Stem Cell Cultured Cells	0.00436843	0.00976137	1.22552
PSYCHIATRIC_NO_AZ_Omnibus	E092	Fetal Stomach	0.0170303	0.033476	1.21346
PSYCHIATRIC_NO_AZ_Omnibus	E026	Bone Marrow Derived Cultured Mesenchymal Stem Cells	0.0174207	0.0341515	1.1928
Note: Variant set refers to the independent significant SNPs for a phenotype group and for a test performed (format: {Phenotype group}_{Test performed}), tissue ID is the ID of the tissue as defined in Gtex
