# Supplementary material for: Multitrait GWAS to connect disease variants and biological mechanisms
Source: PLoS Genet. 2021 Aug 30;17(8):e1009713. doi: 10.1371/journal.pgen.1009713 (PMC8437297; doi:10.1371/journal.pgen.1009713)
Supplement: S12 Table — (XLSX) [file pgen.1009713.s045.xlsx]

## Sheet: S12 Table
S12 Table - Significant tissue enrichment for univariate GWAS derived with FUN-LDA
Variant set	tissue ID	Matched.Name	P-value	FDR P-value	Enrichment.Ratio
P_MEGASTROKE_AIS	E128	NHLF Lung Fibroblast Primary Cells	0.000188772	0.00131766	3.50536
P_MEGASTROKE_AIS	E116	GM12878 Lymphoblastoid Cells	0.00146419	0.00829392	3.0213
P_MEGASTROKE_AIS	E055	Foreskin Fibroblast Primary Cells skin01	0.00408983	0.0204357	2.65585
P_MEGASTROKE_AIS	E088	Fetal Lung	0.0113629	0.0490107	2.55794
P_PGC_MDD	E082	Fetal Brain Female	0.000203885	0.0014081	Inf
P_PGC_MDD	E054	Ganglion Eminence derived primary cultured neurospheres	0.000208699	0.00143269	Inf
P_PGC_MDD	E103	Rectal Smooth Muscle	0.0019435	0.0106034	Inf
P_PGC_MDD	E111	Stomach Smooth Muscle	0.00284342	0.0148403	Inf
P_PGC_MDD	E078	Duodenum Smooth Muscle	0.00388678	0.0195924	Inf
P_PGC_MDD	E076	Colon Smooth Muscle	0.00435905	0.021499	Inf
P_GLG_TC	E066	Liver	1.01e-30	4.76e-29	2.36476
P_GLG_TC	E074	Brain Substantia Nigra	4.67e-18	1.07e-16	1.99273
P_GLG_TC	E071	Brain Hippocampus Middle	9.99e-15	1.88e-13	1.79779
P_GLG_TC	E072	Brain Inferior Temporal Lobe	1.41e-13	2.5e-12	1.80484
P_GLG_TC	E068	Brain Anterior Caudate	8.1e-13	1.36e-11	1.79195
P_GLG_TC	E087	Pancreatic Islets	3.66e-11	5.64e-10	2.03952
P_GLG_TC	E055	Foreskin Fibroblast Primary Cells skin01	4.12e-11	6.3e-10	1.70976
P_GLG_TC	E069	Brain Cingulate Gyrus	5.24e-11	7.96e-10	1.69831
P_GLG_TC	E073	Brain Dorsolateral Prefrontal Cortex	5.55e-11	8.4e-10	1.74642
P_GLG_TC	E067	Brain Angular Gyrus	1.29e-10	1.85e-09	1.70555
P_GLG_TC	E118	HepG2 Hepatocellular Carcinoma Cell Line	1.9e-10	2.69e-09	1.77289
P_GLG_TC	E123	K562 Leukemia Cells	3.68e-10	5.04e-09	1.7788
P_GLG_TC	E059	Foreskin Melanocyte Primary Cells skin01	1.45e-09	1.91e-08	1.84152
P_GLG_TC	E056	Foreskin Fibroblast Primary Cells skin02	2.11e-09	2.72e-08	1.65078
P_GLG_TC	E109	Small Intestine	2.22e-07	2.35e-06	1.65386
P_GLG_TC	E061	Foreskin Melanocyte Primary Cells skin03	6.77e-07	6.8e-06	1.5983
P_GLG_TC	E084	Fetal Intestine Large	4.33e-06	3.88e-05	1.48751
P_GLG_TC	E098	Pancreas	7.16e-06	6.19e-05	1.64646
P_GLG_TC	E085	Fetal Intestine Small	7.51e-06	6.45e-05	1.4748
P_GLG_TC	E053	Cortex derived primary cultured neurospheres	1.21e-05	0.000102171	1.54701
P_GLG_TC	E080	Fetal Adrenal Gland	1.53e-05	0.000127713	1.455
P_GLG_TC	E107	Skeletal Muscle Male	3.88e-05	0.000303267	1.40864
P_GLG_TC	E100	Psoas Muscle	4.23e-05	0.000328718	1.55418
P_GLG_TC	E096	Lung	5.42e-05	0.000416366	1.5083
P_GLG_TC	E108	Skeletal Muscle Female	5.59e-05	0.000428623	1.39503
P_GLG_TC	E104	Right Atrium	6.67e-05	0.000507054	1.50249
P_GLG_TC	E095	Left Ventricle	6.85e-05	0.000519059	1.4779
P_GLG_TC	E094	Gastric	0.000328148	0.0021618	1.53701
P_GLG_TC	E105	Right Ventricle	0.000410493	0.00266587	1.41385
P_GLG_TC	E079	Esophagus	0.000418582	0.00271455	1.46148
P_GLG_TC	E065	Aorta	0.000518115	0.00331304	1.48575
P_GLG_TC	E054	Ganglion Eminence derived primary cultured neurospheres	0.000556173	0.0035268	1.43746
P_GLG_TC	E070	Brain Germinal Matrix	0.000589316	0.00372148	1.4426
P_GLG_TC	E057	Foreskin Keratinocyte Primary Cells skin02	0.000916121	0.00548234	1.35989
P_GLG_TC	E113	Spleen	0.00165057	0.00918053	1.36796
P_GLG_TC	E106	Sigmoid Colon	0.0031812	0.0163789	1.33133
P_GLG_TC	E102	Rectal Mucosa Donor 31	0.00460798	0.0225564	1.29628
P_GLG_TC	E006	H1 Derived Mesenchymal Stem Cells	0.00486623	0.0236182	1.32372
P_GLG_TC	E101	Rectal Mucosa Donor 29	0.00613407	0.0290621	1.27761
P_GLG_TC	E082	Fetal Brain Female	0.00687343	0.0318392	1.32536
P_GLG_TC	E110	Stomach Mucosa	0.00789767	0.0359285	1.27393
P_GLG_TC	E005	H1 BMP4 Derived Trophoblast Cultured Cells	0.00879939	0.039442	1.32683
P_GLG_TC	E086	Fetal Kidney	0.00983867	0.0434193	1.31779
P_GLG_TC	E029	Primary monocytes from peripheral blood	0.0104832	0.0459091	1.24273
P_GLG_TC	E063	Adipose Nuclei	0.0112414	0.048624	1.22867
P_GLG_HDL	E066	Liver	1e-21	3.06e-20	2.04219
P_GLG_HDL	E093	Fetal Thymus	8.45e-08	9.52e-07	1.57856
P_GLG_HDL	E063	Adipose Nuclei	7.82e-07	7.78e-06	1.48164
P_GLG_HDL	E074	Brain Substantia Nigra	2.87e-05	0.000230086	1.41788
P_GLG_HDL	E029	Primary monocytes from peripheral blood	3e-05	0.000239265	1.41478
P_GLG_HDL	E068	Brain Anterior Caudate	0.000164564	0.0011683	1.36282
P_GLG_HDL	E124	Monocytes-CD14+ RO01746 Primary Cells	0.000179628	0.00126348	1.33854
P_GLG_HDL	E108	Skeletal Muscle Female	0.000445025	0.00287381	1.32685
P_GLG_HDL	E113	Spleen	0.000585931	0.00370522	1.38707
P_GLG_HDL	E031	Primary B cells from cord blood	0.000701916	0.00434257	1.353
P_GLG_HDL	E107	Skeletal Muscle Male	0.00091828	0.00548807	1.30403
P_GLG_HDL	E032	Primary B cells from peripheral blood	0.00180882	0.0099398	1.30149
P_GLG_HDL	E071	Brain Hippocampus Middle	0.00270752	0.0141959	1.25824
P_GLG_HDL	E046	Primary Natural Killer cells from peripheral blood	0.00581587	0.0277559	1.27172
P_GLG_HDL	E030	Primary neutrophils from peripheral blood	0.00945931	0.0419883	1.21942
P_GLG_HDL	E106	Sigmoid Colon	0.0106448	0.0464832	1.26541
P_CARDIOGRAMPLUSC4D_CAD	E110	Stomach Mucosa	1.65e-05	0.000137366	1.86761
P_CARDIOGRAMPLUSC4D_CAD	E063	Adipose Nuclei	0.000134724	0.000971541	1.68444
P_CARDIOGRAMPLUSC4D_CAD	E107	Skeletal Muscle Male	0.000250305	0.00170297	1.64647
P_CARDIOGRAMPLUSC4D_CAD	E111	Stomach Smooth Muscle	0.000556012	0.0035268	1.64555
P_CARDIOGRAMPLUSC4D_CAD	E066	Liver	0.00344513	0.0176384	1.49353
P_CARDIOGRAMPLUSC4D_CAD	E103	Rectal Smooth Muscle	0.00350163	0.0178877	1.54368
P_CARDIOGRAMPLUSC4D_CAD	E121	HSMM cell derived Skeletal Muscle Myotubes Cells	0.00369691	0.0187179	1.51736
P_CARDIOGRAMPLUSC4D_CAD	E078	Duodenum Smooth Muscle	0.00407376	0.0203777	1.4993
P_CARDIOGRAMPLUSC4D_CAD	E101	Rectal Mucosa Donor 29	0.00442316	0.0217215	1.51349
P_CARDIOGRAMPLUSC4D_CAD	E061	Foreskin Melanocyte Primary Cells skin03	0.00462646	0.0226226	1.53207
P_CARDIOGRAMPLUSC4D_CAD	E008	H9 Cells	0.00621047	0.0293605	1.62326
P_CARDIOGRAMPLUSC4D_CAD	E102	Rectal Mucosa Donor 31	0.00705982	0.032505	1.49146
P_CARDIOGRAMPLUSC4D_CAD	E076	Colon Smooth Muscle	0.00758472	0.0347468	1.46766
P_GIANT_WC	E015	HUES6 Cells	3.03e-05	0.000240597	2.18368
P_GIANT_WC	E114	A549 EtOH 0.02pct Lung Carcinoma Cell Line	8.09e-05	0.000598327	2.03593
P_GIANT_WC	E003	H1 Cells	0.000180811	0.00126984	2.15809
P_GIANT_WC	E018	iPS-15b Cells	0.000302641	0.00200824	2.052
P_GIANT_WC	E014	HUES48 Cells	0.000307514	0.00203478	1.98838
P_GIANT_WC	E001	ES-I3 Cells	0.000904551	0.00542603	1.85766
P_GIANT_WC	E071	Brain Hippocampus Middle	0.00192322	0.0105053	1.66865
P_GIANT_WC	E008	H9 Cells	0.00204403	0.0110989	1.99029
P_GIANT_WC	E099	Placenta Amnion	0.00205174	0.0111276	1.93013
P_GIANT_WC	E004	H1 BMP4 Derived Mesendoderm Cultured Cells	0.00217052	0.0117024	1.94794
P_GIANT_WC	E061	Foreskin Melanocyte Primary Cells skin03	0.00360904	0.0182953	1.76723
P_GIANT_WC	E129	Osteoblast Primary Cells	0.00389494	0.019612	1.62001
P_GIANT_WC	E020	iPS-20b Cells	0.00409894	0.0204366	1.76297
P_GIANT_WC	E087	Pancreatic Islets	0.00412621	0.0205501	1.94507
P_GIANT_WC	E016	HUES64 Cells	0.00427614	0.0211357	1.77207
P_GIANT_WC	E011	hESC Derived CD184+ Endoderm Cultured Cells	0.00441203	0.0216901	1.85038
P_GIANT_WC	E013	hESC Derived CD56+ Mesoderm Cultured Cells	0.00552633	0.0265962	1.70942
P_GIANT_WC	E120	HSMM Skeletal Muscle Myoblasts Cells	0.00553738	0.0266203	1.66915
P_GIANT_WC	E002	ES-WA7 Cells	0.00554299	0.0266203	2.00999
P_GIANT_WC	E073	Brain Dorsolateral Prefrontal Cortex	0.00624384	0.0294601	1.63806
P_GIANT_WC	E053	Cortex derived primary cultured neurospheres	0.00678845	0.0315094	1.74893
P_GIANT_WC	E117	HeLa-S3 Cervical Carcinoma Cell Line	0.00682534	0.0316485	1.6507
P_GIANT_WC	E019	iPS-18 Cells	0.00699509	0.0322395	1.71184
P_GIANT_WC	E069	Brain Cingulate Gyrus	0.00847383	0.0382452	1.58313
P_GIANT_WC	E068	Brain Anterior Caudate	0.00870411	0.0391238	1.58432
P_GIANT_WC	E059	Foreskin Melanocyte Primary Cells skin01	0.00881221	0.0394607	1.74896
P_GIANT_WC	E049	Mesenchymal Stem Cell Derived Chondrocyte Cultured Cells	0.00971733	0.0429253	1.54396
P_GEFOS_BMD-SPINE	E116	GM12878 Lymphoblastoid Cells	0.00018614	0.00130127	2.0142
P_GEFOS_BMD-SPINE	E033	Primary T cells from cord blood	0.000787003	0.00480398	1.99479
P_GEFOS_BMD-SPINE	E048	Primary T CD8+ memory cells from peripheral blood	0.000848938	0.00514085	1.92552
P_GEFOS_BMD-SPINE	E039	Primary T helper naive cells fromperipheralblood	0.000873334	0.00526766	1.87483
P_GEFOS_BMD-SPINE	E129	Osteoblast Primary Cells	0.00114806	0.00667804	1.74357
P_GEFOS_BMD-SPINE	E045	Primary T cells e_ector/memory enriched from peripheral blood	0.00144477	0.0082056	1.86792
P_GEFOS_BMD-SPINE	E086	Fetal Kidney	0.0015549	0.00874414	2.00434
P_GEFOS_BMD-SPINE	E037	Primary T helper memory cells from peripheral blood 2	0.00209492	0.0113349	1.79345
P_GEFOS_BMD-SPINE	E047	Primary T CD8+ naive cells from peripheral blood	0.00243858	0.0130171	1.81885
P_GEFOS_BMD-SPINE	E046	Primary Natural Killer cells from peripheral blood	0.00263611	0.0139011	1.77155
P_GEFOS_BMD-SPINE	E040	Primary T helper memory cells from peripheral blood 1	0.00375558	0.0189892	1.74724
P_GEFOS_BMD-SPINE	E044	Primary T regulatory cells fromperipheralblood	0.00477105	0.0232303	1.72238
P_GEFOS_BMD-SPINE	E097	Ovary	0.00693819	0.0320742	1.86106
P_GEFOS_BMD-SPINE	E059	Foreskin Melanocyte Primary Cells skin01	0.00694935	0.0320934	1.81256
P_GEFOS_BMD-SPINE	E026	Bone Marrow Derived Cultured Mesenchymal Stem Cells	0.00725002	0.0332802	1.58997
P_GEFOS_BMD-SPINE	E115	Dnd41 TCell Leukemia Cell Line	0.00870886	0.0391238	1.67023
P_GEFOS_BMD-SPINE	E025	Adipose Derived Mesenchymal Stem Cell Cultured Cells	0.00909789	0.0406207	1.54052
P_GLG_TG	E023	Mesenchymal Stem Cell Derived Adipocyte Cultured Cells	2.98e-06	2.71e-05	1.58542
P_GLG_TG	E049	Mesenchymal Stem Cell Derived Chondrocyte Cultured Cells	0.000109431	0.000794154	1.48216
P_GLG_TG	E026	Bone Marrow Derived Cultured Mesenchymal Stem Cells	0.000375889	0.00245159	1.44261
P_GLG_TG	E072	Brain Inferior Temporal Lobe	0.000479561	0.00307511	1.44955
P_GLG_TG	E074	Brain Substantia Nigra	0.000656916	0.00408629	1.45246
P_GLG_TG	E068	Brain Anterior Caudate	0.000995816	0.0058975	1.43022
P_GLG_TG	E071	Brain Hippocampus Middle	0.00126706	0.00732363	1.3843
P_GLG_TG	E126	NHDF-Ad Adult Dermal Fibroblast Primary Cells	0.00131477	0.00757069	1.45575
P_GLG_TG	E121	HSMM cell derived Skeletal Muscle Myotubes Cells	0.00146577	0.00829392	1.42262
P_GLG_TG	E123	K562 Leukemia Cells	0.00254223	0.0134803	1.44733
P_GLG_TG	E066	Liver	0.00267109	0.0140386	1.3759
P_GLG_TG	E052	Muscle Satellite Cultured Cells	0.00358732	0.0182585	1.34752
P_GLG_TG	E129	Osteoblast Primary Cells	0.00387124	0.0195357	1.33816
P_GLG_TG	E063	Adipose Nuclei	0.00482041	0.0234207	1.34237
P_GLG_TG	E065	Aorta	0.00801866	0.0363703	1.45774
P_GLG_TG	E069	Brain Cingulate Gyrus	0.00919777	0.0410266	1.31462
P_SSGAC_EDUYEAR	E073	Brain Dorsolateral Prefrontal Cortex	0.00413288	0.020561	Inf
P_GIANT_HEIGHT	E049	Mesenchymal Stem Cell Derived Chondrocyte Cultured Cells	1.55e-73	3.09e-71	1.60532
P_GIANT_HEIGHT	E055	Foreskin Fibroblast Primary Cells skin01	1.28e-71	2.34e-69	1.629
P_GIANT_HEIGHT	E056	Foreskin Fibroblast Primary Cells skin02	7.05e-68	1.11e-65	1.62846
P_GIANT_HEIGHT	E026	Bone Marrow Derived Cultured Mesenchymal Stem Cells	6.15e-48	5.12e-46	1.4862
P_GIANT_HEIGHT	E025	Adipose Derived Mesenchymal Stem Cell Cultured Cells	9.09e-48	7.42e-46	1.45435
P_GIANT_HEIGHT	E129	Osteoblast Primary Cells	3.32e-47	2.57e-45	1.47513
P_GIANT_HEIGHT	E023	Mesenchymal Stem Cell Derived Adipocyte Cultured Cells	7.13e-46	5.1e-44	1.45424
P_GIANT_HEIGHT	E052	Muscle Satellite Cultured Cells	4.12e-42	2.69e-40	1.45422
P_GIANT_HEIGHT	E063	Adipose Nuclei	2.17e-41	1.4e-39	1.45632
P_GIANT_HEIGHT	E128	NHLF Lung Fibroblast Primary Cells	1.16e-39	7.29e-38	1.51213
P_GIANT_HEIGHT	E108	Skeletal Muscle Female	2.26e-37	1.31e-35	1.43352
P_GIANT_HEIGHT	E017	MR90 fetal lung _broblasts Cell Line	3.16e-37	1.81e-35	1.47875
P_GIANT_HEIGHT	E107	Skeletal Muscle Male	4.46e-37	2.52e-35	1.43363
P_GIANT_HEIGHT	E126	NHDF-Ad Adult Dermal Fibroblast Primary Cells	1.41e-32	7.25e-31	1.45691
P_GIANT_HEIGHT	E125	NH-A Astrocytes Primary Cells	7.36e-32	3.62e-30	1.42235
P_GIANT_HEIGHT	E113	Spleen	7.57e-32	3.68e-30	1.48207
P_GIANT_HEIGHT	E061	Foreskin Melanocyte Primary Cells skin03	4.5e-30	2.1e-28	1.44833
P_GIANT_HEIGHT	E078	Duodenum Smooth Muscle	1.81e-29	8.35e-28	1.40638
P_GIANT_HEIGHT	E076	Colon Smooth Muscle	2.74e-29	1.24e-27	1.40315
P_GIANT_HEIGHT	E027	Breast Myoepithelial Primary Cells	3.2e-29	1.42e-27	1.42467
P_GIANT_HEIGHT	E006	H1 Derived Mesenchymal Stem Cells	4.58e-29	1.99e-27	1.46343
P_GIANT_HEIGHT	E059	Foreskin Melanocyte Primary Cells skin01	1.4e-28	5.99e-27	1.50043
P_GIANT_HEIGHT	E036	Primary hematopoietic stem cells short term culture	6.43e-28	2.7e-26	1.37248
P_GIANT_HEIGHT	E088	Fetal Lung	2.89e-27	1.16e-25	1.42504
P_GIANT_HEIGHT	E105	Right Ventricle	6.79e-27	2.65e-25	1.43581
P_GIANT_HEIGHT	E111	Stomach Smooth Muscle	1.08e-26	4.17e-25	1.38983
P_GIANT_HEIGHT	E051	Primary hematopoietic stem cells G-CSF-mobilized Male	1.35e-25	4.94e-24	1.33617
P_GIANT_HEIGHT	E050	Primary hematopoietic stem cells G-CSF-mobilized Female	2.49e-25	9.03e-24	1.34845
P_GIANT_HEIGHT	E103	Rectal Smooth Muscle	7.87e-25	2.79e-23	1.39015
P_GIANT_HEIGHT	E122	HUVEC Umbilical Vein Endothelial Primary Cells	1.83e-24	6.4e-23	1.37473
P_GIANT_HEIGHT	E086	Fetal Kidney	1.14e-23	3.89e-22	1.45238
P_GIANT_HEIGHT	E066	Liver	1.54e-23	5.2e-22	1.33959
P_GIANT_HEIGHT	E079	Esophagus	5.83e-23	1.93e-21	1.44185
P_GIANT_HEIGHT	E114	A549 EtOH 0.02pct Lung Carcinoma Cell Line	6.31e-23	2.06e-21	1.34266
P_GIANT_HEIGHT	E099	Placenta Amnion	8.83e-23	2.86e-21	1.4476
P_GIANT_HEIGHT	E058	Foreskin Keratinocyte Primary Cells skin03	1.87e-22	5.94e-21	1.35138
P_GIANT_HEIGHT	E096	Lung	9.32e-22	2.86e-20	1.40721
P_GIANT_HEIGHT	E100	Psoas Muscle	1.57e-21	4.7e-20	1.43368
P_GIANT_HEIGHT	E095	Left Ventricle	3.59e-21	1.03e-19	1.37695
P_GIANT_HEIGHT	E091	Placenta	1.3e-20	3.54e-19	1.3498
P_GIANT_HEIGHT	E120	HSMM Skeletal Muscle Myoblasts Cells	1.36e-20	3.67e-19	1.34456
P_GIANT_HEIGHT	E080	Fetal Adrenal Gland	1.48e-20	3.97e-19	1.32546
P_GIANT_HEIGHT	E087	Pancreatic Islets	1.93e-20	5.16e-19	1.46986
P_GIANT_HEIGHT	E077	Duodenum Mucosa	2.09e-20	5.57e-19	1.32732
P_GIANT_HEIGHT	E083	Fetal Heart	2.81e-20	7.42e-19	1.31952
P_GIANT_HEIGHT	E065	Aorta	6.55e-20	1.72e-18	1.44156
P_GIANT_HEIGHT	E115	Dnd41 TCell Leukemia Cell Line	1.69e-19	4.36e-18	1.34051
P_GIANT_HEIGHT	E118	HepG2 Hepatocellular Carcinoma Cell Line	2e-19	5.12e-18	1.34699
P_GIANT_HEIGHT	E106	Sigmoid Colon	3.79e-19	9.46e-18	1.35468
P_GIANT_HEIGHT	E092	Fetal Stomach	5.46e-19	1.36e-17	1.31343
P_GIANT_HEIGHT	E090	Fetal Muscle Leg	5.59e-19	1.38e-17	1.30407
P_GIANT_HEIGHT	E035	Primary hematopoietic stem cells	6.19e-19	1.51e-17	1.33816
P_GIANT_HEIGHT	E097	Ovary	8.61e-19	2.08e-17	1.422
P_GIANT_HEIGHT	E093	Fetal Thymus	9.54e-19	2.3e-17	1.31989
P_GIANT_HEIGHT	E112	Thymus	1.65e-18	3.93e-17	1.36798
P_GIANT_HEIGHT	E075	Colonic Mucosa	1.7e-18	4.03e-17	1.34154
P_GIANT_HEIGHT	E101	Rectal Mucosa Donor 29	1.92e-18	4.53e-17	1.31651
P_GIANT_HEIGHT	E121	HSMM cell derived Skeletal Muscle Myotubes Cells	3.24e-18	7.53e-17	1.30956
P_GIANT_HEIGHT	E123	K562 Leukemia Cells	1.2e-17	2.68e-16	1.33933
P_GIANT_HEIGHT	E104	Right Atrium	1.22e-17	2.73e-16	1.36236
P_GIANT_HEIGHT	E089	Fetal Muscle Trunk	1.42e-17	3.15e-16	1.3012
P_GIANT_HEIGHT	E117	HeLa-S3 Cervical Carcinoma Cell Line	1.79e-17	3.89e-16	1.30138
P_GIANT_HEIGHT	E028	Breast variant Human Mammary Epithelial Cells (vHMEC)	4.59e-17	9.82e-16	1.31663
P_GIANT_HEIGHT	E005	H1 BMP4 Derived Trophoblast Cultured Cells	5.13e-17	1.09e-15	1.37327
P_GIANT_HEIGHT	E109	Small Intestine	1.28e-16	2.67e-15	1.33882
P_GIANT_HEIGHT	E110	Stomach Mucosa	2.54e-16	5.24e-15	1.29735
P_GIANT_HEIGHT	E057	Foreskin Keratinocyte Primary Cells skin02	4.59e-16	9.32e-15	1.30322
P_GIANT_HEIGHT	E043	Primary T helper cells fromperipheralblood	1.35e-15	2.7e-14	1.27238
P_GIANT_HEIGHT	E031	Primary B cells from cord blood	1.67e-15	3.32e-14	1.29259
P_GIANT_HEIGHT	E013	hESC Derived CD56+ Mesoderm Cultured Cells	3.34e-15	6.52e-14	1.30509
P_GIANT_HEIGHT	E073	Brain Dorsolateral Prefrontal Cortex	4.5e-15	8.72e-14	1.27571
P_GIANT_HEIGHT	E044	Primary T regulatory cells fromperipheralblood	5.86e-15	1.12e-13	1.2818
P_GIANT_HEIGHT	E094	Gastric	8.31e-15	1.57e-13	1.39447
P_GIANT_HEIGHT	E127	NHEK-Epidermal Keratinocyte Primary Cells	1.71e-14	3.17e-13	1.26384
P_GIANT_HEIGHT	E116	GM12878 Lymphoblastoid Cells	2.26e-14	4.17e-13	1.27687
P_GIANT_HEIGHT	E074	Brain Substantia Nigra	4.86e-14	8.86e-13	1.25375
P_GIANT_HEIGHT	E047	Primary T CD8+ naive cells from peripheral blood	5.84e-14	1.06e-12	1.27962
P_GIANT_HEIGHT	E045	Primary T cells e_ector/memory enriched from peripheral blood	7.19e-14	1.3e-12	1.28648
P_GIANT_HEIGHT	E098	Pancreas	7.4e-14	1.33e-12	1.35371
P_GIANT_HEIGHT	E119	HMEC Mammary Epithelial Primary Cells	7.91e-14	1.42e-12	1.27027
P_GIANT_HEIGHT	E040	Primary T helper memory cells from peripheral blood 1	1.64e-13	2.88e-12	1.26653
P_GIANT_HEIGHT	E102	Rectal Mucosa Donor 31	1.66e-13	2.9e-12	1.26905
P_GIANT_HEIGHT	E085	Fetal Intestine Small	2.95e-13	5.09e-12	1.24926
P_GIANT_HEIGHT	E062	Primary mononuclear cells fromperipheralblood	4.14e-13	7.07e-12	1.3134
P_GIANT_HEIGHT	E037	Primary T helper memory cells from peripheral blood 2	1.94e-12	3.19e-11	1.24705
P_GIANT_HEIGHT	E068	Brain Anterior Caudate	3.29e-12	5.35e-11	1.2331
P_GIANT_HEIGHT	E084	Fetal Intestine Large	4.41e-12	7.13e-11	1.23483
P_GIANT_HEIGHT	E071	Brain Hippocampus Middle	7.46e-12	1.18e-10	1.21064
P_GIANT_HEIGHT	E030	Primary neutrophils from peripheral blood	1.02e-11	1.6e-10	1.21283
P_GIANT_HEIGHT	E072	Brain Inferior Temporal Lobe	1.8e-11	2.81e-10	1.22153
P_GIANT_HEIGHT	E038	Primary T helper naive cells from peripheral blood	3.27e-11	5.04e-10	1.25007
P_GIANT_HEIGHT	E069	Brain Cingulate Gyrus	9.76e-11	1.42e-09	1.21169
P_GIANT_HEIGHT	E034	Primary T cells fromperipheralblood	3.17e-10	4.36e-09	1.22247
P_GIANT_HEIGHT	E039	Primary T helper naive cells fromperipheralblood	8.55e-10	1.15e-08	1.21398
P_GIANT_HEIGHT	E067	Brain Angular Gyrus	1.26e-09	1.67e-08	1.20619
P_GIANT_HEIGHT	E046	Primary Natural Killer cells from peripheral blood	1.45e-09	1.91e-08	1.21885
P_GIANT_HEIGHT	E033	Primary T cells from cord blood	2.51e-09	3.21e-08	1.24218
P_GIANT_HEIGHT	E042	Primary T helper 17 cells PMA-I stimulated	3.05e-09	3.89e-08	1.20908
P_GIANT_HEIGHT	E032	Primary B cells from peripheral blood	1.05e-08	1.28e-07	1.19493
P_GIANT_HEIGHT	E029	Primary monocytes from peripheral blood	1.14e-08	1.38e-07	1.19018
P_GIANT_HEIGHT	E124	Monocytes-CD14+ RO01746 Primary Cells	1.24e-08	1.5e-07	1.17532
P_GIANT_HEIGHT	E053	Cortex derived primary cultured neurospheres	8.71e-08	9.76e-07	1.21576
P_GIANT_HEIGHT	E048	Primary T CD8+ memory cells from peripheral blood	2.08e-07	2.22e-06	1.1904
P_GIANT_HEIGHT	E041	Primary T helper cells PMA-I stimulated	3.09e-07	3.2e-06	1.15944
P_GIANT_HEIGHT	E081	Fetal Brain Male	1.23e-06	1.19e-05	1.18563
P_GIANT_HEIGHT	E054	Ganglion Eminence derived primary cultured neurospheres	2.87e-06	2.62e-05	1.19602
P_GIANT_HEIGHT	E022	iPS DF 19.11 Cells	6.7e-06	5.82e-05	1.20508
P_GIANT_HEIGHT	E007	H1 Derived Neuronal Progenitor Cultured Cells	1.54e-05	0.000128423	1.22459
P_GIANT_HEIGHT	E009	H9 Derived Neuronal Progenitor Cultured Cells	7.42e-05	0.000554999	1.16517
P_GIANT_HEIGHT	E070	Brain Germinal Matrix	0.000118645	0.000859662	1.16119
P_GIANT_HEIGHT	E082	Fetal Brain Female	0.000137661	0.000991163	1.15587
P_GIANT_HEIGHT	E010	H9 Derived Neuron Cultured Cells	0.00190114	0.0104096	1.11876
P_GIANT_HEIGHT	E024	ES-UCSF4 Cells	0.00440846	0.0216901	1.11706
P_GIANT_HEIGHT	E012	hESC Derived CD56+ Ectoderm Cultured Cells	0.0109586	0.0475808	1.10248
P_MEGASTROKE_AS	E116	GM12878 Lymphoblastoid Cells	0.00112209	0.00656035	2.5546
P_GEFOS_BMD-FOREARM	E025	Adipose Derived Mesenchymal Stem Cell Cultured Cells	1.87e-07	2.02e-06	9.40486
P_GEFOS_BMD-FOREARM	E023	Mesenchymal Stem Cell Derived Adipocyte Cultured Cells	0.000307531	0.00203478	5.44703
P_GEFOS_BMD-FOREARM	E129	Osteoblast Primary Cells	0.00223104	0.0120004	3.6928
P_GEFOS_BMD-FOREARM	E128	NHLF Lung Fibroblast Primary Cells	0.00909157	0.0406207	3.23572
P_MAGIC_FAST-GLUCOSE	E105	Right Ventricle	7.44e-05	0.000556162	3.50173
P_MAGIC_FAST-GLUCOSE	E104	Right Atrium	0.00180175	0.00992524	2.99905
P_MAGIC_FAST-GLUCOSE	E083	Fetal Heart	0.00211133	0.0114102	2.5547
P_MAGIC_FAST-GLUCOSE	E095	Left Ventricle	0.00280297	0.0146459	2.71694
P_MAGIC_FAST-GLUCOSE	E103	Rectal Smooth Muscle	0.00302677	0.015672	2.60496
P_MAGIC_FAST-GLUCOSE	E123	K562 Leukemia Cells	0.00360943	0.0182953	2.63466
P_MAGIC_FAST-GLUCOSE	E068	Brain Anterior Caudate	0.00892596	0.039931	2.25325
P_GLG_LDL	E066	Liver	4.16e-17	8.93e-16	2.10368
P_GLG_LDL	E056	Foreskin Fibroblast Primary Cells skin02	1.9e-13	3.32e-12	1.9661
P_GLG_LDL	E123	K562 Leukemia Cells	1.57e-12	2.58e-11	2.04262
P_GLG_LDL	E059	Foreskin Melanocyte Primary Cells skin01	5.55e-12	8.87e-11	2.14756
P_GLG_LDL	E055	Foreskin Fibroblast Primary Cells skin01	8.4e-12	1.32e-10	1.87166
P_GLG_LDL	E073	Brain Dorsolateral Prefrontal Cortex	6.83e-11	1.01e-09	1.86094
P_GLG_LDL	E069	Brain Cingulate Gyrus	9.16e-11	1.33e-09	1.79535
P_GLG_LDL	E074	Brain Substantia Nigra	9.37e-10	1.25e-08	1.77824
P_GLG_LDL	E071	Brain Hippocampus Middle	1.4e-09	1.86e-08	1.70216
P_GLG_LDL	E087	Pancreatic Islets	1.97e-09	2.56e-08	2.08677
P_GLG_LDL	E067	Brain Angular Gyrus	2.39e-09	3.07e-08	1.75247
P_GLG_LDL	E061	Foreskin Melanocyte Primary Cells skin03	6.01e-09	7.44e-08	1.8306
P_GLG_LDL	E108	Skeletal Muscle Female	1.36e-08	1.64e-07	1.68391
P_GLG_LDL	E072	Brain Inferior Temporal Lobe	2.06e-08	2.43e-07	1.68577
P_GLG_LDL	E080	Fetal Adrenal Gland	2.23e-08	2.62e-07	1.71306
P_GLG_LDL	E107	Skeletal Muscle Male	5.28e-08	6.12e-07	1.65654
P_GLG_LDL	E068	Brain Anterior Caudate	7.58e-08	8.66e-07	1.66121
P_GLG_LDL	E084	Fetal Intestine Large	8.59e-08	9.65e-07	1.67605
P_GLG_LDL	E096	Lung	1.29e-07	1.43e-06	1.80248
P_GLG_LDL	E085	Fetal Intestine Small	2.88e-07	3e-06	1.6542
P_GLG_LDL	E118	HepG2 Hepatocellular Carcinoma Cell Line	3.8e-07	3.89e-06	1.69854
P_GLG_LDL	E104	Right Atrium	8.4e-07	8.29e-06	1.74425
P_GLG_LDL	E070	Brain Germinal Matrix	8.86e-07	8.72e-06	1.77229
P_GLG_LDL	E105	Right Ventricle	9.78e-07	9.57e-06	1.7074
P_GLG_LDL	E100	Psoas Muscle	1.53e-06	1.46e-05	1.77263
P_GLG_LDL	E053	Cortex derived primary cultured neurospheres	1.81e-06	1.69e-05	1.70464
P_GLG_LDL	E098	Pancreas	2.17e-06	2.01e-05	1.80199
P_GLG_LDL	E079	Esophagus	3.9e-06	3.52e-05	1.73233
P_GLG_LDL	E113	Spleen	5.9e-06	5.17e-05	1.65593
P_GLG_LDL	E109	Small Intestine	6.62e-06	5.76e-05	1.66063
P_GLG_LDL	E102	Rectal Mucosa Donor 31	1.68e-05	0.00013933	1.55977
P_GLG_LDL	E089	Fetal Muscle Trunk	2.11e-05	0.000173209	1.53258
P_GLG_LDL	E095	Left Ventricle	3.22e-05	0.000254638	1.58363
P_GLG_LDL	E110	Stomach Mucosa	8.07e-05	0.000597914	1.50875
P_GLG_LDL	E091	Placenta	0.000129664	0.000938011	1.49156
P_GLG_LDL	E094	Gastric	0.000196572	0.00136793	1.65347
P_GLG_LDL	E054	Ganglion Eminence derived primary cultured neurospheres	0.000198443	0.00137675	1.55119
P_GLG_LDL	E065	Aorta	0.000201169	0.00139355	1.61387
P_GLG_LDL	E077	Duodenum Mucosa	0.000294312	0.00196151	1.44167
P_GLG_LDL	E082	Fetal Brain Female	0.000344921	0.00226577	1.52708
P_GLG_LDL	E101	Rectal Mucosa Donor 29	0.000454965	0.00293385	1.43186
P_GLG_LDL	E090	Fetal Muscle Leg	0.00201455	0.0109519	1.35415
P_GLG_LDL	E078	Duodenum Smooth Muscle	0.00260136	0.0137496	1.35077
P_GLG_LDL	E075	Colonic Mucosa	0.00406898	0.0203761	1.37792
P_GLG_LDL	E086	Fetal Kidney	0.00492326	0.0238697	1.40924
P_GLG_LDL	E036	Primary hematopoietic stem cells short term culture	0.00558774	0.026779	1.30505
P_GLG_LDL	E017	MR90 fetal lung _broblasts Cell Line	0.00603983	0.0286454	1.32963
P_GLG_LDL	E005	H1 BMP4 Derived Trophoblast Cultured Cells	0.00633299	0.0297084	1.40053
P_GLG_LDL	E063	Adipose Nuclei	0.00633545	0.0297084	1.29018
P_GLG_LDL	E006	H1 Derived Mesenchymal Stem Cells	0.00671938	0.031316	1.36115
P_GLG_LDL	E117	HeLa-S3 Cervical Carcinoma Cell Line	0.00931693	0.0414771	1.2963
P_GLG_LDL	E106	Sigmoid Colon	0.0093873	0.0417304	1.33239
P_GLG_LDL	E010	H9 Derived Neuron Cultured Cells	0.00954311	0.0422373	1.34364
P_VGHRV_SDNN	E096	Lung	7.48e-11	1.11e-09	8.34592
P_VGHRV_SDNN	E105	Right Ventricle	8.6e-11	1.26e-09	8.18586
P_VGHRV_SDNN	E095	Left Ventricle	2.09e-09	2.7e-08	7.30556
P_VGHRV_SDNN	E080	Fetal Adrenal Gland	6.99e-09	8.61e-08	7.47519
P_VGHRV_SDNN	E083	Fetal Heart	1.55e-08	1.86e-07	7.19961
P_VGHRV_SDNN	E092	Fetal Stomach	8.43e-08	9.52e-07	6.06978
P_VGHRV_SDNN	E055	Foreskin Fibroblast Primary Cells skin01	1.38e-07	1.52e-06	6.69274
P_VGHRV_SDNN	E085	Fetal Intestine Small	1.8e-07	1.94e-06	5.83698
P_VGHRV_SDNN	E056	Foreskin Fibroblast Primary Cells skin02	1.77e-06	1.67e-05	5.56616
P_VGHRV_SDNN	E086	Fetal Kidney	2.7e-06	2.48e-05	6.17336
P_VGHRV_SDNN	E104	Right Atrium	4.15e-06	3.74e-05	5.46885
P_VGHRV_SDNN	E075	Colonic Mucosa	7.1e-06	6.15e-05	5.89857
P_VGHRV_SDNN	E091	Placenta	1.05e-05	8.89e-05	5.01902
P_VGHRV_SDNN	E084	Fetal Intestine Large	1.29e-05	0.000109094	4.82702
P_VGHRV_SDNN	E098	Pancreas	2.89e-05	0.000231441	5.46378
P_VGHRV_SDNN	E061	Foreskin Melanocyte Primary Cells skin03	4.68e-05	0.000361706	4.71261
P_VGHRV_SDNN	E109	Small Intestine	6.35e-05	0.000484139	5.02849
P_VGHRV_SDNN	E113	Spleen	6.76e-05	0.000513734	5.00146
P_VGHRV_SDNN	E017	MR90 fetal lung _broblasts Cell Line	7.96e-05	0.000591432	4.18443
P_VGHRV_SDNN	E079	Esophagus	0.000106759	0.000775997	4.93893
P_VGHRV_SDNN	E128	NHLF Lung Fibroblast Primary Cells	0.000152795	0.00109495	4.20643
P_VGHRV_SDNN	E110	Stomach Mucosa	0.000204415	0.00140963	4.15337
P_VGHRV_SDNN	E106	Sigmoid Colon	0.000206491	0.0014218	4.3852
P_VGHRV_SDNN	E089	Fetal Muscle Trunk	0.000258524	0.00174589	3.78393
P_VGHRV_SDNN	E088	Fetal Lung	0.000277442	0.00186265	4.26324
P_VGHRV_SDNN	E059	Foreskin Melanocyte Primary Cells skin01	0.000290091	0.0019362	4.44441
P_VGHRV_SDNN	E107	Skeletal Muscle Male	0.00038697	0.00252027	3.79999
P_VGHRV_SDNN	E090	Fetal Muscle Leg	0.00046799	0.00301359	3.62517
P_VGHRV_SDNN	E010	H9 Derived Neuron Cultured Cells	0.000576123	0.00364825	4.18207
P_VGHRV_SDNN	E102	Rectal Mucosa Donor 31	0.000603254	0.00379378	3.61567
P_VGHRV_SDNN	E111	Stomach Smooth Muscle	0.00069912	0.00433114	3.59856
P_VGHRV_SDNN	E118	HepG2 Hepatocellular Carcinoma Cell Line	0.000804033	0.00488835	3.73935
P_VGHRV_SDNN	E077	Duodenum Mucosa	0.000905526	0.00542603	3.54238
P_VGHRV_SDNN	E053	Cortex derived primary cultured neurospheres	0.000992418	0.005885	3.90003
P_VGHRV_SDNN	E076	Colon Smooth Muscle	0.00119054	0.00690757	3.43984
P_VGHRV_SDNN	E068	Brain Anterior Caudate	0.0018879	0.0103495	3.07261
P_VGHRV_SDNN	E022	iPS DF 19.11 Cells	0.002	0.0108987	3.80833
P_VGHRV_SDNN	E101	Rectal Mucosa Donor 29	0.00206148	0.0111672	3.39529
P_VGHRV_SDNN	E006	H1 Derived Mesenchymal Stem Cells	0.00230659	0.0123631	3.49741
P_VGHRV_SDNN	E074	Brain Substantia Nigra	0.00262208	0.0138431	3.02206
P_VGHRV_SDNN	E066	Liver	0.00267139	0.0140386	3.17196
P_VGHRV_SDNN	E018	iPS-15b Cells	0.00295412	0.0153655	3.36461
P_VGHRV_SDNN	E112	Thymus	0.00300023	0.0155699	3.33608
P_VGHRV_SDNN	E050	Primary hematopoietic stem cells G-CSF-mobilized Female	0.00330605	0.0169644	2.85771
P_VGHRV_SDNN	E103	Rectal Smooth Muscle	0.00375881	0.0189892	3.07111
P_VGHRV_SDNN	E045	Primary T cells e_ector/memory enriched from peripheral blood	0.00414129	0.0205804	3.03309
P_VGHRV_SDNN	E094	Gastric	0.00542203	0.0261493	3.67506
P_VGHRV_SDNN	E100	Psoas Muscle	0.00586415	0.027928	3.26658
P_VGHRV_SDNN	E087	Pancreatic Islets	0.00619546	0.0293226	3.63589
P_VGHRV_SDNN	E078	Duodenum Smooth Muscle	0.0062163	0.0293605	2.91732
P_VGHRV_SDNN	E046	Primary Natural Killer cells from peripheral blood	0.00640705	0.0299827	2.82604
P_VGHRV_SDNN	E005	H1 BMP4 Derived Trophoblast Cultured Cells	0.00769963	0.0351675	3.13451
P_VGHRV_SDNN	E027	Breast Myoepithelial Primary Cells	0.00948052	0.0420085	2.91898
P_VGHRV_SDNN	E040	Primary T helper memory cells from peripheral blood 1	0.0102591	0.0450575	2.69366
P_VGHRV_SDNN	E054	Ganglion Eminence derived primary cultured neurospheres	0.0109169	0.0474712	2.96492
P_VGHRV_SDNN	E093	Fetal Thymus	0.0114831	0.0494824	2.60038
P_GIANT_BMI	E014	HUES48 Cells	1.47e-05	0.000123357	1.79644
P_GIANT_BMI	E015	HUES6 Cells	2.35e-05	0.00019065	1.77812
P_GIANT_BMI	E018	iPS-15b Cells	5.92e-05	0.000452241	1.77577
P_GIANT_BMI	E097	Ovary	0.000275503	0.00185235	1.79181
P_GIANT_BMI	E071	Brain Hippocampus Middle	0.000319938	0.00211076	1.5247
P_GIANT_BMI	E054	Ganglion Eminence derived primary cultured neurospheres	0.00063088	0.00395121	1.67857
P_GIANT_BMI	E073	Brain Dorsolateral Prefrontal Cortex	0.0006365	0.00398095	1.55539
P_GIANT_BMI	E002	ES-WA7 Cells	0.00093115	0.00555773	1.81252
P_GIANT_BMI	E061	Foreskin Melanocyte Primary Cells skin03	0.000956318	0.00569308	1.58215
P_GIANT_BMI	E087	Pancreatic Islets	0.00113296	0.00661543	1.72226
P_GIANT_BMI	E108	Skeletal Muscle Female	0.00122712	0.00710179	1.479
P_GIANT_BMI	E114	A549 EtOH 0.02pct Lung Carcinoma Cell Line	0.00144045	0.00819124	1.50443
P_GIANT_BMI	E059	Foreskin Melanocyte Primary Cells skin01	0.00267652	0.0140494	1.58896
P_GIANT_BMI	E016	HUES64 Cells	0.00302322	0.0156714	1.53701
P_GIANT_BMI	E115	Dnd41 TCell Leukemia Cell Line	0.00305709	0.0158111	1.49284
P_GIANT_BMI	E050	Primary hematopoietic stem cells G-CSF-mobilized Female	0.00308667	0.0159461	1.43642
P_GIANT_BMI	E010	H9 Derived Neuron Cultured Cells	0.00312592	0.0161124	1.53941
P_GIANT_BMI	E072	Brain Inferior Temporal Lobe	0.00401781	0.020164	1.43084
P_GIANT_BMI	E011	hESC Derived CD184+ Endoderm Cultured Cells	0.00464323	0.0226567	1.55649
P_GIANT_BMI	E068	Brain Anterior Caudate	0.00473788	0.0230934	1.42657
P_GIANT_BMI	E053	Cortex derived primary cultured neurospheres	0.00543727	0.0261952	1.50842
P_GIANT_BMI	E100	Psoas Muscle	0.0055623	0.026685	1.54764
P_GIANT_BMI	E074	Brain Substantia Nigra	0.00602819	0.0286198	1.4127
P_GIANT_BMI	E063	Adipose Nuclei	0.00790764	0.0359381	1.38094
P_GIANT_BMI	E004	H1 BMP4 Derived Mesendoderm Cultured Cells	0.0083322	0.0376431	1.5253
P_GIANT_BMI	E090	Fetal Muscle Leg	0.00948223	0.0420085	1.37948
P_GIANT_BMI	E099	Placenta Amnion	0.010408	0.0456236	1.49659
P_GIANT_BMI	E019	iPS-18 Cells	0.0107767	0.0469576	1.43479
P_PGC_SCZ	E116	GM12878 Lymphoblastoid Cells	1.25e-51	1.14e-49	2.62971
P_PGC_SCZ	E032	Primary B cells from peripheral blood	7.49e-44	5.19e-42	2.40793
P_PGC_SCZ	E031	Primary B cells from cord blood	4.13e-43	2.77e-41	2.51791
P_PGC_SCZ	E041	Primary T helper cells PMA-I stimulated	1.58e-32	8.05e-31	2.11227
P_PGC_SCZ	E093	Fetal Thymus	3.13e-29	1.41e-27	2.15031
P_PGC_SCZ	E040	Primary T helper memory cells from peripheral blood 1	1.36e-28	5.89e-27	2.16668
P_PGC_SCZ	E039	Primary T helper naive cells fromperipheralblood	2.65e-26	9.86e-25	2.06795
P_PGC_SCZ	E033	Primary T cells from cord blood	5.04e-25	1.8e-23	2.18611
P_PGC_SCZ	E044	Primary T regulatory cells fromperipheralblood	1.31e-24	4.6e-23	2.04705
P_PGC_SCZ	E034	Primary T cells fromperipheralblood	2.27e-24	7.85e-23	2.02165
P_PGC_SCZ	E045	Primary T cells e_ector/memory enriched from peripheral blood	3.62e-22	1.14e-20	2.05098
P_PGC_SCZ	E112	Thymus	5.05e-22	1.57e-20	2.11274
P_PGC_SCZ	E046	Primary Natural Killer cells from peripheral blood	5.22e-22	1.61e-20	1.97936
P_PGC_SCZ	E048	Primary T CD8+ memory cells from peripheral blood	1.42e-21	4.26e-20	2.00316
P_PGC_SCZ	E043	Primary T helper cells fromperipheralblood	1.93e-21	5.7e-20	1.92108
P_PGC_SCZ	E115	Dnd41 TCell Leukemia Cell Line	4.84e-21	1.36e-19	1.96754
P_PGC_SCZ	E035	Primary hematopoietic stem cells	6.42e-21	1.77e-19	1.98629
P_PGC_SCZ	E047	Primary T CD8+ naive cells from peripheral blood	8.1e-20	2.1e-18	1.93153
P_PGC_SCZ	E038	Primary T helper naive cells from peripheral blood	1.44e-18	3.45e-17	1.91824
P_PGC_SCZ	E070	Brain Germinal Matrix	2.03e-17	4.39e-16	2.00873
P_PGC_SCZ	E037	Primary T helper memory cells from peripheral blood 2	3.23e-16	6.62e-15	1.78814
P_PGC_SCZ	E051	Primary hematopoietic stem cells G-CSF-mobilized Male	5.27e-16	1.06e-14	1.70869
P_PGC_SCZ	E036	Primary hematopoietic stem cells short term culture	6.73e-16	1.35e-14	1.73974
P_PGC_SCZ	E062	Primary mononuclear cells fromperipheralblood	2.43e-15	4.79e-14	1.92039
P_PGC_SCZ	E050	Primary hematopoietic stem cells G-CSF-mobilized Female	5.44e-15	1.05e-13	1.71143
P_PGC_SCZ	E082	Fetal Brain Female	1.29e-14	2.41e-13	1.87966
P_PGC_SCZ	E123	K562 Leukemia Cells	1.08e-13	1.92e-12	1.77599
P_PGC_SCZ	E042	Primary T helper 17 cells PMA-I stimulated	2.58e-13	4.46e-12	1.70694
P_PGC_SCZ	E021	iPS DF 6.9 Cells	3.57e-13	6.11e-12	2.035
P_PGC_SCZ	E124	Monocytes-CD14+ RO01746 Primary Cells	4.7e-12	7.56e-11	1.58265
P_PGC_SCZ	E024	ES-UCSF4 Cells	1.56e-10	2.23e-09	1.74963
P_PGC_SCZ	E081	Fetal Brain Male	1.62e-10	2.31e-09	1.66212
P_PGC_SCZ	E107	Skeletal Muscle Male	1.86e-10	2.65e-09	1.5536
P_PGC_SCZ	E004	H1 BMP4 Derived Mesendoderm Cultured Cells	1.94e-10	2.73e-09	1.76266
P_PGC_SCZ	E009	H9 Derived Neuronal Progenitor Cultured Cells	2.35e-10	3.29e-09	1.7195
P_PGC_SCZ	E007	H1 Derived Neuronal Progenitor Cultured Cells	2.94e-10	4.09e-09	1.8759
P_PGC_SCZ	E067	Brain Angular Gyrus	8.1e-10	1.09e-08	1.56364
P_PGC_SCZ	E061	Foreskin Melanocyte Primary Cells skin03	1.74e-09	2.28e-08	1.60416
P_PGC_SCZ	E088	Fetal Lung	1.75e-09	2.28e-08	1.60428
P_PGC_SCZ	E022	iPS DF 19.11 Cells	1.82e-09	2.37e-08	1.73263
P_PGC_SCZ	E008	H9 Cells	5.13e-09	6.41e-08	1.69935
P_PGC_SCZ	E068	Brain Anterior Caudate	1.08e-08	1.31e-07	1.50376
P_PGC_SCZ	E113	Spleen	1.24e-08	1.5e-07	1.59706
P_PGC_SCZ	E054	Ganglion Eminence derived primary cultured neurospheres	1.5e-08	1.81e-07	1.63125
P_PGC_SCZ	E073	Brain Dorsolateral Prefrontal Cortex	1.67e-08	1.99e-07	1.51787
P_PGC_SCZ	E053	Cortex derived primary cultured neurospheres	1.67e-08	1.99e-07	1.5976
P_PGC_SCZ	E055	Foreskin Fibroblast Primary Cells skin01	1.92e-08	2.28e-07	1.4781
P_PGC_SCZ	E103	Rectal Smooth Muscle	8.17e-08	9.27e-07	1.51487
P_PGC_SCZ	E099	Placenta Amnion	1.09e-07	1.21e-06	1.60992
P_PGC_SCZ	E030	Primary neutrophils from peripheral blood	1.25e-07	1.38e-06	1.43424
P_PGC_SCZ	E065	Aorta	1.34e-07	1.48e-06	1.646
P_PGC_SCZ	E108	Skeletal Muscle Female	1.54e-07	1.68e-06	1.44613
P_PGC_SCZ	E078	Duodenum Smooth Muscle	1.59e-07	1.73e-06	1.47967
P_PGC_SCZ	E086	Fetal Kidney	1.78e-07	1.92e-06	1.59425
P_PGC_SCZ	E072	Brain Inferior Temporal Lobe	1.98e-07	2.13e-06	1.45389
P_PGC_SCZ	E059	Foreskin Melanocyte Primary Cells skin01	2.07e-07	2.22e-06	1.58911
P_PGC_SCZ	E097	Ovary	2.08e-07	2.22e-06	1.63012
P_PGC_SCZ	E056	Foreskin Fibroblast Primary Cells skin02	2.14e-07	2.27e-06	1.4494
P_PGC_SCZ	E111	Stomach Smooth Muscle	2.79e-07	2.91e-06	1.47375
P_PGC_SCZ	E100	Psoas Muscle	2.98e-07	3.09e-06	1.58978
P_PGC_SCZ	E010	H9 Derived Neuron Cultured Cells	3.15e-07	3.25e-06	1.54002
P_PGC_SCZ	E002	ES-WA7 Cells	6.18e-07	6.23e-06	1.67813
P_PGC_SCZ	E003	H1 Cells	7.07e-07	7.09e-06	1.55215
P_PGC_SCZ	E029	Primary monocytes from peripheral blood	7.88e-07	7.81e-06	1.43098
P_PGC_SCZ	E076	Colon Smooth Muscle	8.88e-07	8.72e-06	1.4388
P_PGC_SCZ	E069	Brain Cingulate Gyrus	1.54e-06	1.47e-05	1.41007
P_PGC_SCZ	E063	Adipose Nuclei	1.78e-06	1.67e-05	1.39855
P_PGC_SCZ	E066	Liver	1.79e-06	1.68e-05	1.4118
P_PGC_SCZ	E012	hESC Derived CD56+ Ectoderm Cultured Cells	2.01e-06	1.88e-05	1.55129
P_PGC_SCZ	E104	Right Atrium	2.4e-06	2.22e-05	1.51244
P_PGC_SCZ	E011	hESC Derived CD184+ Endoderm Cultured Cells	3.13e-06	2.84e-05	1.52195
P_PGC_SCZ	E087	Pancreatic Islets	4.98e-06	4.42e-05	1.57441
P_PGC_SCZ	E018	iPS-15b Cells	5.44e-06	4.79e-05	1.46687
P_PGC_SCZ	E057	Foreskin Keratinocyte Primary Cells skin02	6.19e-06	5.41e-05	1.42082
P_PGC_SCZ	E071	Brain Hippocampus Middle	7.52e-06	6.45e-05	1.35824
P_PGC_SCZ	E096	Lung	8.96e-06	7.66e-05	1.4723
P_PGC_SCZ	E098	Pancreas	9.44e-06	8.05e-05	1.53121
P_PGC_SCZ	E109	Small Intestine	1.36e-05	0.000114676	1.44893
P_PGC_SCZ	E080	Fetal Adrenal Gland	2.33e-05	0.000189704	1.36773
P_PGC_SCZ	E020	iPS-20b Cells	2.43e-05	0.000196375	1.41207
P_PGC_SCZ	E058	Foreskin Keratinocyte Primary Cells skin03	2.59e-05	0.000209085	1.37349
P_PGC_SCZ	E083	Fetal Heart	3.16e-05	0.00025066	1.36034
P_PGC_SCZ	E006	H1 Derived Mesenchymal Stem Cells	3.55e-05	0.00027901	1.41501
P_PGC_SCZ	E106	Sigmoid Colon	4.11e-05	0.000320848	1.40583
P_PGC_SCZ	E019	iPS-18 Cells	5.68e-05	0.000434665	1.39223
P_PGC_SCZ	E101	Rectal Mucosa Donor 29	7.09e-05	0.000534819	1.35926
P_PGC_SCZ	E090	Fetal Muscle Leg	7.19e-05	0.000540385	1.33722
P_PGC_SCZ	E095	Left Ventricle	7.21e-05	0.000541284	1.39357
P_PGC_SCZ	E079	Esophagus	8.59e-05	0.000633103	1.43634
P_PGC_SCZ	E094	Gastric	0.000104361	0.000759771	1.4873
P_PGC_SCZ	E128	NHLF Lung Fibroblast Primary Cells	0.000133945	0.000967451	1.35454
P_PGC_SCZ	E016	HUES64 Cells	0.00014645	0.00105278	1.37932
P_PGC_SCZ	E005	H1 BMP4 Derived Trophoblast Cultured Cells	0.000164489	0.0011683	1.40927
P_PGC_SCZ	E075	Colonic Mucosa	0.000182458	0.00127944	1.36207
P_PGC_SCZ	E074	Brain Substantia Nigra	0.000228324	0.00155806	1.31007
P_PGC_SCZ	E015	HUES6 Cells	0.000233412	0.0015904	1.34935
P_PGC_SCZ	E089	Fetal Muscle Trunk	0.00025691	0.00173756	1.31608
P_PGC_SCZ	E105	Right Ventricle	0.000261684	0.00176203	1.36159
P_PGC_SCZ	E077	Duodenum Mucosa	0.00050133	0.00321019	1.30172
P_PGC_SCZ	E028	Breast variant Human Mammary Epithelial Cells (vHMEC)	0.000540061	0.00344373	1.31953
P_PGC_SCZ	E017	MR90 fetal lung _broblasts Cell Line	0.000723533	0.00447026	1.29845
P_PGC_SCZ	E001	ES-I3 Cells	0.000806559	0.0048972	1.30495
P_PGC_SCZ	E122	HUVEC Umbilical Vein Endothelial Primary Cells	0.00138312	0.00790453	1.27649
P_PGC_SCZ	E127	NHEK-Epidermal Keratinocyte Primary Cells	0.0015234	0.00858815	1.26186
P_PGC_SCZ	E119	HMEC Mammary Epithelial Primary Cells	0.00155064	0.00873096	1.27481
P_PGC_SCZ	E027	Breast Myoepithelial Primary Cells	0.00157724	0.00883721	1.28051
P_PGC_SCZ	E102	Rectal Mucosa Donor 31	0.00290871	0.0151465	1.2605
P_PGC_SCZ	E118	HepG2 Hepatocellular Carcinoma Cell Line	0.00332626	0.0170489	1.26598
P_PGC_SCZ	E014	HUES48 Cells	0.00350835	0.017902	1.26774
P_PGC_SCZ	E049	Mesenchymal Stem Cell Derived Chondrocyte Cultured Cells	0.00449733	0.022062	1.20838
P_PGC_SCZ	E126	NHDF-Ad Adult Dermal Fibroblast Primary Cells	0.00533863	0.0257742	1.24446
P_PGC_SCZ	E114	A549 EtOH 0.02pct Lung Carcinoma Cell Line	0.00628484	0.029562	1.21656
P_PGC_SCZ	E110	Stomach Mucosa	0.00669474	0.031233	1.23041
P_PGC_SCZ	E091	Placenta	0.0076618	0.0350298	1.22969
P_PGC_SCZ	E052	Muscle Satellite Cultured Cells	0.0113312	0.0489425	1.18624
P_UKIBD_UC	E109	Small Intestine	5.9e-32	2.93e-30	2.63553
P_UKIBD_UC	E075	Colonic Mucosa	9.57e-31	4.56e-29	2.53883
P_UKIBD_UC	E101	Rectal Mucosa Donor 29	1.47e-27	6.01e-26	2.30571
P_UKIBD_UC	E106	Sigmoid Colon	1.77e-26	6.63e-25	2.39419
P_UKIBD_UC	E077	Duodenum Mucosa	3.83e-24	1.32e-22	2.19909
P_UKIBD_UC	E102	Rectal Mucosa Donor 31	2.37e-23	7.95e-22	2.20281
P_UKIBD_UC	E113	Spleen	1.06e-22	3.43e-21	2.3112
P_UKIBD_UC	E084	Fetal Intestine Large	1.96e-21	5.75e-20	2.06652
P_UKIBD_UC	E035	Primary hematopoietic stem cells	4.87e-21	1.36e-19	2.1752
P_UKIBD_UC	E031	Primary B cells from cord blood	7.1e-20	1.85e-18	2.12051
P_UKIBD_UC	E051	Primary hematopoietic stem cells G-CSF-mobilized Male	6.17e-19	1.51e-17	1.93785
P_UKIBD_UC	E036	Primary hematopoietic stem cells short term culture	7.86e-19	1.91e-17	1.97044
P_UKIBD_UC	E085	Fetal Intestine Small	7.33e-17	1.54e-15	1.92072
P_UKIBD_UC	E110	Stomach Mucosa	2.4e-16	4.96e-15	1.9609
P_UKIBD_UC	E050	Primary hematopoietic stem cells G-CSF-mobilized Female	4.17e-16	8.51e-15	1.86861
P_UKIBD_UC	E116	GM12878 Lymphoblastoid Cells	1.96e-13	3.4e-12	1.84566
P_UKIBD_UC	E096	Lung	9.41e-12	1.48e-10	1.89175
P_UKIBD_UC	E118	HepG2 Hepatocellular Carcinoma Cell Line	3.9e-11	5.99e-10	1.78688
P_UKIBD_UC	E091	Placenta	5.74e-11	8.6e-10	1.76045
P_UKIBD_UC	E032	Primary B cells from peripheral blood	4.44e-10	6.06e-09	1.67247
P_UKIBD_UC	E046	Primary Natural Killer cells from peripheral blood	2.01e-09	2.6e-08	1.67578
P_UKIBD_UC	E094	Gastric	2.56e-09	3.27e-08	1.92353
P_UKIBD_UC	E079	Esophagus	8.4e-09	1.03e-07	1.78816
P_UKIBD_UC	E066	Liver	2.5e-08	2.92e-07	1.57484
P_UKIBD_UC	E099	Placenta Amnion	7.54e-08	8.64e-07	1.73439
P_UKIBD_UC	E029	Primary monocytes from peripheral blood	7.89e-08	8.99e-07	1.56258
P_UKIBD_UC	E078	Duodenum Smooth Muscle	2.47e-07	2.59e-06	1.54739
P_UKIBD_UC	E092	Fetal Stomach	3.08e-07	3.19e-06	1.53944
P_UKIBD_UC	E057	Foreskin Keratinocyte Primary Cells skin02	3.9e-07	3.98e-06	1.56176
P_UKIBD_UC	E030	Primary neutrophils from peripheral blood	4.31e-07	4.37e-06	1.48952
P_UKIBD_UC	E124	Monocytes-CD14+ RO01746 Primary Cells	7.19e-07	7.2e-06	1.47455
P_UKIBD_UC	E045	Primary T cells e_ector/memory enriched from peripheral blood	1.31e-06	1.26e-05	1.56409
P_UKIBD_UC	E005	H1 BMP4 Derived Trophoblast Cultured Cells	1.64e-06	1.56e-05	1.63325
P_UKIBD_UC	E080	Fetal Adrenal Gland	2.11e-06	1.97e-05	1.49332
P_UKIBD_UC	E103	Rectal Smooth Muscle	2.78e-06	2.54e-05	1.52485
P_UKIBD_UC	E063	Adipose Nuclei	6.3e-06	5.5e-05	1.44781
P_UKIBD_UC	E027	Breast Myoepithelial Primary Cells	1.77e-05	0.000146574	1.46826
P_UKIBD_UC	E093	Fetal Thymus	2.26e-05	0.000184706	1.45234
P_UKIBD_UC	E062	Primary mononuclear cells fromperipheralblood	3.07e-05	0.00024363	1.54034
P_UKIBD_UC	E058	Foreskin Keratinocyte Primary Cells skin03	3.65e-05	0.000286304	1.43007
P_UKIBD_UC	E098	Pancreas	4.2e-05	0.000327373	1.57106
P_UKIBD_UC	E076	Colon Smooth Muscle	4.78e-05	0.000368473	1.4178
P_UKIBD_UC	E127	NHEK-Epidermal Keratinocyte Primary Cells	6.04e-05	0.000461375	1.4008
P_UKIBD_UC	E089	Fetal Muscle Trunk	7.65e-05	0.00056943	1.40637
P_UKIBD_UC	E034	Primary T cells fromperipheralblood	7.98e-05	0.000591952	1.41513
P_UKIBD_UC	E123	K562 Leukemia Cells	8.89e-05	0.000654821	1.45283
P_UKIBD_UC	E105	Right Ventricle	8.98e-05	0.000660399	1.45637
P_UKIBD_UC	E044	Primary T regulatory cells fromperipheralblood	9.26e-05	0.000679367	1.41365
P_UKIBD_UC	E056	Foreskin Fibroblast Primary Cells skin02	9.96e-05	0.000727599	1.38894
P_UKIBD_UC	E090	Fetal Muscle Leg	0.000225471	0.0015432	1.35769
P_UKIBD_UC	E087	Pancreatic Islets	0.000252563	0.00171578	1.53457
P_UKIBD_UC	E059	Foreskin Melanocyte Primary Cells skin01	0.00034709	0.00227675	1.45237
P_UKIBD_UC	E055	Foreskin Fibroblast Primary Cells skin01	0.000430645	0.00278882	1.33213
P_UKIBD_UC	E040	Primary T helper memory cells from peripheral blood 1	0.0005428	0.00345638	1.36639
P_UKIBD_UC	E033	Primary T cells from cord blood	0.000644772	0.00401621	1.40899
P_UKIBD_UC	E119	HMEC Mammary Epithelial Primary Cells	0.00088584	0.00533605	1.34174
P_UKIBD_UC	E042	Primary T helper 17 cells PMA-I stimulated	0.000887468	0.00533882	1.34099
P_UKIBD_UC	E037	Primary T helper memory cells from peripheral blood 2	0.00111349	0.00651843	1.328
P_UKIBD_UC	E006	H1 Derived Mesenchymal Stem Cells	0.00114077	0.00665258	1.37257
P_UKIBD_UC	E028	Breast variant Human Mammary Epithelial Cells (vHMEC)	0.00118489	0.00688352	1.34591
P_UKIBD_UC	E043	Primary T helper cells fromperipheralblood	0.00157318	0.00882525	1.30669
P_UKIBD_UC	E041	Primary T helper cells PMA-I stimulated	0.00166888	0.00927076	1.28637
P_UKIBD_UC	E112	Thymus	0.00297298	0.015446	1.34878
P_UKIBD_UC	E022	iPS DF 19.11 Cells	0.00434581	0.0214568	1.37304
P_UKIBD_UC	E048	Primary T CD8+ memory cells from peripheral blood	0.00677838	0.0315006	1.27853
P_WILLER_ATRIALFIBRI	E083	Fetal Heart	1.95e-37	1.16e-35	2.04129
P_WILLER_ATRIALFIBRI	E108	Skeletal Muscle Female	2e-32	1.01e-30	1.90659
P_WILLER_ATRIALFIBRI	E107	Skeletal Muscle Male	1.59e-26	6.02e-25	1.80286
P_WILLER_ATRIALFIBRI	E095	Left Ventricle	8.57e-18	1.95e-16	1.75683
P_WILLER_ATRIALFIBRI	E025	Adipose Derived Mesenchymal Stem Cell Cultured Cells	5.38e-17	1.14e-15	1.55968
P_WILLER_ATRIALFIBRI	E100	Psoas Muscle	7.14e-15	1.36e-13	1.768
P_WILLER_ATRIALFIBRI	E063	Adipose Nuclei	1.07e-14	2.01e-13	1.56147
P_WILLER_ATRIALFIBRI	E023	Mesenchymal Stem Cell Derived Adipocyte Cultured Cells	3.14e-13	5.4e-12	1.48858
P_WILLER_ATRIALFIBRI	E104	Right Atrium	4.65e-13	7.9e-12	1.67124
P_WILLER_ATRIALFIBRI	E103	Rectal Smooth Muscle	4.3e-12	6.97e-11	1.56119
P_WILLER_ATRIALFIBRI	E105	Right Ventricle	5.41e-12	8.67e-11	1.59722
P_WILLER_ATRIALFIBRI	E111	Stomach Smooth Muscle	6.07e-12	9.67e-11	1.53779
P_WILLER_ATRIALFIBRI	E121	HSMM cell derived Skeletal Muscle Myotubes Cells	6.92e-12	1.1e-10	1.52655
P_WILLER_ATRIALFIBRI	E049	Mesenchymal Stem Cell Derived Chondrocyte Cultured Cells	2.79e-11	4.32e-10	1.45376
P_WILLER_ATRIALFIBRI	E052	Muscle Satellite Cultured Cells	5.94e-11	8.85e-10	1.45628
P_WILLER_ATRIALFIBRI	E120	HSMM Skeletal Muscle Myoblasts Cells	2.44e-10	3.41e-09	1.49984
P_WILLER_ATRIALFIBRI	E076	Colon Smooth Muscle	5.32e-10	7.22e-09	1.47493
P_WILLER_ATRIALFIBRI	E126	NHDF-Ad Adult Dermal Fibroblast Primary Cells	1.53e-09	2.01e-08	1.48893
P_WILLER_ATRIALFIBRI	E127	NHEK-Epidermal Keratinocyte Primary Cells	3.33e-09	4.23e-08	1.43396
P_WILLER_ATRIALFIBRI	E058	Foreskin Keratinocyte Primary Cells skin03	3.63e-09	4.59e-08	1.44817
P_WILLER_ATRIALFIBRI	E026	Bone Marrow Derived Cultured Mesenchymal Stem Cells	4.07e-09	5.13e-08	1.4024
P_WILLER_ATRIALFIBRI	E090	Fetal Muscle Leg	6.89e-08	7.94e-07	1.38838
P_WILLER_ATRIALFIBRI	E028	Breast variant Human Mammary Epithelial Cells (vHMEC)	1.17e-07	1.3e-06	1.42213
P_WILLER_ATRIALFIBRI	E129	Osteoblast Primary Cells	2.09e-07	2.23e-06	1.34589
P_WILLER_ATRIALFIBRI	E057	Foreskin Keratinocyte Primary Cells skin02	2.42e-07	2.55e-06	1.40328
P_WILLER_ATRIALFIBRI	E078	Duodenum Smooth Muscle	3.69e-07	3.79e-06	1.38037
P_WILLER_ATRIALFIBRI	E055	Foreskin Fibroblast Primary Cells skin01	8.88e-07	8.72e-06	1.33855
P_WILLER_ATRIALFIBRI	E065	Aorta	9.84e-07	9.62e-06	1.49644
P_WILLER_ATRIALFIBRI	E128	NHLF Lung Fibroblast Primary Cells	1.18e-06	1.15e-05	1.38498
P_WILLER_ATRIALFIBRI	E027	Breast Myoepithelial Primary Cells	1.23e-06	1.19e-05	1.37587
P_WILLER_ATRIALFIBRI	E089	Fetal Muscle Trunk	5.74e-06	5.04e-05	1.32887
P_WILLER_ATRIALFIBRI	E125	NH-A Astrocytes Primary Cells	6.74e-06	5.85e-05	1.32716
P_WILLER_ATRIALFIBRI	E114	A549 EtOH 0.02pct Lung Carcinoma Cell Line	7.84e-06	6.71e-05	1.32017
P_WILLER_ATRIALFIBRI	E056	Foreskin Fibroblast Primary Cells skin02	1.8e-05	0.000148953	1.29932
P_WILLER_ATRIALFIBRI	E013	hESC Derived CD56+ Mesoderm Cultured Cells	2.92e-05	0.000233534	1.33295
P_WILLER_ATRIALFIBRI	E119	HMEC Mammary Epithelial Primary Cells	7.01e-05	0.000530505	1.29521
P_WILLER_ATRIALFIBRI	E122	HUVEC Umbilical Vein Endothelial Primary Cells	0.000206986	0.00142307	1.27185
P_WILLER_ATRIALFIBRI	E017	MR90 fetal lung _broblasts Cell Line	0.000318388	0.00210357	1.26401
P_WILLER_ATRIALFIBRI	E087	Pancreatic Islets	0.000748052	0.00460309	1.33886
P_WILLER_ATRIALFIBRI	E068	Brain Anterior Caudate	0.00106973	0.00628638	1.21885
P_WILLER_ATRIALFIBRI	E091	Placenta	0.00133289	0.00764611	1.23685
P_WILLER_ATRIALFIBRI	E066	Liver	0.00151952	0.00857684	1.20944
P_WILLER_ATRIALFIBRI	E092	Fetal Stomach	0.00599401	0.0284871	1.1857
P_WILLER_ATRIALFIBRI	E088	Fetal Lung	0.0113364	0.0489425	1.18643
P_UKIBD_CD	E041	Primary T helper cells PMA-I stimulated	1.15e-124	5.26e-121	2.93473
P_UKIBD_CD	E040	Primary T helper memory cells from peripheral blood 1	2.64e-116	6.04e-113	3.18772
P_UKIBD_CD	E043	Primary T helper cells fromperipheralblood	4.48e-107	6.83e-104	2.86781
P_UKIBD_CD	E045	Primary T cells e_ector/memory enriched from peripheral blood	7.19e-100	6.58e-97	3.01665
P_UKIBD_CD	E042	Primary T helper 17 cells PMA-I stimulated	4.96e-99	3.78e-96	2.82059
P_UKIBD_CD	E044	Primary T regulatory cells fromperipheralblood	4e-98	2.62e-95	2.81092
P_UKIBD_CD	E046	Primary Natural Killer cells from peripheral blood	7.52e-97	3.82e-94	2.79083
P_UKIBD_CD	E039	Primary T helper naive cells fromperipheralblood	6.34e-92	2.9e-89	2.72414
P_UKIBD_CD	E037	Primary T helper memory cells from peripheral blood 2	7.34e-91	3.05e-88	2.71107
P_UKIBD_CD	E034	Primary T cells fromperipheralblood	3.11e-88	1.09e-85	2.67469
P_UKIBD_CD	E030	Primary neutrophils from peripheral blood	5.55e-87	1.81e-84	2.51494
P_UKIBD_CD	E038	Primary T helper naive cells from peripheral blood	2.04e-86	6.23e-84	2.75126
P_UKIBD_CD	E031	Primary B cells from cord blood	6.02e-78	1.53e-75	2.67924
P_UKIBD_CD	E047	Primary T CD8+ naive cells from peripheral blood	2.79e-76	6.38e-74	2.6041
P_UKIBD_CD	E048	Primary T CD8+ memory cells from peripheral blood	7.34e-75	1.6e-72	2.57893
P_UKIBD_CD	E032	Primary B cells from peripheral blood	8.58e-66	1.27e-63	2.37511
P_UKIBD_CD	E029	Primary monocytes from peripheral blood	9e-60	1.11e-57	2.26703
P_UKIBD_CD	E033	Primary T cells from cord blood	1.06e-54	1.08e-52	2.46581
P_UKIBD_CD	E124	Monocytes-CD14+ RO01746 Primary Cells	6.02e-54	5.85e-52	2.11827
P_UKIBD_CD	E036	Primary hematopoietic stem cells short term culture	4.51e-49	3.82e-47	2.1069
P_UKIBD_CD	E062	Primary mononuclear cells fromperipheralblood	1.11e-47	8.88e-46	2.38011
P_UKIBD_CD	E035	Primary hematopoietic stem cells	2.13e-47	1.68e-45	2.22437
P_UKIBD_CD	E116	GM12878 Lymphoblastoid Cells	4.76e-46	3.51e-44	2.14883
P_UKIBD_CD	E050	Primary hematopoietic stem cells G-CSF-mobilized Female	5.8e-46	4.21e-44	2.05359
P_UKIBD_CD	E093	Fetal Thymus	3.93e-43	2.68e-41	2.10168
P_UKIBD_CD	E113	Spleen	8.34e-41	5.3e-39	2.17402
P_UKIBD_CD	E051	Primary hematopoietic stem cells G-CSF-mobilized Male	1.96e-38	1.18e-36	1.92885
P_UKIBD_CD	E109	Small Intestine	4.82e-36	2.62e-34	2.11355
P_UKIBD_CD	E106	Sigmoid Colon	2.85e-28	1.21e-26	1.92559
P_UKIBD_CD	E112	Thymus	3.49e-27	1.39e-25	1.95722
P_UKIBD_CD	E075	Colonic Mucosa	1.58e-26	6.02e-25	1.87294
P_UKIBD_CD	E077	Duodenum Mucosa	2.76e-23	9.2e-22	1.73242
P_UKIBD_CD	E101	Rectal Mucosa Donor 29	2.73e-21	7.9e-20	1.71407
P_UKIBD_CD	E115	Dnd41 TCell Leukemia Cell Line	6.57e-21	1.8e-19	1.73553
P_UKIBD_CD	E096	Lung	2.41e-17	5.2e-16	1.73157
P_UKIBD_CD	E110	Stomach Mucosa	1.5e-16	3.11e-15	1.61593
P_UKIBD_CD	E078	Duodenum Smooth Muscle	3.88e-15	7.55e-14	1.56386
P_UKIBD_CD	E091	Placenta	6.86e-15	1.31e-13	1.5955
P_UKIBD_CD	E063	Adipose Nuclei	3.54e-14	6.5e-13	1.50768
P_UKIBD_CD	E066	Liver	4.34e-14	7.94e-13	1.52089
P_UKIBD_CD	E079	Esophagus	4.74e-13	8.03e-12	1.65283
P_UKIBD_CD	E102	Rectal Mucosa Donor 31	1.46e-12	2.42e-11	1.52777
P_UKIBD_CD	E123	K562 Leukemia Cells	4.13e-09	5.18e-08	1.4669
P_UKIBD_CD	E118	HepG2 Hepatocellular Carcinoma Cell Line	6.06e-08	7e-07	1.41079
P_UKIBD_CD	E105	Right Ventricle	7e-08	8.04e-07	1.42189
P_UKIBD_CD	E027	Breast Myoepithelial Primary Cells	1.88e-07	2.03e-06	1.37836
P_UKIBD_CD	E076	Colon Smooth Muscle	4.01e-07	4.09e-06	1.34838
P_UKIBD_CD	E103	Rectal Smooth Muscle	5.64e-07	5.69e-06	1.36582
P_UKIBD_CD	E085	Fetal Intestine Small	1.26e-06	1.21e-05	1.3258
P_UKIBD_CD	E059	Foreskin Melanocyte Primary Cells skin01	1.62e-06	1.54e-05	1.41087
P_UKIBD_CD	E094	Gastric	1.67e-06	1.58e-05	1.47949
P_UKIBD_CD	E108	Skeletal Muscle Female	2.72e-06	2.49e-05	1.30099
P_UKIBD_CD	E057	Foreskin Keratinocyte Primary Cells skin02	4.42e-06	3.95e-05	1.32954
P_UKIBD_CD	E099	Placenta Amnion	7.45e-06	6.41e-05	1.39203
P_UKIBD_CD	E087	Pancreatic Islets	1.34e-05	0.000112832	1.41836
P_UKIBD_CD	E056	Foreskin Fibroblast Primary Cells skin02	2.59e-05	0.000209085	1.27338
P_UKIBD_CD	E084	Fetal Intestine Large	3.46e-05	0.000271986	1.271
P_UKIBD_CD	E098	Pancreas	8.15e-05	0.000601665	1.36002
P_UKIBD_CD	E111	Stomach Smooth Muscle	9.69e-05	0.000709164	1.26713
P_UKIBD_CD	E107	Skeletal Muscle Male	0.000162618	0.00115809	1.23563
P_UKIBD_CD	E117	HeLa-S3 Cervical Carcinoma Cell Line	0.000253159	0.00171727	1.24383
P_UKIBD_CD	E055	Foreskin Fibroblast Primary Cells skin01	0.000301119	0.00200328	1.22454
P_UKIBD_CD	E114	A549 EtOH 0.02pct Lung Carcinoma Cell Line	0.000783705	0.00479024	1.21452
P_UKIBD_CD	E095	Left Ventricle	0.000863633	0.00521602	1.24664
P_UKIBD_CD	E028	Breast variant Human Mammary Epithelial Cells (vHMEC)	0.00128208	0.00739295	1.22489
P_UKIBD_CD	E006	H1 Derived Mesenchymal Stem Cells	0.00214478	0.0115773	1.23093
P_UKIBD_CD	E058	Foreskin Keratinocyte Primary Cells skin03	0.00249574	0.0132835	1.19697
P_UKIBD_CD	E104	Right Atrium	0.00250336	0.0133086	1.23536
P_UKIBD_CD	E128	NHLF Lung Fibroblast Primary Cells	0.00329621	0.0169329	1.19981
P_UKIBD_CD	E127	NHEK-Epidermal Keratinocyte Primary Cells	0.00403109	0.0202085	1.17967
P_UKIBD_CD	E017	MR90 fetal lung _broblasts Cell Line	0.00858002	0.0386481	1.16948
P_UKIBD_CD	E065	Aorta	0.00939207	0.0417304	1.22378
P_UKIBD_CD	E005	H1 BMP4 Derived Trophoblast Cultured Cells	0.00994911	0.0438221	1.20524
P_UKIBD_CD	E119	HMEC Mammary Epithelial Primary Cells	0.0106703	0.0465503	1.16442
P_GIANT_HIP	E025	Adipose Derived Mesenchymal Stem Cell Cultured Cells	3.77e-08	4.38e-07	2.02627
P_GIANT_HIP	E114	A549 EtOH 0.02pct Lung Carcinoma Cell Line	5.16e-08	5.99e-07	2.15622
P_GIANT_HIP	E129	Osteoblast Primary Cells	2.71e-07	2.84e-06	1.98177
P_GIANT_HIP	E049	Mesenchymal Stem Cell Derived Chondrocyte Cultured Cells	1.16e-06	1.12e-05	1.93327
P_GIANT_HIP	E023	Mesenchymal Stem Cell Derived Adipocyte Cultured Cells	3.56e-06	3.22e-05	1.84232
P_GIANT_HIP	E126	NHDF-Ad Adult Dermal Fibroblast Primary Cells	0.000161428	0.00115141	1.78667
P_GIANT_HIP	E087	Pancreatic Islets	0.000287229	0.00192271	1.98991
P_GIANT_HIP	E071	Brain Hippocampus Middle	0.000471561	0.00303232	1.61096
P_GIANT_HIP	E128	NHLF Lung Fibroblast Primary Cells	0.00059452	0.00374916	1.69801
P_GIANT_HIP	E068	Brain Anterior Caudate	0.00064113	0.00399898	1.63667
P_GIANT_HIP	E069	Brain Cingulate Gyrus	0.000675447	0.00419016	1.61799
P_GIANT_HIP	E061	Foreskin Melanocyte Primary Cells skin03	0.000781118	0.00478082	1.71576
P_GIANT_HIP	E063	Adipose Nuclei	0.000789724	0.00481415	1.60681
P_GIANT_HIP	E026	Bone Marrow Derived Cultured Mesenchymal Stem Cells	0.00101473	0.00600173	1.58169
P_GIANT_HIP	E073	Brain Dorsolateral Prefrontal Cortex	0.00122021	0.00707074	1.61738
P_GIANT_HIP	E119	HMEC Mammary Epithelial Primary Cells	0.0013217	0.007601	1.64578
P_GIANT_HIP	E013	hESC Derived CD56+ Mesoderm Cultured Cells	0.00172133	0.00952776	1.65428
P_GIANT_HIP	E117	HeLa-S3 Cervical Carcinoma Cell Line	0.00180631	0.00993794	1.59806
P_GIANT_HIP	E056	Foreskin Fibroblast Primary Cells skin02	0.0022004	0.0118495	1.56499
P_GIANT_HIP	E115	Dnd41 TCell Leukemia Cell Line	0.00240063	0.012837	1.60698
P_GIANT_HIP	E055	Foreskin Fibroblast Primary Cells skin01	0.00256314	0.0135633	1.52612
P_GIANT_HIP	E072	Brain Inferior Temporal Lobe	0.00359019	0.0182585	1.51286
P_GIANT_HIP	E052	Muscle Satellite Cultured Cells	0.00409767	0.0204366	1.48943
P_GIANT_HIP	E125	NH-A Astrocytes Primary Cells	0.0087113	0.0391238	1.47762
P_PGC_BIP	E049	Mesenchymal Stem Cell Derived Chondrocyte Cultured Cells	0.00831151	0.0375868	3.69595
P_GIANT_WHR	E025	Adipose Derived Mesenchymal Stem Cell Cultured Cells	8.29e-11	1.22e-09	3.00401
P_GIANT_WHR	E023	Mesenchymal Stem Cell Derived Adipocyte Cultured Cells	2.97e-10	4.1e-09	2.93302
P_GIANT_WHR	E049	Mesenchymal Stem Cell Derived Chondrocyte Cultured Cells	5.8e-09	7.21e-08	2.77647
P_GIANT_WHR	E063	Adipose Nuclei	9.7e-08	1.08e-06	2.64253
P_GIANT_WHR	E129	Osteoblast Primary Cells	3.25e-07	3.35e-06	2.48612
P_GIANT_WHR	E126	NHDF-Ad Adult Dermal Fibroblast Primary Cells	1.72e-06	1.63e-05	2.53257
P_GIANT_WHR	E026	Bone Marrow Derived Cultured Mesenchymal Stem Cells	4.16e-06	3.74e-05	2.30168
P_GIANT_WHR	E114	A549 EtOH 0.02pct Lung Carcinoma Cell Line	7.63e-05	0.000568767	2.16757
P_GIANT_WHR	E088	Fetal Lung	0.000934003	0.00556749	2.05083
P_GIANT_WHR	E052	Muscle Satellite Cultured Cells	0.00175917	0.00971369	1.79382
P_GIANT_WHR	E120	HSMM Skeletal Muscle Myoblasts Cells	0.00355039	0.0180963	1.8203
P_GIANT_WHR	E108	Skeletal Muscle Female	0.00723937	0.0332647	1.67887
P_GIANT_WHR	E013	hESC Derived CD56+ Mesoderm Cultured Cells	0.00985459	0.0434476	1.75326
P_TAGC_ASTHMA	E043	Primary T helper cells fromperipheralblood	1.54e-27	6.22e-26	3.14297
P_TAGC_ASTHMA	E041	Primary T helper cells PMA-I stimulated	5.58e-27	2.2e-25	2.96742
P_TAGC_ASTHMA	E039	Primary T helper naive cells fromperipheralblood	6.12e-23	2.01e-21	2.91183
P_TAGC_ASTHMA	E046	Primary Natural Killer cells from peripheral blood	1.68e-22	5.39e-21	2.90268
P_TAGC_ASTHMA	E040	Primary T helper memory cells from peripheral blood 1	3.74e-21	1.06e-19	3.02428
P_TAGC_ASTHMA	E047	Primary T CD8+ naive cells from peripheral blood	5.73e-21	1.59e-19	2.9019
P_TAGC_ASTHMA	E038	Primary T helper naive cells from peripheral blood	2.84e-19	7.22e-18	2.82404
P_TAGC_ASTHMA	E042	Primary T helper 17 cells PMA-I stimulated	2.87e-19	7.24e-18	2.75306
P_TAGC_ASTHMA	E034	Primary T cells fromperipheralblood	4.51e-18	1.04e-16	2.63422
P_TAGC_ASTHMA	E037	Primary T helper memory cells from peripheral blood 2	8.09e-17	1.7e-15	2.5627
P_TAGC_ASTHMA	E048	Primary T CD8+ memory cells from peripheral blood	1.54e-13	2.72e-12	2.42497
P_TAGC_ASTHMA	E045	Primary T cells e_ector/memory enriched from peripheral blood	9.44e-13	1.58e-11	2.43456
P_TAGC_ASTHMA	E032	Primary B cells from peripheral blood	4.13e-11	6.3e-10	2.16996
P_TAGC_ASTHMA	E031	Primary B cells from cord blood	5.8e-11	8.67e-10	2.2144
P_TAGC_ASTHMA	E033	Primary T cells from cord blood	7.94e-11	1.17e-09	2.34486
P_TAGC_ASTHMA	E093	Fetal Thymus	8.57e-11	1.26e-09	2.16553
P_TAGC_ASTHMA	E100	Psoas Muscle	1.32e-10	1.89e-09	2.38961
P_TAGC_ASTHMA	E044	Primary T regulatory cells fromperipheralblood	3.27e-10	4.49e-09	2.13789
P_TAGC_ASTHMA	E075	Colonic Mucosa	6.25e-10	8.43e-09	2.19533
P_TAGC_ASTHMA	E062	Primary mononuclear cells fromperipheralblood	5.25e-09	6.54e-08	2.24259
P_TAGC_ASTHMA	E096	Lung	6.84e-09	8.45e-08	2.18162
P_TAGC_ASTHMA	E077	Duodenum Mucosa	9.07e-09	1.11e-07	1.96799
P_TAGC_ASTHMA	E113	Spleen	1.77e-08	2.1e-07	2.10801
P_TAGC_ASTHMA	E030	Primary neutrophils from peripheral blood	2.13e-08	2.51e-07	1.86944
P_TAGC_ASTHMA	E109	Small Intestine	2.23e-08	2.62e-07	2.12086
P_TAGC_ASTHMA	E110	Stomach Mucosa	8.14e-08	9.26e-07	1.91618
P_TAGC_ASTHMA	E106	Sigmoid Colon	9.39e-08	1.05e-06	2.0092
P_TAGC_ASTHMA	E105	Right Ventricle	1.54e-06	1.47e-05	1.89173
P_TAGC_ASTHMA	E116	GM12878 Lymphoblastoid Cells	2.01e-06	1.88e-05	1.81598
P_TAGC_ASTHMA	E104	Right Atrium	5.09e-06	4.51e-05	1.89021
P_TAGC_ASTHMA	E095	Left Ventricle	5.18e-06	4.58e-05	1.82198
P_TAGC_ASTHMA	E112	Thymus	2.96e-05	0.000235966	1.79687
P_TAGC_ASTHMA	E107	Skeletal Muscle Male	4.48e-05	0.000346416	1.61212
P_TAGC_ASTHMA	E102	Rectal Mucosa Donor 31	0.000171829	0.00121048	1.61239
P_TAGC_ASTHMA	E027	Breast Myoepithelial Primary Cells	0.000660829	0.00410504	1.55186
P_TAGC_ASTHMA	E091	Placenta	0.00105416	0.00620284	1.53487
P_TAGC_ASTHMA	E101	Rectal Mucosa Donor 29	0.00111109	0.0065127	1.51428
P_TAGC_ASTHMA	E090	Fetal Muscle Leg	0.00142042	0.00809744	1.47309
P_TAGC_ASTHMA	E066	Liver	0.0015902	0.00887715	1.46677
P_TAGC_ASTHMA	E063	Adipose Nuclei	0.00265106	0.0139639	1.42446
P_TAGC_ASTHMA	E108	Skeletal Muscle Female	0.00327653	0.0168507	1.40952
P_TAGC_ASTHMA	E029	Primary monocytes from peripheral blood	0.00454809	0.0222871	1.41347
P_TAGC_ASTHMA	E089	Fetal Muscle Trunk	0.00464334	0.0226567	1.42503
P_TAGC_ASTHMA	E115	Dnd41 TCell Leukemia Cell Line	0.00525285	0.0254407	1.44786
P_TAGC_ASTHMA	E123	K562 Leukemia Cells	0.00568858	0.0272337	1.4637
P_TAGC_ASTHMA	E085	Fetal Intestine Small	0.00628334	0.029562	1.39528
P_TAGC_ASTHMA	E050	Primary hematopoietic stem cells G-CSF-mobilized Female	0.00677965	0.0315006	1.38174
P_TAGC_ASTHMA	E035	Primary hematopoietic stem cells	0.00879793	0.039442	1.42133
P_TAGC_ASTHMA	E092	Fetal Stomach	0.0110305	0.0478023	1.36509
P_LOOS_BEATSTMN	E105	Right Ventricle	3.37e-09	4.27e-08	2.70927
P_LOOS_BEATSTMN	E095	Left Ventricle	1.09e-05	9.21e-05	2.24499
P_LOOS_BEATSTMN	E083	Fetal Heart	0.000152005	0.001091	1.90656
P_LOOS_BEATSTMN	E104	Right Atrium	0.00677279	0.0315006	1.72445
P_SSGAC_COLLEGE	E093	Fetal Thymus	3.86e-05	0.000302302	6.68669
P_SSGAC_COLLEGE	E085	Fetal Intestine Small	0.000159957	0.00114448	5.83698
P_SSGAC_COLLEGE	E033	Primary T cells from cord blood	0.000184672	0.00129298	5.77197
P_SSGAC_COLLEGE	E032	Primary B cells from peripheral blood	0.000224944	0.00154189	5.40619
P_SSGAC_COLLEGE	E102	Rectal Mucosa Donor 31	0.0007429	0.00457755	5.08453
P_SSGAC_COLLEGE	E115	Dnd41 TCell Leukemia Cell Line	0.000793202	0.00482892	4.89933
P_SSGAC_COLLEGE	E095	Left Ventricle	0.000850687	0.00514463	5.69264
P_SSGAC_COLLEGE	E110	Stomach Mucosa	0.00105315	0.00620284	4.86723
P_SSGAC_COLLEGE	E096	Lung	0.00133795	0.00766552	5.05813
P_SSGAC_COLLEGE	E088	Fetal Lung	0.00160438	0.0089454	5.22029
P_SSGAC_COLLEGE	E116	GM12878 Lymphoblastoid Cells	0.00161144	0.0089738	4.476
P_SSGAC_COLLEGE	E123	K562 Leukemia Cells	0.00180183	0.00992524	4.97657
P_SSGAC_COLLEGE	E124	Monocytes-CD14+ RO01746 Primary Cells	0.00230458	0.0123631	4.09703
P_SSGAC_COLLEGE	E065	Aorta	0.00244	0.0130171	5.33399
P_SSGAC_COLLEGE	E097	Ovary	0.004783	0.0232637	4.69643
P_SSGAC_COLLEGE	E038	Primary T helper naive cells from peripheral blood	0.00582814	0.0277855	4.05064
P_SSGAC_COLLEGE	E075	Colonic Mucosa	0.00661402	0.0308879	4.05526
P_SSGAC_COLLEGE	E107	Skeletal Muscle Male	0.00696664	0.0321407	3.69444
P_SSGAC_COLLEGE	E108	Skeletal Muscle Female	0.00721765	0.0331983	3.67252
P_SSGAC_COLLEGE	E048	Primary T CD8+ memory cells from peripheral blood	0.00728389	0.0334021	3.89858
P_SSGAC_COLLEGE	E078	Duodenum Smooth Muscle	0.00781865	0.035644	4.04852
P_SSGAC_COLLEGE	E077	Duodenum Mucosa	0.00781954	0.035644	4.04844
P_SSGAC_COLLEGE	E092	Fetal Stomach	0.00783995	0.0357014	4.04652
P_SSGAC_COLLEGE	E036	Primary hematopoietic stem cells short term culture	0.00849739	0.0383137	3.48544
P_SSGAC_COLLEGE	E103	Rectal Smooth Muscle	0.00968064	0.0428045	3.70483
P_SSGAC_COLLEGE	E039	Primary T helper naive cells fromperipheralblood	0.010202	0.0448926	3.74966
P_SSGAC_COLLEGE	E045	Primary T cells e_ector/memory enriched from peripheral blood	0.0103555	0.045437	3.65896
P_SSGAC_COLLEGE	E037	Primary T helper memory cells from peripheral blood 2	0.0107842	0.0469576	3.71058
P_SSGAC_COLLEGE	E112	Thymus	0.010923	0.0474712	4.1701
P_UKIBD_IBD	E046	Primary Natural Killer cells from peripheral blood	7.86e-71	1.38e-68	2.40968
P_UKIBD_IBD	E041	Primary T helper cells PMA-I stimulated	9.66e-69	1.58e-66	2.25281
P_UKIBD_IBD	E042	Primary T helper 17 cells PMA-I stimulated	6.67e-67	1.02e-64	2.3632
P_UKIBD_IBD	E040	Primary T helper memory cells from peripheral blood 1	3.34e-62	4.49e-60	2.3849
P_UKIBD_IBD	E045	Primary T cells e_ector/memory enriched from peripheral blood	3.24e-57	3.62e-55	2.35058
P_UKIBD_IBD	E031	Primary B cells from cord blood	2.13e-55	2.27e-53	2.29066
P_UKIBD_IBD	E030	Primary neutrophils from peripheral blood	3.26e-55	3.39e-53	2.08144
P_UKIBD_IBD	E043	Primary T helper cells fromperipheralblood	2.64e-54	2.62e-52	2.15162
P_UKIBD_IBD	E037	Primary T helper memory cells from peripheral blood 2	3.36e-53	3.2e-51	2.17227
P_UKIBD_IBD	E034	Primary T cells fromperipheralblood	1.26e-52	1.18e-50	2.16935
P_UKIBD_IBD	E044	Primary T regulatory cells fromperipheralblood	6.77e-50	5.96e-48	2.14323
P_UKIBD_IBD	E032	Primary B cells from peripheral blood	1.12e-46	8.51e-45	2.06011
P_UKIBD_IBD	E038	Primary T helper naive cells from peripheral blood	2.1e-45	1.48e-43	2.13608
P_UKIBD_IBD	E039	Primary T helper naive cells fromperipheralblood	1.09e-42	7.2e-41	2.02976
P_UKIBD_IBD	E047	Primary T CD8+ naive cells from peripheral blood	3.44e-39	2.13e-37	2.02455
P_UKIBD_IBD	E035	Primary hematopoietic stem cells	1.43e-38	8.7e-37	2.0289
P_UKIBD_IBD	E116	GM12878 Lymphoblastoid Cells	2.25e-37	1.31e-35	1.96338
P_UKIBD_IBD	E029	Primary monocytes from peripheral blood	6.08e-37	3.39e-35	1.90337
P_UKIBD_IBD	E113	Spleen	1.07e-36	5.9e-35	2.05767
P_UKIBD_IBD	E048	Primary T CD8+ memory cells from peripheral blood	6.67e-35	3.59e-33	1.95987
P_UKIBD_IBD	E036	Primary hematopoietic stem cells short term culture	1.1e-34	5.85e-33	1.85707
P_UKIBD_IBD	E109	Small Intestine	1.9e-33	9.99e-32	2.02029
P_UKIBD_IBD	E050	Primary hematopoietic stem cells G-CSF-mobilized Female	2.53e-33	1.31e-31	1.82562
P_UKIBD_IBD	E093	Fetal Thymus	6.06e-31	2.92e-29	1.85806
P_UKIBD_IBD	E075	Colonic Mucosa	2.02e-29	9.25e-28	1.88736
P_UKIBD_IBD	E051	Primary hematopoietic stem cells G-CSF-mobilized Male	3.51e-29	1.54e-27	1.74217
P_UKIBD_IBD	E124	Monocytes-CD14+ RO01746 Primary Cells	6.58e-28	2.74e-26	1.71553
P_UKIBD_IBD	E106	Sigmoid Colon	1.33e-26	5.11e-25	1.85237
P_UKIBD_IBD	E062	Primary mononuclear cells fromperipheralblood	5.99e-26	2.21e-24	1.92656
P_UKIBD_IBD	E033	Primary T cells from cord blood	2.89e-25	1.04e-23	1.87949
P_UKIBD_IBD	E101	Rectal Mucosa Donor 29	1.68e-21	4.99e-20	1.68691
P_UKIBD_IBD	E077	Duodenum Mucosa	2.79e-21	8.03e-20	1.667
P_UKIBD_IBD	E091	Placenta	4.82e-18	1.1e-16	1.64204
P_UKIBD_IBD	E096	Lung	1.57e-17	3.44e-16	1.7059
P_UKIBD_IBD	E110	Stomach Mucosa	4.73e-16	9.57e-15	1.58199
P_UKIBD_IBD	E102	Rectal Mucosa Donor 31	2.55e-15	5e-14	1.56926
P_UKIBD_IBD	E112	Thymus	5.06e-15	9.77e-14	1.64386
P_UKIBD_IBD	E115	Dnd41 TCell Leukemia Cell Line	6.02e-13	1.02e-11	1.52498
P_UKIBD_IBD	E078	Duodenum Smooth Muscle	1.05e-12	1.75e-11	1.48371
P_UKIBD_IBD	E066	Liver	1.89e-11	2.94e-10	1.43815
P_UKIBD_IBD	E118	HepG2 Hepatocellular Carcinoma Cell Line	5.65e-11	8.53e-10	1.48585
P_UKIBD_IBD	E063	Adipose Nuclei	5.7e-11	8.57e-10	1.41596
P_UKIBD_IBD	E084	Fetal Intestine Large	2.93e-10	4.08e-09	1.41469
P_UKIBD_IBD	E085	Fetal Intestine Small	6.25e-10	8.43e-09	1.40854
P_UKIBD_IBD	E079	Esophagus	1.1e-09	1.47e-08	1.52284
P_UKIBD_IBD	E105	Right Ventricle	1.04e-08	1.27e-07	1.43462
P_UKIBD_IBD	E027	Breast Myoepithelial Primary Cells	3.22e-08	3.75e-07	1.38506
P_UKIBD_IBD	E123	K562 Leukemia Cells	8.26e-08	9.34e-07	1.40534
P_UKIBD_IBD	E092	Fetal Stomach	1.43e-07	1.57e-06	1.34701
P_UKIBD_IBD	E094	Gastric	1.61e-07	1.75e-06	1.50767
P_UKIBD_IBD	E056	Foreskin Fibroblast Primary Cells skin02	4.04e-07	4.1e-06	1.32311
P_UKIBD_IBD	E099	Placenta Amnion	8.32e-07	8.23e-06	1.41608
P_UKIBD_IBD	E090	Fetal Muscle Leg	1.57e-06	1.49e-05	1.30304
P_UKIBD_IBD	E076	Colon Smooth Muscle	2.46e-06	2.27e-05	1.30895
P_UKIBD_IBD	E059	Foreskin Melanocyte Primary Cells skin01	2.62e-06	2.41e-05	1.38687
P_UKIBD_IBD	E080	Fetal Adrenal Gland	3e-06	2.73e-05	1.30268
P_UKIBD_IBD	E103	Rectal Smooth Muscle	3.78e-06	3.41e-05	1.3211
P_UKIBD_IBD	E055	Foreskin Fibroblast Primary Cells skin01	1.82e-05	0.000149936	1.26033
P_UKIBD_IBD	E098	Pancreas	3.3e-05	0.00026019	1.36526
P_UKIBD_IBD	E087	Pancreatic Islets	5.35e-05	0.000411712	1.37198
P_UKIBD_IBD	E057	Foreskin Keratinocyte Primary Cells skin02	0.000165438	0.00117269	1.25338
P_UKIBD_IBD	E100	Psoas Muscle	0.00025981	0.00175199	1.29918
P_UKIBD_IBD	E107	Skeletal Muscle Male	0.000372362	0.00243206	1.21262
P_UKIBD_IBD	E111	Stomach Smooth Muscle	0.000627131	0.00393312	1.22108
P_UKIBD_IBD	E108	Skeletal Muscle Female	0.000640964	0.00399898	1.20207
P_UKIBD_IBD	E095	Left Ventricle	0.000755564	0.00463683	1.23955
P_UKIBD_IBD	E089	Fetal Muscle Trunk	0.000902893	0.00542447	1.20845
P_UKIBD_IBD	E104	Right Atrium	0.0013246	0.00760815	1.24179
P_UKIBD_IBD	E006	H1 Derived Mesenchymal Stem Cells	0.00139655	0.00797131	1.23153
P_UKIBD_IBD	E117	HeLa-S3 Cervical Carcinoma Cell Line	0.00158002	0.00884191	1.19827
P_UKIBD_IBD	E088	Fetal Lung	0.00311139	0.0160556	1.1998
P_UKIBD_IBD	E086	Fetal Kidney	0.00439723	0.021664	1.22171
P_UKIBD_IBD	E065	Aorta	0.00590855	0.0281102	1.23032
P_UKIBD_IBD	E028	Breast variant Human Mammary Epithelial Cells (vHMEC)	0.00630462	0.0296246	1.17777
P_UKIBD_IBD	E005	H1 BMP4 Derived Trophoblast Cultured Cells	0.00693067	0.0320719	1.20816
P_UKIBD_IBD	E022	iPS DF 19.11 Cells	0.0102299	0.0449721	1.20631
P_IGAP_AZ	E066	Liver	2.4e-18	5.6e-17	3.20571
P_IGAP_AZ	E124	Monocytes-CD14+ RO01746 Primary Cells	1.78e-15	3.52e-14	2.85967
P_IGAP_AZ	E029	Primary monocytes from peripheral blood	2.76e-12	4.5e-11	2.70223
P_IGAP_AZ	E116	GM12878 Lymphoblastoid Cells	2.19e-10	3.08e-09	2.55922
P_IGAP_AZ	E098	Pancreas	1.5e-07	1.64e-06	2.56675
P_IGAP_AZ	E032	Primary B cells from peripheral blood	2.38e-07	2.51e-06	2.1584
P_IGAP_AZ	E084	Fetal Intestine Large	3.29e-07	3.38e-06	2.13405
P_IGAP_AZ	E046	Primary Natural Killer cells from peripheral blood	4.82e-07	4.87e-06	2.20336
P_IGAP_AZ	E036	Primary hematopoietic stem cells short term culture	7.82e-07	7.78e-06	2.09127
P_IGAP_AZ	E031	Primary B cells from cord blood	1.04e-06	1.01e-05	2.26841
P_IGAP_AZ	E113	Spleen	1.1e-06	1.07e-05	2.25174
P_IGAP_AZ	E118	HepG2 Hepatocellular Carcinoma Cell Line	2.32e-06	2.15e-05	2.13385
P_IGAP_AZ	E061	Foreskin Melanocyte Primary Cells skin03	4.5e-06	4.01e-05	2.08766
P_IGAP_AZ	E050	Primary hematopoietic stem cells G-CSF-mobilized Female	4.73e-06	4.2e-05	1.96339
P_IGAP_AZ	E051	Primary hematopoietic stem cells G-CSF-mobilized Male	5.3e-06	4.68e-05	1.93785
P_IGAP_AZ	E085	Fetal Intestine Small	1.6e-05	0.000133289	1.92367
P_IGAP_AZ	E123	K562 Leukemia Cells	2.34e-05	0.000190151	2.03344
P_IGAP_AZ	E079	Esophagus	0.000194374	0.00135469	1.99971
P_IGAP_AZ	E110	Stomach Mucosa	0.00020187	0.0013963	1.8171
P_IGAP_AZ	E035	Primary hematopoietic stem cells	0.000289561	0.00193549	1.83797
P_IGAP_AZ	E075	Colonic Mucosa	0.000301456	0.00200328	1.83452
P_IGAP_AZ	E077	Duodenum Mucosa	0.000330543	0.00217445	1.76118
P_IGAP_AZ	E059	Foreskin Melanocyte Primary Cells skin01	0.000349693	0.00229054	1.94246
P_IGAP_AZ	E030	Primary neutrophils from peripheral blood	0.000435242	0.00281461	1.67854
P_IGAP_AZ	E073	Brain Dorsolateral Prefrontal Cortex	0.000477078	0.00306348	1.74374
P_IGAP_AZ	E074	Brain Substantia Nigra	0.000614273	0.00385777	1.68753
P_IGAP_AZ	E101	Rectal Mucosa Donor 29	0.000986171	0.00585555	1.70564
P_IGAP_AZ	E087	Pancreatic Islets	0.00103334	0.00609601	1.97776
P_IGAP_AZ	E096	Lung	0.00147438	0.00833235	1.77825
P_IGAP_AZ	E071	Brain Hippocampus Middle	0.00157241	0.00882525	1.58289
P_IGAP_AZ	E080	Fetal Adrenal Gland	0.00167765	0.00929721	1.63693
P_IGAP_AZ	E063	Adipose Nuclei	0.00200922	0.0109359	1.60194
P_IGAP_AZ	E002	ES-WA7 Cells	0.00271573	0.0142226	1.89595
P_IGAP_AZ	E105	Right Ventricle	0.00276997	0.0144901	1.66516
P_IGAP_AZ	E078	Duodenum Smooth Muscle	0.00288279	0.0150286	1.60487
P_IGAP_AZ	E021	iPS DF 6.9 Cells	0.0036065	0.0182953	1.88171
P_IGAP_AZ	E005	H1 BMP4 Derived Trophoblast Cultured Cells	0.00393842	0.0198091	1.72873
P_IGAP_AZ	E068	Brain Anterior Caudate	0.00422227	0.0209373	1.55396
P_IGAP_AZ	E022	iPS DF 19.11 Cells	0.00532295	0.0257257	1.76386
P_IGAP_AZ	E054	Ganglion Eminence derived primary cultured neurospheres	0.00639511	0.0299574	1.65626
P_IGAP_AZ	E082	Fetal Brain Female	0.00793983	0.0360486	1.62994
P_IGAP_AZ	E056	Foreskin Fibroblast Primary Cells skin02	0.00820193	0.0371279	1.50059
P_IGAP_AZ	E011	hESC Derived CD184+ Endoderm Cultured Cells	0.0106374	0.0464832	1.62135
P_IGAP_AZ	E108	Skeletal Muscle Female	0.0110275	0.0478023	1.46089
P_IGAP_AZ	E094	Gastric	0.0110636	0.0479003	1.71986
P_MAGIC_HOMA-B	E057	Foreskin Keratinocyte Primary Cells skin02	0.00102981	0.00608306	16.1816
P_MAGIC_HOMA-B	E058	Foreskin Keratinocyte Primary Cells skin03	0.00928372	0.0413696	7.40677
P_MEGASTROKE_CES	E099	Placenta Amnion	2.64e-05	0.000212462	6.75546
P_MEGASTROKE_CES	E011	hESC Derived CD184+ Endoderm Cultured Cells	3.36e-05	0.000264906	6.6151
P_MEGASTROKE_CES	E013	hESC Derived CD56+ Mesoderm Cultured Cells	0.000554266	0.00352448	5.11366
P_MEGASTROKE_CES	E098	Pancreas	0.000756708	0.00463762	5.16023
P_MEGASTROKE_CES	E005	H1 BMP4 Derived Trophoblast Cultured Cells	0.000838125	0.00508211	5.26598
P_MEGASTROKE_CES	E018	iPS-15b Cells	0.00108205	0.00635062	4.43942
P_MEGASTROKE_CES	E086	Fetal Kidney	0.00146242	0.00829392	4.81041
P_MEGASTROKE_CES	E015	HUES6 Cells	0.00191458	0.0104707	4.19446
P_MEGASTROKE_CES	E091	Placenta	0.00224756	0.012075	4.18252
P_MEGASTROKE_CES	E107	Skeletal Muscle Male	0.00247136	0.013169	3.94073
P_MEGASTROKE_CES	E026	Bone Marrow Derived Cultured Mesenchymal Stem Cells	0.00349014	0.0178489	3.75537
P_MEGASTROKE_CES	E012	hESC Derived CD56+ Ectoderm Cultured Cells	0.00416335	0.0206676	4.99042
P_MEGASTROKE_CES	E014	HUES48 Cells	0.00531231	0.0257015	4.11388
P_MEGASTROKE_CES	E054	Ganglion Eminence derived primary cultured neurospheres	0.00570312	0.0272748	3.83158
P_MEGASTROKE_CES	E088	Fetal Lung	0.00574682	0.027455	4.06023
P_RA_RA	E032	Primary B cells from peripheral blood	1.68e-105	1.92e-102	3.55792
P_RA_RA	E116	GM12878 Lymphoblastoid Cells	7.21e-98	4.12e-95	3.53119
P_RA_RA	E040	Primary T helper memory cells from peripheral blood 1	9.78e-90	3.73e-87	3.57782
P_RA_RA	E031	Primary B cells from cord blood	1.77e-81	5.07e-79	3.43407
P_RA_RA	E041	Primary T helper cells PMA-I stimulated	6.61e-79	1.78e-76	3.01509
P_RA_RA	E045	Primary T cells e_ector/memory enriched from peripheral blood	1.64e-76	3.94e-74	3.3727
P_RA_RA	E044	Primary T regulatory cells fromperipheralblood	2.51e-74	5.21e-72	3.09904
P_RA_RA	E046	Primary Natural Killer cells from peripheral blood	6.86e-73	1.31e-70	3.08474
P_RA_RA	E042	Primary T helper 17 cells PMA-I stimulated	5.65e-69	9.57e-67	3.00291
P_RA_RA	E043	Primary T helper cells fromperipheralblood	1.75e-63	2.51e-61	2.83695
P_RA_RA	E048	Primary T CD8+ memory cells from peripheral blood	2.55e-62	3.53e-60	2.94446
P_RA_RA	E037	Primary T helper memory cells from peripheral blood 2	8.02e-62	1.05e-59	2.82711
P_RA_RA	E047	Primary T CD8+ naive cells from peripheral blood	6.56e-60	8.33e-58	2.87163
P_RA_RA	E038	Primary T helper naive cells from peripheral blood	2.31e-59	2.78e-57	2.89894
P_RA_RA	E039	Primary T helper naive cells fromperipheralblood	1.38e-58	1.61e-56	2.80084
P_RA_RA	E034	Primary T cells fromperipheralblood	7.45e-58	8.52e-56	2.7812
P_RA_RA	E033	Primary T cells from cord blood	1.69e-56	1.84e-54	3.01347
P_RA_RA	E062	Primary mononuclear cells fromperipheralblood	3.29e-51	2.95e-49	2.92337
P_RA_RA	E112	Thymus	3.93e-49	3.39e-47	2.83287
P_RA_RA	E093	Fetal Thymus	1.7e-46	1.27e-44	2.57889
P_RA_RA	E113	Spleen	1.44e-27	5.94e-26	2.25935
P_RA_RA	E101	Rectal Mucosa Donor 29	4.21e-22	1.32e-20	1.98883
P_RA_RA	E106	Sigmoid Colon	1.01e-21	3.06e-20	2.07422
P_RA_RA	E050	Primary hematopoietic stem cells G-CSF-mobilized Female	2.68e-21	7.81e-20	1.89391
P_RA_RA	E029	Primary monocytes from peripheral blood	4.82e-21	1.36e-19	1.9121
P_RA_RA	E051	Primary hematopoietic stem cells G-CSF-mobilized Male	1.97e-19	5.05e-18	1.81864
P_RA_RA	E077	Duodenum Mucosa	3.34e-19	8.39e-18	1.88769
P_RA_RA	E035	Primary hematopoietic stem cells	2.06e-18	4.84e-17	1.93515
P_RA_RA	E030	Primary neutrophils from peripheral blood	9.71e-18	2.2e-16	1.77584
P_RA_RA	E109	Small Intestine	9.88e-18	2.23e-16	1.98837
P_RA_RA	E102	Rectal Mucosa Donor 31	1.23e-17	2.73e-16	1.87206
P_RA_RA	E124	Monocytes-CD14+ RO01746 Primary Cells	1.78e-17	3.89e-16	1.75242
P_RA_RA	E075	Colonic Mucosa	1.81e-14	3.36e-13	1.8227
P_RA_RA	E096	Lung	1.54e-13	2.72e-12	1.84304
P_RA_RA	E036	Primary hematopoietic stem cells short term culture	7.41e-13	1.25e-11	1.66193
P_RA_RA	E110	Stomach Mucosa	1.57e-12	2.58e-11	1.70275
P_RA_RA	E115	Dnd41 TCell Leukemia Cell Line	1.21e-10	1.74e-09	1.66098
P_RA_RA	E094	Gastric	1.37e-10	1.96e-09	1.86664
P_RA_RA	E079	Esophagus	2.97e-10	4.1e-09	1.75002
P_RA_RA	E100	Psoas Muscle	4.76e-10	6.48e-09	1.73585
P_RA_RA	E027	Breast Myoepithelial Primary Cells	4.54e-09	5.69e-08	1.57692
P_RA_RA	E123	K562 Leukemia Cells	7.83e-07	7.78e-06	1.51013
P_RA_RA	E018	iPS-15b Cells	1.12e-06	1.08e-05	1.51042
P_RA_RA	E104	Right Atrium	4.33e-06	3.88e-05	1.50207
P_RA_RA	E078	Duodenum Smooth Muscle	5.59e-06	4.92e-05	1.41113
P_RA_RA	E008	H9 Cells	9.66e-06	8.23e-05	1.52908
P_RA_RA	E105	Right Ventricle	1.15e-05	9.73e-05	1.44759
P_RA_RA	E066	Liver	1.42e-05	0.000119446	1.3715
P_RA_RA	E003	H1 Cells	1.75e-05	0.000144692	1.47747
P_RA_RA	E057	Foreskin Keratinocyte Primary Cells skin02	2.34e-05	0.000190151	1.40274
P_RA_RA	E127	NHEK-Epidermal Keratinocyte Primary Cells	2.67e-05	0.000214517	1.36854
P_RA_RA	E063	Adipose Nuclei	4.31e-05	0.000334433	1.34282
P_RA_RA	E002	ES-WA7 Cells	7.07e-05	0.000534539	1.54141
P_RA_RA	E087	Pancreatic Islets	7.1e-05	0.000534863	1.49591
P_RA_RA	E119	HMEC Mammary Epithelial Primary Cells	7.38e-05	0.000552888	1.36324
P_RA_RA	E015	HUES6 Cells	0.000100988	0.000736388	1.37361
P_RA_RA	E095	Left Ventricle	0.000168532	0.00119277	1.37952
P_RA_RA	E058	Foreskin Keratinocyte Primary Cells skin03	0.000170643	0.00120398	1.33713
P_RA_RA	E099	Placenta Amnion	0.00019767	0.00137348	1.42356
P_RA_RA	E098	Pancreas	0.000254366	0.00172291	1.4377
P_RA_RA	E001	ES-I3 Cells	0.000280463	0.00188017	1.33845
P_RA_RA	E021	iPS DF 6.9 Cells	0.000405983	0.00264034	1.48349
P_RA_RA	E059	Foreskin Melanocyte Primary Cells skin01	0.000601832	0.00379005	1.37616
P_RA_RA	E016	HUES64 Cells	0.000729972	0.00450396	1.33729
P_RA_RA	E022	iPS DF 19.11 Cells	0.000751576	0.00461855	1.39795
P_RA_RA	E028	Breast variant Human Mammary Epithelial Cells (vHMEC)	0.00114297	0.00665687	1.3005
P_RA_RA	E004	H1 BMP4 Derived Mesendoderm Cultured Cells	0.00128229	0.00739295	1.36258
P_RA_RA	E055	Foreskin Fibroblast Primary Cells skin01	0.00184166	0.0101081	1.25019
P_RA_RA	E065	Aorta	0.00234355	0.0125465	1.35536
P_RA_RA	E097	Ovary	0.00425906	0.0210969	1.32716
P_RA_RA	E056	Foreskin Fibroblast Primary Cells skin02	0.00427272	0.0211357	1.23424
P_RA_RA	E014	HUES48 Cells	0.00625988	0.0295053	1.24942
P_RA_RA	E108	Skeletal Muscle Female	0.00805776	0.0365115	1.2055
P_MAGIC_HBA1C	E089	Fetal Muscle Trunk	2.72e-07	2.85e-06	3.89859
P_MAGIC_HBA1C	E091	Placenta	7.39e-06	6.37e-05	3.48543
P_MAGIC_HBA1C	E090	Fetal Muscle Leg	2.32e-05	0.000189451	3.13031
P_MAGIC_HBA1C	E085	Fetal Intestine Small	4.41e-05	0.000341599	3.1921
P_MAGIC_HBA1C	E095	Left Ventricle	9.34e-05	0.000684455	3.23096
P_MAGIC_HBA1C	E105	Right Ventricle	0.000227808	0.00155686	3.01584
P_MAGIC_HBA1C	E099	Placenta Amnion	0.000964201	0.00573255	2.96581
P_MAGIC_HBA1C	E080	Fetal Adrenal Gland	0.00143201	0.00815336	2.54512
P_MAGIC_HBA1C	E024	ES-UCSF4 Cells	0.00175616	0.00970878	2.78064
P_MAGIC_HBA1C	E092	Fetal Stomach	0.00394712	0.019831	2.36047
P_GEFOS_BMD-NECK	E061	Foreskin Melanocyte Primary Cells skin03	2.22e-05	0.000181699	2.79811
P_GEFOS_BMD-NECK	E055	Foreskin Fibroblast Primary Cells skin01	0.000168931	0.00119375	2.37551
P_GEFOS_BMD-NECK	E086	Fetal Kidney	0.00167085	0.00927076	2.35578
P_GEFOS_BMD-NECK	E091	Placenta	0.00649741	0.0303744	1.96824
P_GEFOS_BMD-NECK	E025	Adipose Derived Mesenchymal Stem Cell Cultured Cells	0.0106358	0.0464832	1.75578
P_DIAGRAM_T2D	E063	Adipose Nuclei	2.17e-05	0.000177907	2.64651
P_DIAGRAM_T2D	E119	HMEC Mammary Epithelial Primary Cells	0.000161071	0.00115065	2.49156
P_DIAGRAM_T2D	E049	Mesenchymal Stem Cell Derived Chondrocyte Cultured Cells	0.000358828	0.00234701	2.32317
P_DIAGRAM_T2D	E013	hESC Derived CD56+ Mesoderm Cultured Cells	0.000532707	0.00340159	2.51034
P_DIAGRAM_T2D	E129	Osteoblast Primary Cells	0.00136959	0.00783699	2.13046
P_DIAGRAM_T2D	E025	Adipose Derived Mesenchymal Stem Cell Cultured Cells	0.00158695	0.00886983	2.01648
P_DIAGRAM_T2D	E026	Bone Marrow Derived Cultured Mesenchymal Stem Cells	0.00251277	0.0133431	2.04838
P_DIAGRAM_T2D	E023	Mesenchymal Stem Cell Derived Adipocyte Cultured Cells	0.00254451	0.0134803	2.01403
P_DIAGRAM_T2D	E028	Breast variant Human Mammary Epithelial Cells (vHMEC)	0.00761209	0.0348373	2.0818
