# Supplementary material for: Multitrait GWAS to connect disease variants and biological mechanisms
Source: PLoS Genet. 2021 Aug 30;17(8):e1009713. doi: 10.1371/journal.pgen.1009713 (PMC8437297; doi:10.1371/journal.pgen.1009713)
Supplement: S13 Table — (XLSX) [file pgen.1009713.s046.xlsx]

## Sheet: S13 Table
S13 Table - Significant tissue enrichment per multitrait association profile derived with FUN-LDA
Variant set	tissue ID	Matched.Name	P-value	FDR P-value	Enrichment.Ratio
ALL_merged_1	E095	Left Ventricle	9.37262e-06	0.000617763	2.57087
ALL_merged_1	E083	Fetal Heart	1.61948e-05	0.000826728	2.35702
ALL_merged_1	E105	Right Ventricle	0.0002429	0.00503897	2.23515
ALL_merged_1	E107	Skeletal Muscle Male	0.000296149	0.00569021	2.03831
ALL_merged_1	E104	Right Atrium	0.00322894	0.0302393	2.01594
ALL_merged_1	E108	Skeletal Muscle Female	0.00381489	0.0342606	1.78262
ALL_merged_1	E100	Psoas Muscle	0.00430703	0.0373778	2.03757
ALL_merged_1	E113	Spleen	0.0058026	0.0467262	1.89991
ALL_merged_3	E037	Primary T helper memory cells from peripheral blood 2	2.13961e-07	0.000125325	2.77176
ALL_merged_3	E046	Primary Natural Killer cells from peripheral blood	3.52941e-07	0.000149045	2.76254
ALL_merged_3	E045	Primary T cells e_ector/memory enriched from peripheral blood	1.07738e-06	0.000233747	2.74422
ALL_merged_3	E042	Primary T helper 17 cells PMA-I stimulated	7.91496e-06	0.000542299	2.4728
ALL_merged_3	E041	Primary T helper cells PMA-I stimulated	1.04122e-05	0.000627219	2.32306
ALL_merged_3	E043	Primary T helper cells fromperipheralblood	3.18071e-05	0.00141555	2.27778
ALL_merged_3	E032	Primary B cells from peripheral blood	3.32373e-05	0.00144891	2.3199
ALL_merged_3	E038	Primary T helper naive cells from peripheral blood	3.97784e-05	0.00156914	2.40368
ALL_merged_3	E040	Primary T helper memory cells from peripheral blood 1	4.49633e-05	0.0017215	2.36961
ALL_merged_3	E116	GM12878 Lymphoblastoid Cells	4.59871e-05	0.00173472	2.36965
ALL_merged_3	E047	Primary T CD8+ naive cells from peripheral blood	5.76006e-05	0.00199951	2.36577
ALL_merged_3	E048	Primary T CD8+ memory cells from peripheral blood	0.000110223	0.00297372	2.31899
ALL_merged_3	E034	Primary T cells fromperipheralblood	0.000191239	0.00434839	2.18764
ALL_merged_3	E050	Primary hematopoietic stem cells G-CSF-mobilized Female	0.000442098	0.00754756	2.01098
ALL_merged_3	E044	Primary T regulatory cells fromperipheralblood	0.0005238	0.00852321	2.08621
ALL_merged_3	E112	Thymus	0.00114276	0.0145842	2.15231
ALL_merged_3	E062	Primary mononuclear cells fromperipheralblood	0.00163775	0.0189506	2.12324
ALL_merged_3	E093	Fetal Thymus	0.00330733	0.0306917	1.88599
ALL_merged_3	E066	Liver	0.00391408	0.0350182	1.79806
ALL_merged_3	E039	Primary T helper naive cells fromperipheralblood	0.0042222	0.0368258	1.85377
ALL_merged_4	E034	Primary T cells fromperipheralblood	3.29867e-05	0.00144891	2.33668
ALL_merged_4	E047	Primary T CD8+ naive cells from peripheral blood	3.62463e-05	0.00149646	2.3831
ALL_merged_4	E096	Lung	3.69572e-05	0.0014999	2.51575
ALL_merged_4	E112	Thymus	9.73714e-05	0.00284839	2.38291
ALL_merged_4	E043	Primary T helper cells fromperipheralblood	0.000102881	0.00293102	2.20186
ALL_merged_4	E062	Primary mononuclear cells fromperipheralblood	0.000155922	0.00382581	2.39677
ALL_merged_4	E042	Primary T helper 17 cells PMA-I stimulated	0.000167574	0.00396617	2.17273
ALL_merged_4	E113	Spleen	0.000196035	0.00443805	2.2705
ALL_merged_4	E059	Foreskin Melanocyte Primary Cells skin01	0.000240992	0.00501938	2.38595
ALL_merged_4	E035	Primary hematopoietic stem cells	0.000291199	0.00565773	2.19873
ALL_merged_4	E023	Mesenchymal Stem Cell Derived Adipocyte Cultured Cells	0.000320949	0.00596851	1.98428
ALL_merged_4	E057	Foreskin Keratinocyte Primary Cells skin02	0.00035882	0.00648507	2.13384
ALL_merged_4	E103	Rectal Smooth Muscle	0.000359936	0.00648507	2.1283
ALL_merged_4	E033	Primary T cells from cord blood	0.000403522	0.00705081	2.23431
ALL_merged_4	E106	Sigmoid Colon	0.000522946	0.00852321	2.16851
ALL_merged_4	E093	Fetal Thymus	0.000556165	0.00888328	2.0803
ALL_merged_4	E066	Liver	0.000568166	0.00899379	1.98248
ALL_merged_4	E087	Pancreatic Islets	0.00075003	0.0108183	2.41117
ALL_merged_4	E058	Foreskin Keratinocyte Primary Cells skin03	0.000910926	0.0124167	1.99107
ALL_merged_4	E046	Primary Natural Killer cells from peripheral blood	0.00106131	0.0137469	2.01028
ALL_merged_4	E048	Primary T CD8+ memory cells from peripheral blood	0.00111191	0.0143665	2.03137
ALL_merged_4	E127	NHEK-Epidermal Keratinocyte Primary Cells	0.00115343	0.0146844	1.94363
ALL_merged_4	E040	Primary T helper memory cells from peripheral blood 1	0.00149164	0.0176925	1.99139
ALL_merged_4	E079	Esophagus	0.00150694	0.0177526	2.13237
ALL_merged_4	E098	Pancreas	0.00158059	0.0184732	2.21153
ALL_merged_4	E102	Rectal Mucosa Donor 31	0.00170345	0.0195213	1.94907
ALL_merged_4	E037	Primary T helper memory cells from peripheral blood 2	0.00193583	0.0217116	1.91514
ALL_merged_4	E105	Right Ventricle	0.00199535	0.022059	2.0388
ALL_merged_4	E104	Right Atrium	0.00205018	0.0225693	2.05082
ALL_merged_4	E085	Fetal Intestine Small	0.00206774	0.0226131	1.89161
ALL_merged_4	E076	Colon Smooth Muscle	0.0023508	0.0245795	1.89784
ALL_merged_4	E086	Fetal Kidney	0.0030836	0.0294072	2.05493
ALL_merged_4	E061	Foreskin Melanocyte Primary Cells skin03	0.0030971	0.0294819	1.94201
ALL_merged_4	E044	Primary T regulatory cells fromperipheralblood	0.00315134	0.02984	1.89157
ALL_merged_4	E056	Foreskin Fibroblast Primary Cells skin02	0.00340589	0.0313885	1.81467
ALL_merged_4	E005	H1 BMP4 Derived Trophoblast Cultured Cells	0.00406106	0.0357799	2.00609
ALL_merged_4	E081	Fetal Brain Male	0.00419	0.0366677	1.92296
ALL_merged_4	E004	H1 BMP4 Derived Mesendoderm Cultured Cells	0.00426179	0.0370469	2.03441
ALL_merged_4	E050	Primary hematopoietic stem cells G-CSF-mobilized Female	0.00432315	0.0374423	1.78246
ALL_merged_4	E063	Adipose Nuclei	0.0045001	0.0381629	1.76563
ALL_merged_4	E095	Left Ventricle	0.00475498	0.0399342	1.8928
ALL_merged_4	E032	Primary B cells from peripheral blood	0.00503441	0.0419427	1.78348
ALL_merged_4	E045	Primary T cells e_ector/memory enriched from peripheral blood	0.00507302	0.0421968	1.87106
ALL_merged_4	E006	H1 Derived Mesenchymal Stem Cells	0.00516103	0.0427035	1.90768
ALL_merged_4	E100	Psoas Muscle	0.00587723	0.0468648	1.9788
ALL_merged_5	E120	HSMM Skeletal Muscle Myoblasts Cells	4.77732e-07	0.000177593	2.07695
ALL_merged_5	E017	MR90 fetal lung _broblasts Cell Line	6.48695e-07	0.000187653	2.0619
ALL_merged_5	E059	Foreskin Melanocyte Primary Cells skin01	9.00959e-07	0.000223395	2.2425
ALL_merged_5	E104	Right Atrium	2.07738e-06	0.00030047	2.14628
ALL_merged_5	E056	Foreskin Fibroblast Primary Cells skin02	2.3313e-06	0.000308747	1.94829
ALL_merged_5	E061	Foreskin Melanocyte Primary Cells skin03	2.74826e-06	0.000340718	2.03911
ALL_merged_5	E115	Dnd41 TCell Leukemia Cell Line	2.95429e-06	0.000357744	2.01926
ALL_merged_5	E086	Fetal Kidney	3.2778e-06	0.000379278	2.20477
ALL_merged_5	E078	Duodenum Smooth Muscle	3.53445e-06	0.00038259	1.94488
ALL_merged_5	E009	H9 Derived Neuronal Progenitor Cultured Cells	3.97266e-06	0.00038259	2.14701
ALL_merged_5	E128	NHLF Lung Fibroblast Primary Cells	4.0479e-06	0.00038259	2.01909
ALL_merged_5	E052	Muscle Satellite Cultured Cells	4.57062e-06	0.000396654	1.85917
ALL_merged_5	E049	Mesenchymal Stem Cell Derived Chondrocyte Cultured Cells	4.93795e-06	0.000414449	1.84036
ALL_merged_5	E013	hESC Derived CD56+ Mesoderm Cultured Cells	6.27659e-06	0.000460313	2.00669
ALL_merged_5	E129	Osteoblast Primary Cells	7.35674e-06	0.000524747	1.83136
ALL_merged_5	E089	Fetal Muscle Trunk	8.49383e-06	0.000567018	1.89907
ALL_merged_5	E096	Lung	1.09156e-05	0.000645879	2.0414
ALL_merged_5	E026	Bone Marrow Derived Cultured Mesenchymal Stem Cells	1.15247e-05	0.000674263	1.81261
ALL_merged_5	E055	Foreskin Fibroblast Primary Cells skin01	1.38421e-05	0.000761872	1.85909
ALL_merged_5	E006	H1 Derived Mesenchymal Stem Cells	2.94867e-05	0.00133511	1.95537
ALL_merged_5	E097	Ovary	3.57618e-05	0.00149646	2.10086
ALL_merged_5	E035	Primary hematopoietic stem cells	3.71591e-05	0.0014999	1.8662
ALL_merged_5	E044	Primary T regulatory cells fromperipheralblood	4.54197e-05	0.00172628	1.83106
ALL_merged_5	E107	Skeletal Muscle Male	4.77895e-05	0.00176086	1.77033
ALL_merged_5	E023	Mesenchymal Stem Cell Derived Adipocyte Cultured Cells	4.98573e-05	0.00181543	1.71111
ALL_merged_5	E125	NH-A Astrocytes Primary Cells	6.21481e-05	0.00207439	1.7957
ALL_merged_5	E113	Spleen	7.00388e-05	0.00227785	1.88461
ALL_merged_5	E057	Foreskin Keratinocyte Primary Cells skin02	8.37261e-05	0.00254949	1.81946
ALL_merged_5	E094	Gastric	9.92395e-05	0.00287277	2.09339
ALL_merged_5	E051	Primary hematopoietic stem cells G-CSF-mobilized Male	0.000104751	0.00293102	1.69699
ALL_merged_5	E036	Primary hematopoietic stem cells short term culture	0.000116529	0.00310026	1.7307
ALL_merged_5	E027	Breast Myoepithelial Primary Cells	0.00013487	0.00339967	1.7993
ALL_merged_5	E025	Adipose Derived Mesenchymal Stem Cell Cultured Cells	0.000135804	0.00339967	1.64247
ALL_merged_5	E088	Fetal Lung	0.000138644	0.00345417	1.81864
ALL_merged_5	E050	Primary hematopoietic stem cells G-CSF-mobilized Female	0.000197865	0.00445932	1.68226
ALL_merged_5	E087	Pancreatic Islets	0.000204219	0.00452498	2.02642
ALL_merged_5	E103	Rectal Smooth Muscle	0.000212143	0.00466087	1.7694
ALL_merged_5	E111	Stomach Smooth Muscle	0.000226649	0.00486193	1.73959
ALL_merged_5	E058	Foreskin Keratinocyte Primary Cells skin03	0.000226896	0.00486193	1.72251
ALL_merged_5	E070	Brain Germinal Matrix	0.000232922	0.0049706	1.88016
ALL_merged_5	E063	Adipose Nuclei	0.000252435	0.00513448	1.67273
ALL_merged_5	E126	NHDF-Ad Adult Dermal Fibroblast Primary Cells	0.000270824	0.00544472	1.74679
ALL_merged_5	E123	K562 Leukemia Cells	0.00027527	0.00544992	1.782
ALL_merged_5	E076	Colon Smooth Muscle	0.000293752	0.00566599	1.71992
ALL_merged_5	E098	Pancreas	0.000303969	0.00577651	1.9191
ALL_merged_5	E075	Colonic Mucosa	0.000313888	0.00587919	1.80234
ALL_merged_5	E121	HSMM cell derived Skeletal Muscle Myotubes Cells	0.000338403	0.00620445	1.70258
ALL_merged_5	E082	Fetal Brain Female	0.000376671	0.00669395	1.83927
ALL_merged_5	E005	H1 BMP4 Derived Trophoblast Cultured Cells	0.000438193	0.00754491	1.85585
ALL_merged_5	E018	iPS-15b Cells	0.000445559	0.00756112	1.77577
ALL_merged_5	E092	Fetal Stomach	0.000504098	0.00833282	1.67627
ALL_merged_5	E080	Fetal Adrenal Gland	0.000506238	0.00833947	1.6788
ALL_merged_5	E105	Right Ventricle	0.000575467	0.00908018	1.74862
ALL_merged_5	E112	Thymus	0.000618796	0.00944888	1.77137
ALL_merged_5	E007	H1 Derived Neuronal Progenitor Cultured Cells	0.000626186	0.00953377	1.99363
ALL_merged_5	E022	iPS DF 19.11 Cells	0.000737578	0.0107449	1.87076
ALL_merged_5	E127	NHEK-Epidermal Keratinocyte Primary Cells	0.000854769	0.0118058	1.62973
ALL_merged_5	E021	iPS DF 6.9 Cells	0.000863976	0.0119014	1.95374
ALL_merged_5	E119	HMEC Mammary Epithelial Primary Cells	0.000894358	0.0122508	1.65883
ALL_merged_5	E117	HeLa-S3 Cervical Carcinoma Cell Line	0.000992358	0.0131817	1.62929
ALL_merged_5	E100	Psoas Muscle	0.00101389	0.0132807	1.80522
ALL_merged_5	E037	Primary T helper memory cells from peripheral blood 2	0.00105318	0.0136756	1.61616
ALL_merged_5	E110	Stomach Mucosa	0.00118928	0.0150305	1.63757
ALL_merged_5	E083	Fetal Heart	0.00124539	0.0155896	1.5888
ALL_merged_5	E065	Aorta	0.00128532	0.0158594	1.84912
ALL_merged_5	E002	ES-WA7 Cells	0.00131505	0.0161879	1.90666
ALL_merged_5	E053	Cortex derived primary cultured neurospheres	0.00137822	0.0166791	1.71129
ALL_merged_5	E091	Placenta	0.00149868	0.0177356	1.64174
ALL_merged_5	E028	Breast variant Human Mammary Epithelial Cells (vHMEC)	0.00189078	0.0213564	1.63933
ALL_merged_5	E033	Primary T cells from cord blood	0.00207804	0.0226367	1.67573
ALL_merged_5	E010	H9 Derived Neuron Cultured Cells	0.00215534	0.0231399	1.66806
ALL_merged_5	E054	Ganglion Eminence derived primary cultured neurospheres	0.00228721	0.0241613	1.69568
ALL_merged_5	E099	Placenta Amnion	0.00253331	0.025958	1.72606
ALL_merged_5	E085	Fetal Intestine Small	0.00273605	0.0272402	1.56127
ALL_merged_5	E116	GM12878 Lymphoblastoid Cells	0.00307987	0.0294072	1.58124
ALL_merged_5	E077	Duodenum Mucosa	0.00308325	0.0294072	1.54876
ALL_merged_5	E081	Fetal Brain Male	0.00315191	0.02984	1.62031
ALL_merged_5	E118	HepG2 Hepatocellular Carcinoma Cell Line	0.00331261	0.0306917	1.59536
ALL_merged_5	E101	Rectal Mucosa Donor 29	0.00360041	0.0327751	1.54527
ALL_merged_5	E084	Fetal Intestine Large	0.00366786	0.0331572	1.53007
ALL_merged_5	E109	Small Intestine	0.00397527	0.035394	1.61808
ALL_merged_5	E062	Primary mononuclear cells fromperipheralblood	0.00402707	0.0357222	1.65001
ALL_merged_5	E066	Liver	0.00449739	0.0381629	1.50158
ALL_merged_5	E008	H9 Cells	0.00499754	0.0417022	1.67781
ALL_merged_5	E012	hESC Derived CD56+ Ectoderm Cultured Cells	0.00513428	0.0425704	1.66347
ALL_merged_5	E038	Primary T helper naive cells from peripheral blood	0.00525264	0.0432077	1.55215
ALL_merged_5	E106	Sigmoid Colon	0.00582135	0.0467262	1.55912
ALL_merged_5	E045	Primary T cells e_ector/memory enriched from peripheral blood	0.00607425	0.0479221	1.54362
ALL_merged_5	E102	Rectal Mucosa Donor 31	0.00614255	0.0480966	1.51858
ALL_merged_5	E016	HUES64 Cells	0.00626318	0.0488473	1.5659
ANTHROPOMETRY_merged_2	E093	Fetal Thymus	0.00123009	0.0155086	2.76815
ANTHROPOMETRY_merged_2	E066	Liver	0.00442811	0.0378607	2.37897
ANTHROPOMETRY_merged_3	E059	Foreskin Melanocyte Primary Cells skin01	2.4346e-09	1.2677e-05	2.54161
ANTHROPOMETRY_merged_3	E056	Foreskin Fibroblast Primary Cells skin02	2.99579e-08	6.17922e-05	2.14506
ANTHROPOMETRY_merged_3	E061	Foreskin Melanocyte Primary Cells skin03	7.71787e-08	7.47291e-05	2.20904
ANTHROPOMETRY_merged_3	E017	MR90 fetal lung _broblasts Cell Line	1.18007e-07	8.778e-05	2.13826
ANTHROPOMETRY_merged_3	E113	Spleen	2.87589e-07	0.000136134	2.18551
ANTHROPOMETRY_merged_3	E096	Lung	6.43034e-07	0.000187653	2.1945
ANTHROPOMETRY_merged_3	E107	Skeletal Muscle Male	8.23483e-07	0.000214394	1.96031
ANTHROPOMETRY_merged_3	E036	Primary hematopoietic stem cells short term culture	1.06852e-06	0.000233747	1.95668
ANTHROPOMETRY_merged_3	E104	Right Atrium	1.82492e-06	0.000279482	2.15599
ANTHROPOMETRY_merged_3	E049	Mesenchymal Stem Cell Derived Chondrocyte Cultured Cells	2.37178e-06	0.000308747	1.86486
ANTHROPOMETRY_merged_3	E013	hESC Derived CD56+ Mesoderm Cultured Cells	2.6491e-06	0.000336435	2.03604
ANTHROPOMETRY_merged_3	E057	Foreskin Keratinocyte Primary Cells skin02	4.19336e-06	0.00038259	1.99281
ANTHROPOMETRY_merged_3	E089	Fetal Muscle Trunk	4.79061e-06	0.000408929	1.9243
ANTHROPOMETRY_merged_3	E009	H9 Derived Neuronal Progenitor Cultured Cells	5.03385e-06	0.000414449	2.12826
ANTHROPOMETRY_merged_3	E115	Dnd41 TCell Leukemia Cell Line	5.09406e-06	0.000414449	1.98221
ANTHROPOMETRY_merged_3	E027	Breast Myoepithelial Primary Cells	5.83241e-06	0.000458091	1.97562
ANTHROPOMETRY_merged_3	E055	Foreskin Fibroblast Primary Cells skin01	6.19894e-06	0.000460313	1.89008
ANTHROPOMETRY_merged_3	E045	Primary T cells e_ector/memory enriched from peripheral blood	6.22236e-06	0.000460313	1.97745
ANTHROPOMETRY_merged_3	E128	NHLF Lung Fibroblast Primary Cells	7.11765e-06	0.000514745	1.9795
ANTHROPOMETRY_merged_3	E052	Muscle Satellite Cultured Cells	9.98878e-06	0.000623974	1.82185
ANTHROPOMETRY_merged_3	E050	Primary hematopoietic stem cells G-CSF-mobilized Female	1.26352e-05	0.000725039	1.8246
ANTHROPOMETRY_merged_3	E120	HSMM Skeletal Muscle Myoblasts Cells	1.94214e-05	0.000972379	1.88733
ANTHROPOMETRY_merged_3	E006	H1 Derived Mesenchymal Stem Cells	2.04919e-05	0.00100072	1.96729
ANTHROPOMETRY_merged_3	E105	Right Ventricle	2.22657e-05	0.00106365	1.95551
ANTHROPOMETRY_merged_3	E044	Primary T regulatory cells fromperipheralblood	2.26491e-05	0.00107213	1.86769
ANTHROPOMETRY_merged_3	E086	Fetal Kidney	2.97605e-05	0.00133589	2.06318
ANTHROPOMETRY_merged_3	E087	Pancreatic Islets	3.33914e-05	0.00144891	2.15674
ANTHROPOMETRY_merged_3	E023	Mesenchymal Stem Cell Derived Adipocyte Cultured Cells	3.42873e-05	0.00146339	1.72652
ANTHROPOMETRY_merged_3	E094	Gastric	3.48548e-05	0.00147552	2.17092
ANTHROPOMETRY_merged_3	E125	NH-A Astrocytes Primary Cells	3.64989e-05	0.00149646	1.82164
ANTHROPOMETRY_merged_3	E053	Cortex derived primary cultured neurospheres	4.19523e-05	0.00164245	1.93861
ANTHROPOMETRY_merged_3	E129	Osteoblast Primary Cells	4.33765e-05	0.00167305	1.74062
ANTHROPOMETRY_merged_3	E051	Primary hematopoietic stem cells G-CSF-mobilized Male	4.73923e-05	0.00176086	1.73198
ANTHROPOMETRY_merged_3	E025	Adipose Derived Mesenchymal Stem Cell Cultured Cells	5.19575e-05	0.00187877	1.68747
ANTHROPOMETRY_merged_3	E112	Thymus	5.26888e-05	0.00189207	1.93612
ANTHROPOMETRY_merged_3	E046	Primary Natural Killer cells from peripheral blood	5.48464e-05	0.00195606	1.82205
ANTHROPOMETRY_merged_3	E099	Placenta Amnion	5.5528e-05	0.0019669	2.00599
ANTHROPOMETRY_merged_3	E062	Primary mononuclear cells fromperipheralblood	6.02586e-05	0.00205076	1.96591
ANTHROPOMETRY_merged_3	E078	Duodenum Smooth Muscle	7.25637e-05	0.00233234	1.78842
ANTHROPOMETRY_merged_3	E037	Primary T helper memory cells from peripheral blood 2	7.44769e-05	0.00237677	1.77172
ANTHROPOMETRY_merged_3	E075	Colonic Mucosa	7.6483e-05	0.00239908	1.89246
ANTHROPOMETRY_merged_3	E093	Fetal Thymus	8.04659e-05	0.00246462	1.80309
ANTHROPOMETRY_merged_3	E035	Primary hematopoietic stem cells	9.45458e-05	0.00278738	1.81
ANTHROPOMETRY_merged_3	E058	Foreskin Keratinocyte Primary Cells skin03	0.00010933	0.00297372	1.76517
ANTHROPOMETRY_merged_3	E116	GM12878 Lymphoblastoid Cells	0.000147231	0.00365064	1.77779
ANTHROPOMETRY_merged_3	E083	Fetal Heart	0.000162145	0.00387288	1.70313
ANTHROPOMETRY_merged_3	E026	Bone Marrow Derived Cultured Mesenchymal Stem Cells	0.000165343	0.00393123	1.67105
ANTHROPOMETRY_merged_3	E082	Fetal Brain Female	0.000188415	0.0043454	1.88521
ANTHROPOMETRY_merged_3	E034	Primary T cells fromperipheralblood	0.000189897	0.0043454	1.75011
ANTHROPOMETRY_merged_3	E028	Breast variant Human Mammary Epithelial Cells (vHMEC)	0.000190273	0.0043454	1.78633
ANTHROPOMETRY_merged_3	E047	Primary T CD8+ naive cells from peripheral blood	0.000225346	0.00486193	1.75012
ANTHROPOMETRY_merged_3	E005	H1 BMP4 Derived Trophoblast Cultured Cells	0.000233944	0.00497203	1.89713
ANTHROPOMETRY_merged_3	E038	Primary T helper naive cells from peripheral blood	0.000246575	0.00507477	1.7733
ANTHROPOMETRY_merged_3	E091	Placenta	0.000268272	0.00541431	1.75082
ANTHROPOMETRY_merged_3	E054	Ganglion Eminence derived primary cultured neurospheres	0.000290308	0.00565773	1.84679
ANTHROPOMETRY_merged_3	E098	Pancreas	0.000303969	0.00577651	1.9191
ANTHROPOMETRY_merged_3	E111	Stomach Smooth Muscle	0.000348232	0.00634002	1.70722
ANTHROPOMETRY_merged_3	E119	HMEC Mammary Epithelial Primary Cells	0.000450348	0.00758887	1.70354
ANTHROPOMETRY_merged_3	E085	Fetal Intestine Small	0.000514995	0.00843264	1.66907
ANTHROPOMETRY_merged_3	E043	Primary T helper cells fromperipheralblood	0.000535906	0.00869302	1.64364
ANTHROPOMETRY_merged_3	E080	Fetal Adrenal Gland	0.000564384	0.008987	1.67045
ANTHROPOMETRY_merged_3	E121	HSMM cell derived Skeletal Muscle Myotubes Cells	0.000568265	0.00899379	1.66353
ANTHROPOMETRY_merged_3	E088	Fetal Lung	0.000585828	0.00918797	1.72606
ANTHROPOMETRY_merged_3	E081	Fetal Brain Male	0.000608454	0.00937085	1.735
ANTHROPOMETRY_merged_3	E077	Duodenum Mucosa	0.00065488	0.00979874	1.64762
ANTHROPOMETRY_merged_3	E110	Stomach Mucosa	0.000673865	0.0100252	1.67396
ANTHROPOMETRY_merged_3	E123	K562 Leukemia Cells	0.000703579	0.0104078	1.71606
ANTHROPOMETRY_merged_3	E126	NHDF-Ad Adult Dermal Fibroblast Primary Cells	0.000738752	0.0107449	1.67801
ANTHROPOMETRY_merged_3	E032	Primary B cells from peripheral blood	0.000766147	0.0109351	1.64281
ANTHROPOMETRY_merged_3	E033	Primary T cells from cord blood	0.000772176	0.0109556	1.75598
ANTHROPOMETRY_merged_3	E101	Rectal Mucosa Donor 29	0.000815849	0.0114814	1.64102
ANTHROPOMETRY_merged_3	E039	Primary T helper naive cells fromperipheralblood	0.000835417	0.0116311	1.63319
ANTHROPOMETRY_merged_3	E041	Primary T helper cells PMA-I stimulated	0.000948902	0.0128336	1.57408
ANTHROPOMETRY_merged_3	E092	Fetal Stomach	0.000972831	0.0129654	1.63417
ANTHROPOMETRY_merged_3	E079	Esophagus	0.00101042	0.0132807	1.79072
ANTHROPOMETRY_merged_3	E066	Liver	0.00117094	0.0148347	1.58024
ANTHROPOMETRY_merged_3	E095	Left Ventricle	0.00124042	0.0155896	1.69
ANTHROPOMETRY_merged_3	E042	Primary T helper 17 cells PMA-I stimulated	0.00124549	0.0155896	1.62499
ANTHROPOMETRY_merged_3	E100	Psoas Muscle	0.00136879	0.0166791	1.77409
ANTHROPOMETRY_merged_3	E076	Colon Smooth Muscle	0.00138346	0.0166791	1.61672
ANTHROPOMETRY_merged_3	E114	A549 EtOH 0.02pct Lung Carcinoma Cell Line	0.00145458	0.0173716	1.58888
ANTHROPOMETRY_merged_3	E108	Skeletal Muscle Female	0.0014731	0.0175304	1.57082
ANTHROPOMETRY_merged_3	E097	Ovary	0.00157821	0.0184732	1.80632
ANTHROPOMETRY_merged_3	E127	NHEK-Epidermal Keratinocyte Primary Cells	0.00158585	0.0184732	1.5896
ANTHROPOMETRY_merged_3	E103	Rectal Smooth Muscle	0.00175397	0.0200284	1.6284
ANTHROPOMETRY_merged_3	E063	Adipose Nuclei	0.00185714	0.021022	1.5438
ANTHROPOMETRY_merged_3	E031	Primary B cells from cord blood	0.00194977	0.0217637	1.60384
ANTHROPOMETRY_merged_3	E117	HeLa-S3 Cervical Carcinoma Cell Line	0.00201874	0.0222703	1.58085
ANTHROPOMETRY_merged_3	E007	H1 Derived Neuronal Progenitor Cultured Cells	0.00253747	0.025958	1.84641
ANTHROPOMETRY_merged_3	E065	Aorta	0.00282097	0.027852	1.778
ANTHROPOMETRY_merged_3	E070	Brain Germinal Matrix	0.00282425	0.027852	1.68569
ANTHROPOMETRY_merged_3	E106	Sigmoid Colon	0.00290158	0.0283685	1.61575
ANTHROPOMETRY_merged_3	E118	HepG2 Hepatocellular Carcinoma Cell Line	0.00357872	0.032672	1.58821
ANTHROPOMETRY_merged_3	E122	HUVEC Umbilical Vein Endothelial Primary Cells	0.00388484	0.0348164	1.54423
ANTHROPOMETRY_merged_3	E022	iPS DF 19.11 Cells	0.00416482	0.0365528	1.71457
ANTHROPOMETRY_merged_3	E040	Primary T helper memory cells from peripheral blood 1	0.00416984	0.0365528	1.54705
ANTHROPOMETRY_merged_3	E010	H9 Derived Neuron Cultured Cells	0.00453394	0.0383874	1.60667
ANTHROPOMETRY_merged_3	E018	iPS-15b Cells	0.00472908	0.0397808	1.59364
CARDIOVASCULAR_merged_1	E105	Right Ventricle	7.04308e-05	0.00227785	6.82155
CARDIOVASCULAR_merged_1	E104	Right Atrium	0.000239429	0.00500686	6.64075
CARDIOVASCULAR_merged_1	E083	Fetal Heart	0.000284	0.00558034	6.59965
CARDIOVASCULAR_merged_1	E095	Left Ventricle	0.000850687	0.0118058	5.69264
CARDIOVASCULAR_merged_1	E027	Breast Myoepithelial Primary Cells	0.00089632	0.0122508	6.22715
CARDIOVASCULAR_merged_1	E026	Bone Marrow Derived Cultured Mesenchymal Stem Cells	0.00101262	0.0132807	5.63305
CARDIOVASCULAR_merged_1	E001	ES-I3 Cells	0.00127678	0.0157914	5.61427
CARDIOVASCULAR_merged_1	E107	Skeletal Muscle Male	0.0021405	0.0230893	5.9111
CARDIOVASCULAR_merged_1	E063	Adipose Nuclei	0.00245956	0.0254106	4.68654
CARDIOVASCULAR_merged_1	E055	Foreskin Fibroblast Primary Cells skin01	0.00260081	0.0263472	4.64774
CARDIOVASCULAR_merged_1	E014	HUES48 Cells	0.00294348	0.0285946	4.62812
CARDIOVASCULAR_merged_1	E098	Pancreas	0.00300612	0.0288798	5.16023
CARDIOVASCULAR_merged_1	E078	Duodenum Smooth Muscle	0.00397648	0.035394	4.72327
CARDIOVASCULAR_merged_1	E049	Mesenchymal Stem Cell Derived Chondrocyte Cultured Cells	0.00421948	0.0368258	4.31195
CARDIOVASCULAR_merged_1	E006	H1 Derived Mesenchymal Stem Cells	0.00437413	0.0377088	5.24611
CARDIOVASCULAR_merged_1	E128	NHLF Lung Fibroblast Primary Cells	0.00533988	0.043787	4.20643
CARDIOVASCULAR_merged_1	E108	Skeletal Muscle Female	0.00547128	0.0446535	4.70083
CARDIOVASCULAR_merged_1	E100	Psoas Muscle	0.00609922	0.0479737	4.57322
CARDIOVASCULAR_merged_1	E121	HSMM cell derived Skeletal Muscle Myotubes Cells	0.00611879	0.0480306	4.22914
CARDIOVASCULAR_merged_1	E117	HeLa-S3 Cervical Carcinoma Cell Line	0.0061249	0.0480306	4.2284
CARDIOVASCULAR_merged_2	E086	Fetal Kidney	1.79507e-06	0.000279482	19.8429
CARDIOVASCULAR_merged_2	E095	Left Ventricle	2.36955e-06	0.000308747	29.8864
CARDIOVASCULAR_merged_2	E062	Primary mononuclear cells fromperipheralblood	3.19161e-06	0.000377698	18.9218
CARDIOVASCULAR_merged_2	E113	Spleen	5.22882e-06	0.000418869	27.8653
CARDIOVASCULAR_merged_2	E007	H1 Derived Neuronal Progenitor Cultured Cells	5.89439e-06	0.000458091	21.1498
CARDIOVASCULAR_merged_2	E036	Primary hematopoietic stem cells short term culture	8.45912e-06	0.000567018	25.0952
CARDIOVASCULAR_merged_2	E096	Lung	1.01774e-05	0.000623974	17.0712
CARDIOVASCULAR_merged_2	E050	Primary hematopoietic stem cells G-CSF-mobilized Female	1.26711e-05	0.000725039	24.1318
CARDIOVASCULAR_merged_2	E112	Thymus	1.30098e-05	0.00072841	16.6804
CARDIOVASCULAR_merged_2	E053	Cortex derived primary cultured neurospheres	1.39001e-05	0.000761872	16.5751
CARDIOVASCULAR_merged_2	E107	Skeletal Muscle Male	1.55495e-05	0.000809665	23.6444
CARDIOVASCULAR_merged_2	E108	Skeletal Muscle Female	1.64937e-05	0.000833811	23.5041
CARDIOVASCULAR_merged_2	E102	Rectal Mucosa Donor 31	2.03859e-05	0.00100072	24.4058
CARDIOVASCULAR_merged_2	E035	Primary hematopoietic stem cells	2.06167e-05	0.00100072	24.3772
CARDIOVASCULAR_merged_2	E094	Gastric	2.52427e-05	0.00118413	18.3753
CARDIOVASCULAR_merged_2	E033	Primary T cells from cord blood	2.59383e-05	0.00119523	15.5843
CARDIOVASCULAR_merged_2	E111	Stomach Smooth Muscle	3.63668e-05	0.00149646	22.9408
CARDIOVASCULAR_merged_2	E021	iPS DF 6.9 Cells	5.73861e-05	0.00199951	14.3274
CARDIOVASCULAR_merged_2	E105	Right Ventricle	5.74636e-05	0.00199951	14.3253
CARDIOVASCULAR_merged_2	E051	Primary hematopoietic stem cells G-CSF-mobilized Male	6.20145e-05	0.00207439	20.3638
CARDIOVASCULAR_merged_2	E106	Sigmoid Colon	6.64735e-05	0.00220463	14.0953
CARDIOVASCULAR_merged_2	E013	hESC Derived CD56+ Mesoderm Cultured Cells	7.98077e-05	0.00245893	13.8069
CARDIOVASCULAR_merged_2	E038	Primary T helper naive cells from peripheral blood	8.69987e-05	0.00263141	13.6709
CARDIOVASCULAR_merged_2	E081	Fetal Brain Male	8.74274e-05	0.00263141	13.6632
CARDIOVASCULAR_merged_2	E097	Ovary	0.000106165	0.00294043	15.6548
CARDIOVASCULAR_merged_2	E115	Dnd41 TCell Leukemia Cell Line	0.000115246	0.00309322	13.2282
CARDIOVASCULAR_merged_2	E002	ES-WA7 Cells	0.000116699	0.00310026	13.2085
CARDIOVASCULAR_merged_2	E048	Primary T CD8+ memory cells from peripheral blood	0.000120526	0.00315367	13.1577
CARDIOVASCULAR_merged_2	E126	NHDF-Ad Adult Dermal Fibroblast Primary Cells	0.000129672	0.00334258	13.0427
CARDIOVASCULAR_merged_2	E047	Primary T CD8+ naive cells from peripheral blood	0.000132253	0.00337247	13.0117
CARDIOVASCULAR_merged_2	E022	iPS DF 19.11 Cells	0.000132774	0.00337247	15.2333
CARDIOVASCULAR_merged_2	E028	Breast variant Human Mammary Epithelial Cells (vHMEC)	0.00013571	0.00339967	12.9712
CARDIOVASCULAR_merged_2	E046	Primary Natural Killer cells from peripheral blood	0.00015953	0.00386359	12.7172
CARDIOVASCULAR_merged_2	E103	Rectal Smooth Muscle	0.000182772	0.00424863	12.5038
CARDIOVASCULAR_merged_2	E045	Primary T cells e_ector/memory enriched from peripheral blood	0.000201738	0.00448909	12.349
CARDIOVASCULAR_merged_2	E120	HSMM Skeletal Muscle Myoblasts Cells	0.000225686	0.00486193	12.1733
CARDIOVASCULAR_merged_2	E122	HUVEC Umbilical Vein Endothelial Primary Cells	0.000235262	0.00497972	12.1082
CARDIOVASCULAR_merged_2	E116	GM12878 Lymphoblastoid Cells	0.000238744	0.00500686	12.0852
CARDIOVASCULAR_merged_2	E119	HMEC Mammary Epithelial Primary Cells	0.000252287	0.00513448	11.9989
CARDIOVASCULAR_merged_2	E044	Primary T regulatory cells fromperipheralblood	0.000274775	0.00544992	11.8653
CARDIOVASCULAR_merged_2	E100	Psoas Muscle	0.000297336	0.00569203	13.7197
CARDIOVASCULAR_merged_2	E093	Fetal Thymus	0.000305091	0.00577677	11.7017
CARDIOVASCULAR_merged_2	E042	Primary T helper 17 cells PMA-I stimulated	0.000313848	0.00587919	11.6575
CARDIOVASCULAR_merged_2	E101	Rectal Mucosa Donor 29	0.00031718	0.00591955	11.641
CARDIOVASCULAR_merged_2	E012	hESC Derived CD56+ Ectoderm Cultured Cells	0.000370602	0.00661179	13.3078
CARDIOVASCULAR_merged_2	E079	Esophagus	0.000398876	0.00701386	13.1705
CARDIOVASCULAR_merged_2	E005	H1 BMP4 Derived Trophoblast Cultured Cells	0.000400061	0.00701386	13.165
CARDIOVASCULAR_merged_2	E039	Primary T helper naive cells fromperipheralblood	0.000407774	0.00710126	11.249
CARDIOVASCULAR_merged_2	E037	Primary T helper memory cells from peripheral blood 2	0.000439642	0.00754491	11.1317
CARDIOVASCULAR_merged_2	E121	HSMM cell derived Skeletal Muscle Myotubes Cells	0.000448262	0.00757824	11.1015
CARDIOVASCULAR_merged_2	E087	Pancreatic Islets	0.000507704	0.00833947	10.9077
CARDIOVASCULAR_merged_2	E032	Primary B cells from peripheral blood	0.000539782	0.00872872	10.8124
CARDIOVASCULAR_merged_2	E059	Foreskin Melanocyte Primary Cells skin01	0.000543861	0.00876744	12.5925
CARDIOVASCULAR_merged_2	E065	Aorta	0.000592333	0.00923436	10.668
CARDIOVASCULAR_merged_2	E077	Duodenum Mucosa	0.00060811	0.00937085	10.6271
CARDIOVASCULAR_merged_2	E092	Fetal Stomach	0.000610086	0.00937085	10.6221
CARDIOVASCULAR_merged_2	E031	Primary B cells from cord blood	0.000646585	0.00973054	10.5319
CARDIOVASCULAR_merged_2	E073	Brain Dorsolateral Prefrontal Cortex	0.000676172	0.0100308	10.4624
CARDIOVASCULAR_merged_2	E040	Primary T helper memory cells from peripheral blood 1	0.000708567	0.0104519	10.3898
CARDIOVASCULAR_merged_2	E127	NHEK-Epidermal Keratinocyte Primary Cells	0.000743043	0.0107473	10.3162
CARDIOVASCULAR_merged_2	E085	Fetal Intestine Small	0.000793324	0.0111947	10.2147
CARDIOVASCULAR_merged_2	E084	Fetal Intestine Large	0.000834288	0.0116311	10.1367
CARDIOVASCULAR_merged_2	E067	Brain Angular Gyrus	0.000931866	0.0126623	9.96556
CARDIOVASCULAR_merged_2	E043	Primary T helper cells fromperipheralblood	0.000966985	0.0129654	9.90835
CARDIOVASCULAR_merged_2	E083	Fetal Heart	0.000972556	0.0129654	9.89947
CARDIOVASCULAR_merged_2	E008	H9 Cells	0.00105286	0.0136756	9.77686
CARDIOVASCULAR_merged_2	E004	H1 BMP4 Derived Mesendoderm Cultured Cells	0.00112484	0.0144618	9.67475
CARDIOVASCULAR_merged_2	E068	Brain Anterior Caudate	0.00151309	0.0177847	9.21783
CARDIOVASCULAR_merged_2	E024	ES-UCSF4 Cells	0.00167358	0.0192795	9.06284
CARDIOVASCULAR_merged_2	E006	H1 Derived Mesenchymal Stem Cells	0.00169234	0.0194525	10.4922
CARDIOVASCULAR_merged_2	E072	Brain Inferior Temporal Lobe	0.00170581	0.0195213	9.03353
CARDIOVASCULAR_merged_2	E066	Liver	0.00183535	0.0208207	8.92115
CARDIOVASCULAR_merged_2	E011	hESC Derived CD184+ Endoderm Cultured Cells	0.00196028	0.0217637	8.82013
CARDIOVASCULAR_merged_2	E070	Brain Germinal Matrix	0.00211966	0.0230315	8.70033
CARDIOVASCULAR_merged_2	E009	H9 Derived Neuronal Progenitor Cultured Cells	0.00233778	0.0244926	8.55038
CARDIOVASCULAR_merged_2	E069	Brain Cingulate Gyrus	0.00249454	0.025721	8.45113
CARDIOVASCULAR_merged_2	E052	Muscle Satellite Cultured Cells	0.00256509	0.026113	8.40852
CARDIOVASCULAR_merged_2	E041	Primary T helper cells PMA-I stimulated	0.00257268	0.026113	8.404
CARDIOVASCULAR_merged_2	E003	H1 Cells	0.00269579	0.0269223	8.33261
CARDIOVASCULAR_merged_2	E082	Fetal Brain Female	0.00269895	0.0269223	8.33082
CARDIOVASCULAR_merged_2	E054	Ganglion Eminence derived primary cultured neurospheres	0.00275082	0.0273349	8.30176
CARDIOVASCULAR_merged_2	E124	Monocytes-CD14+ RO01746 Primary Cells	0.00295205	0.0286244	8.19405
CARDIOVASCULAR_merged_2	E109	Small Intestine	0.00317935	0.0299365	9.33862
CARDIOVASCULAR_merged_2	E074	Brain Substantia Nigra	0.00322596	0.0302393	8.05884
CARDIOVASCULAR_merged_2	E104	Right Atrium	0.00395891	0.0353586	7.74754
CARDIOVASCULAR_merged_2	E010	H9 Derived Neuron Cultured Cells	0.00486631	0.0407378	7.4348
CARDIOVASCULAR_merged_2	E018	iPS-15b Cells	0.00606198	0.0478979	7.10307
CARDIOVASCULAR_merged_2	E075	Colonic Mucosa	0.00626656	0.0488473	8.11053
CARDIOVASCULAR_merged_2	E016	HUES64 Cells	0.00632506	0.0492296	7.03908
CARDIOVASCULAR_merged_2	E057	Foreskin Keratinocyte Primary Cells skin02	0.00633568	0.0492387	8.0908
CARDIOVASCULAR_merged_3	E095	Left Ventricle	5.11598e-07	0.000177593	5.53451
CARDIOVASCULAR_merged_3	E083	Fetal Heart	3.46545e-06	0.00038259	4.65857
CARDIOVASCULAR_merged_3	E104	Right Atrium	3.78605e-06	0.00038259	4.98056
CARDIOVASCULAR_merged_3	E079	Esophagus	7.91526e-06	0.000542299	5.01733
CARDIOVASCULAR_merged_3	E096	Lung	9.31894e-05	0.00278214	4.13847
CARDIOVASCULAR_merged_3	E100	Psoas Muscle	0.000159022	0.00386359	4.17555
CARDIOVASCULAR_merged_3	E108	Skeletal Muscle Female	0.0002938	0.00566599	3.40192
CARDIOVASCULAR_merged_3	E065	Aorta	0.000350328	0.00635595	4.17443
CARDIOVASCULAR_merged_3	E005	H1 BMP4 Derived Trophoblast Cultured Cells	0.000370778	0.00661179	3.83978
CARDIOVASCULAR_merged_3	E057	Foreskin Keratinocyte Primary Cells skin02	0.000440494	0.00754491	3.46749
CARDIOVASCULAR_merged_3	E061	Foreskin Melanocyte Primary Cells skin03	0.000635101	0.00961328	3.53446
CARDIOVASCULAR_merged_3	E094	Gastric	0.000852949	0.0118058	4.17621
CARDIOVASCULAR_merged_3	E109	Small Intestine	0.000966702	0.0129654	3.63169
CARDIOVASCULAR_merged_3	E073	Brain Dorsolateral Prefrontal Cortex	0.0019389	0.0217116	2.98927
CARDIOVASCULAR_merged_3	E058	Foreskin Keratinocyte Primary Cells skin03	0.00220975	0.0235782	3.11864
CARDIOVASCULAR_merged_3	E006	H1 Derived Mesenchymal Stem Cells	0.00223192	0.0237595	3.19328
CARDIOVASCULAR_merged_3	E113	Spleen	0.00223587	0.0237595	3.25095
CARDIOVASCULAR_merged_3	E071	Brain Hippocampus Middle	0.00239183	0.0249584	2.78317
CARDIOVASCULAR_merged_3	E028	Breast variant Human Mammary Epithelial Cells (vHMEC)	0.00239717	0.0249642	3.00781
CARDIOVASCULAR_merged_3	E105	Right Ventricle	0.00252396	0.0259217	3.18339
CARDIOVASCULAR_merged_3	E106	Sigmoid Colon	0.00288498	0.0282902	3.13229
CARDIOVASCULAR_merged_3	E062	Primary mononuclear cells fromperipheralblood	0.00293716	0.0285865	3.29075
CARDIOVASCULAR_merged_3	E067	Brain Angular Gyrus	0.00299913	0.0288798	2.8473
CARDIOVASCULAR_merged_3	E103	Rectal Smooth Muscle	0.00375881	0.0338618	3.07111
CARDIOVASCULAR_merged_3	E097	Ovary	0.00414391	0.0364483	3.40321
CARDIOVASCULAR_merged_3	E042	Primary T helper 17 cells PMA-I stimulated	0.00425631	0.0370469	2.82606
CARDIOVASCULAR_merged_3	E119	HMEC Mammary Epithelial Primary Cells	0.00461692	0.0390265	2.78234
CARDIOVASCULAR_merged_3	E090	Fetal Muscle Leg	0.00543007	0.0443867	2.63649
CARDIOVASCULAR_merged_3	E110	Stomach Mucosa	0.0057124	0.0461871	2.70872
CARDIOVASCULAR_merged_3	E027	Breast Myoepithelial Primary Cells	0.00573326	0.0462838	2.70746
CARDIOVASCULAR_merged_3	E116	GM12878 Lymphoblastoid Cells	0.00587597	0.0468648	2.6856
CARDIOVASCULAR_merged_4	E107	Skeletal Muscle Male	0.00190171	0.0213871	8.86665
CARDIOVASCULAR_merged_5	E095	Left Ventricle	2.21422e-06	0.000308747	6.97349
CARDIOVASCULAR_merged_5	E104	Right Atrium	1.46874e-05	0.000780381	6.3389
CARDIOVASCULAR_merged_5	E076	Colon Smooth Muscle	5.86246e-05	0.00202158	5.0034
CARDIOVASCULAR_merged_5	E089	Fetal Muscle Trunk	7.87924e-05	0.00245293	4.76494
CARDIOVASCULAR_merged_5	E083	Fetal Heart	9.47505e-05	0.00278738	4.79974
CARDIOVASCULAR_merged_5	E100	Psoas Muscle	0.000105262	0.00293102	5.71652
CARDIOVASCULAR_merged_5	E105	Right Ventricle	0.000274969	0.00544992	4.77509
CARDIOVASCULAR_merged_5	E108	Skeletal Muscle Female	0.000327322	0.00606537	4.27348
CARDIOVASCULAR_merged_5	E096	Lung	0.000334734	0.00615888	5.17309
CARDIOVASCULAR_merged_5	E077	Duodenum Mucosa	0.00113146	0.0144823	4.25086
CARDIOVASCULAR_merged_5	E082	Fetal Brain Female	0.00133468	0.0163908	4.16541
CARDIOVASCULAR_merged_5	E094	Gastric	0.00135212	0.0165658	4.59383
CARDIOVASCULAR_merged_5	E087	Pancreatic Islets	0.00135954	0.0166177	4.67471
CARDIOVASCULAR_merged_5	E090	Fetal Muscle Leg	0.00138379	0.0166791	3.75944
CARDIOVASCULAR_merged_5	E084	Fetal Intestine Large	0.00158476	0.0184732	3.63883
CARDIOVASCULAR_merged_5	E107	Skeletal Muscle Male	0.00161468	0.018767	3.76161
CARDIOVASCULAR_merged_5	E097	Ovary	0.00288022	0.0282902	4.17461
CARDIOVASCULAR_merged_5	E098	Pancreas	0.00310959	0.0295468	4.12819
CARDIOVASCULAR_merged_5	E111	Stomach Smooth Muscle	0.00318645	0.0299492	3.52936
CARDIOVASCULAR_merged_5	E112	Thymus	0.00323929	0.0302818	3.70675
CARDIOVASCULAR_merged_5	E081	Fetal Brain Male	0.00351267	0.032145	3.79532
CARDIOVASCULAR_merged_5	E065	Aorta	0.00364193	0.0330951	4.00049
CARDIOVASCULAR_merged_5	E056	Foreskin Fibroblast Primary Cells skin02	0.00366192	0.0331572	3.6433
CARDIOVASCULAR_merged_5	E058	Foreskin Keratinocyte Primary Cells skin03	0.0040204	0.0357222	3.41851
CARDIOVASCULAR_merged_5	E063	Adipose Nuclei	0.00405447	0.0357799	3.28058
CARDIOVASCULAR_merged_5	E040	Primary T helper memory cells from peripheral blood 1	0.00405681	0.0357799	3.46328
CARDIOVASCULAR_merged_5	E123	K562 Leukemia Cells	0.00464979	0.0392406	3.5547
CARDIOVASCULAR_merged_5	E109	Small Intestine	0.00467798	0.0394146	3.59178
CARDIOVASCULAR_merged_5	E099	Placenta Amnion	0.00511753	0.0424991	3.86026
CARDIOVASCULAR_merged_5	E038	Primary T helper naive cells from peripheral blood	0.00549699	0.0447932	3.50536
CARDIOVASCULAR_merged_5	E092	Fetal Stomach	0.00550703	0.0448048	3.26834
CARDIOVASCULAR_merged_5	E005	H1 BMP4 Derived Trophoblast Cultured Cells	0.00601253	0.0476688	3.76142
CARDIOVASCULAR_merged_7	E095	Left Ventricle	0.00582395	0.0467262	4.98106
CARDIOVASCULAR_merged_8	E080	Fetal Adrenal Gland	1.44116e-05	0.000773622	6.85226
CARDIOVASCULAR_merged_8	E089	Fetal Muscle Trunk	3.40639e-05	0.00146339	7.14742
CARDIOVASCULAR_merged_8	E113	Spleen	9.35037e-05	0.00278214	6.63459
CARDIOVASCULAR_merged_8	E110	Stomach Mucosa	0.000104121	0.00293102	5.84067
CARDIOVASCULAR_merged_8	E123	K562 Leukemia Cells	0.000120457	0.00315367	6.22072
CARDIOVASCULAR_merged_8	E109	Small Intestine	0.000222586	0.00484939	5.83664
CARDIOVASCULAR_merged_8	E035	Primary hematopoietic stem cells	0.000330124	0.00609559	5.8041
CARDIOVASCULAR_merged_8	E106	Sigmoid Colon	0.000463651	0.00778784	5.22048
CARDIOVASCULAR_merged_8	E096	Lung	0.00066163	0.00987137	5.6904
CARDIOVASCULAR_merged_8	E102	Rectal Mucosa Donor 31	0.0007429	0.0107473	5.08453
CARDIOVASCULAR_merged_8	E075	Colonic Mucosa	0.000761557	0.0109351	5.06908
CARDIOVASCULAR_merged_8	E103	Rectal Smooth Muscle	0.00137275	0.0166791	5.55724
CARDIOVASCULAR_merged_8	E053	Cortex derived primary cultured neurospheres	0.00165736	0.019135	4.91114
CARDIOVASCULAR_merged_8	E090	Fetal Muscle Leg	0.0020637	0.0226131	4.60339
CARDIOVASCULAR_merged_8	E101	Rectal Mucosa Donor 29	0.00212313	0.0230315	4.31149
CARDIOVASCULAR_merged_8	E077	Duodenum Mucosa	0.00213453	0.0230893	4.42798
CARDIOVASCULAR_merged_8	E092	Fetal Stomach	0.00214176	0.0230893	4.42588
CARDIOVASCULAR_merged_8	E005	H1 BMP4 Derived Trophoblast Cultured Cells	0.00231225	0.024323	5.64212
CARDIOVASCULAR_merged_8	E091	Placenta	0.00290387	0.0283685	4.78002
CARDIOVASCULAR_merged_8	E097	Ovary	0.004783	0.0401048	4.69643
CARDIOVASCULAR_merged_8	E052	Muscle Satellite Cultured Cells	0.00517493	0.0427035	4.00406
COMPOSITE_merged_1	E095	Left Ventricle	0.00298948	0.0288798	3.83159
COMPOSITE_merged_2	E059	Foreskin Melanocyte Primary Cells skin01	2.62507e-05	0.00119901	5.81192
COMPOSITE_merged_2	E100	Psoas Muscle	6.74703e-05	0.00220955	5.14487
COMPOSITE_merged_2	E023	Mesenchymal Stem Cell Derived Adipocyte Cultured Cells	0.0001565	0.00382581	4.24444
COMPOSITE_merged_2	E063	Adipose Nuclei	0.00019023	0.0043454	4.21788
COMPOSITE_merged_2	E025	Adipose Derived Mesenchymal Stem Cell Cultured Cells	0.000198687	0.00445932	4.27493
COMPOSITE_merged_2	E107	Skeletal Muscle Male	0.000211582	0.00466087	4.0923
COMPOSITE_merged_2	E080	Fetal Adrenal Gland	0.000245048	0.00506336	4.21677
COMPOSITE_merged_2	E111	Stomach Smooth Muscle	0.000285186	0.00558258	4.46072
COMPOSITE_merged_2	E109	Small Intestine	0.000341656	0.00624212	4.66931
COMPOSITE_merged_2	E108	Skeletal Muscle Female	0.00041168	0.00714539	3.77745
COMPOSITE_merged_2	E089	Fetal Muscle Trunk	0.00054998	0.00881152	4.16933
COMPOSITE_merged_2	E086	Fetal Kidney	0.000832531	0.0116311	4.40954
COMPOSITE_merged_2	E070	Brain Germinal Matrix	0.000933802	0.0126623	4.35016
COMPOSITE_merged_2	E088	Fetal Lung	0.00126636	0.0157869	3.91522
COMPOSITE_merged_2	E081	Fetal Brain Male	0.00207153	0.0226131	3.64351
COMPOSITE_merged_2	E076	Colon Smooth Muscle	0.00224271	0.0237837	3.43984
COMPOSITE_merged_2	E090	Fetal Muscle Leg	0.00233768	0.0244926	3.47025
COMPOSITE_merged_2	E105	Right Ventricle	0.00250943	0.0258234	3.97924
COMPOSITE_merged_2	E091	Placenta	0.00257109	0.026113	3.58502
COMPOSITE_merged_2	E061	Foreskin Melanocyte Primary Cells skin03	0.00262833	0.0264714	3.53446
COMPOSITE_merged_2	E103	Rectal Smooth Muscle	0.00264091	0.0265468	3.57251
COMPOSITE_merged_2	E055	Foreskin Fibroblast Primary Cells skin01	0.00285353	0.0280876	3.18702
COMPOSITE_merged_2	E102	Rectal Mucosa Donor 31	0.00317496	0.0299365	3.48654
COMPOSITE_merged_2	E092	Fetal Stomach	0.00346188	0.031848	3.5407
COMPOSITE_merged_2	E056	Foreskin Fibroblast Primary Cells skin02	0.00370964	0.0334768	3.26963
COMPOSITE_merged_2	E129	Osteoblast Primary Cells	0.00442268	0.0378607	3.01453
COMPOSITE_merged_2	E126	NHDF-Ad Adult Dermal Fibroblast Primary Cells	0.00445809	0.0380546	3.26068
COMPOSITE_merged_2	E053	Cortex derived primary cultured neurospheres	0.00498815	0.0416907	3.45315
COMPOSITE_merged_2	E097	Ovary	0.00593409	0.0472459	3.68348
COMPOSITE_merged_3	E112	Thymus	0.000117785	0.00311323	22.2405
COMPOSITE_merged_3	E081	Fetal Brain Male	0.000494428	0.0082252	18.2175
COMPOSITE_merged_3	E046	Primary Natural Killer cells from peripheral blood	0.000778386	0.0110137	16.9563
COMPOSITE_merged_3	E093	Fetal Thymus	0.00127043	0.0157869	15.6023
COMPOSITE_merged_3	E032	Primary B cells from peripheral blood	0.00195631	0.0217637	14.4165
COMPOSITE_merged_3	E067	Brain Angular Gyrus	0.00295895	0.028638	13.2874
COMPOSITE_merged_4	E106	Sigmoid Colon	9.54274e-06	0.000621113	4.47469
COMPOSITE_merged_4	E109	Small Intestine	1.59485e-05	0.000822216	4.66931
COMPOSITE_merged_4	E075	Colonic Mucosa	2.56539e-05	0.00119268	4.2687
COMPOSITE_merged_4	E077	Duodenum Mucosa	4.6308e-05	0.00173472	3.89662
COMPOSITE_merged_4	E066	Liver	0.000152548	0.00376454	3.63454
COMPOSITE_merged_4	E113	Spleen	0.000239265	0.00500686	3.91092
COMPOSITE_merged_4	E062	Primary mononuclear cells fromperipheralblood	0.0002636	0.00534072	4.01372
COMPOSITE_merged_4	E101	Rectal Mucosa Donor 29	0.000445797	0.00756112	3.4923
COMPOSITE_merged_4	E024	ES-UCSF4 Cells	0.000546708	0.00878614	3.65999
COMPOSITE_merged_4	E031	Primary B cells from cord blood	0.000598121	0.00926909	3.74467
COMPOSITE_merged_4	E102	Rectal Mucosa Donor 31	0.000629434	0.00955528	3.32806
COMPOSITE_merged_4	E088	Fetal Lung	0.00101512	0.0132807	3.322
COMPOSITE_merged_4	E078	Duodenum Smooth Muscle	0.001132	0.0144823	3.18821
COMPOSITE_merged_4	E117	HeLa-S3 Cervical Carcinoma Cell Line	0.00230391	0.0242843	2.89554
COMPOSITE_merged_4	E033	Primary T cells from cord blood	0.00242612	0.025165	3.16204
COMPOSITE_merged_4	E045	Primary T cells e_ector/memory enriched from peripheral blood	0.00262743	0.0264714	2.9937
COMPOSITE_merged_4	E087	Pancreatic Islets	0.00300201	0.0288798	3.55685
COMPOSITE_merged_4	E116	GM12878 Lymphoblastoid Cells	0.00315925	0.0298552	2.92975
COMPOSITE_merged_4	E047	Primary T CD8+ naive cells from peripheral blood	0.00434467	0.0375169	2.77584
COMPOSITE_merged_4	E059	Foreskin Melanocyte Primary Cells skin01	0.00525197	0.0432077	3.0222
COMPOSITE_merged_4	E006	H1 Derived Mesenchymal Stem Cells	0.00538879	0.0441186	2.82483
COMPOSITE_merged_4	E032	Primary B cells from peripheral blood	0.00560581	0.0455373	2.746
COMPOSITE_merged_6	E066	Liver	1.02597e-06	0.000233747	6.60826
COMPOSITE_merged_7	E082	Fetal Brain Female	0.00205666	0.0225929	3.90507
COMPOSITE_merged_7	E066	Liver	0.00432884	0.0374423	3.20246
COMPOSITE_merged_9	E110	Stomach Mucosa	0.00144629	0.017351	7.78757
COMPOSITE_merged_9	E118	HepG2 Hepatocellular Carcinoma Cell Line	0.0017766	0.0202423	6.81097
COMPOSITE_merged_9	E078	Duodenum Smooth Muscle	0.00255637	0.0261001	7.08491
COMPOSITE_merged_9	E096	Lung	0.00440036	0.0377474	7.5872
COMPOSITE_merged_9	E097	Ovary	0.00598059	0.0475434	6.26191
IMMUNITY_merged_2	E046	Primary Natural Killer cells from peripheral blood	3.56014e-08	6.17922e-05	11.8694
IMMUNITY_merged_2	E091	Placenta	2.20547e-07	0.000125325	12.5476
IMMUNITY_merged_2	E034	Primary T cells fromperipheralblood	5.47019e-07	0.000178021	11.8132
IMMUNITY_merged_2	E047	Primary T CD8+ naive cells from peripheral blood	7.3115e-07	0.000200374	10.4094
IMMUNITY_merged_2	E038	Primary T helper naive cells from peripheral blood	1.61807e-06	0.000279482	9.11394
IMMUNITY_merged_2	E113	Spleen	1.72513e-06	0.000279482	11.6105
IMMUNITY_merged_2	E048	Primary T CD8+ memory cells from peripheral blood	3.628e-06	0.00038259	10.9648
IMMUNITY_merged_2	E037	Primary T helper memory cells from peripheral blood 2	6.0758e-06	0.000460313	8.90539
IMMUNITY_merged_2	E042	Primary T helper 17 cells PMA-I stimulated	1.29231e-05	0.00072841	7.77167
IMMUNITY_merged_2	E062	Primary mononuclear cells fromperipheralblood	3.77291e-05	0.0015112	8.40971
IMMUNITY_merged_2	E040	Primary T helper memory cells from peripheral blood 1	4.80205e-05	0.00176086	6.92657
IMMUNITY_merged_2	E093	Fetal Thymus	5.90293e-05	0.00202214	7.80114
IMMUNITY_merged_2	E043	Primary T helper cells fromperipheralblood	7.91419e-05	0.00245293	6.60557
IMMUNITY_merged_2	E045	Primary T cells e_ector/memory enriched from peripheral blood	0.000109902	0.00297372	6.86055
IMMUNITY_merged_2	E112	Thymus	0.000131557	0.00337247	7.41351
IMMUNITY_merged_2	E044	Primary T regulatory cells fromperipheralblood	0.000161073	0.00387288	6.59183
IMMUNITY_merged_2	E041	Primary T helper cells PMA-I stimulated	0.000378547	0.0067044	5.60267
IMMUNITY_merged_2	E124	Monocytes-CD14+ RO01746 Primary Cells	0.000471213	0.0078894	5.4627
IMMUNITY_merged_2	E050	Primary hematopoietic stem cells G-CSF-mobilized Female	0.000597889	0.00926909	6.03295
IMMUNITY_merged_2	E033	Primary T cells from cord blood	0.00061324	0.00939159	5.93689
IMMUNITY_merged_2	E039	Primary T helper naive cells fromperipheralblood	0.000652704	0.00979432	5.35666
IMMUNITY_merged_2	E032	Primary B cells from peripheral blood	0.000896403	0.0122508	5.14875
IMMUNITY_merged_2	E106	Sigmoid Colon	0.00266569	0.0266928	4.69843
IMMUNITY_merged_2	E029	Primary monocytes from peripheral blood	0.00526823	0.0432676	4.50372
IMMUNITY_merged_3	E046	Primary Natural Killer cells from peripheral blood	1.80424e-06	0.000279482	5.29883
IMMUNITY_merged_3	E047	Primary T CD8+ naive cells from peripheral blood	4.33284e-05	0.00167305	4.33725
IMMUNITY_merged_3	E113	Spleen	0.000129573	0.00334258	4.64421
IMMUNITY_merged_3	E093	Fetal Thymus	0.000200558	0.004482	4.16061
IMMUNITY_merged_3	E036	Primary hematopoietic stem cells short term culture	0.000363559	0.00652776	3.76428
IMMUNITY_merged_3	E029	Primary monocytes from peripheral blood	0.000474993	0.00792721	3.57648
IMMUNITY_merged_3	E044	Primary T regulatory cells fromperipheralblood	0.000498875	0.00827274	3.72244
IMMUNITY_merged_3	E032	Primary B cells from peripheral blood	0.000767833	0.0109351	3.60412
IMMUNITY_merged_3	E045	Primary T cells e_ector/memory enriched from peripheral blood	0.000768627	0.0109351	3.84191
IMMUNITY_merged_3	E040	Primary T helper memory cells from peripheral blood 1	0.00111837	0.0144142	3.46328
IMMUNITY_merged_3	E037	Primary T helper memory cells from peripheral blood 2	0.00144953	0.017351	3.29829
IMMUNITY_merged_3	E031	Primary B cells from cord blood	0.00189784	0.0213871	3.51063
IMMUNITY_merged_3	E075	Colonic Mucosa	0.00218029	0.0233117	3.33963
IMMUNITY_merged_3	E034	Primary T cells fromperipheralblood	0.00277389	0.0275117	3.24285
IMMUNITY_merged_3	E030	Primary neutrophils from peripheral blood	0.00582341	0.0467262	2.87146
IMMUNITY_merged_4	E026	Bone Marrow Derived Cultured Mesenchymal Stem Cells	0.00349014	0.031995	3.75537
IMMUNITY_merged_5	E075	Colonic Mucosa	8.611e-08	7.47291e-05	4.93684
IMMUNITY_merged_5	E046	Primary Natural Killer cells from peripheral blood	2.40686e-07	0.000125325	4.56515
IMMUNITY_merged_5	E093	Fetal Thymus	3.7211e-07	0.000149045	4.55067
IMMUNITY_merged_5	E042	Primary T helper 17 cells PMA-I stimulated	1.3237e-06	0.000265097	4.18475
IMMUNITY_merged_5	E032	Primary B cells from peripheral blood	1.68037e-06	0.000279482	4.20481
IMMUNITY_merged_5	E048	Primary T CD8+ memory cells from peripheral blood	1.68862e-06	0.000279482	4.22347
IMMUNITY_merged_5	E035	Primary hematopoietic stem cells	1.72225e-06	0.000279482	4.06287
IMMUNITY_merged_5	E096	Lung	1.98233e-06	0.000294914	4.47103
IMMUNITY_merged_5	E040	Primary T helper memory cells from peripheral blood 1	3.40922e-06	0.00038259	4.28787
IMMUNITY_merged_5	E034	Primary T cells fromperipheralblood	3.85392e-06	0.00038259	4.09525
IMMUNITY_merged_5	E050	Primary hematopoietic stem cells G-CSF-mobilized Female	4.14091e-06	0.00038259	3.93453
IMMUNITY_merged_5	E113	Spleen	4.54554e-06	0.000396654	4.12819
IMMUNITY_merged_5	E077	Duodenum Mucosa	7.559e-06	0.000531888	4.00443
IMMUNITY_merged_5	E110	Stomach Mucosa	9.89069e-06	0.000623974	4.06308
IMMUNITY_merged_5	E038	Primary T helper naive cells from peripheral blood	1.01479e-05	0.000623974	3.90597
IMMUNITY_merged_5	E106	Sigmoid Colon	1.01859e-05	0.000623974	4.13462
IMMUNITY_merged_5	E109	Small Intestine	1.04797e-05	0.000627219	4.44696
IMMUNITY_merged_5	E062	Primary mononuclear cells fromperipheralblood	1.43354e-05	0.000773622	4.06921
IMMUNITY_merged_5	E091	Placenta	1.50995e-05	0.00079417	3.86079
IMMUNITY_merged_5	E047	Primary T CD8+ naive cells from peripheral blood	2.07562e-05	0.00100072	3.97581
IMMUNITY_merged_5	E029	Primary monocytes from peripheral blood	3.8653e-05	0.00153638	3.37779
IMMUNITY_merged_5	E043	Primary T helper cells fromperipheralblood	6.0967e-05	0.0020614	3.4349
IMMUNITY_merged_5	E039	Primary T helper naive cells fromperipheralblood	7.50856e-05	0.00237677	3.46123
IMMUNITY_merged_5	E031	Primary B cells from cord blood	7.53152e-05	0.00237677	3.51063
IMMUNITY_merged_5	E033	Primary T cells from cord blood	9.93084e-05	0.00287277	3.5826
IMMUNITY_merged_5	E078	Duodenum Smooth Muscle	0.000104848	0.00293102	3.40076
IMMUNITY_merged_5	E045	Primary T cells e_ector/memory enriched from peripheral blood	0.000108186	0.00296486	3.48305
IMMUNITY_merged_5	E084	Fetal Intestine Large	0.000161733	0.00387288	3.13756
IMMUNITY_merged_5	E123	K562 Leukemia Cells	0.000171826	0.00404841	3.43212
IMMUNITY_merged_5	E037	Primary T helper memory cells from peripheral blood 2	0.000174399	0.00409053	3.40136
IMMUNITY_merged_5	E085	Fetal Intestine Small	0.000176323	0.0041171	3.26871
IMMUNITY_merged_5	E116	GM12878 Lymphoblastoid Cells	0.000214151	0.00468522	3.2824
IMMUNITY_merged_5	E066	Liver	0.000250622	0.00513448	3.09267
IMMUNITY_merged_5	E112	Thymus	0.000272143	0.00544992	3.45112
IMMUNITY_merged_5	E102	Rectal Mucosa Donor 31	0.000278161	0.00548631	3.19599
IMMUNITY_merged_5	E044	Primary T regulatory cells fromperipheralblood	0.000389892	0.00688193	3.10758
IMMUNITY_merged_5	E111	Stomach Smooth Muscle	0.000577976	0.0090922	3.00416
IMMUNITY_merged_5	E103	Rectal Smooth Muscle	0.000589685	0.00922069	2.95789
IMMUNITY_merged_5	E108	Skeletal Muscle Female	0.000637561	0.00962255	2.8292
IMMUNITY_merged_5	E006	H1 Derived Mesenchymal Stem Cells	0.000723403	0.0106406	3.14767
IMMUNITY_merged_5	E063	Adipose Nuclei	0.000733693	0.0107313	2.81192
IMMUNITY_merged_5	E041	Primary T helper cells PMA-I stimulated	0.000766306	0.0109351	2.80133
IMMUNITY_merged_5	E059	Foreskin Melanocyte Primary Cells skin01	0.000824683	0.0115745	3.24968
IMMUNITY_merged_5	E092	Fetal Stomach	0.000958938	0.0129357	2.88502
IMMUNITY_merged_5	E115	Dnd41 TCell Leukemia Cell Line	0.000973587	0.0129654	2.9396
IMMUNITY_merged_5	E101	Rectal Mucosa Donor 29	0.00100911	0.0132807	2.98487
IMMUNITY_merged_5	E036	Primary hematopoietic stem cells short term culture	0.00101117	0.0132807	2.78835
IMMUNITY_merged_5	E065	Aorta	0.00116034	0.0147363	3.29452
IMMUNITY_merged_5	E022	iPS DF 19.11 Cells	0.00142718	0.0171624	3.23131
IMMUNITY_merged_5	E124	Monocytes-CD14+ RO01746 Primary Cells	0.00216914	0.0232401	2.6221
IMMUNITY_merged_5	E079	Esophagus	0.00242065	0.0251584	3.07311
IMMUNITY_merged_5	E094	Gastric	0.002457	0.0254106	3.2427
IMMUNITY_merged_5	E100	Psoas Muscle	0.0028161	0.027852	3.00117
IMMUNITY_merged_5	E051	Primary hematopoietic stem cells G-CSF-mobilized Male	0.00305104	0.0292574	2.66669
IMMUNITY_merged_5	E061	Foreskin Melanocyte Primary Cells skin03	0.00381623	0.0342606	2.65085
IMMUNITY_merged_5	E117	HeLa-S3 Cervical Carcinoma Cell Line	0.0040387	0.0357645	2.55162
IMMUNITY_merged_5	E076	Colon Smooth Muscle	0.00439932	0.0377474	2.54803
IMMUNITY_merged_5	E056	Foreskin Fibroblast Primary Cells skin02	0.00439969	0.0377474	2.47385
IMMUNITY_merged_5	E128	NHLF Lung Fibroblast Primary Cells	0.00449011	0.0381629	2.61089
IMMUNITY_merged_5	E105	Right Ventricle	0.00583962	0.0467798	2.63453
IMMUNITY_merged_5	E080	Fetal Adrenal Gland	0.00601468	0.0476688	2.44723
IMMUNITY_merged_5	E098	Pancreas	0.00603152	0.0477297	2.90263
IMMUNITY_merged_5	E009	H9 Derived Neuronal Progenitor Cultured Cells	0.00609075	0.0479737	2.72058
IMMUNITY_merged_5	E007	H1 Derived Neuronal Progenitor Cultured Cells	0.00624018	0.0487877	3.11027
IMMUNITY_merged_7	E038	Primary T helper naive cells from peripheral blood	8.52396e-08	7.47291e-05	Inf
IMMUNITY_merged_7	E043	Primary T helper cells fromperipheralblood	4.26162e-06	0.00038259	Inf
IMMUNITY_merged_7	E032	Primary B cells from peripheral blood	0.00195631	0.0217637	14.4165
IMMUNITY_merged_7	E093	Fetal Thymus	0.00261065	0.0263955	Inf
IMMUNITY_merged_8	E037	Primary T helper memory cells from peripheral blood 2	1.21315e-06	0.000252674	7.42116
IMMUNITY_merged_8	E040	Primary T helper memory cells from peripheral blood 1	3.77943e-06	0.00038259	8.08099
IMMUNITY_merged_8	E045	Primary T cells e_ector/memory enriched from peripheral blood	3.9846e-06	0.00038259	7.20358
IMMUNITY_merged_8	E038	Primary T helper naive cells from peripheral blood	0.000107668	0.00296486	5.46836
IMMUNITY_merged_8	E032	Primary B cells from peripheral blood	0.000128684	0.00334258	5.04577
IMMUNITY_merged_8	E116	GM12878 Lymphoblastoid Cells	0.00127338	0.0157869	4.0284
IMMUNITY_merged_8	E041	Primary T helper cells PMA-I stimulated	0.00137704	0.0166791	3.92187
IMMUNITY_merged_8	E043	Primary T helper cells fromperipheralblood	0.00197266	0.0218545	3.96334
IMMUNITY_merged_8	E062	Primary mononuclear cells fromperipheralblood	0.0033942	0.0313362	4.20485
IMMUNITY_merged_8	E046	Primary Natural Killer cells from peripheral blood	0.00567967	0.0459939	3.53255
METABOLISM_merged_1	E058	Foreskin Keratinocyte Primary Cells skin03	0.000435462	0.00753307	7.40677
METABOLISM_merged_1	E095	Left Ventricle	0.00265439	0.0266309	5.97727
METABOLISM_merged_1	E063	Adipose Nuclei	0.00291296	0.0284041	5.62384
METABOLISM_merged_2	E023	Mesenchymal Stem Cell Derived Adipocyte Cultured Cells	0.00163593	0.0189506	4.66889
METABOLISM_merged_3	E066	Liver	0.000310823	0.00586398	2.78786
METABOLISM_merged_4	E047	Primary T CD8+ naive cells from peripheral blood	0.0022876	0.0241613	4.95686
METABOLISM_merged_4	E038	Primary T helper naive cells from peripheral blood	0.00325424	0.0303671	4.55697
METABOLISM_merged_4	E039	Primary T helper naive cells fromperipheralblood	0.00566996	0.0459867	4.28533
METABOLISM_merged_6	E029	Primary monocytes from peripheral blood	0.00334301	0.0309184	6.75558
PSYCHIATRIC_merged_1	E029	Primary monocytes from peripheral blood	6.70129e-05	0.00220846	8.44447
PSYCHIATRIC_merged_1	E124	Monocytes-CD14+ RO01746 Primary Cells	0.00126797	0.0157869	5.4627
PSYCHIATRIC_merged_1	E050	Primary hematopoietic stem cells G-CSF-mobilized Female	0.00150676	0.0177526	5.02746
PSYCHIATRIC_merged_1	E108	Skeletal Muscle Female	0.00181808	0.0206698	4.8967
PSYCHIATRIC_merged_1	E030	Primary neutrophils from peripheral blood	0.00327988	0.0305516	4.48666
PSYCHIATRIC_merged_1	E100	Psoas Muscle	0.00347533	0.0319154	5.14487
PSYCHIATRIC_merged_1	E051	Primary hematopoietic stem cells G-CSF-mobilized Male	0.00517158	0.0427035	5.09096
PSYCHIATRIC_merged_2	E031	Primary B cells from cord blood	0.000102631	0.00293102	4.21275
PSYCHIATRIC_merged_2	E057	Foreskin Keratinocyte Primary Cells skin02	0.000104083	0.00293102	4.0454
PSYCHIATRIC_merged_2	E051	Primary hematopoietic stem cells G-CSF-mobilized Male	0.000728626	0.0106872	3.39397
PSYCHIATRIC_merged_2	E116	GM12878 Lymphoblastoid Cells	0.00102844	0.0134212	3.39234
PSYCHIATRIC_merged_2	E072	Brain Inferior Temporal Lobe	0.00147462	0.0175304	3.18831
PSYCHIATRIC_merged_2	E035	Primary hematopoietic stem cells	0.00214656	0.0230932	3.34589
PSYCHIATRIC_merged_2	E050	Primary hematopoietic stem cells G-CSF-mobilized Female	0.00330605	0.0306917	2.85771
PSYCHIATRIC_merged_2	E033	Primary T cells from cord blood	0.00358281	0.032672	3.28091
PSYCHIATRIC_merged_2	E073	Brain Dorsolateral Prefrontal Cortex	0.00366336	0.0331572	2.93683
PSYCHIATRIC_merged_2	E058	Foreskin Keratinocyte Primary Cells skin03	0.00447845	0.0381629	3.04985
PSYCHIATRIC_merged_2	E036	Primary hematopoietic stem cells short term culture	0.00586014	0.0468648	2.78835
