# Supplementary material for: Multitrait GWAS to connect disease variants and biological mechanisms
Source: PLoS Genet. 2021 Aug 30;17(8):e1009713. doi: 10.1371/journal.pgen.1009713 (PMC8437297; doi:10.1371/journal.pgen.1009713)
Supplement: S14 Table — (XLSX) [file pgen.1009713.s047.xlsx]

## Sheet: S14 Table
S14 Table - Significant Go term enrichment for all phenotype sets and multitrait association profiles with FUMA.
Category	GeneSet	phenotype_set	cluster	N_genes	N_overlap	p	adjP	genes	link
GO_bp	GO_CARBOHYDRATE_HOMEOSTASIS	METABOLISM	1	169	7	5.68041e-07	0.00251983	HK1:TCF7L2:CRY2:MTNR1B:G6PC2:GCK:SLC30A8	http://www.broadinstitute.org/gsea/msigdb/cards/GO_CARBOHYDRATE_HOMEOSTASIS
GO_bp	GO_SODIUM_INDEPENDENT_ORGANIC_ANION_TRANSPORT	METABOLISM	2	22	5	2.60921e-06	0.0115745	SLC22A8:SLC22A24:SLC22A10:SLC22A25:SLC22A9	http://www.broadinstitute.org/gsea/msigdb/cards/GO_SODIUM_INDEPENDENT_ORGANIC_ANION_TRANSPORT
GO_mf	GO_SODIUM_INDEPENDENT_ORGANIC_ANION_TRANSMEMBRANE_TRANSPORTER_ACTIVITY	METABOLISM	2	20	5	1.56231e-06	0.000703822	SLC22A8:SLC22A24:SLC22A10:SLC22A25:SLC22A9	http://www.broadinstitute.org/gsea/msigdb/cards/GO_SODIUM_INDEPENDENT_ORGANIC_ANION_TRANSMEMBRANE_TRANSPORTER_ACTIVITY
GO_mf	GO_INORGANIC_ANION_EXCHANGER_ACTIVITY	METABOLISM	2	20	5	1.56231e-06	0.000703822	SLC22A8:SLC22A24:SLC22A10:SLC22A25:SLC22A9	http://www.broadinstitute.org/gsea/msigdb/cards/GO_INORGANIC_ANION_EXCHANGER_ACTIVITY
GO_mf	GO_GROWTH_FACTOR_ACTIVITY	METABOLISM	2	159	10	6.4462e-06	0.00193601	BMP8A:LACRT:INHBC:INHBE:IGF1:GDF15:GDF1:LIF:OSM:OGN	http://www.broadinstitute.org/gsea/msigdb/cards/GO_GROWTH_FACTOR_ACTIVITY
GO_mf	GO_TRANSFORMING_GROWTH_FACTOR_BETA_RECEPTOR_BINDING	METABOLISM	2	50	5	0.000165863	0.0373606	BMP8A:INHBC:INHBE:GDF15:GDF1	http://www.broadinstitute.org/gsea/msigdb/cards/GO_TRANSFORMING_GROWTH_FACTOR_BETA_RECEPTOR_BINDING
GO_bp	GO_SENSORY_PERCEPTION_OF_CHEMICAL_STIMULUS	METABOLISM	3	474	71	1.48958e-32	6.60778e-29	OR13A1:OR4B1:OR4X2:OR4X1:OR4S1:OR4C3:OR4C5:OR4A47:OR4C13:OR4C12:OR4A5:OR4C46:OR4A16:OR4A15:OR4C15:OR4C16:OR4C11:OR4P4:OR4S2:OR4C6:OR5D13:OR5D14:OR5L1:OR5D18:OR5L2:OR5D16:OR5W2:OR5I1:OR10AG1:OR5F1:OR5AS1:OR8I2:OR8H2:OR8H3:OR8J3:OR8K5:OR5J2:OR5T2:OR5T3:OR5T1:OR8H1:OR8K3:OR8K1:OR8J1:OR8U1:OR5R1:OR5M9:OR5M3:OR5M8:OR5M11:OR5M10:OR5M1:OR5AP2:OR5AR1:OR9G1:OR9G4:OR2B2:OR2B6:OR2W1:OR2B3:OR2J1:OR2J3:OR2J2:…	http://www.broadinstitute.org/gsea/msigdb/cards/GO_SENSORY_PERCEPTION_OF_CHEMICAL_STIMULUS
GO_bp	GO_DETECTION_OF_STIMULUS	METABOLISM	3	623	75	5.13276e-28	1.13845e-24	USP1:OR13A1:OR4B1:OR4X2:OR4X1:OR4S1:OR4C3:OR4C5:OR4A47:OR4C13:OR4C12:OR4A5:OR4C46:OR4A16:OR4A15:OR4C15:OR4C16:OR4C11:OR4P4:OR4S2:OR4C6:OR5D13:OR5D14:OR5L1:OR5D18:OR5L2:OR5D16:OR5W2:OR5I1:OR10AG1:OR5F1:OR5AS1:OR8I2:OR8H2:OR8H3:OR8J3:OR8K5:OR5J2:OR5T2:OR5T3:OR5T1:OR8H1:OR8K3:OR8K1:OR8J1:OR8U1:OR5R1:OR5M9:OR5M3:OR5M8:OR5M11:OR5M10:OR5M1:OR5AP2:OR5AR1:OR9G1:OR9G4:SCARB1:UBC:TCAP:OR2B2:OR2B6:OR2W1:OR2…	http://www.broadinstitute.org/gsea/msigdb/cards/GO_DETECTION_OF_STIMULUS
GO_bp	GO_ACYLGLYCEROL_HOMEOSTASIS	METABOLISM	3	29	17	6.9562e-20	1.02859e-16	ANGPTL3:NR1H3:DGAT2:APOA5:APOA4:APOC3:APOA1:SCARB1:LIPC:CETP:ANGPTL4:C19orf80:APOC4:APOC2:GCKR:MLXIPL:LPL	http://www.broadinstitute.org/gsea/msigdb/cards/GO_ACYLGLYCEROL_HOMEOSTASIS
GO_bp	GO_SENSORY_PERCEPTION	METABOLISM	3	886	75	1.12262e-18	1.24499e-15	OR13A1:ALOX5:OR4B1:OR4X2:OR4X1:OR4S1:OR4C3:OR4C5:OR4A47:OR4C13:OR4C12:OR4A5:OR4C46:OR4A16:OR4A15:OR4C15:OR4C16:OR4C11:OR4P4:OR4S2:OR4C6:OR5D13:OR5D14:OR5L1:OR5D18:OR5L2:OR5D16:OR5W2:OR5I1:OR10AG1:OR5F1:OR5AS1:OR8I2:OR8H2:OR8H3:OR8J3:OR8K5:OR5J2:OR5T2:OR5T3:OR5T1:OR8H1:OR8K3:OR8K1:OR8J1:OR8U1:OR5R1:OR5M9:OR5M3:OR5M8:OR5M11:OR5M10:OR5M1:OR5AP2:OR5AR1:OR9G1:OR9G4:HSF4:UCN:ZNF513:OR2B2:OR2B6:OR2W1:OR…	http://www.broadinstitute.org/gsea/msigdb/cards/GO_SENSORY_PERCEPTION
GO_bp	GO_CHROMATIN_ASSEMBLY_OR_DISASSEMBLY	METABOLISM	3	165	32	1.42732e-18	1.26632e-15	CTCF:CENPT:HIST1H2BA:HIST1H1A:HIST1H3A:HIST1H4A:HIST1H4B:HIST1H3B:HIST1H2BB:HIST1H3C:HIST1H1C:HIST1H4C:HIST1H1T:HIST1H2BC:HIST1H1E:HIST1H2BD:HIST1H3E:HIST1H2BJ:HIST1H2BK:HIST1H4I:HIST1H2BL:HIST1H3H:HIST1H2BM:HIST1H4J:HIST1H4K:HIST1H2BN:HIST1H1B:HIST1H3I:HIST1H4L:HIST1H3J:HIST1H2BO:BAZ1B	http://www.broadinstitute.org/gsea/msigdb/cards/GO_CHROMATIN_ASSEMBLY_OR_DISASSEMBLY
GO_bp	GO_NEGATIVE_REGULATION_OF_GENE_EXPRESSION_EPIGENETIC	METABOLISM	3	108	26	8.82966e-18	6.52806e-15	MTF2:SPI1:HIST1H2AA:HIST1H3A:HIST1H4A:HIST1H4B:HIST1H3B:HIST1H2AB:HIST1H3C:HIST1H4C:HIST1H2AC:HIST1H3E:HIST1H2AG:HIST1H4I:HIST1H2AH:HIST1H2AI:HIST1H3H:HIST1H4J:HIST1H4K:HIST1H2AK:HIST1H2AL:HIST1H3I:HIST1H4L:HIST1H3J:HIST1H2AM:TRIM27	http://www.broadinstitute.org/gsea/msigdb/cards/GO_NEGATIVE_REGULATION_OF_GENE_EXPRESSION_EPIGENETIC
GO_bp	GO_G_PROTEIN_COUPLED_RECEPTOR_SIGNALING_PATHWAY	METABOLISM	3	1130	83	7.07076e-17	4.48084e-14	AKR1C3:OR13A1:OR4B1:OR4X2:OR4X1:OR4S1:OR4C3:OR4C5:OR4A47:OR4C13:OR4C12:OR4A5:OR4C46:OR4A16:OR4A15:OR4C15:OR4C16:OR4C11:OR4P4:OR4S2:OR4C6:OR5D13:OR5D14:OR5L1:OR5D18:OR5L2:OR5D16:OR5W2:OR5I1:OR10AG1:OR5F1:OR5AS1:OR8I2:OR8H2:OR8H3:OR8J3:OR8K5:OR5J2:OR5T2:OR5T3:OR5T1:OR8H1:OR8K3:OR8K1:OR8J1:OR8U1:OR5R1:OR5M9:OR5M3:OR5M8:OR5M11:OR5M10:OR5M1:OR5AP2:OR5AR1:OR9G1:OR9G4:DAGLA:GRM5:APOC3:APOA1:RAPGEFL1:APO…	http://www.broadinstitute.org/gsea/msigdb/cards/GO_G_PROTEIN_COUPLED_RECEPTOR_SIGNALING_PATHWAY
GO_bp	GO_PROTEIN_DNA_COMPLEX_SUBUNIT_ORGANIZATION	METABOLISM	3	218	34	1.34891e-16	7.4383e-14	DDB2:UBC:CTCF:CENPT:HIST1H2BA:HIST1H1A:HIST1H3A:HIST1H4A:HIST1H4B:HIST1H3B:HIST1H2BB:HIST1H3C:HIST1H1C:HIST1H4C:HIST1H1T:HIST1H2BC:HIST1H1E:HIST1H2BD:HIST1H3E:HIST1H2BJ:HIST1H2BK:HIST1H4I:HIST1H2BL:HIST1H3H:HIST1H2BM:HIST1H4J:HIST1H4K:HIST1H2BN:HIST1H1B:HIST1H3I:HIST1H4L:HIST1H3J:HIST1H2BO:TAF11	http://www.broadinstitute.org/gsea/msigdb/cards/GO_PROTEIN_DNA_COMPLEX_SUBUNIT_ORGANIZATION
GO_bp	GO_MACROMOLECULAR_COMPLEX_REMODELING	METABOLISM	3	24	14	1.50912e-16	7.4383e-14	APOA5:APOA4:APOC3:APOA1:SCARB1:LIPC:CETP:LCAT:LIPG:APOE:APOC1:APOC2:PLTP:LPL	http://www.broadinstitute.org/gsea/msigdb/cards/GO_MACROMOLECULAR_COMPLEX_REMODELING
GO_bp	GO_CHROMATIN_SILENCING	METABOLISM	3	91	23	2.19955e-16	9.60657e-14	HIST1H2AA:HIST1H3A:HIST1H4A:HIST1H4B:HIST1H3B:HIST1H2AB:HIST1H3C:HIST1H4C:HIST1H2AC:HIST1H3E:HIST1H2AG:HIST1H4I:HIST1H2AH:HIST1H2AI:HIST1H3H:HIST1H4J:HIST1H4K:HIST1H2AK:HIST1H2AL:HIST1H3I:HIST1H4L:HIST1H3J:HIST1H2AM	http://www.broadinstitute.org/gsea/msigdb/cards/GO_CHROMATIN_SILENCING
GO_bp	GO_DNA_PACKAGING	METABOLISM	3	182	31	2.38215e-16	9.60657e-14	CTCF:CENPT:HIST1H2BA:HIST1H1A:HIST1H3A:HIST1H4A:HIST1H4B:HIST1H3B:HIST1H2BB:HIST1H3C:HIST1H1C:HIST1H4C:HIST1H1T:HIST1H2BC:HIST1H1E:HIST1H2BD:HIST1H3E:HIST1H2BJ:HIST1H2BK:HIST1H4I:HIST1H2BL:HIST1H3H:HIST1H2BM:HIST1H4J:HIST1H4K:HIST1H2BN:HIST1H1B:HIST1H3I:HIST1H4L:HIST1H3J:HIST1H2BO	http://www.broadinstitute.org/gsea/msigdb/cards/GO_DNA_PACKAGING
GO_bp	GO_REVERSE_CHOLESTEROL_TRANSPORT	METABOLISM	3	17	12	7.68816e-16	2.84206e-13	APOA5:APOA4:APOC3:APOA1:SCARB1:LIPC:CETP:LCAT:LIPG:APOE:APOC2:ABCA1	http://www.broadinstitute.org/gsea/msigdb/cards/GO_REVERSE_CHOLESTEROL_TRANSPORT
GO_bp	GO_HIGH_DENSITY_LIPOPROTEIN_PARTICLE_REMODELING	METABOLISM	3	15	11	6.54467e-15	2.23324e-12	APOA4:APOC3:APOA1:SCARB1:LIPC:CETP:LCAT:LIPG:APOE:APOC1:PLTP	http://www.broadinstitute.org/gsea/msigdb/cards/GO_HIGH_DENSITY_LIPOPROTEIN_PARTICLE_REMODELING
GO_bp	GO_PROTEIN_LIPID_COMPLEX_SUBUNIT_ORGANIZATION	METABOLISM	3	36	15	8.59213e-15	2.72248e-12	APOA5:APOA4:APOC3:APOA1:SCARB1:LIPC:CETP:LCAT:LIPG:APOE:APOC1:APOC2:PLTP:LPL:ABCA1	http://www.broadinstitute.org/gsea/msigdb/cards/GO_PROTEIN_LIPID_COMPLEX_SUBUNIT_ORGANIZATION
GO_bp	GO_LIPID_HOMEOSTASIS	METABOLISM	3	108	23	1.23599e-14	3.65522e-12	ANGPTL3:GPAM:NR1H3:DGAT2:APOA5:APOA4:APOC3:APOA1:SCARB1:LIPC:CETP:LCAT:ORMDL3:LIPG:ANGPTL4:C19orf80:APOE:APOC4:APOC2:GCKR:MLXIPL:LPL:ABCA1	http://www.broadinstitute.org/gsea/msigdb/cards/GO_LIPID_HOMEOSTASIS
GO_bp	GO_REGULATION_OF_GENE_EXPRESSION_EPIGENETIC	METABOLISM	3	225	32	1.59074e-14	4.41032e-12	LIN28A:MTF2:SPI1:CELF1:CTCF:PRMT7:ZNF335:HIST1H2AA:HIST1H3A:HIST1H4A:HIST1H4B:HIST1H3B:HIST1H2AB:HIST1H3C:HIST1H4C:HIST1H2AC:HIST1H3E:HIST1H2AG:HIST1H4I:HIST1H2AH:HIST1H2AI:HIST1H3H:HIST1H4J:HIST1H4K:HIST1H2AK:HIST1H2AL:HIST1H3I:HIST1H4L:HIST1H3J:HIST1H2AM:TRIM27:BAZ1B	http://www.broadinstitute.org/gsea/msigdb/cards/GO_REGULATION_OF_GENE_EXPRESSION_EPIGENETIC
GO_bp	GO_REGULATION_OF_PLASMA_LIPOPROTEIN_PARTICLE_LEVELS	METABOLISM	3	45	16	2.15123e-14	5.59672e-12	DGAT2:APOA5:APOA4:APOC3:APOA1:SCARB1:LIPC:CETP:LCAT:LIPG:APOE:APOC1:APOC2:PLTP:LPL:ABCA1	http://www.broadinstitute.org/gsea/msigdb/cards/GO_REGULATION_OF_PLASMA_LIPOPROTEIN_PARTICLE_LEVELS
GO_bp	GO_PROTEIN_HETEROTETRAMERIZATION	METABOLISM	3	38	15	2.27099e-14	5.59672e-12	LRP4:HIST1H3A:HIST1H4A:HIST1H4B:HIST1H3B:HIST1H3C:HIST1H4C:HIST1H3E:HIST1H4I:HIST1H3H:HIST1H4J:HIST1H4K:HIST1H3I:HIST1H4L:HIST1H3J	http://www.broadinstitute.org/gsea/msigdb/cards/GO_PROTEIN_HETEROTETRAMERIZATION
GO_bp	GO_DNA_REPLICATION_DEPENDENT_NUCLEOSOME_ORGANIZATION	METABOLISM	3	32	14	2.97117e-14	6.93691e-12	HIST1H3A:HIST1H4A:HIST1H4B:HIST1H3B:HIST1H3C:HIST1H4C:HIST1H3E:HIST1H4I:HIST1H3H:HIST1H4J:HIST1H4K:HIST1H3I:HIST1H4L:HIST1H3J	http://www.broadinstitute.org/gsea/msigdb/cards/GO_DNA_REPLICATION_DEPENDENT_NUCLEOSOME_ORGANIZATION
GO_bp	GO_NEUROLOGICAL_SYSTEM_PROCESS	METABOLISM	3	1188	80	3.43092e-14	7.34458e-12	OR13A1:ALOX5:OR4B1:OR4X2:OR4X1:OR4S1:OR4C3:OR4C5:OR4A47:OR4C13:OR4C12:OR4A5:OR4C46:OR4A16:OR4A15:OR4C15:OR4C16:OR4C11:OR4P4:OR4S2:OR4C6:OR5D13:OR5D14:OR5L1:OR5D18:OR5L2:OR5D16:OR5W2:OR5I1:OR10AG1:OR5F1:OR5AS1:OR8I2:OR8H2:OR8H3:OR8J3:OR8K5:OR5J2:OR5T2:OR5T3:OR5T1:OR8H1:OR8K3:OR8K1:OR8J1:OR8U1:OR5R1:OR5M9:OR5M3:OR5M8:OR5M11:OR5M10:OR5M1:OR5AP2:OR5AR1:OR9G1:OR9G4:FEN1:GRM5:HSF4:NEUROD2:PPP1R1B:UCN:Z…	http://www.broadinstitute.org/gsea/msigdb/cards/GO_NEUROLOGICAL_SYSTEM_PROCESS
GO_bp	GO_CHROMATIN_ORGANIZATION	METABOLISM	3	639	55	3.47692e-14	7.34458e-12	MTF2:DR1:JMJD1C:DDB2:SPI1:KAT5:SETD8:BRCA2:HSF4:CTCF:CENPT:PRMT7:MED24:SUPT7L:BRE:ZNF335:HIST1H2AA:HIST1H2BA:HIST1H1A:HIST1H3A:HIST1H4A:HIST1H4B:HIST1H3B:HIST1H2AB:HIST1H2BB:HIST1H3C:HIST1H1C:HIST1H4C:HIST1H1T:HIST1H2BC:HIST1H2AC:HIST1H1E:HIST1H2BD:HIST1H3E:HIST1H2BJ:HIST1H2AG:HIST1H2BK:HIST1H4I:HIST1H2AH:HIST1H2BL:HIST1H2AI:HIST1H3H:HIST1H2BM:HIST1H4J:HIST1H4K:HIST1H2AK:HIST1H2BN:HIST1H2AL:HIST1…	http://www.broadinstitute.org/gsea/msigdb/cards/GO_CHROMATIN_ORGANIZATION
GO_bp	GO_DNA_CONFORMATION_CHANGE	METABOLISM	3	260	33	1.69404e-13	3.4158e-11	DDB2:UBC:CTCF:CENPT:HIST1H2BA:HIST1H1A:HIST1H3A:HIST1H4A:HIST1H4B:HIST1H3B:HIST1H2BB:HIST1H3C:HIST1H1C:HIST1H4C:HIST1H1T:HIST1H2BC:HIST1H1E:HIST1H2BD:HIST1H3E:HIST1H2BJ:HIST1H2BK:HIST1H4I:HIST1H2BL:HIST1H3H:HIST1H2BM:HIST1H4J:HIST1H4K:HIST1H2BN:HIST1H1B:HIST1H3I:HIST1H4L:HIST1H3J:HIST1H2BO	http://www.broadinstitute.org/gsea/msigdb/cards/GO_DNA_CONFORMATION_CHANGE
GO_bp	GO_CHROMATIN_SILENCING_AT_RDNA	METABOLISM	3	37	14	3.39771e-13	6.55315e-11	HIST1H3A:HIST1H4A:HIST1H4B:HIST1H3B:HIST1H3C:HIST1H4C:HIST1H3E:HIST1H4I:HIST1H3H:HIST1H4J:HIST1H4K:HIST1H3I:HIST1H4L:HIST1H3J	http://www.broadinstitute.org/gsea/msigdb/cards/GO_CHROMATIN_SILENCING_AT_RDNA
GO_bp	GO_GENE_SILENCING	METABOLISM	3	208	29	4.65961e-13	8.61252e-11	LIN28A:CELF1:NUP160:NUP93:HIST1H2AA:HIST1H3A:HIST1H4A:HIST1H4B:HIST1H3B:HIST1H2AB:HIST1H3C:HIST1H4C:HIST1H2AC:HIST1H3E:HIST1H2AG:HIST1H4I:HIST1H2AH:HIST1H2AI:HIST1H3H:HIST1H4J:HIST1H4K:HIST1H2AK:HIST1H2AL:HIST1H3I:HIST1H4L:HIST1H3J:HIST1H2AM:FKBP6:ERI1	http://www.broadinstitute.org/gsea/msigdb/cards/GO_GENE_SILENCING
GO_bp	GO_STEROL_HOMEOSTASIS	METABOLISM	3	57	16	1.42621e-12	2.53066e-10	ANGPTL3:NR1H3:DGAT2:APOA5:APOA4:APOC3:APOA1:SCARB1:LIPC:CETP:LCAT:LIPG:APOE:APOC2:LPL:ABCA1	http://www.broadinstitute.org/gsea/msigdb/cards/GO_STEROL_HOMEOSTASIS
GO_bp	GO_REGULATION_OF_LIPOPROTEIN_LIPASE_ACTIVITY	METABOLISM	3	15	9	3.22274e-11	5.4985e-09	ANGPTL3:NR1H3:APOA5:APOA4:APOC3:APOA1:ANGPTL4:APOC1:APOC2	http://www.broadinstitute.org/gsea/msigdb/cards/GO_REGULATION_OF_LIPOPROTEIN_LIPASE_ACTIVITY
GO_bp	GO_SYSTEM_PROCESS	METABOLISM	3	1726	93	8.84475e-11	1.45316e-08	AKR1C3:OR13A1:ALOX5:MYBPC3:PTPRJ:OR4B1:OR4X2:OR4X1:OR4S1:OR4C3:OR4C5:OR4A47:OR4C13:OR4C12:OR4A5:OR4C46:OR4A16:OR4A15:OR4C15:OR4C16:OR4C11:OR4P4:OR4S2:OR4C6:OR5D13:OR5D14:OR5L1:OR5D18:OR5L2:OR5D16:OR5W2:OR5I1:OR10AG1:OR5F1:OR5AS1:OR8I2:OR8H2:OR8H3:OR8J3:OR8K5:OR5J2:OR5T2:OR5T3:OR5T1:OR8H1:OR8K3:OR8K1:OR8J1:OR8U1:OR5R1:OR5M9:OR5M3:OR5M8:OR5M11:OR5M10:OR5M1:OR5AP2:OR5AR1:OR9G1:OR9G4:FEN1:MOGAT2:GRM5…	http://www.broadinstitute.org/gsea/msigdb/cards/GO_SYSTEM_PROCESS
GO_bp	GO_REGULATION_OF_STEROL_TRANSPORT	METABOLISM	3	38	12	2.00035e-10	3.16912e-08	NR1H3:APOA5:APOA4:APOC3:APOA1:CETP:LIPG:APOE:APOC1:APOC2:PLTP:ABCA1	http://www.broadinstitute.org/gsea/msigdb/cards/GO_REGULATION_OF_STEROL_TRANSPORT
GO_bp	GO_TELOMERE_ORGANIZATION	METABOLISM	3	104	18	3.64202e-10	5.57104e-08	FEN1:BRCA2:ACD:HIST1H3A:HIST1H4A:HIST1H4B:HIST1H3B:HIST1H3C:HIST1H4C:HIST1H3E:HIST1H4I:HIST1H3H:HIST1H4J:HIST1H4K:HIST1H3I:HIST1H4L:HIST1H3J:PINX1	http://www.broadinstitute.org/gsea/msigdb/cards/GO_TELOMERE_ORGANIZATION
GO_bp	GO_CHROMOSOME_ORGANIZATION	METABOLISM	3	982	62	4.99615e-10	7.38764e-08	MTF2:DR1:JMJD1C:CKAP5:DDB2:SPI1:NUP160:FEN1:KAT5:SETD8:UBC:BRCA2:HSF4:CTCF:ACD:CENPT:PRMT7:MED24:KPNB1:SUPT7L:BRE:ZNF335:HIST1H2AA:HIST1H2BA:HIST1H1A:HIST1H3A:HIST1H4A:HIST1H4B:HIST1H3B:HIST1H2AB:HIST1H2BB:HIST1H3C:HIST1H1C:HIST1H4C:HIST1H1T:HIST1H2BC:HIST1H2AC:HIST1H1E:HIST1H2BD:HIST1H3E:HIST1H2BJ:HIST1H2AG:HIST1H2BK:HIST1H4I:HIST1H2AH:HIST1H2BL:HIST1H2AI:HIST1H3H:HIST1H2BM:HIST1H4J:HIST1H4K:HIS…	http://www.broadinstitute.org/gsea/msigdb/cards/GO_CHROMOSOME_ORGANIZATION
GO_bp	GO_STEROL_TRANSPORT	METABOLISM	3	50	13	5.27797e-10	7.55261e-08	APOA5:APOA4:APOC3:APOA1:SCARB1:LIPC:CETP:LCAT:LIPG:APOE:APOC1:APOC2:ABCA1	http://www.broadinstitute.org/gsea/msigdb/cards/GO_STEROL_TRANSPORT
GO_bp	GO_PHOSPHOLIPID_EFFLUX	METABOLISM	3	14	8	7.2458e-10	1.00445e-07	APOA5:APOA4:APOC3:APOA1:APOE:APOC1:APOC2:ABCA1	http://www.broadinstitute.org/gsea/msigdb/cards/GO_PHOSPHOLIPID_EFFLUX
GO_bp	GO_GENE_SILENCING_BY_RNA	METABOLISM	3	139	20	1.15872e-09	1.5576e-07	LIN28A:CELF1:NUP160:NUP93:HIST1H3A:HIST1H4A:HIST1H4B:HIST1H3B:HIST1H3C:HIST1H4C:HIST1H3E:HIST1H4I:HIST1H3H:HIST1H4J:HIST1H4K:HIST1H3I:HIST1H4L:HIST1H3J:FKBP6:ERI1	http://www.broadinstitute.org/gsea/msigdb/cards/GO_GENE_SILENCING_BY_RNA
GO_bp	GO_PROTEIN_HETEROOLIGOMERIZATION	METABOLISM	3	112	18	1.27282e-09	1.66066e-07	LRP4:TRADD:MED24:HIST1H3A:HIST1H4A:HIST1H4B:HIST1H3B:HIST1H3C:HIST1H4C:HIST1H3E:HIST1H4I:HIST1H3H:HIST1H4J:HIST1H4K:HIST1H3I:HIST1H4L:HIST1H3J:SCUBE3	http://www.broadinstitute.org/gsea/msigdb/cards/GO_PROTEIN_HETEROOLIGOMERIZATION
GO_bp	GO_POSITIVE_REGULATION_OF_TRIGLYCERIDE_METABOLIC_PROCESS	METABOLISM	3	21	9	1.63625e-09	2.07383e-07	GPAM:NR1H3:DGAT2:APOA5:APOA4:APOC3:APOA1:SCARB1:APOC2	http://www.broadinstitute.org/gsea/msigdb/cards/GO_POSITIVE_REGULATION_OF_TRIGLYCERIDE_METABOLIC_PROCESS
GO_bp	GO_POSITIVE_REGULATION_OF_GENE_EXPRESSION_EPIGENETIC	METABOLISM	3	78	15	2.36102e-09	2.9093e-07	HIST1H3A:HIST1H4A:HIST1H4B:HIST1H3B:HIST1H3C:HIST1H4C:HIST1H3E:HIST1H4I:HIST1H3H:HIST1H4J:HIST1H4K:HIST1H3I:HIST1H4L:HIST1H3J:BAZ1B	http://www.broadinstitute.org/gsea/msigdb/cards/GO_POSITIVE_REGULATION_OF_GENE_EXPRESSION_EPIGENETIC
GO_bp	GO_CHOLESTEROL_EFFLUX	METABOLISM	3	26	9	1.5409e-08	1.84742e-06	APOA5:APOA4:APOC3:APOA1:SCARB1:APOE:APOC1:APOC2:ABCA1	http://www.broadinstitute.org/gsea/msigdb/cards/GO_CHOLESTEROL_EFFLUX
GO_bp	GO_CELLULAR_MACROMOLECULAR_COMPLEX_ASSEMBLY	METABOLISM	3	711	47	1.81359e-08	2.11712e-06	DDB2:CELF1:NDUFS3:UVRAG:UBC:RPS27L:NUP93:NOL3:TPPP3:CENPT:DDX28:PRMT7:TXNL4B:TCAP:GRB7:KPNB1:HIST1H2BA:HIST1H1A:HIST1H3A:HIST1H4A:HIST1H4B:HIST1H3B:HIST1H2BB:HIST1H3C:HIST1H1C:HIST1H4C:HIST1H1T:HIST1H2BC:HIST1H1E:HIST1H2BD:HIST1H3E:HIST1H2BJ:HIST1H2BK:HIST1H4I:HIST1H2BL:HIST1H3H:HIST1H2BM:HIST1H4J:HIST1H4K:HIST1H2BN:HIST1H1B:HIST1H3I:HIST1H4L:HIST1H3J:HIST1H2BO:SNRPC:TAF11	http://www.broadinstitute.org/gsea/msigdb/cards/GO_CELLULAR_MACROMOLECULAR_COMPLEX_ASSEMBLY
GO_bp	GO_STEROL_METABOLIC_PROCESS	METABOLISM	3	123	17	3.783e-08	4.30292e-06	ANGPTL3:APOA5:APOA4:APOA1:MVK:SCARB1:LIPC:CETP:LCAT:STARD3:ACAA2:APOE:APOC1:SNX17:PPARD:FDFT1:ABCA1	http://www.broadinstitute.org/gsea/msigdb/cards/GO_STEROL_METABOLIC_PROCESS
GO_bp	GO_PLASMA_LIPOPROTEIN_PARTICLE_CLEARANCE	METABOLISM	3	21	8	4.15098e-08	4.60343e-06	DGAT2:APOC3:APOA1:SCARB1:LIPC:APOE:APOC1:APOC2	http://www.broadinstitute.org/gsea/msigdb/cards/GO_PLASMA_LIPOPROTEIN_PARTICLE_CLEARANCE
GO_bp	GO_NEGATIVE_REGULATION_OF_HEMATOPOIETIC_PROGENITOR_CELL_DIFFERENTIATION	METABOLISM	3	24	8	1.39625e-07	1.51067e-05	N4BP2L2:HIST1H4A:HIST1H4B:HIST1H4C:HIST1H4I:HIST1H4J:HIST1H4K:HIST1H4L	http://www.broadinstitute.org/gsea/msigdb/cards/GO_NEGATIVE_REGULATION_OF_HEMATOPOIETIC_PROGENITOR_CELL_DIFFERENTIATION
GO_bp	GO_POSITIVE_REGULATION_OF_LIPID_BIOSYNTHETIC_PROCESS	METABOLISM	3	66	12	1.82242e-07	1.92483e-05	GPAM:NR1H3:DGAT2:APOA5:APOA4:APOC3:APOA1:SCARB1:SMPD3:APOE:APOC2:MLXIPL	http://www.broadinstitute.org/gsea/msigdb/cards/GO_POSITIVE_REGULATION_OF_LIPID_BIOSYNTHETIC_PROCESS
GO_bp	GO_REGULATION_OF_TRIGLYCERIDE_METABOLIC_PROCESS	METABOLISM	3	34	9	2.13146e-07	2.19887e-05	GPAM:NR1H3:DGAT2:APOA5:APOA4:APOC3:APOA1:SCARB1:APOC2	http://www.broadinstitute.org/gsea/msigdb/cards/GO_REGULATION_OF_TRIGLYCERIDE_METABOLIC_PROCESS
GO_bp	GO_NEGATIVE_REGULATION_OF_MEGAKARYOCYTE_DIFFERENTIATION	METABOLISM	3	18	7	2.55291e-07	2.5738e-05	HIST1H4A:HIST1H4B:HIST1H4C:HIST1H4I:HIST1H4J:HIST1H4K:HIST1H4L	http://www.broadinstitute.org/gsea/msigdb/cards/GO_NEGATIVE_REGULATION_OF_MEGAKARYOCYTE_DIFFERENTIATION
GO_bp	GO_NEUTRAL_LIPID_METABOLIC_PROCESS	METABOLISM	3	83	13	3.47424e-07	3.42483e-05	GPAM:DAGLA:MOGAT2:DGAT2:APOA5:APOC3:APOA1:LIPC:CETP:PGS1:APOE:APOC1:LPL	http://www.broadinstitute.org/gsea/msigdb/cards/GO_NEUTRAL_LIPID_METABOLIC_PROCESS
GO_bp	GO_TELOMERE_CAPPING	METABOLISM	3	29	8	7.22959e-07	6.97183e-05	ACD:HIST1H4A:HIST1H4B:HIST1H4C:HIST1H4I:HIST1H4J:HIST1H4K:HIST1H4L	http://www.broadinstitute.org/gsea/msigdb/cards/GO_TELOMERE_CAPPING
GO_bp	GO_PROTEIN_LIPID_COMPLEX_ASSEMBLY	METABOLISM	3	21	7	8.69007e-07	8.20194e-05	APOA5:APOA4:APOC3:APOA1:APOE:APOC1:ABCA1	http://www.broadinstitute.org/gsea/msigdb/cards/GO_PROTEIN_LIPID_COMPLEX_ASSEMBLY
GO_bp	GO_TERPENOID_METABOLIC_PROCESS	METABOLISM	3	106	14	1.05782e-06	9.77599e-05	AKR1C3:AKR1C4:CYP26C1:CYP26A1:DGAT2:APOA4:APOC3:APOA1:ALDH1A2:APOE:APOC2:PPARD:FDFT1:LPL	http://www.broadinstitute.org/gsea/msigdb/cards/GO_TERPENOID_METABOLIC_PROCESS
GO_bp	GO_MACROMOLECULAR_COMPLEX_ASSEMBLY	METABOLISM	3	1378	68	1.12817e-06	0.000102134	LRP4:DDB2:CELF1:NDUFS3:KAT5:UVRAG:APOA5:APOA4:APOC3:APOA1:KCTD10:UBC:LIPC:RPS27L:NUP93:TRADD:HSF4:NOL3:TPPP3:CTCF:CENPT:DDX28:SLC7A6:PRMT7:TXNL4B:TCAP:GRB7:MED24:KPNB1:ANGPTL4:APOE:APOC1:PREB:HIST1H2BA:HIST1H1A:HIST1H3A:HIST1H4A:HIST1H4B:HIST1H3B:HIST1H2BB:HIST1H3C:HIST1H1C:HFE:HIST1H4C:HIST1H1T:HIST1H2BC:HIST1H1E:HIST1H2BD:HIST1H3E:HIST1H2BJ:HIST1H2BK:HIST1H4I:HIST1H2BL:HIST1H3H:HIST1H2BM:HIST1H…	http://www.broadinstitute.org/gsea/msigdb/cards/GO_MACROMOLECULAR_COMPLEX_ASSEMBLY
GO_bp	GO_ANION_HOMEOSTASIS	METABOLISM	3	41	9	1.20222e-06	0.000106661	ANGPTL3:GPAM:DGAT2:APOA1:CETP:LIPG:APOE:MLXIPL:ABCA1	http://www.broadinstitute.org/gsea/msigdb/cards/GO_ANION_HOMEOSTASIS
GO_bp	GO_LIPOPROTEIN_METABOLIC_PROCESS	METABOLISM	3	124	15	1.37176e-06	0.000119316	ATG4C:APOA5:APOA4:APOC3:APOA1:SCARB1:CETP:LCAT:PGAP3:APOE:APOC1:APOC2:LPA:LPL:ABCA1	http://www.broadinstitute.org/gsea/msigdb/cards/GO_LIPOPROTEIN_METABOLIC_PROCESS
GO_bp	GO_ISOPRENOID_METABOLIC_PROCESS	METABOLISM	3	126	15	1.68368e-06	0.000142624	AKR1C3:AKR1C4:CYP26C1:CYP26A1:DGAT2:APOA4:APOC3:APOA1:MVK:ALDH1A2:APOE:APOC2:PPARD:FDFT1:LPL	http://www.broadinstitute.org/gsea/msigdb/cards/GO_ISOPRENOID_METABOLIC_PROCESS
GO_bp	GO_REGULATION_OF_LIPID_TRANSPORT	METABOLISM	3	95	13	1.70403e-06	0.000142624	NR1H3:APOA5:APOA4:APOC3:APOA1:CETP:ITGB3:ITGB3:LIPG:APOE:APOC1:APOC2:PLTP:ABCA1	http://www.broadinstitute.org/gsea/msigdb/cards/GO_REGULATION_OF_LIPID_TRANSPORT
GO_bp	GO_POSITIVE_REGULATION_OF_LIPID_METABOLIC_PROCESS	METABOLISM	3	128	15	2.05778e-06	0.000169043	ANGPTL3:GPAM:AMBRA1:NR1H3:DGAT2:APOA5:APOA4:APOC3:APOA1:SCARB1:SMPD3:APOE:APOC1:APOC2:MLXIPL	http://www.broadinstitute.org/gsea/msigdb/cards/GO_POSITIVE_REGULATION_OF_LIPID_METABOLIC_PROCESS
GO_bp	GO_NON_RECOMBINATIONAL_REPAIR	METABOLISM	3	70	11	2.68802e-06	0.000216801	KAT5:UVRAG:TP53BP1:BRE:HIST1H4A:HIST1H4B:HIST1H4C:HIST1H4I:HIST1H4J:HIST1H4K:HIST1H4L	http://www.broadinstitute.org/gsea/msigdb/cards/GO_NON_RECOMBINATIONAL_REPAIR
GO_bp	GO_PHOSPHOLIPID_TRANSPORT	METABOLISM	3	58	10	3.21387e-06	0.000250727	APOA5:APOA4:APOC3:APOA1:SCARB1:CETP:APOE:APOC1:APOC2:ABCA1	http://www.broadinstitute.org/gsea/msigdb/cards/GO_PHOSPHOLIPID_TRANSPORT
GO_bp	GO_LIPID_LOCALIZATION	METABOLISM	3	263	22	3.22169e-06	0.000250727	ANGPTL3:AKR1C4:DGAT2:APOA5:APOA4:APOC3:APOA1:SCARB1:LIPC:CETP:LCAT:STARD3:ABCA8:LIPG:APOE:APOC1:APOC4:APOC2:PLTP:PPARD:LPA:ABCA1	http://www.broadinstitute.org/gsea/msigdb/cards/GO_LIPID_LOCALIZATION
GO_bp	GO_PROTEIN_TETRAMERIZATION	METABOLISM	3	133	15	3.33866e-06	0.00025535	LRP4:HIST1H3A:HIST1H4A:HIST1H4B:HIST1H3B:HIST1H3C:HIST1H4C:HIST1H3E:HIST1H4I:HIST1H3H:HIST1H4J:HIST1H4K:HIST1H3I:HIST1H4L:HIST1H3J	http://www.broadinstitute.org/gsea/msigdb/cards/GO_PROTEIN_TETRAMERIZATION
GO_bp	GO_REGULATION_OF_FATTY_ACID_BIOSYNTHETIC_PROCESS	METABOLISM	3	35	8	3.43493e-06	0.00025826	NR1H3:APOA5:APOA4:APOC3:APOA1:APOC1:APOC2:MLXIPL	http://www.broadinstitute.org/gsea/msigdb/cards/GO_REGULATION_OF_FATTY_ACID_BIOSYNTHETIC_PROCESS
GO_bp	GO_POSITIVE_REGULATION_OF_FATTY_ACID_BIOSYNTHETIC_PROCESS	METABOLISM	3	17	6	3.71911e-06	0.000274966	NR1H3:APOA5:APOA4:APOA1:APOC2:MLXIPL	http://www.broadinstitute.org/gsea/msigdb/cards/GO_POSITIVE_REGULATION_OF_FATTY_ACID_BIOSYNTHETIC_PROCESS
GO_bp	GO_NEUTRAL_LIPID_CATABOLIC_PROCESS	METABOLISM	3	26	7	4.36934e-06	0.000317744	DAGLA:APOA5:APOC3:APOA1:LIPC:APOE:LPL	http://www.broadinstitute.org/gsea/msigdb/cards/GO_NEUTRAL_LIPID_CATABOLIC_PROCESS
GO_bp	GO_GLYCEROLIPID_CATABOLIC_PROCESS	METABOLISM	3	37	8	5.37205e-06	0.000384362	DAGLA:APOA5:APOC3:APOA1:LIPC:PLA2G15:APOE:LPL	http://www.broadinstitute.org/gsea/msigdb/cards/GO_GLYCEROLIPID_CATABOLIC_PROCESS
GO_bp	GO_REGULATION_OF_MEGAKARYOCYTE_DIFFERENTIATION	METABOLISM	3	27	7	5.76131e-06	0.000403491	HIST1H4A:HIST1H4B:HIST1H4C:HIST1H4I:HIST1H4J:HIST1H4K:HIST1H4L	http://www.broadinstitute.org/gsea/msigdb/cards/GO_REGULATION_OF_MEGAKARYOCYTE_DIFFERENTIATION
GO_bp	GO_POSITIVE_REGULATION_OF_TRIGLYCERIDE_LIPASE_ACTIVITY	METABOLISM	3	11	5	5.82134e-06	0.000403491	NR1H3:APOA5:APOA4:APOA1:APOC2	http://www.broadinstitute.org/gsea/msigdb/cards/GO_POSITIVE_REGULATION_OF_TRIGLYCERIDE_LIPASE_ACTIVITY
GO_bp	GO_STEROID_METABOLIC_PROCESS	METABOLISM	3	236	20	7.38748e-06	0.000504167	ANGPTL3:AKR1C3:AKR1C4:APOA5:APOA4:APOA1:MVK:SCARB1:LIPC:CETP:LCAT:MED1:STARD3:ACAA2:APOE:APOC1:SNX17:PPARD:FDFT1:ABCA1	http://www.broadinstitute.org/gsea/msigdb/cards/GO_STEROID_METABOLIC_PROCESS
GO_bp	GO_REGULATION_OF_TRIGLYCERIDE_CATABOLIC_PROCESS	METABOLISM	3	12	5	9.75673e-06	0.00065577	APOA5:APOA4:APOC3:APOA1:APOC2	http://www.broadinstitute.org/gsea/msigdb/cards/GO_REGULATION_OF_TRIGLYCERIDE_CATABOLIC_PROCESS
GO_bp	GO_REGULATION_OF_HEMATOPOIETIC_PROGENITOR_CELL_DIFFERENTIATION	METABOLISM	3	40	8	9.96209e-06	0.000658512	N4BP2L2:HIST1H4A:HIST1H4B:HIST1H4C:HIST1H4I:HIST1H4J:HIST1H4K:HIST1H4L	http://www.broadinstitute.org/gsea/msigdb/cards/GO_REGULATION_OF_HEMATOPOIETIC_PROGENITOR_CELL_DIFFERENTIATION
GO_bp	GO_REGULATION_OF_LIPID_BIOSYNTHETIC_PROCESS	METABOLISM	3	128	14	1.00944e-05	0.000658512	AKR1C3:GPAM:NR1H3:DGAT2:APOA5:APOA4:APOC3:APOA1:SCARB1:SMPD3:APOE:APOC1:APOC2:MLXIPL	http://www.broadinstitute.org/gsea/msigdb/cards/GO_REGULATION_OF_LIPID_BIOSYNTHETIC_PROCESS
GO_bp	GO_HISTONE_EXCHANGE	METABOLISM	3	53	9	1.13882e-05	0.000722443	CENPT:HIST1H2BA:HIST1H4A:HIST1H4B:HIST1H4C:HIST1H4I:HIST1H4J:HIST1H4K:HIST1H4L	http://www.broadinstitute.org/gsea/msigdb/cards/GO_HISTONE_EXCHANGE
GO_bp	GO_LIPID_CATABOLIC_PROCESS	METABOLISM	3	243	20	1.14001e-05	0.000722443	ANGPTL3:AKR1C3:CYP26C1:CYP26A1:DAGLA:APOA5:APOA4:APOC3:APOA1:PAFAH1B2:SCARB1:LIPC:PLA2G15:SMPD3:LIPG:APOE:APOC2:SNX17:PPARD:LPL	http://www.broadinstitute.org/gsea/msigdb/cards/GO_LIPID_CATABOLIC_PROCESS
GO_bp	GO_CELLULAR_LIPID_CATABOLIC_PROCESS	METABOLISM	3	149	15	1.35132e-05	0.00084429	ANGPTL3:AKR1C3:CYP26C1:CYP26A1:DAGLA:APOA5:APOC3:APOA1:LIPC:PLA2G15:SMPD3:LIPG:APOE:PPARD:LPL	http://www.broadinstitute.org/gsea/msigdb/cards/GO_CELLULAR_LIPID_CATABOLIC_PROCESS
GO_bp	GO_TRIGLYCERIDE_CATABOLIC_PROCESS	METABOLISM	3	21	6	1.48658e-05	0.000915899	APOA5:APOC3:APOA1:LIPC:APOE:LPL	http://www.broadinstitute.org/gsea/msigdb/cards/GO_TRIGLYCERIDE_CATABOLIC_PROCESS
GO_bp	GO_POSITIVE_REGULATION_OF_TRIGLYCERIDE_BIOSYNTHETIC_PROCESS	METABOLISM	3	13	5	1.55011e-05	0.000941956	GPAM:NR1H3:DGAT2:APOC3:SCARB1	http://www.broadinstitute.org/gsea/msigdb/cards/GO_POSITIVE_REGULATION_OF_TRIGLYCERIDE_BIOSYNTHETIC_PROCESS
GO_bp	GO_BETA_CATENIN_TCF_COMPLEX_ASSEMBLY	METABOLISM	3	43	8	1.74886e-05	0.00104837	KAT5:HIST1H4A:HIST1H4B:HIST1H4C:HIST1H4I:HIST1H4J:HIST1H4K:HIST1H4L	http://www.broadinstitute.org/gsea/msigdb/cards/GO_BETA_CATENIN_TCF_COMPLEX_ASSEMBLY
GO_bp	GO_ORGANIC_HYDROXY_COMPOUND_TRANSPORT	METABOLISM	3	154	15	2.00714e-05	0.00118716	AKR1C4:APOA5:APOA4:APOC3:APOA1:SCARB1:LIPC:CETP:LCAT:LIPG:APOE:APOC1:APOC2:SLC22A3:ABCA1	http://www.broadinstitute.org/gsea/msigdb/cards/GO_ORGANIC_HYDROXY_COMPOUND_TRANSPORT
GO_bp	GO_REGULATION_OF_LIPOPROTEIN_PARTICLE_CLEARANCE	METABOLISM	3	14	5	2.35754e-05	0.00137606	APOC3:LIPG:APOC1:APOC2:FGF21	http://www.broadinstitute.org/gsea/msigdb/cards/GO_REGULATION_OF_LIPOPROTEIN_PARTICLE_CLEARANCE
GO_bp	GO_ORGANOPHOSPHATE_ESTER_TRANSPORT	METABOLISM	3	89	11	2.85306e-05	0.00164366	APOA5:APOA4:APOC3:APOA1:SCARB1:CETP:APOE:APOC1:APOC2:SLC17A3:ABCA1	http://www.broadinstitute.org/gsea/msigdb/cards/GO_ORGANOPHOSPHATE_ESTER_TRANSPORT
GO_bp	GO_REGULATION_OF_LIPOPROTEIN_METABOLIC_PROCESS	METABOLISM	3	15	5	3.45753e-05	0.00194147	DGAT2:APOA4:ITGB3:ITGB3:LIPG:C19orf80	http://www.broadinstitute.org/gsea/msigdb/cards/GO_REGULATION_OF_LIPOPROTEIN_METABOLIC_PROCESS
GO_bp	GO_NEGATIVE_REGULATION_OF_LIPASE_ACTIVITY	METABOLISM	3	15	5	3.45753e-05	0.00194147	ANGPTL3:APOC3:APOA1:ANGPTL4:APOC1	http://www.broadinstitute.org/gsea/msigdb/cards/GO_NEGATIVE_REGULATION_OF_LIPASE_ACTIVITY
GO_bp	GO_CENTROMERE_COMPLEX_ASSEMBLY	METABOLISM	3	48	8	4.04055e-05	0.00224049	CENPT:HIST1H4A:HIST1H4B:HIST1H4C:HIST1H4I:HIST1H4J:HIST1H4K:HIST1H4L	http://www.broadinstitute.org/gsea/msigdb/cards/GO_CENTROMERE_COMPLEX_ASSEMBLY
GO_bp	GO_NEGATIVE_REGULATION_OF_LIPID_TRANSPORT	METABOLISM	3	26	6	5.61982e-05	0.00307772	NR1H3:APOC3:ITGB3:ITGB3:APOE:APOC1:APOC2	http://www.broadinstitute.org/gsea/msigdb/cards/GO_NEGATIVE_REGULATION_OF_LIPID_TRANSPORT
GO_bp	GO_REGULATION_OF_GENE_SILENCING	METABOLISM	3	51	8	6.34916e-05	0.00343474	LIN28A:HIST1H3A:HIST1H3B:HIST1H3C:HIST1H3E:HIST1H3H:HIST1H3I:HIST1H3J	http://www.broadinstitute.org/gsea/msigdb/cards/GO_REGULATION_OF_GENE_SILENCING
GO_bp	GO_POSITIVE_REGULATION_OF_STEROL_TRANSPORT	METABOLISM	3	17	5	6.81106e-05	0.00364022	NR1H3:LIPG:APOE:PLTP:ABCA1	http://www.broadinstitute.org/gsea/msigdb/cards/GO_POSITIVE_REGULATION_OF_STEROL_TRANSPORT
GO_bp	GO_REGULATION_OF_LIPID_CATABOLIC_PROCESS	METABOLISM	3	52	8	7.32747e-05	0.0038696	ANGPTL3:APOA5:APOA4:APOC3:APOA1:SCARB1:APOC1:APOC2	http://www.broadinstitute.org/gsea/msigdb/cards/GO_REGULATION_OF_LIPID_CATABOLIC_PROCESS
GO_bp	GO_ALCOHOL_METABOLIC_PROCESS	METABOLISM	3	347	23	8.16436e-05	0.00426084	ANGPTL3:AKR1C3:MOGAT2:DGAT2:APOA5:APOA4:APOA1:MVK:SCARB1:ALDH1A2:LIPC:CETP:LCAT:PLA2G15:SMPD3:STARD3:ACAA2:APOE:APOC1:SNX17:PPARD:FDFT1:ABCA1	http://www.broadinstitute.org/gsea/msigdb/cards/GO_ALCOHOL_METABOLIC_PROCESS
GO_bp	GO_DNA_REPLICATION_INDEPENDENT_NUCLEOSOME_ORGANIZATION	METABOLISM	3	53	8	8.42768e-05	0.00434711	CENPT:HIST1H4A:HIST1H4B:HIST1H4C:HIST1H4I:HIST1H4J:HIST1H4K:HIST1H4L	http://www.broadinstitute.org/gsea/msigdb/cards/GO_DNA_REPLICATION_INDEPENDENT_NUCLEOSOME_ORGANIZATION
GO_bp	GO_REGULATION_OF_TRIGLYCERIDE_BIOSYNTHETIC_PROCESS	METABOLISM	3	18	5	9.22105e-05	0.00470167	GPAM:NR1H3:DGAT2:APOC3:SCARB1	http://www.broadinstitute.org/gsea/msigdb/cards/GO_REGULATION_OF_TRIGLYCERIDE_BIOSYNTHETIC_PROCESS
GO_bp	GO_PHOSPHOLIPID_METABOLIC_PROCESS	METABOLISM	3	360	23	0.000141162	0.00711583	DHDDS:ANGPTL3:GPAM:PTPMT1:FADS1:APOA5:APOA4:APOA1:ETNK1:MVK:LIPC:CETP:LCAT:PLA2G15:SMPD3:PGAP3:ERBB2:PGS1:LIPG:PI4KA:PPARD:FDFT1:LPL	http://www.broadinstitute.org/gsea/msigdb/cards/GO_PHOSPHOLIPID_METABOLIC_PROCESS
GO_bp	GO_REGULATION_OF_CHOLESTEROL_EFFLUX	METABOLISM	3	20	5	0.000159528	0.0079513	NR1H3:CETP:APOE:PLTP:ABCA1	http://www.broadinstitute.org/gsea/msigdb/cards/GO_REGULATION_OF_CHOLESTEROL_EFFLUX
GO_bp	GO_DOUBLE_STRAND_BREAK_REPAIR	METABOLISM	3	165	14	0.000168033	0.00828214	FEN1:KAT5:UVRAG:BRCA2:TP53BP1:BRE:HIST1H4A:HIST1H4B:HIST1H4C:HIST1H4I:HIST1H4J:HIST1H4K:HIST1H4L:BAZ1B	http://www.broadinstitute.org/gsea/msigdb/cards/GO_DOUBLE_STRAND_BREAK_REPAIR
GO_bp	GO_ATP_DEPENDENT_CHROMATIN_REMODELING	METABOLISM	3	74	9	0.000171586	0.00836434	CENPT:HIST1H2BA:HIST1H4A:HIST1H4B:HIST1H4C:HIST1H4I:HIST1H4J:HIST1H4K:HIST1H4L	http://www.broadinstitute.org/gsea/msigdb/cards/GO_ATP_DEPENDENT_CHROMATIN_REMODELING
GO_bp	GO_LIPID_METABOLIC_PROCESS	METABOLISM	3	1145	52	0.000190619	0.00919117	DHDDS:ANGPTL3:AKR1C3:AKR1C4:ALOX5:CYP26C1:CYP26A1:GPAM:PTPMT1:DAGLA:FADS2:FADS1:FADS3:MOGAT2:DGAT2:APOA5:APOA4:APOC3:APOA1:PAFAH1B2:ETNK1:MVK:SCARB1:ALDH1A2:LIPC:CETP:LCAT:PLA2G15:SMPD3:MED1:STARD3:PGAP3:ERBB2:ORMDL3:PGS1:LIPG:ACAA2:C19orf80:APOE:APOC1:APOC4:APOC2:SNX17:CTSA:PLTP:PI4KA:GPX5:PPARD:LPA:FDFT1:LPL:ABCA1	http://www.broadinstitute.org/gsea/msigdb/cards/GO_LIPID_METABOLIC_PROCESS
GO_bp	GO_AUTOPHAGY	METABOLISM	3	392	24	0.000193782	0.00924321	ATG4C:FNBP1L:NRBF2:AMBRA1:ATG13:UVRAG:UBC:NUP93:TMEM208:HPR:TOMM40:CTSA:HIST1H3A:HIST1H3B:HIST1H3C:HIST1H3E:HIST1H3H:HIST1H3I:HIST1H3J:ZKSCAN3:C6orf106:SLC22A3:VPS37D:CTSB	http://www.broadinstitute.org/gsea/msigdb/cards/GO_AUTOPHAGY
GO_bp	GO_NEGATIVE_REGULATION_OF_NITROGEN_COMPOUND_METABOLIC_PROCESS	METABOLISM	3	1500	64	0.000201581	0.00951289	LIN28A:MTF2:DR1:NR1H3:SPI1:PSMC3:CELF1:RELA:KAT5:OVOL1:APOC3:SETD8:UBC:BRCA2:N4BP2L2:NLRC5:HSF4:CTCF:ACD:NFATC3:MED1:NEUROD2:GRB7:KANK2:APOE:APOC1:RELB:EIF2B4:HIST1H2AA:HIST1H3A:HIST1H4A:HIST1H4B:HIST1H3B:HIST1H2AB:HIST1H3C:HIST1H1C:HIST1H4C:HIST1H2AC:HIST1H1E:HIST1H3E:HIST1H2AG:HIST1H4I:HIST1H2AH:HIST1H2AI:HIST1H3H:HIST1H4J:HIST1H4K:HIST1H2AK:HIST1H2AL:HIST1H1B:HIST1H3I:HIST1H4L:HIST1H3J:HIST1H2…	http://www.broadinstitute.org/gsea/msigdb/cards/GO_NEGATIVE_REGULATION_OF_NITROGEN_COMPOUND_METABOLIC_PROCESS
GO_bp	GO_DIACYLGLYCEROL_METABOLIC_PROCESS	METABOLISM	3	12	4	0.000222973	0.010197	DAGLA:MOGAT2:DGAT2:PGS1	http://www.broadinstitute.org/gsea/msigdb/cards/GO_DIACYLGLYCEROL_METABOLIC_PROCESS
GO_bp	GO_FATTY_ACID_HOMEOSTASIS	METABOLISM	3	12	4	0.000222973	0.010197	GPAM:DGAT2:APOE:MLXIPL	http://www.broadinstitute.org/gsea/msigdb/cards/GO_FATTY_ACID_HOMEOSTASIS
GO_bp	GO_NEGATIVE_REGULATION_OF_STEROL_TRANSPORT	METABOLISM	3	12	4	0.000222973	0.010197	APOC3:APOE:APOC1:APOC2	http://www.broadinstitute.org/gsea/msigdb/cards/GO_NEGATIVE_REGULATION_OF_STEROL_TRANSPORT
GO_bp	GO_POSITIVE_REGULATION_OF_FATTY_ACID_METABOLIC_PROCESS	METABOLISM	3	33	6	0.000230133	0.010417	NR1H3:APOA5:APOA4:APOA1:APOC2:MLXIPL	http://www.broadinstitute.org/gsea/msigdb/cards/GO_POSITIVE_REGULATION_OF_FATTY_ACID_METABOLIC_PROCESS
GO_bp	GO_STEROID_BIOSYNTHETIC_PROCESS	METABOLISM	3	113	11	0.000253418	0.0113552	AKR1C3:AKR1C4:APOA5:APOA4:APOA1:MVK:SCARB1:MED1:STARD3:ACAA2:FDFT1	http://www.broadinstitute.org/gsea/msigdb/cards/GO_STEROID_BIOSYNTHETIC_PROCESS
GO_bp	GO_CELLULAR_LIPID_METABOLIC_PROCESS	METABOLISM	3	903	43	0.000258634	0.011473	DHDDS:ANGPTL3:AKR1C3:AKR1C4:ALOX5:CYP26C1:CYP26A1:GPAM:PTPMT1:DAGLA:FADS2:FADS1:FADS3:MOGAT2:DGAT2:APOA5:APOA4:APOC3:APOA1:ETNK1:MVK:ALDH1A2:LIPC:CETP:LCAT:PLA2G15:SMPD3:MED1:PGAP3:ERBB2:ORMDL3:PGS1:LIPG:ACAA2:C19orf80:APOE:APOC1:APOC2:CTSA:PI4KA:PPARD:FDFT1:LPL	http://www.broadinstitute.org/gsea/msigdb/cards/GO_CELLULAR_LIPID_METABOLIC_PROCESS
GO_bp	GO_REGULATION_OF_CHOLESTEROL_STORAGE	METABOLISM	3	13	4	0.000315183	0.0137074	NR1H3:SCARB1:LPL:ABCA1	http://www.broadinstitute.org/gsea/msigdb/cards/GO_REGULATION_OF_CHOLESTEROL_STORAGE
GO_bp	GO_NEGATIVE_REGULATION_OF_MACROPHAGE_DERIVED_FOAM_CELL_DIFFERENTIATION	METABOLISM	3	13	4	0.000315183	0.0137074	NR1H3:CETP:ITGB3:ITGB3:ABCA1	http://www.broadinstitute.org/gsea/msigdb/cards/GO_NEGATIVE_REGULATION_OF_MACROPHAGE_DERIVED_FOAM_CELL_DIFFERENTIATION
GO_bp	GO_ORGANIC_HYDROXY_COMPOUND_METABOLIC_PROCESS	METABOLISM	3	481	27	0.000320944	0.0138073	ANGPTL3:AKR1C3:AKR1C4:MOGAT2:DGAT2:APOA5:APOA4:APOA1:MVK:SCARB1:ALDH1A2:LIPC:CETP:LCAT:PLA2G15:SMPD3:MED1:STARD3:PNMT:ACAA2:APOE:APOC1:SNX17:PLTP:PPARD:FDFT1:ABCA1	http://www.broadinstitute.org/gsea/msigdb/cards/GO_ORGANIC_HYDROXY_COMPOUND_METABOLIC_PROCESS
GO_bp	GO_POSITIVE_REGULATION_OF_STEROID_METABOLIC_PROCESS	METABOLISM	3	23	5	0.000323707	0.0138073	APOA5:APOA4:APOA1:APOE:APOC1	http://www.broadinstitute.org/gsea/msigdb/cards/GO_POSITIVE_REGULATION_OF_STEROID_METABOLIC_PROCESS
GO_bp	GO_LIPID_BIOSYNTHETIC_PROCESS	METABOLISM	3	535	29	0.000347524	0.014549	DHDDS:AKR1C3:AKR1C4:ALOX5:GPAM:PTPMT1:FADS2:FADS1:FADS3:MOGAT2:DGAT2:APOA5:APOA4:APOA1:ETNK1:MVK:SCARB1:ALDH1A2:LIPC:LCAT:MED1:STARD3:PGAP3:PGS1:ACAA2:PI4KA:PPARD:FDFT1:LPL	http://www.broadinstitute.org/gsea/msigdb/cards/GO_LIPID_BIOSYNTHETIC_PROCESS
GO_bp	GO_PROTEIN_COMPLEX_BIOGENESIS	METABOLISM	3	1116	50	0.000347655	0.014549	LRP4:NDUFS3:KAT5:UVRAG:KCTD10:LIPC:NUP93:TRADD:HSF4:NOL3:TPPP3:CENPT:SLC7A6:TCAP:MED24:KPNB1:ANGPTL4:PREB:HIST1H2BA:HIST1H1A:HIST1H3A:HIST1H4A:HIST1H4B:HIST1H3B:HIST1H2BB:HIST1H3C:HIST1H1C:HFE:HIST1H4C:HIST1H1T:HIST1H2BC:HIST1H1E:HIST1H2BD:HIST1H3E:HIST1H2BJ:HIST1H2BK:HIST1H4I:HIST1H2BL:HIST1H3H:HIST1H2BM:HIST1H4J:HIST1H4K:HIST1H2BN:HIST1H1B:HIST1H3I:HIST1H4L:HIST1H3J:HIST1H2BO:TRIM27:SCUBE3	http://www.broadinstitute.org/gsea/msigdb/cards/GO_PROTEIN_COMPLEX_BIOGENESIS
GO_bp	GO_REGULATION_OF_LIPASE_ACTIVITY	METABOLISM	3	83	9	0.00041153	0.0170612	ANGPTL3:NR1H3:APOA5:APOA4:APOC3:APOA1:ANGPTL4:APOC1:APOC2	http://www.broadinstitute.org/gsea/msigdb/cards/GO_REGULATION_OF_LIPASE_ACTIVITY
GO_bp	GO_NEGATIVE_REGULATION_OF_GENE_EXPRESSION	METABOLISM	3	1481	62	0.000420742	0.0172816	LIN28A:MTF2:DR1:NR1H3:SPI1:CELF1:NUP160:RELA:KAT5:OVOL1:SETD8:UBC:N4BP2L2:NUP93:NLRC5:HSF4:NOL3:CTCF:NFATC3:MED1:GRB7:KANK2:RELB:UCN:EIF2B4:HIST1H2AA:HIST1H3A:HIST1H4A:HIST1H4B:HIST1H3B:HIST1H2AB:HIST1H3C:HIST1H1C:HIST1H4C:HIST1H2AC:HIST1H1E:HIST1H3E:HIST1H2AG:HIST1H4I:HIST1H2AH:HIST1H2AI:HIST1H3H:HIST1H4J:HIST1H4K:HIST1H2AK:HIST1H2AL:HIST1H1B:HIST1H3I:HIST1H4L:HIST1H3J:HIST1H2AM:ZKSCAN3:TRIM27:S…	http://www.broadinstitute.org/gsea/msigdb/cards/GO_NEGATIVE_REGULATION_OF_GENE_EXPRESSION
GO_bp	GO_POSITIVE_REGULATION_OF_CHOLESTEROL_EFFLUX	METABOLISM	3	14	4	0.000431826	0.0175741	NR1H3:APOE:PLTP:ABCA1	http://www.broadinstitute.org/gsea/msigdb/cards/GO_POSITIVE_REGULATION_OF_CHOLESTEROL_EFFLUX
GO_bp	GO_POSITIVE_REGULATION_OF_LIPID_CATABOLIC_PROCESS	METABOLISM	3	25	5	0.000488739	0.0197095	ANGPTL3:APOA5:APOA4:APOA1:APOC2	http://www.broadinstitute.org/gsea/msigdb/cards/GO_POSITIVE_REGULATION_OF_LIPID_CATABOLIC_PROCESS
GO_bp	GO_REGULATION_OF_FATTY_ACID_METABOLIC_PROCESS	METABOLISM	3	87	9	0.000583737	0.0233285	NR1H3:DGAT2:APOA5:APOA4:APOC3:APOA1:APOC1:APOC2:MLXIPL	http://www.broadinstitute.org/gsea/msigdb/cards/GO_REGULATION_OF_FATTY_ACID_METABOLIC_PROCESS
GO_bp	GO_GLYCEROLIPID_METABOLIC_PROCESS	METABOLISM	3	351	21	0.000645135	0.0255473	GPAM:PTPMT1:DAGLA:MOGAT2:DGAT2:APOA5:APOA4:APOC3:APOA1:ETNK1:LIPC:CETP:LCAT:PLA2G15:PGAP3:ERBB2:PGS1:APOE:APOC1:PI4KA:LPL	http://www.broadinstitute.org/gsea/msigdb/cards/GO_GLYCEROLIPID_METABOLIC_PROCESS
GO_bp	GO_RESPONSE_TO_CARBOHYDRATE	METABOLISM	3	167	13	0.000650776	0.0255473	GPAM:APOC3:SIDT2:LIPC:RAB11B:FGF21:KHK:EIF2B4:GCKR:PPARD:MLXIPL:CTSB:LPL	http://www.broadinstitute.org/gsea/msigdb/cards/GO_RESPONSE_TO_CARBOHYDRATE
GO_bp	GO_REGULATION_OF_LIPID_METABOLIC_PROCESS	METABOLISM	3	282	18	0.000735654	0.028626	ANGPTL3:AKR1C3:NRBF2:GPAM:AMBRA1:NR1H3:DGAT2:APOA5:APOA4:APOC3:APOA1:SCARB1:SMPD3:C19orf80:APOE:APOC1:APOC2:MLXIPL	http://www.broadinstitute.org/gsea/msigdb/cards/GO_REGULATION_OF_LIPID_METABOLIC_PROCESS
GO_bp	GO_PROTEIN_OLIGOMERIZATION	METABOLISM	3	431	24	0.000759206	0.0292856	LRP4:KCTD10:LIPC:TRADD:HSF4:NOL3:MED24:ANGPTL4:HIST1H3A:HIST1H4A:HIST1H4B:HIST1H3B:HIST1H3C:HIST1H4C:HIST1H3E:HIST1H4I:HIST1H3H:HIST1H4J:HIST1H4K:HIST1H3I:HIST1H4L:HIST1H3J:TRIM27:SCUBE3	http://www.broadinstitute.org/gsea/msigdb/cards/GO_PROTEIN_OLIGOMERIZATION
GO_bp	GO_REGULATION_OF_LIPID_STORAGE	METABOLISM	3	41	6	0.000777745	0.029742	NR1H3:SCARB1:ITGB3:ITGB3:APOC4:LPL:ABCA1	http://www.broadinstitute.org/gsea/msigdb/cards/GO_REGULATION_OF_LIPID_STORAGE
GO_bp	GO_REGULATION_OF_MACROPHAGE_DERIVED_FOAM_CELL_DIFFERENTIATION	METABOLISM	3	28	5	0.000845452	0.0320549	NR1H3:CETP:ITGB3:ITGB3:LPL:ABCA1	http://www.broadinstitute.org/gsea/msigdb/cards/GO_REGULATION_OF_MACROPHAGE_DERIVED_FOAM_CELL_DIFFERENTIATION
GO_bp	GO_ALCOHOL_CATABOLIC_PROCESS	METABOLISM	3	58	7	0.000944319	0.0355	AKR1C3:SCARB1:LIPC:PLA2G15:SMPD3:APOE:SNX17	http://www.broadinstitute.org/gsea/msigdb/cards/GO_ALCOHOL_CATABOLIC_PROCESS
GO_bp	GO_PHOSPHOLIPID_CATABOLIC_PROCESS	METABOLISM	3	29	5	0.000999044	0.0369313	ANGPTL3:LIPC:PLA2G15:SMPD3:LIPG	http://www.broadinstitute.org/gsea/msigdb/cards/GO_PHOSPHOLIPID_CATABOLIC_PROCESS
GO_bp	GO_PROTEIN_IMPORT_INTO_NUCLEUS_TRANSLOCATION	METABOLISM	3	29	5	0.000999044	0.0369313	AKR1C3:NUTF2:KPNB1:GCKR:SEC61B	http://www.broadinstitute.org/gsea/msigdb/cards/GO_PROTEIN_IMPORT_INTO_NUCLEUS_TRANSLOCATION
GO_bp	GO_STEROL_BIOSYNTHETIC_PROCESS	METABOLISM	3	43	6	0.00100738	0.0369319	APOA5:APOA4:APOA1:MVK:ACAA2:FDFT1	http://www.broadinstitute.org/gsea/msigdb/cards/GO_STEROL_BIOSYNTHETIC_PROCESS
GO_bp	GO_DNA_TEMPLATED_TRANSCRIPTION_INITIATION	METABOLISM	3	199	14	0.00110951	0.0403424	NRBF2:NR1H3:MED1:MED24:NRBP1:HIST1H4A:HIST1H4B:HIST1H4C:HIST1H4I:HIST1H4J:HIST1H4K:HIST1H4L:TAF11:PPARD	http://www.broadinstitute.org/gsea/msigdb/cards/GO_DNA_TEMPLATED_TRANSCRIPTION_INITIATION
GO_bp	GO_HOMEOSTATIC_PROCESS	METABOLISM	3	1328	55	0.00114922	0.0414468	ANGPTL3:GPAM:F2:NR1H3:SPI1:SLC39A13:FEN1:DGAT2:APOA5:APOA4:APOC3:APOA1:SIDT2:SCARB1:UBC:BRCA2:LIPC:MT2A:HERPUD1:CETP:NOL3:E2F4:SLC9A5:ATP6V0D1:RLTPR:ACD:LCAT:SLC12A4:MED1:ORMDL3:LIPG:MYO5B:ANGPTL4:RAB11B:C19orf80:APOE:APOC4:APOC2:FGF21:MPV17:GCKR:SLC39A8:SCGN:HIST1H4A:HIST1H4B:HFE:HIST1H4C:HIST1H4I:HIST1H4J:HIST1H4K:HIST1H4L:MLXIPL:PINX1:LPL:ABCA1	http://www.broadinstitute.org/gsea/msigdb/cards/GO_HOMEOSTATIC_PROCESS
GO_bp	GO_PHOSPHATE_ION_TRANSPORT	METABOLISM	3	18	4	0.00121103	0.0433237	SLC17A4:SLC17A1:SLC17A3:SLC17A2	http://www.broadinstitute.org/gsea/msigdb/cards/GO_PHOSPHATE_ION_TRANSPORT
GO_bp	GO_CHROMATIN_MODIFICATION	METABOLISM	3	526	27	0.00123783	0.0439282	MTF2:DR1:JMJD1C:DDB2:SPI1:KAT5:SETD8:BRCA2:HSF4:CTCF:CENPT:PRMT7:MED24:SUPT7L:BRE:ZNF335:HIST1H2BA:HIST1H4A:HIST1H4B:HIST1H1C:HIST1H4C:HIST1H1E:HIST1H4I:HIST1H4J:HIST1H4K:HIST1H4L:BAZ1B	http://www.broadinstitute.org/gsea/msigdb/cards/GO_CHROMATIN_MODIFICATION
GO_cc	GO_DNA_PACKAGING_COMPLEX	METABOLISM	3	104	38	5.42949e-33	3.1491e-30	HIST1H2AA:HIST1H2BA:HIST1H1A:HIST1H3A:HIST1H4A:HIST1H4B:HIST1H3B:HIST1H2AB:HIST1H2BB:HIST1H3C:HIST1H1C:HIST1H4C:HIST1H1T:HIST1H2BC:HIST1H2AC:HIST1H1E:HIST1H2BD:HIST1H3E:HIST1H2BJ:HIST1H2AG:HIST1H2BK:HIST1H4I:HIST1H2AH:HIST1H2BL:HIST1H2AI:HIST1H3H:HIST1H2BM:HIST1H4J:HIST1H4K:HIST1H2AK:HIST1H2BN:HIST1H2AL:HIST1H1B:HIST1H3I:HIST1H4L:HIST1H3J:HIST1H2AM:HIST1H2BO	http://www.broadinstitute.org/gsea/msigdb/cards/GO_DNA_PACKAGING_COMPLEX
GO_cc	GO_PROTEIN_DNA_COMPLEX	METABOLISM	3	171	40	3.40565e-26	9.87638e-24	ACD:MED1:HIST1H2AA:HIST1H2BA:HIST1H1A:HIST1H3A:HIST1H4A:HIST1H4B:HIST1H3B:HIST1H2AB:HIST1H2BB:HIST1H3C:HIST1H1C:HIST1H4C:HIST1H1T:HIST1H2BC:HIST1H2AC:HIST1H1E:HIST1H2BD:HIST1H3E:HIST1H2BJ:HIST1H2AG:HIST1H2BK:HIST1H4I:HIST1H2AH:HIST1H2BL:HIST1H2AI:HIST1H3H:HIST1H2BM:HIST1H4J:HIST1H4K:HIST1H2AK:HIST1H2BN:HIST1H2AL:HIST1H1B:HIST1H3I:HIST1H4L:HIST1H3J:HIST1H2AM:HIST1H2BO	http://www.broadinstitute.org/gsea/msigdb/cards/GO_PROTEIN_DNA_COMPLEX
GO_cc	GO_NUCLEAR_NUCLEOSOME	METABOLISM	3	39	17	5.32012e-17	1.02856e-14	HIST1H2BA:HIST1H3A:HIST1H3B:HIST1H2BB:HIST1H3C:HIST1H2BC:HIST1H2BD:HIST1H3E:HIST1H2BJ:HIST1H2BK:HIST1H2BL:HIST1H3H:HIST1H2BM:HIST1H2BN:HIST1H3I:HIST1H3J:HIST1H2BO	http://www.broadinstitute.org/gsea/msigdb/cards/GO_NUCLEAR_NUCLEOSOME
GO_cc	GO_CHROMATIN	METABOLISM	3	435	46	2.84203e-15	4.12094e-13	HMGN2:NR1H3:SPI1:KAT5:E2F4:MED1:HIST1H2AA:HIST1H2BA:HIST1H1A:HIST1H3A:HIST1H4A:HIST1H4B:HIST1H3B:HIST1H2AB:HIST1H2BB:HIST1H3C:HIST1H1C:HIST1H4C:HIST1H1T:HIST1H2BC:HIST1H2AC:HIST1H1E:HIST1H2BD:HIST1H3E:HIST1H2BJ:HIST1H2AG:HIST1H2BK:HIST1H4I:HIST1H2AH:HIST1H2BL:HIST1H2AI:HIST1H3H:HIST1H2BM:HIST1H4J:HIST1H4K:HIST1H2AK:HIST1H2BN:HIST1H2AL:HIST1H1B:HIST1H3I:HIST1H4L:HIST1H3J:HIST1H2AM:HIST1H2BO:PPARD:…	http://www.broadinstitute.org/gsea/msigdb/cards/GO_CHROMATIN
GO_cc	GO_HIGH_DENSITY_LIPOPROTEIN_PARTICLE	METABOLISM	3	26	13	2.80777e-14	3.25701e-12	APOA5:APOA4:APOC3:APOA1:LIPC:CETP:LCAT:HPR:APOE:APOC1:APOC4:APOC2:ABCA1	http://www.broadinstitute.org/gsea/msigdb/cards/GO_HIGH_DENSITY_LIPOPROTEIN_PARTICLE
GO_cc	GO_PROTEIN_LIPID_COMPLEX	METABOLISM	3	40	15	5.61654e-14	5.42932e-12	APOA5:APOA4:APOC3:APOA1:LIPC:CETP:LCAT:HPR:APOE:APOC1:APOC4:APOC2:LPA:LPL:ABCA1	http://www.broadinstitute.org/gsea/msigdb/cards/GO_PROTEIN_LIPID_COMPLEX
GO_cc	GO_NUCLEAR_CHROMOSOME	METABOLISM	3	517	48	1.01449e-13	7.42859e-12	NR1H3:SPI1:FEN1:KAT5:BRCA2:E2F4:ACD:HIST1H2AA:HIST1H2BA:HIST1H1A:HIST1H3A:HIST1H4A:HIST1H4B:HIST1H3B:HIST1H2AB:HIST1H2BB:HIST1H3C:HIST1H1C:HIST1H4C:HIST1H2BC:HIST1H2AC:HIST1H1E:HIST1H2BD:HIST1H3E:HIST1H2BJ:HIST1H2AG:HIST1H2BK:HIST1H4I:HIST1H2AH:HIST1H2BL:HIST1H2AI:HIST1H3H:HIST1H2BM:HIST1H4J:HIST1H4K:HIST1H2AK:HIST1H2BN:HIST1H2AL:HIST1H1B:HIST1H3I:HIST1H4L:HIST1H3J:HIST1H2AM:HIST1H2BO:PPARD:FKBP6…	http://www.broadinstitute.org/gsea/msigdb/cards/GO_NUCLEAR_CHROMOSOME
GO_cc	GO_NUCLEAR_CHROMATIN	METABOLISM	3	287	35	1.02463e-13	7.42859e-12	NR1H3:SPI1:KAT5:E2F4:HIST1H2AA:HIST1H2BA:HIST1H1A:HIST1H3A:HIST1H3B:HIST1H2AB:HIST1H2BB:HIST1H3C:HIST1H1C:HIST1H2BC:HIST1H2AC:HIST1H1E:HIST1H2BD:HIST1H3E:HIST1H2BJ:HIST1H2AG:HIST1H2BK:HIST1H2AH:HIST1H2BL:HIST1H2AI:HIST1H3H:HIST1H2BM:HIST1H2AK:HIST1H2BN:HIST1H2AL:HIST1H1B:HIST1H3I:HIST1H3J:HIST1H2AM:HIST1H2BO:PPARD	http://www.broadinstitute.org/gsea/msigdb/cards/GO_NUCLEAR_CHROMATIN
GO_cc	GO_NUCLEAR_CHROMOSOME_TELOMERIC_REGION	METABOLISM	3	132	21	6.46899e-11	4.1689e-09	FEN1:BRCA2:ACD:HIST1H2AA:HIST1H2BA:HIST1H3A:HIST1H4A:HIST1H4B:HIST1H3B:HIST1H2BB:HIST1H3C:HIST1H4C:HIST1H3E:HIST1H4I:HIST1H3H:HIST1H4J:HIST1H4K:HIST1H3I:HIST1H4L:HIST1H3J:PINX1	http://www.broadinstitute.org/gsea/msigdb/cards/GO_NUCLEAR_CHROMOSOME_TELOMERIC_REGION
GO_cc	GO_CHYLOMICRON	METABOLISM	3	13	8	3.18082e-10	1.84487e-08	APOA5:APOA4:APOC3:APOA1:APOE:APOC1:APOC2:LPL	http://www.broadinstitute.org/gsea/msigdb/cards/GO_CHYLOMICRON
GO_cc	GO_CHROMOSOME_TELOMERIC_REGION	METABOLISM	3	162	22	5.31205e-10	2.8009e-08	FEN1:BRCA2:TP53BP1:ACD:HIST1H2AA:HIST1H2BA:HIST1H3A:HIST1H4A:HIST1H4B:HIST1H3B:HIST1H2BB:HIST1H3C:HIST1H4C:HIST1H3E:HIST1H4I:HIST1H3H:HIST1H4J:HIST1H4K:HIST1H3I:HIST1H4L:HIST1H3J:PINX1	http://www.broadinstitute.org/gsea/msigdb/cards/GO_CHROMOSOME_TELOMERIC_REGION
GO_cc	GO_CHROMOSOME	METABOLISM	3	872	57	7.4593e-10	3.60533e-08	HMGN2:NR1H3:SPI1:NUP160:FEN1:KAT5:UVRAG:SETD8:BRCA2:TP53BP1:E2F4:CTCF:ACD:CENPT:MED1:HIST1H2AA:HIST1H2BA:HIST1H1A:HIST1H3A:HIST1H4A:HIST1H4B:HIST1H3B:HIST1H2AB:HIST1H2BB:HIST1H3C:HIST1H1C:HIST1H4C:HIST1H1T:HIST1H2BC:HIST1H2AC:HIST1H1E:HIST1H2BD:HIST1H3E:HIST1H2BJ:HIST1H2AG:HIST1H2BK:HIST1H4I:HIST1H2AH:HIST1H2BL:HIST1H2AI:HIST1H3H:HIST1H2BM:HIST1H4J:HIST1H4K:HIST1H2AK:HIST1H2BN:HIST1H2AL:HIST1H1B:…	http://www.broadinstitute.org/gsea/msigdb/cards/GO_CHROMOSOME
GO_cc	GO_TRIGLYCERIDE_RICH_LIPOPROTEIN_PARTICLE	METABOLISM	3	20	9	9.57948e-10	4.27392e-08	APOA5:APOA4:APOC3:APOA1:APOE:APOC1:APOC4:APOC2:LPL	http://www.broadinstitute.org/gsea/msigdb/cards/GO_TRIGLYCERIDE_RICH_LIPOPROTEIN_PARTICLE
GO_cc	GO_CHROMOSOMAL_REGION	METABOLISM	3	329	27	3.64073e-07	1.5083e-05	NUP160:FEN1:UVRAG:BRCA2:TP53BP1:CTCF:ACD:CENPT:HIST1H2AA:HIST1H2BA:HIST1H3A:HIST1H4A:HIST1H4B:HIST1H3B:HIST1H2BB:HIST1H3C:HIST1H4C:HIST1H3E:HIST1H4I:HIST1H3H:HIST1H4J:HIST1H4K:HIST1H3I:HIST1H4L:HIST1H3J:BAZ1B:PINX1	http://www.broadinstitute.org/gsea/msigdb/cards/GO_CHROMOSOMAL_REGION
GO_mf	GO_OLFACTORY_RECEPTOR_ACTIVITY	METABOLISM	3	379	71	4.14601e-39	3.73555e-36	OR13A1:OR4B1:OR4X2:OR4X1:OR4S1:OR4C3:OR4C5:OR4A47:OR4C13:OR4C12:OR4A5:OR4C46:OR4A16:OR4A15:OR4C15:OR4C16:OR4C11:OR4P4:OR4S2:OR4C6:OR5D13:OR5D14:OR5L1:OR5D18:OR5L2:OR5D16:OR5W2:OR5I1:OR10AG1:OR5F1:OR5AS1:OR8I2:OR8H2:OR8H3:OR8J3:OR8K5:OR5J2:OR5T2:OR5T3:OR5T1:OR8H1:OR8K3:OR8K1:OR8J1:OR8U1:OR5R1:OR5M9:OR5M3:OR5M8:OR5M11:OR5M10:OR5M1:OR5AP2:OR5AR1:OR9G1:OR9G4:OR2B2:OR2B6:OR2W1:OR2B3:OR2J1:OR2J3:OR2J2:…	http://www.broadinstitute.org/gsea/msigdb/cards/GO_OLFACTORY_RECEPTOR_ACTIVITY
GO_mf	GO_ODORANT_BINDING	METABOLISM	3	83	33	3.15955e-30	1.42338e-27	OR13A1:OR5D13:OR5D14:OR5L1:OR5D18:OR5L2:OR5D16:OR5W2:OR5I1:OR5F1:OR5AS1:OR8I2:OR8H2:OR8H3:OR8J3:OR8K5:OR5J2:OR8H1:OR8K3:OR8K1:OR8J1:OR8U1:OR5R1:OR5M9:OR5M3:OR5M8:OR5M11:OR5M10:OR5M1:OR5AP2:OR5AR1:OR9G4:OR14J1	http://www.broadinstitute.org/gsea/msigdb/cards/GO_ODORANT_BINDING
GO_mf	GO_G_PROTEIN_COUPLED_RECEPTOR_ACTIVITY	METABOLISM	3	820	75	1.27369e-20	3.82532e-18	OR13A1:OR4B1:OR4X2:OR4X1:OR4S1:OR4C3:OR4C5:OR4A47:OR4C13:OR4C12:OR4A5:OR4C46:OR4A16:OR4A15:OR4C15:OR4C16:OR4C11:OR4P4:OR4S2:OR4C6:OR5D13:OR5D14:OR5L1:OR5D18:OR5L2:OR5D16:OR5W2:OR5I1:OR10AG1:OR5F1:OR5AS1:OR8I2:OR8H2:OR8H3:OR8J3:OR8K5:OR5J2:OR5T2:OR5T3:OR5T1:OR8H1:OR8K3:OR8K1:OR8J1:OR8U1:OR5R1:OR5M9:OR5M3:OR5M8:OR5M11:OR5M10:OR5M1:OR5AP2:OR5AR1:OR9G1:OR9G4:GRM5:OR2B2:OR2B6:OR2W1:OR2B3:OR2J1:OR2J3:O…	http://www.broadinstitute.org/gsea/msigdb/cards/GO_G_PROTEIN_COUPLED_RECEPTOR_ACTIVITY
GO_mf	GO_SIGNALING_RECEPTOR_ACTIVITY	METABOLISM	3	1324	87	8.85467e-15	1.99451e-12	OR13A1:F2:NR1H3:OR4B1:OR4X2:OR4X1:OR4S1:OR4C3:OR4C5:OR4A47:OR4C13:OR4C12:OR4A5:OR4C46:OR4A16:OR4A15:OR4C15:OR4C16:OR4C11:OR4P4:OR4S2:OR4C6:OR5D13:OR5D14:OR5L1:OR5D18:OR5L2:OR5D16:OR5W2:OR5I1:OR10AG1:OR5F1:OR5AS1:OR8I2:OR8H2:OR8H3:OR8J3:OR8K5:OR5J2:OR5T2:OR5T3:OR5T1:OR8H1:OR8K3:OR8K1:OR8J1:OR8U1:OR5R1:OR5M9:OR5M3:OR5M8:OR5M11:OR5M10:OR5M1:OR5AP2:OR5AR1:OR9G1:OR9G4:GRM5:SCARB1:ERBB2:ITGB3:ITGB3:BCA…	http://www.broadinstitute.org/gsea/msigdb/cards/GO_SIGNALING_RECEPTOR_ACTIVITY
GO_mf	GO_PROTEIN_HETERODIMERIZATION_ACTIVITY	METABOLISM	3	460	46	2.28783e-14	4.12267e-12	DR1:RELA:PAFAH1B2:ANO2:CENPT:NRN1L:NEUROD2:ERBB2:IKZF3:HIST1H2AA:HIST1H2BA:HIST1H3A:HIST1H4A:HIST1H4B:HIST1H3B:HIST1H2AB:HIST1H2BB:HIST1H3C:HIST1H4C:HIST1H2BC:HIST1H2AC:HIST1H2BD:HIST1H3E:HIST1H2BJ:HIST1H2AG:HIST1H2BK:HIST1H4I:HIST1H2AH:HIST1H2BL:HIST1H2AI:HIST1H3H:HIST1H2BM:HIST1H4J:HIST1H4K:HIST1H2AK:HIST1H2BN:HIST1H2AL:HIST1H3I:HIST1H4L:HIST1H3J:HIST1H2AM:HIST1H2BO:TAF11:PPARD:FZD9:MLXIPL	http://www.broadinstitute.org/gsea/msigdb/cards/GO_PROTEIN_HETERODIMERIZATION_ACTIVITY
GO_mf	GO_RECEPTOR_ACTIVITY	METABOLISM	3	1577	91	3.65189e-12	5.48392e-10	OR13A1:F2:NR1H3:OR4B1:OR4X2:OR4X1:OR4S1:OR4C3:OR4C5:OR4A47:OR4C13:OR4C12:OR4A5:OR4C46:OR4A16:OR4A15:OR4C15:OR4C16:OR4C11:OR4P4:OR4S2:OR4C6:OR5D13:OR5D14:OR5L1:OR5D18:OR5L2:OR5D16:OR5W2:OR5I1:OR10AG1:OR5F1:OR5AS1:OR8I2:OR8H2:OR8H3:OR8J3:OR8K5:OR5J2:OR5T2:OR5T3:OR5T1:OR8H1:OR8K3:OR8K1:OR8J1:OR8U1:OR5R1:OR5M9:OR5M3:OR5M8:OR5M11:OR5M10:OR5M1:OR5AP2:OR5AR1:OR9G1:OR9G4:GRM5:SCARB1:MED1:ERBB2:MED24:ITGB…	http://www.broadinstitute.org/gsea/msigdb/cards/GO_RECEPTOR_ACTIVITY
GO_mf	GO_SIGNAL_TRANSDUCER_ACTIVITY	METABOLISM	3	1659	93	1.01991e-11	1.31277e-09	OR13A1:F2:NR1H3:OR4B1:OR4X2:OR4X1:OR4S1:OR4C3:OR4C5:OR4A47:OR4C13:OR4C12:OR4A5:OR4C46:OR4A16:OR4A15:OR4C15:OR4C16:OR4C11:OR4P4:OR4S2:OR4C6:OR5D13:OR5D14:OR5L1:OR5D18:OR5L2:OR5D16:OR5W2:OR5I1:OR10AG1:OR5F1:OR5AS1:OR8I2:OR8H2:OR8H3:OR8J3:OR8K5:OR5J2:OR5T2:OR5T3:OR5T1:OR8H1:OR8K3:OR8K1:OR8J1:OR8U1:OR5R1:OR5M9:OR5M3:OR5M8:OR5M11:OR5M10:OR5M1:OR5AP2:OR5AR1:OR9G1:OR9G4:MAP3K11:GRM5:SCARB1:TRADD:ERBB2:I…	http://www.broadinstitute.org/gsea/msigdb/cards/GO_SIGNAL_TRANSDUCER_ACTIVITY
GO_mf	GO_APOLIPOPROTEIN_BINDING	METABOLISM	3	15	8	1.51584e-09	1.70722e-07	LRP4:SCARB1:LIPC:LCAT:LPA:PLG:LPL:ABCA1	http://www.broadinstitute.org/gsea/msigdb/cards/GO_APOLIPOPROTEIN_BINDING
GO_mf	GO_CHOLESTEROL_TRANSPORTER_ACTIVITY	METABOLISM	3	13	6	5.65761e-07	5.6639e-05	APOA5:APOA4:APOA1:CETP:APOE:ABCA1	http://www.broadinstitute.org/gsea/msigdb/cards/GO_CHOLESTEROL_TRANSPORTER_ACTIVITY
GO_mf	GO_PROTEIN_DIMERIZATION_ACTIVITY	METABOLISM	3	1139	60	6.34714e-07	5.71877e-05	DR1:LRP4:SLC39A13:MAP3K11:RELA:DGAT2:APOA4:PAFAH1B2:ANO2:SCARB1:CENPT:NRN1L:NEUROD2:ERBB2:IKZF3:PVRL2:APOE:APOC2:IZUMO1:TCF23:NRBP1:DNTTIP1:HIST1H2AA:HIST1H2BA:HIST1H3A:HIST1H4A:HIST1H4B:HIST1H3B:HIST1H2AB:HIST1H2BB:HIST1H3C:HIST1H4C:HIST1H2BC:HIST1H2AC:HIST1H2BD:HIST1H3E:HIST1H2BJ:HIST1H2AG:HIST1H2BK:HIST1H4I:HIST1H2AH:HIST1H2BL:HIST1H2AI:HIST1H3H:HIST1H2BM:HIST1H4J:HIST1H4K:HIST1H2AK:HIST1H2BN:…	http://www.broadinstitute.org/gsea/msigdb/cards/GO_PROTEIN_DIMERIZATION_ACTIVITY
GO_mf	GO_HISTONE_BINDING	METABOLISM	3	173	18	1.17277e-06	9.60606e-05	MTF2:TP53BP1:PRMT7:HIST1H3A:HIST1H4A:HIST1H4B:HIST1H3B:HIST1H3C:HIST1H4C:HIST1H3E:HIST1H4I:HIST1H3H:HIST1H4J:HIST1H4K:HIST1H3I:HIST1H4L:HIST1H3J:BAZ1B	http://www.broadinstitute.org/gsea/msigdb/cards/GO_HISTONE_BINDING
GO_mf	GO_STEROL_BINDING	METABOLISM	3	43	9	1.84395e-06	0.00013845	NR1H3:APOA5:APOA4:APOC3:APOA1:CETP:STARD3:APOE:ABCA1	http://www.broadinstitute.org/gsea/msigdb/cards/GO_STEROL_BINDING
GO_mf	GO_STEROL_TRANSPORTER_ACTIVITY	METABOLISM	3	18	6	5.45101e-06	0.000377797	APOA5:APOA4:APOA1:CETP:APOE:ABCA1	http://www.broadinstitute.org/gsea/msigdb/cards/GO_STEROL_TRANSPORTER_ACTIVITY
GO_mf	GO_LIPASE_INHIBITOR_ACTIVITY	METABOLISM	3	17	5	6.81106e-05	0.0043834	ANGPTL3:APOC3:APOA1:APOC1:APOC2	http://www.broadinstitute.org/gsea/msigdb/cards/GO_LIPASE_INHIBITOR_ACTIVITY
GO_mf	GO_PHOSPHATIDYLCHOLINE_BINDING	METABOLISM	3	20	5	0.000159528	0.0095823	APOA5:APOA4:APOA1:CETP:APOC1	http://www.broadinstitute.org/gsea/msigdb/cards/GO_PHOSPHATIDYLCHOLINE_BINDING
GO_mf	GO_LIPOPROTEIN_PARTICLE_RECEPTOR_BINDING	METABOLISM	3	22	5	0.000259076	0.0145892	APOA5:APOC3:APOA1:APOE:SNX17	http://www.broadinstitute.org/gsea/msigdb/cards/GO_LIPOPROTEIN_PARTICLE_RECEPTOR_BINDING
GO_mf	GO_ALCOHOL_BINDING	METABOLISM	3	100	10	0.000386108	0.0204637	NR1H3:APOA5:APOA4:APOC3:APOA1:CETP:STARD3:APOE:APOC1:ABCA1	http://www.broadinstitute.org/gsea/msigdb/cards/GO_ALCOHOL_BINDING
GO_mf	GO_STEROID_BINDING	METABOLISM	3	91	9	0.000810901	0.0405901	NR1H3:APOA5:APOA4:APOC3:APOA1:CETP:STARD3:APOE:ABCA1	http://www.broadinstitute.org/gsea/msigdb/cards/GO_STEROID_BINDING
GO_mf	GO_TRANSLATION_INITIATION_FACTOR_BINDING	METABOLISM	3	29	5	0.000999044	0.0473757	LIN28A:CELF1:ZNF259:EIF2B4:TBL2	http://www.broadinstitute.org/gsea/msigdb/cards/GO_TRANSLATION_INITIATION_FACTOR_BINDING
GO_bp	GO_CHROMATIN_ASSEMBLY_OR_DISASSEMBLY	METABOLISM	4	165	14	3.90704e-10	1.73316e-06	ARID1A:SMARCA4:HIST1H2BA:HIST1H1A:HIST1H3A:HIST1H4A:HIST1H4B:HIST1H3B:HIST1H2BB:HIST1H3C:HIST1H1C:HIST1H4C:HIST1H1T:HIST1H2BC	http://www.broadinstitute.org/gsea/msigdb/cards/GO_CHROMATIN_ASSEMBLY_OR_DISASSEMBLY
GO_bp	GO_LIPID_HOMEOSTASIS	METABOLISM	4	108	11	4.57044e-09	1.01372e-05	LDLRAP1:PCSK9:ACAD10:LDLR:APOE:APOC4:APOC2:APOB:PPARG:COL4A3BP:MYLIP	http://www.broadinstitute.org/gsea/msigdb/cards/GO_LIPID_HOMEOSTASIS
GO_bp	GO_CHROMATIN_SILENCING	METABOLISM	4	91	10	1.11703e-08	1.45927e-05	ARID1A:HIST1H2AA:HIST1H3A:HIST1H4A:HIST1H4B:HIST1H3B:HIST1H2AB:HIST1H3C:HIST1H4C:HIST1H2AC	http://www.broadinstitute.org/gsea/msigdb/cards/GO_CHROMATIN_SILENCING
GO_bp	GO_PROTEIN_DNA_COMPLEX_SUBUNIT_ORGANIZATION	METABOLISM	4	218	14	1.4582e-08	1.45927e-05	ARID1A:SMARCA4:HIST1H2BA:HIST1H1A:HIST1H3A:HIST1H4A:HIST1H4B:HIST1H3B:HIST1H2BB:HIST1H3C:HIST1H1C:HIST1H4C:HIST1H1T:HIST1H2BC	http://www.broadinstitute.org/gsea/msigdb/cards/GO_PROTEIN_DNA_COMPLEX_SUBUNIT_ORGANIZATION
GO_bp	GO_STEROL_METABOLIC_PROCESS	METABOLISM	4	123	11	1.81297e-08	1.45927e-05	LDLRAP1:NR0B2:PCSK9:FDX1L:LDLR:APOE:APOC1:APOB:INSIG2:HMGCR:NPC1L1	http://www.broadinstitute.org/gsea/msigdb/cards/GO_STEROL_METABOLIC_PROCESS
GO_bp	GO_LIPOPROTEIN_METABOLIC_PROCESS	METABOLISM	4	124	11	1.97376e-08	1.45927e-05	PIGV:ZDHHC18:PCSK9:ATG4D:LDLR:APOE:APOC1:APOC2:APOB:LPA:NPC1L1	http://www.broadinstitute.org/gsea/msigdb/cards/GO_LIPOPROTEIN_METABOLIC_PROCESS
GO_bp	GO_PLASMA_LIPOPROTEIN_PARTICLE_CLEARANCE	METABOLISM	4	21	6	2.665e-08	1.68885e-05	LDLRAP1:LDLR:APOE:APOC1:APOC2:APOB	http://www.broadinstitute.org/gsea/msigdb/cards/GO_PLASMA_LIPOPROTEIN_PARTICLE_CLEARANCE
GO_bp	GO_NEGATIVE_REGULATION_OF_GENE_EXPRESSION_EPIGENETIC	METABOLISM	4	108	10	5.88492e-08	3.26319e-05	ARID1A:HIST1H2AA:HIST1H3A:HIST1H4A:HIST1H4B:HIST1H3B:HIST1H2AB:HIST1H3C:HIST1H4C:HIST1H2AC	http://www.broadinstitute.org/gsea/msigdb/cards/GO_NEGATIVE_REGULATION_OF_GENE_EXPRESSION_EPIGENETIC
GO_bp	GO_DNA_PACKAGING	METABOLISM	4	182	12	1.21641e-07	5.99555e-05	HIST1H2BA:HIST1H1A:HIST1H3A:HIST1H4A:HIST1H4B:HIST1H3B:HIST1H2BB:HIST1H3C:HIST1H1C:HIST1H4C:HIST1H1T:HIST1H2BC	http://www.broadinstitute.org/gsea/msigdb/cards/GO_DNA_PACKAGING
GO_bp	GO_STEROL_TRANSPORT	METABOLISM	4	50	7	3.49961e-07	0.000155243	LDLRAP1:LDLR:APOE:APOC1:APOC2:APOB:NPC1L1	http://www.broadinstitute.org/gsea/msigdb/cards/GO_STEROL_TRANSPORT
GO_bp	GO_DNA_REPLICATION_DEPENDENT_NUCLEOSOME_ORGANIZATION	METABOLISM	4	32	6	4.09275e-07	0.000164977	HIST1H3A:HIST1H4A:HIST1H4B:HIST1H3B:HIST1H3C:HIST1H4C	http://www.broadinstitute.org/gsea/msigdb/cards/GO_DNA_REPLICATION_DEPENDENT_NUCLEOSOME_ORGANIZATION
GO_bp	GO_CHROMATIN_ORGANIZATION	METABOLISM	4	639	21	4.46286e-07	0.000164977	ARID1A:DR1:SETDB1:CARM1:SMARCA4:TOP1:HIST1H2AA:HIST1H2BA:HIST1H1A:HIST1H3A:HIST1H4A:HIST1H4B:HIST1H3B:HIST1H2AB:HIST1H2BB:HIST1H3C:HIST1H1C:HIST1H4C:HIST1H1T:HIST1H2BC:HIST1H2AC	http://www.broadinstitute.org/gsea/msigdb/cards/GO_CHROMATIN_ORGANIZATION
GO_bp	GO_POSITIVE_REGULATION_OF_GENE_EXPRESSION_EPIGENETIC	METABOLISM	4	78	8	5.85032e-07	0.000199631	ARID1A:WBP2:HIST1H3A:HIST1H4A:HIST1H4B:HIST1H3B:HIST1H3C:HIST1H4C	http://www.broadinstitute.org/gsea/msigdb/cards/GO_POSITIVE_REGULATION_OF_GENE_EXPRESSION_EPIGENETIC
GO_bp	GO_ALCOHOL_METABOLIC_PROCESS	METABOLISM	4	347	15	7.81303e-07	0.000243311	LDLRAP1:NR0B2:PCSK9:ALDH2:FDX1L:SLC44A2:LDLR:APOE:APOC1:APOB:INSIG2:PLCG1:LPIN3:HMGCR:NPC1L1	http://www.broadinstitute.org/gsea/msigdb/cards/GO_ALCOHOL_METABOLIC_PROCESS
GO_bp	GO_DNA_CONFORMATION_CHANGE	METABOLISM	4	260	13	8.71546e-07	0.000243311	TOP1:HIST1H2BA:HIST1H1A:HIST1H3A:HIST1H4A:HIST1H4B:HIST1H3B:HIST1H2BB:HIST1H3C:HIST1H1C:HIST1H4C:HIST1H1T:HIST1H2BC	http://www.broadinstitute.org/gsea/msigdb/cards/GO_DNA_CONFORMATION_CHANGE
GO_bp	GO_STEROL_HOMEOSTASIS	METABOLISM	4	57	7	8.77586e-07	0.000243311	LDLRAP1:PCSK9:LDLR:APOE:APOC2:APOB:MYLIP	http://www.broadinstitute.org/gsea/msigdb/cards/GO_STEROL_HOMEOSTASIS
GO_bp	GO_CHROMATIN_SILENCING_AT_RDNA	METABOLISM	4	37	6	1.01077e-06	0.000263752	HIST1H3A:HIST1H4A:HIST1H4B:HIST1H3B:HIST1H3C:HIST1H4C	http://www.broadinstitute.org/gsea/msigdb/cards/GO_CHROMATIN_SILENCING_AT_RDNA
GO_bp	GO_REGULATION_OF_GENE_EXPRESSION_EPIGENETIC	METABOLISM	4	225	12	1.18472e-06	0.000278113	ARID1A:GLMN:WBP2:HIST1H2AA:HIST1H3A:HIST1H4A:HIST1H4B:HIST1H3B:HIST1H2AB:HIST1H3C:HIST1H4C:HIST1H2AC	http://www.broadinstitute.org/gsea/msigdb/cards/GO_REGULATION_OF_GENE_EXPRESSION_EPIGENETIC
GO_bp	GO_PROTEIN_HETEROTETRAMERIZATION	METABOLISM	4	38	6	1.1912e-06	0.000278113	HIST1H3A:HIST1H4A:HIST1H4B:HIST1H3B:HIST1H3C:HIST1H4C	http://www.broadinstitute.org/gsea/msigdb/cards/GO_PROTEIN_HETEROTETRAMERIZATION
GO_bp	GO_LIPID_METABOLIC_PROCESS	METABOLISM	4	1145	28	1.94483e-06	0.000431363	LDLRAP1:PIGV:NR0B2:PCSK9:CERS2:THEM4:ST3GAL4:ACAD10:PTPN11:FDX1L:SLC44A2:CARM1:LDLR:DKFZP761J1410:APOE:APOC1:APOC4:APOC2:C2orf43:APOB:INSIG2:PLCG1:LPIN3:PPARG:HMGCR:COL4A3BP:LPA:NPC1L1	http://www.broadinstitute.org/gsea/msigdb/cards/GO_LIPID_METABOLIC_PROCESS
GO_bp	GO_REGULATION_OF_PLASMA_LIPOPROTEIN_PARTICLE_LEVELS	METABOLISM	4	45	6	3.33232e-06	0.000703912	LDLRAP1:LDLR:APOE:APOC1:APOC2:APOB	http://www.broadinstitute.org/gsea/msigdb/cards/GO_REGULATION_OF_PLASMA_LIPOPROTEIN_PARTICLE_LEVELS
GO_bp	GO_CHROMOSOME_ORGANIZATION	METABOLISM	4	982	25	3.65929e-06	0.000737845	ARID1A:NUDC:DR1:PSRC1:HORMAD1:SETDB1:CARM1:SMARCA4:SPC24:TOP1:HIST1H2AA:HIST1H2BA:HIST1H1A:HIST1H3A:HIST1H4A:HIST1H4B:HIST1H3B:HIST1H2AB:HIST1H2BB:HIST1H3C:HIST1H1C:HIST1H4C:HIST1H1T:HIST1H2BC:HIST1H2AC	http://www.broadinstitute.org/gsea/msigdb/cards/GO_CHROMOSOME_ORGANIZATION
GO_bp	GO_LIPID_LOCALIZATION	METABOLISM	4	263	12	5.958e-06	0.00114912	LDLRAP1:LDLR:APOE:APOC1:APOC4:APOC2:C2orf43:APOB:PPARG:COL4A3BP:LPA:NPC1L1	http://www.broadinstitute.org/gsea/msigdb/cards/GO_LIPID_LOCALIZATION
GO_bp	GO_REGULATION_OF_LIPOPROTEIN_PARTICLE_CLEARANCE	METABOLISM	4	14	4	6.40192e-06	0.00118329	PCSK9:APOC1:APOC2:MYLIP	http://www.broadinstitute.org/gsea/msigdb/cards/GO_REGULATION_OF_LIPOPROTEIN_PARTICLE_CLEARANCE
GO_bp	GO_ORGANIC_HYDROXY_COMPOUND_METABOLIC_PROCESS	METABOLISM	4	481	16	9.75709e-06	0.0017313	LDLRAP1:NR0B2:PCSK9:ALDH2:FDX1L:SLC44A2:LDLR:APOE:APOC1:APOB:INSIG2:PLCG1:LPIN3:GCNT4:HMGCR:NPC1L1	http://www.broadinstitute.org/gsea/msigdb/cards/GO_ORGANIC_HYDROXY_COMPOUND_METABOLIC_PROCESS
GO_bp	GO_NEUTRAL_LIPID_METABOLIC_PROCESS	METABOLISM	4	83	7	1.12785e-05	0.00192429	PCSK9:PTPN11:APOE:APOC1:APOB:INSIG2:LPIN3	http://www.broadinstitute.org/gsea/msigdb/cards/GO_NEUTRAL_LIPID_METABOLIC_PROCESS
GO_bp	GO_STEROID_METABOLIC_PROCESS	METABOLISM	4	236	11	1.20354e-05	0.00197737	LDLRAP1:NR0B2:PCSK9:FDX1L:LDLR:APOE:APOC1:APOB:INSIG2:HMGCR:NPC1L1	http://www.broadinstitute.org/gsea/msigdb/cards/GO_STEROID_METABOLIC_PROCESS
GO_bp	GO_PHOSPHATE_ION_TRANSPORT	METABOLISM	4	18	4	1.90158e-05	0.00301265	SLC17A4:SLC17A1:SLC17A3:SLC17A2	http://www.broadinstitute.org/gsea/msigdb/cards/GO_PHOSPHATE_ION_TRANSPORT
GO_bp	GO_GENE_SILENCING	METABOLISM	4	208	10	2.31711e-05	0.00354438	ARID1A:HIST1H2AA:HIST1H3A:HIST1H4A:HIST1H4B:HIST1H3B:HIST1H2AB:HIST1H3C:HIST1H4C:HIST1H2AC	http://www.broadinstitute.org/gsea/msigdb/cards/GO_GENE_SILENCING
GO_bp	GO_CHEMICAL_HOMEOSTASIS	METABOLISM	4	869	21	5.01659e-05	0.00741787	LDLRAP1:SFN:C1orf172:PCSK9:SYPL2:ACAD10:HECTD4:PTPN11:SPPL3:HNF1A:ICAM1:LDLR:APOE:APOC4:APOC2:APOB:PPARG:COL4A3BP:MYLIP:SCGN:HFE	http://www.broadinstitute.org/gsea/msigdb/cards/GO_CHEMICAL_HOMEOSTASIS
GO_bp	GO_REGULATION_OF_STEROID_METABOLIC_PROCESS	METABOLISM	4	74	6	6.08234e-05	0.00843165	LDLRAP1:GFI1:APOE:APOC1:APOB:INSIG2	http://www.broadinstitute.org/gsea/msigdb/cards/GO_REGULATION_OF_STEROID_METABOLIC_PROCESS
GO_bp	GO_ATP_DEPENDENT_CHROMATIN_REMODELING	METABOLISM	4	74	6	6.08234e-05	0.00843165	ARID1A:SMARCA4:HIST1H2BA:HIST1H4A:HIST1H4B:HIST1H4C	http://www.broadinstitute.org/gsea/msigdb/cards/GO_ATP_DEPENDENT_CHROMATIN_REMODELING
GO_bp	GO_MACROMOLECULAR_COMPLEX_REMODELING	METABOLISM	4	24	4	6.32506e-05	0.00850241	APOE:APOC1:APOC2:APOB	http://www.broadinstitute.org/gsea/msigdb/cards/GO_MACROMOLECULAR_COMPLEX_REMODELING
GO_bp	GO_REGULATION_OF_RECEPTOR_MEDIATED_ENDOCYTOSIS	METABOLISM	4	78	6	8.1817e-05	0.0106747	LDLRAP1:PCSK9:ATXN2:APOC1:APOC2:HFE	http://www.broadinstitute.org/gsea/msigdb/cards/GO_REGULATION_OF_RECEPTOR_MEDIATED_ENDOCYTOSIS
GO_bp	GO_NEGATIVE_REGULATION_OF_LIPID_TRANSPORT	METABOLISM	4	26	4	8.77223e-05	0.010804	PTPN11:APOE:APOC1:APOC2	http://www.broadinstitute.org/gsea/msigdb/cards/GO_NEGATIVE_REGULATION_OF_LIPID_TRANSPORT
GO_bp	GO_CHOLESTEROL_EFFLUX	METABOLISM	4	26	4	8.77223e-05	0.010804	APOE:APOC1:APOC2:APOB	http://www.broadinstitute.org/gsea/msigdb/cards/GO_CHOLESTEROL_EFFLUX
GO_bp	GO_ORGANIC_HYDROXY_COMPOUND_TRANSPORT	METABOLISM	4	154	8	9.01147e-05	0.010804	LDLRAP1:SLC44A2:LDLR:APOE:APOC1:APOC2:APOB:NPC1L1	http://www.broadinstitute.org/gsea/msigdb/cards/GO_ORGANIC_HYDROXY_COMPOUND_TRANSPORT
GO_bp	GO_LOW_DENSITY_LIPOPROTEIN_PARTICLE_CLEARANCE	METABOLISM	4	11	3	0.000118974	0.0138887	LDLRAP1:LDLR:APOB	http://www.broadinstitute.org/gsea/msigdb/cards/GO_LOW_DENSITY_LIPOPROTEIN_PARTICLE_CLEARANCE
GO_bp	GO_NEGATIVE_REGULATION_OF_STEROL_TRANSPORT	METABOLISM	4	12	3	0.000157562	0.0179217	APOE:APOC1:APOC2	http://www.broadinstitute.org/gsea/msigdb/cards/GO_NEGATIVE_REGULATION_OF_STEROL_TRANSPORT
GO_bp	GO_REGULATION_OF_LIPID_BIOSYNTHETIC_PROCESS	METABOLISM	4	128	7	0.000181721	0.0201528	GFI1:LDLR:APOE:APOC1:APOC2:APOB:INSIG2	http://www.broadinstitute.org/gsea/msigdb/cards/GO_REGULATION_OF_LIPID_BIOSYNTHETIC_PROCESS
GO_bp	GO_URATE_METABOLIC_PROCESS	METABOLISM	4	13	3	0.000203449	0.0220122	LRRC16A:SLC17A1:SLC17A3	http://www.broadinstitute.org/gsea/msigdb/cards/GO_URATE_METABOLIC_PROCESS
GO_bp	GO_PROTEIN_TETRAMERIZATION	METABOLISM	4	133	7	0.000230158	0.024309	HMGCR:HIST1H3A:HIST1H4A:HIST1H4B:HIST1H3B:HIST1H3C:HIST1H4C	http://www.broadinstitute.org/gsea/msigdb/cards/GO_PROTEIN_TETRAMERIZATION
GO_bp	GO_CELLULAR_LIPID_METABOLIC_PROCESS	METABOLISM	4	903	20	0.000245277	0.0253035	PIGV:PCSK9:CERS2:THEM4:ST3GAL4:ACAD10:PTPN11:SLC44A2:CARM1:DKFZP761J1410:APOE:APOC1:APOC2:APOB:INSIG2:PLCG1:LPIN3:PPARG:HMGCR:COL4A3BP	http://www.broadinstitute.org/gsea/msigdb/cards/GO_CELLULAR_LIPID_METABOLIC_PROCESS
GO_bp	GO_PHOSPHOLIPID_EFFLUX	METABOLISM	4	14	3	0.000257189	0.0259293	APOE:APOC1:APOC2	http://www.broadinstitute.org/gsea/msigdb/cards/GO_PHOSPHOLIPID_EFFLUX
GO_bp	GO_SMALL_MOLECULE_METABOLIC_PROCESS	METABOLISM	4	1752	31	0.000285674	0.0281611	LDLRAP1:NR0B2:PCSK9:SARS:THEM4:MARC2:MARC1:ST3GAL4:ACAD10:ALDH2:HECTD4:DHODH:FDX1L:PDE4A:KEAP1:SLC44A2:QTRT1:LDLR:APOE:APOC1:APOB:INSIG2:PLCG1:LPIN3:PPARG:HMGCR:LRRC16A:SLC17A1:SLC17A3:NPC1L1:OGDH	http://www.broadinstitute.org/gsea/msigdb/cards/GO_SMALL_MOLECULE_METABOLIC_PROCESS
GO_bp	GO_REGULATION_OF_LIPOPROTEIN_LIPASE_ACTIVITY	METABOLISM	4	15	3	0.00031932	0.0303693	SORT1:APOC1:APOC2	http://www.broadinstitute.org/gsea/msigdb/cards/GO_REGULATION_OF_LIPOPROTEIN_LIPASE_ACTIVITY
GO_bp	GO_PROTEIN_LIPID_COMPLEX_SUBUNIT_ORGANIZATION	METABOLISM	4	36	4	0.000321766	0.0303693	APOE:APOC1:APOC2:APOB	http://www.broadinstitute.org/gsea/msigdb/cards/GO_PROTEIN_LIPID_COMPLEX_SUBUNIT_ORGANIZATION
GO_bp	GO_TELOMERE_ORGANIZATION	METABOLISM	4	104	6	0.000397156	0.0359851	HIST1H3A:HIST1H4A:HIST1H4B:HIST1H3B:HIST1H3C:HIST1H4C	http://www.broadinstitute.org/gsea/msigdb/cards/GO_TELOMERE_ORGANIZATION
GO_bp	GO_REGULATION_OF_STEROL_TRANSPORT	METABOLISM	4	38	4	0.000397491	0.0359851	APOE:APOC1:APOC2:PPARG	http://www.broadinstitute.org/gsea/msigdb/cards/GO_REGULATION_OF_STEROL_TRANSPORT
GO_bp	GO_CHROMATIN_REMODELING	METABOLISM	4	147	7	0.000423133	0.0375404	ARID1A:SMARCA4:TOP1:HIST1H2BA:HIST1H4A:HIST1H4B:HIST1H4C	http://www.broadinstitute.org/gsea/msigdb/cards/GO_CHROMATIN_REMODELING
GO_bp	GO_NEGATIVE_REGULATION_OF_RECEPTOR_MEDIATED_ENDOCYTOSIS	METABOLISM	4	17	3	0.000470817	0.0401643	ATXN2:APOC1:APOC2	http://www.broadinstitute.org/gsea/msigdb/cards/GO_NEGATIVE_REGULATION_OF_RECEPTOR_MEDIATED_ENDOCYTOSIS
GO_bp	GO_CHROMATIN_DISASSEMBLY	METABOLISM	4	17	3	0.000470817	0.0401643	ARID1A:SMARCA4:HIST1H2BA	http://www.broadinstitute.org/gsea/msigdb/cards/GO_CHROMATIN_DISASSEMBLY
GO_bp	GO_HOMEOSTATIC_PROCESS	METABOLISM	4	1328	25	0.000486013	0.0406784	LDLRAP1:SFN:C1orf172:PCSK9:SYPL2:ACAD10:HECTD4:PTPN11:SPPL3:HNF1A:ICAM1:LDLR:APOE:APOC4:APOC2:APOB:PPARG:GCNT4:COL4A3BP:MYLIP:SCGN:HIST1H4A:HIST1H4B:HFE:HIST1H4C	http://www.broadinstitute.org/gsea/msigdb/cards/GO_HOMEOSTATIC_PROCESS
GO_bp	GO_REGULATION_OF_ENDOCYTOSIS	METABOLISM	4	199	8	0.000515879	0.0423785	LDLRAP1:PCSK9:ATXN2:DNM2:APOC1:APOC2:PPARG:HFE	http://www.broadinstitute.org/gsea/msigdb/cards/GO_REGULATION_OF_ENDOCYTOSIS
GO_bp	GO_NEGATIVE_REGULATION_OF_MEGAKARYOCYTE_DIFFERENTIATION	METABOLISM	4	18	3	0.000561178	0.0452615	HIST1H4A:HIST1H4B:HIST1H4C	http://www.broadinstitute.org/gsea/msigdb/cards/GO_NEGATIVE_REGULATION_OF_MEGAKARYOCYTE_DIFFERENTIATION
GO_bp	GO_PROTEIN_HETEROOLIGOMERIZATION	METABOLISM	4	112	6	0.00058955	0.0467008	HIST1H3A:HIST1H4A:HIST1H4B:HIST1H3B:HIST1H3C:HIST1H4C	http://www.broadinstitute.org/gsea/msigdb/cards/GO_PROTEIN_HETEROOLIGOMERIZATION
GO_bp	GO_BETA_CATENIN_TCF_COMPLEX_ASSEMBLY	METABOLISM	4	43	4	0.000641259	0.0499057	SMARCA4:HIST1H4A:HIST1H4B:HIST1H4C	http://www.broadinstitute.org/gsea/msigdb/cards/GO_BETA_CATENIN_TCF_COMPLEX_ASSEMBLY
GO_cc	GO_DNA_PACKAGING_COMPLEX	METABOLISM	4	104	15	3.58206e-14	2.07759e-11	HIST1H2AA:HIST1H2BA:HIST1H1A:HIST1H3A:HIST1H4A:HIST1H4B:HIST1H3B:HIST1H2AB:HIST1H2BB:HIST1H3C:HIST1H1C:HIST1H4C:HIST1H1T:HIST1H2BC:HIST1H2AC	http://www.broadinstitute.org/gsea/msigdb/cards/GO_DNA_PACKAGING_COMPLEX
GO_cc	GO_PROTEIN_DNA_COMPLEX	METABOLISM	4	171	15	5.60576e-11	1.62567e-08	HIST1H2AA:HIST1H2BA:HIST1H1A:HIST1H3A:HIST1H4A:HIST1H4B:HIST1H3B:HIST1H2AB:HIST1H2BB:HIST1H3C:HIST1H1C:HIST1H4C:HIST1H1T:HIST1H2BC:HIST1H2AC	http://www.broadinstitute.org/gsea/msigdb/cards/GO_PROTEIN_DNA_COMPLEX
GO_cc	GO_PROTEIN_LIPID_COMPLEX	METABOLISM	4	40	8	2.5814e-09	4.99071e-07	HPR:LDLR:APOE:APOC1:APOC4:APOC2:APOB:LPA	http://www.broadinstitute.org/gsea/msigdb/cards/GO_PROTEIN_LIPID_COMPLEX
GO_cc	GO_CHROMATIN	METABOLISM	4	435	19	2.07107e-08	3.00305e-06	ARID1A:TRNP1:WBP2:SMARCA4:HIST1H2AA:HIST1H2BA:HIST1H1A:HIST1H3A:HIST1H4A:HIST1H4B:HIST1H3B:HIST1H2AB:HIST1H2BB:HIST1H3C:HIST1H1C:HIST1H4C:HIST1H1T:HIST1H2BC:HIST1H2AC	http://www.broadinstitute.org/gsea/msigdb/cards/GO_CHROMATIN
GO_cc	GO_NUCLEAR_CHROMOSOME	METABOLISM	4	517	20	6.40035e-08	6.60838e-06	ARID1A:TRNP1:HORMAD1:WBP2:SMARCA4:TOP1:HIST1H2AA:HIST1H2BA:HIST1H1A:HIST1H3A:HIST1H4A:HIST1H4B:HIST1H3B:HIST1H2AB:HIST1H2BB:HIST1H3C:HIST1H1C:HIST1H4C:HIST1H2BC:HIST1H2AC	http://www.broadinstitute.org/gsea/msigdb/cards/GO_NUCLEAR_CHROMOSOME
GO_cc	GO_NUCLEAR_CHROMATIN	METABOLISM	4	287	15	6.83625e-08	6.60838e-06	ARID1A:TRNP1:WBP2:SMARCA4:HIST1H2AA:HIST1H2BA:HIST1H1A:HIST1H3A:HIST1H3B:HIST1H2AB:HIST1H2BB:HIST1H3C:HIST1H1C:HIST1H2BC:HIST1H2AC	http://www.broadinstitute.org/gsea/msigdb/cards/GO_NUCLEAR_CHROMATIN
GO_cc	GO_TRIGLYCERIDE_RICH_LIPOPROTEIN_PARTICLE	METABOLISM	4	20	5	8.5532e-07	7.08694e-05	APOE:APOC1:APOC4:APOC2:APOB	http://www.broadinstitute.org/gsea/msigdb/cards/GO_TRIGLYCERIDE_RICH_LIPOPROTEIN_PARTICLE
GO_cc	GO_NUCLEAR_NUCLEOSOME	METABOLISM	4	39	6	1.39711e-06	0.00010129	HIST1H2BA:HIST1H3A:HIST1H3B:HIST1H2BB:HIST1H3C:HIST1H2BC	http://www.broadinstitute.org/gsea/msigdb/cards/GO_NUCLEAR_NUCLEOSOME
GO_cc	GO_HIGH_DENSITY_LIPOPROTEIN_PARTICLE	METABOLISM	4	26	5	3.47044e-06	0.000211594	HPR:APOE:APOC1:APOC4:APOC2	http://www.broadinstitute.org/gsea/msigdb/cards/GO_HIGH_DENSITY_LIPOPROTEIN_PARTICLE
GO_cc	GO_NUCLEAR_CHROMOSOME_TELOMERIC_REGION	METABOLISM	4	132	9	3.64817e-06	0.000211594	HIST1H2AA:HIST1H2BA:HIST1H3A:HIST1H4A:HIST1H4B:HIST1H3B:HIST1H2BB:HIST1H3C:HIST1H4C	http://www.broadinstitute.org/gsea/msigdb/cards/GO_NUCLEAR_CHROMOSOME_TELOMERIC_REGION
GO_cc	GO_CHYLOMICRON	METABOLISM	4	13	4	4.6058e-06	0.000242851	APOE:APOC1:APOC2:APOB	http://www.broadinstitute.org/gsea/msigdb/cards/GO_CHYLOMICRON
GO_cc	GO_CHROMOSOME	METABOLISM	4	872	23	5.23641e-06	0.000253093	ARID1A:TRNP1:HORMAD1:SETDB1:WBP2:SMARCA4:SPC24:TOP1:HIST1H2AA:HIST1H2BA:HIST1H1A:HIST1H3A:HIST1H4A:HIST1H4B:HIST1H3B:HIST1H2AB:HIST1H2BB:HIST1H3C:HIST1H1C:HIST1H4C:HIST1H1T:HIST1H2BC:HIST1H2AC	http://www.broadinstitute.org/gsea/msigdb/cards/GO_CHROMOSOME
GO_cc	GO_LOW_DENSITY_LIPOPROTEIN_PARTICLE	METABOLISM	4	14	4	6.40192e-06	0.000285624	LDLR:APOE:APOC2:APOB	http://www.broadinstitute.org/gsea/msigdb/cards/GO_LOW_DENSITY_LIPOPROTEIN_PARTICLE
GO_cc	GO_CHROMOSOME_TELOMERIC_REGION	METABOLISM	4	162	9	1.92001e-05	0.000795431	HIST1H2AA:HIST1H2BA:HIST1H3A:HIST1H4A:HIST1H4B:HIST1H3B:HIST1H2BB:HIST1H3C:HIST1H4C	http://www.broadinstitute.org/gsea/msigdb/cards/GO_CHROMOSOME_TELOMERIC_REGION
GO_cc	GO_EARLY_ENDOSOME	METABOLISM	4	297	10	0.000433777	0.0167727	LDLRAP1:PCSK9:SORT1:FAM109A:LDLR:APOE:APOC2:APOB:CCDC93:HFE	http://www.broadinstitute.org/gsea/msigdb/cards/GO_EARLY_ENDOSOME
GO_cc	GO_ENDOCYTIC_VESICLE_LUMEN	METABOLISM	4	17	3	0.000470817	0.0170671	HP:APOE:APOB	http://www.broadinstitute.org/gsea/msigdb/cards/GO_ENDOCYTIC_VESICLE_LUMEN
GO_cc	GO_CHROMOSOMAL_REGION	METABOLISM	4	329	10	0.000953626	0.0325355	SPC24:HIST1H2AA:HIST1H2BA:HIST1H3A:HIST1H4A:HIST1H4B:HIST1H3B:HIST1H2BB:HIST1H3C:HIST1H4C	http://www.broadinstitute.org/gsea/msigdb/cards/GO_CHROMOSOMAL_REGION
GO_cc	GO_NUCLEAR_EUCHROMATIN	METABOLISM	4	24	3	0.00133674	0.0430728	TRNP1:HIST1H1A:HIST1H1C	http://www.broadinstitute.org/gsea/msigdb/cards/GO_NUCLEAR_EUCHROMATIN
GO_mf	GO_PROTEIN_DIMERIZATION_ACTIVITY	METABOLISM	4	1139	29	5.47554e-07	0.000493346	NR0B2:DR1:GSTM4:GSTM1:ANXA9:FAM109A:ERP29:SPPL3:HNF1A:CARM1:PVR:APOE:APOC2:GDF7:ZHX3:HMGCR:HIST1H2AA:HIST1H2BA:HIST1H3A:HIST1H4A:HIST1H4B:HIST1H3B:HIST1H2AB:HIST1H2BB:HIST1H3C:HIST1H4C:HIST1H2BC:HIST1H2AC:CAMK2B	http://www.broadinstitute.org/gsea/msigdb/cards/GO_PROTEIN_DIMERIZATION_ACTIVITY
GO_mf	GO_LOW_DENSITY_LIPOPROTEIN_PARTICLE_RECEPTOR_BINDING	METABOLISM	4	17	4	1.48967e-05	0.00671097	LDLRAP1:PCSK9:APOE:APOB	http://www.broadinstitute.org/gsea/msigdb/cards/GO_LOW_DENSITY_LIPOPROTEIN_PARTICLE_RECEPTOR_BINDING
GO_mf	GO_PROTEIN_HETERODIMERIZATION_ACTIVITY	METABOLISM	4	460	15	2.35629e-05	0.00707674	DR1:HNF1A:ZHX3:HIST1H2AA:HIST1H2BA:HIST1H3A:HIST1H4A:HIST1H4B:HIST1H3B:HIST1H2AB:HIST1H2BB:HIST1H3C:HIST1H4C:HIST1H2BC:HIST1H2AC	http://www.broadinstitute.org/gsea/msigdb/cards/GO_PROTEIN_HETERODIMERIZATION_ACTIVITY
GO_mf	GO_LIPOPROTEIN_PARTICLE_RECEPTOR_BINDING	METABOLISM	4	22	4	4.41712e-05	0.00994955	LDLRAP1:PCSK9:APOE:APOB	http://www.broadinstitute.org/gsea/msigdb/cards/GO_LIPOPROTEIN_PARTICLE_RECEPTOR_BINDING
GO_mf	GO_HISTONE_BINDING	METABOLISM	4	173	8	0.000201373	0.0362873	CARM1:SMARCA4:HIST1H3A:HIST1H4A:HIST1H4B:HIST1H3B:HIST1H3C:HIST1H4C	http://www.broadinstitute.org/gsea/msigdb/cards/GO_HISTONE_BINDING
GO_bp	GO_ACYLGLYCEROL_HOMEOSTASIS	METABOLISM	5	29	7	5.2075e-14	1.71903e-10	ANGPTL3:APOA5:APOA4:APOC3:APOA1:GCKR:LPL	http://www.broadinstitute.org/gsea/msigdb/cards/GO_ACYLGLYCEROL_HOMEOSTASIS
GO_bp	GO_STEROL_HOMEOSTASIS	METABOLISM	5	57	8	7.75034e-14	1.71903e-10	ANGPTL3:APOA5:APOA4:APOC3:APOA1:APOB:LPL:ABCA1	http://www.broadinstitute.org/gsea/msigdb/cards/GO_STEROL_HOMEOSTASIS
GO_bp	GO_LIPID_HOMEOSTASIS	METABOLISM	5	108	9	2.42251e-13	3.06136e-10	ANGPTL3:APOA5:APOA4:APOC3:APOA1:APOB:GCKR:LPL:ABCA1	http://www.broadinstitute.org/gsea/msigdb/cards/GO_LIPID_HOMEOSTASIS
GO_bp	GO_PROTEIN_LIPID_COMPLEX_SUBUNIT_ORGANIZATION	METABOLISM	5	36	7	2.76047e-13	3.06136e-10	APOA5:APOA4:APOC3:APOA1:APOB:LPL:ABCA1	http://www.broadinstitute.org/gsea/msigdb/cards/GO_PROTEIN_LIPID_COMPLEX_SUBUNIT_ORGANIZATION
GO_bp	GO_PROTEIN_LIPID_COMPLEX_ASSEMBLY	METABOLISM	5	21	6	1.21348e-12	1.0766e-09	APOA5:APOA4:APOC3:APOA1:APOB:ABCA1	http://www.broadinstitute.org/gsea/msigdb/cards/GO_PROTEIN_LIPID_COMPLEX_ASSEMBLY
GO_bp	GO_REGULATION_OF_PLASMA_LIPOPROTEIN_PARTICLE_LEVELS	METABOLISM	5	45	7	1.48354e-12	1.09683e-09	APOA5:APOA4:APOC3:APOA1:APOB:LPL:ABCA1	http://www.broadinstitute.org/gsea/msigdb/cards/GO_REGULATION_OF_PLASMA_LIPOPROTEIN_PARTICLE_LEVELS
GO_bp	GO_MACROMOLECULAR_COMPLEX_REMODELING	METABOLISM	5	24	6	2.99827e-12	1.90005e-09	APOA5:APOA4:APOC3:APOA1:APOB:LPL	http://www.broadinstitute.org/gsea/msigdb/cards/GO_MACROMOLECULAR_COMPLEX_REMODELING
GO_bp	GO_CHOLESTEROL_EFFLUX	METABOLISM	5	26	6	5.11539e-12	2.83648e-09	APOA5:APOA4:APOC3:APOA1:APOB:ABCA1	http://www.broadinstitute.org/gsea/msigdb/cards/GO_CHOLESTEROL_EFFLUX
GO_bp	GO_PHOSPHOLIPID_EFFLUX	METABOLISM	5	14	5	2.89803e-11	1.42841e-08	APOA5:APOA4:APOC3:APOA1:ABCA1	http://www.broadinstitute.org/gsea/msigdb/cards/GO_PHOSPHOLIPID_EFFLUX
GO_bp	GO_REGULATION_OF_LIPOPROTEIN_LIPASE_ACTIVITY	METABOLISM	5	15	5	4.34141e-11	1.91509e-08	ANGPTL3:APOA5:APOA4:APOC3:APOA1	http://www.broadinstitute.org/gsea/msigdb/cards/GO_REGULATION_OF_LIPOPROTEIN_LIPASE_ACTIVITY
GO_bp	GO_LIPOPROTEIN_METABOLIC_PROCESS	METABOLISM	5	124	8	4.74888e-11	1.91509e-08	ATG4C:APOA5:APOA4:APOC3:APOA1:APOB:LPL:ABCA1	http://www.broadinstitute.org/gsea/msigdb/cards/GO_LIPOPROTEIN_METABOLIC_PROCESS
GO_bp	GO_REVERSE_CHOLESTEROL_TRANSPORT	METABOLISM	5	17	5	8.92274e-11	3.29844e-08	APOA5:APOA4:APOC3:APOA1:ABCA1	http://www.broadinstitute.org/gsea/msigdb/cards/GO_REVERSE_CHOLESTEROL_TRANSPORT
GO_bp	GO_TRIGLYCERIDE_CATABOLIC_PROCESS	METABOLISM	5	21	5	2.91901e-10	9.96056e-08	APOA5:APOC3:APOA1:APOB:LPL	http://www.broadinstitute.org/gsea/msigdb/cards/GO_TRIGLYCERIDE_CATABOLIC_PROCESS
GO_bp	GO_STEROL_TRANSPORT	METABOLISM	5	50	6	3.42293e-10	1.08458e-07	APOA5:APOA4:APOC3:APOA1:APOB:ABCA1	http://www.broadinstitute.org/gsea/msigdb/cards/GO_STEROL_TRANSPORT
GO_bp	GO_NEUTRAL_LIPID_CATABOLIC_PROCESS	METABOLISM	5	26	5	9.37491e-10	2.77247e-07	APOA5:APOC3:APOA1:APOB:LPL	http://www.broadinstitute.org/gsea/msigdb/cards/GO_NEUTRAL_LIPID_CATABOLIC_PROCESS
GO_bp	GO_REGULATION_OF_TRIGLYCERIDE_CATABOLIC_PROCESS	METABOLISM	5	12	4	4.46077e-09	1.23675e-06	APOA5:APOA4:APOC3:APOA1	http://www.broadinstitute.org/gsea/msigdb/cards/GO_REGULATION_OF_TRIGLYCERIDE_CATABOLIC_PROCESS
GO_bp	GO_GLYCEROLIPID_CATABOLIC_PROCESS	METABOLISM	5	37	5	6.12427e-09	1.59807e-06	APOA5:APOC3:APOA1:APOB:LPL	http://www.broadinstitute.org/gsea/msigdb/cards/GO_GLYCEROLIPID_CATABOLIC_PROCESS
GO_bp	GO_REGULATION_OF_STEROL_TRANSPORT	METABOLISM	5	38	5	7.04304e-09	1.73572e-06	APOA5:APOA4:APOC3:APOA1:ABCA1	http://www.broadinstitute.org/gsea/msigdb/cards/GO_REGULATION_OF_STEROL_TRANSPORT
GO_bp	GO_LIPID_CATABOLIC_PROCESS	METABOLISM	5	243	8	9.97348e-09	2.32855e-06	ANGPTL3:APOA5:APOA4:APOC3:APOA1:PAFAH1B2:APOB:LPL	http://www.broadinstitute.org/gsea/msigdb/cards/GO_LIPID_CATABOLIC_PROCESS
GO_bp	GO_TERPENOID_METABOLIC_PROCESS	METABOLISM	5	106	6	3.41804e-08	7.56456e-06	APOA4:APOC3:APOA1:ALDH1A2:APOB:LPL	http://www.broadinstitute.org/gsea/msigdb/cards/GO_TERPENOID_METABOLIC_PROCESS
GO_bp	GO_REGULATION_OF_LIPID_CATABOLIC_PROCESS	METABOLISM	5	52	5	3.58106e-08	7.56456e-06	ANGPTL3:APOA5:APOA4:APOC3:APOA1	http://www.broadinstitute.org/gsea/msigdb/cards/GO_REGULATION_OF_LIPID_CATABOLIC_PROCESS
GO_bp	GO_POSITIVE_REGULATION_OF_TRIGLYCERIDE_METABOLIC_PROCESS	METABOLISM	5	21	4	5.33134e-08	1.07499e-05	APOA5:APOA4:APOC3:APOA1	http://www.broadinstitute.org/gsea/msigdb/cards/GO_POSITIVE_REGULATION_OF_TRIGLYCERIDE_METABOLIC_PROCESS
GO_bp	GO_PHOSPHOLIPID_TRANSPORT	METABOLISM	5	58	5	6.26461e-08	1.20825e-05	APOA5:APOA4:APOC3:APOA1:ABCA1	http://www.broadinstitute.org/gsea/msigdb/cards/GO_PHOSPHOLIPID_TRANSPORT
GO_bp	GO_STEROL_METABOLIC_PROCESS	METABOLISM	5	123	6	8.32917e-08	1.53951e-05	ANGPTL3:APOA5:APOA4:APOA1:APOB:ABCA1	http://www.broadinstitute.org/gsea/msigdb/cards/GO_STEROL_METABOLIC_PROCESS
GO_bp	GO_ISOPRENOID_METABOLIC_PROCESS	METABOLISM	5	126	6	9.61631e-08	1.70632e-05	APOA4:APOC3:APOA1:ALDH1A2:APOB:LPL	http://www.broadinstitute.org/gsea/msigdb/cards/GO_ISOPRENOID_METABOLIC_PROCESS
GO_bp	GO_POSITIVE_REGULATION_OF_LIPID_CATABOLIC_PROCESS	METABOLISM	5	25	4	1.12105e-07	1.91269e-05	ANGPTL3:APOA5:APOA4:APOA1	http://www.broadinstitute.org/gsea/msigdb/cards/GO_POSITIVE_REGULATION_OF_LIPID_CATABOLIC_PROCESS
GO_bp	GO_CELLULAR_LIPID_CATABOLIC_PROCESS	METABOLISM	5	149	6	2.60125e-07	4.27375e-05	ANGPTL3:APOA5:APOC3:APOA1:APOB:LPL	http://www.broadinstitute.org/gsea/msigdb/cards/GO_CELLULAR_LIPID_CATABOLIC_PROCESS
GO_bp	GO_ORGANIC_HYDROXY_COMPOUND_TRANSPORT	METABOLISM	5	154	6	3.16106e-07	5.00802e-05	APOA5:APOA4:APOC3:APOA1:APOB:ABCA1	http://www.broadinstitute.org/gsea/msigdb/cards/GO_ORGANIC_HYDROXY_COMPOUND_TRANSPORT
GO_bp	GO_NEUTRAL_LIPID_METABOLIC_PROCESS	METABOLISM	5	83	5	3.84273e-07	5.63169e-05	APOA5:APOC3:APOA1:APOB:LPL	http://www.broadinstitute.org/gsea/msigdb/cards/GO_NEUTRAL_LIPID_METABOLIC_PROCESS
GO_bp	GO_REGULATION_OF_LIPASE_ACTIVITY	METABOLISM	5	83	5	3.84273e-07	5.63169e-05	ANGPTL3:APOA5:APOA4:APOC3:APOA1	http://www.broadinstitute.org/gsea/msigdb/cards/GO_REGULATION_OF_LIPASE_ACTIVITY
GO_bp	GO_LIPID_LOCALIZATION	METABOLISM	5	263	7	3.94302e-07	5.63169e-05	ANGPTL3:APOA5:APOA4:APOC3:APOA1:APOB:ABCA1	http://www.broadinstitute.org/gsea/msigdb/cards/GO_LIPID_LOCALIZATION
GO_bp	GO_REGULATION_OF_TRIGLYCERIDE_METABOLIC_PROCESS	METABOLISM	5	34	4	4.06254e-07	5.63169e-05	APOA5:APOA4:APOC3:APOA1	http://www.broadinstitute.org/gsea/msigdb/cards/GO_REGULATION_OF_TRIGLYCERIDE_METABOLIC_PROCESS
GO_bp	GO_LIPOPROTEIN_BIOSYNTHETIC_PROCESS	METABOLISM	5	85	5	4.33005e-07	5.82064e-05	ATG4C:APOA4:APOA1:APOB:ABCA1	http://www.broadinstitute.org/gsea/msigdb/cards/GO_LIPOPROTEIN_BIOSYNTHETIC_PROCESS
GO_bp	GO_REGULATION_OF_FATTY_ACID_BIOSYNTHETIC_PROCESS	METABOLISM	5	35	4	4.58084e-07	5.97664e-05	APOA5:APOA4:APOC3:APOA1	http://www.broadinstitute.org/gsea/msigdb/cards/GO_REGULATION_OF_FATTY_ACID_BIOSYNTHETIC_PROCESS
GO_bp	GO_RESPONSE_TO_CARBOHYDRATE	METABOLISM	5	167	6	5.09413e-07	6.45645e-05	APOC3:SIDT2:APOB:KHK:GCKR:LPL	http://www.broadinstitute.org/gsea/msigdb/cards/GO_RESPONSE_TO_CARBOHYDRATE
GO_bp	GO_SINGLE_ORGANISM_CATABOLIC_PROCESS	METABOLISM	5	947	11	5.34239e-07	6.53523e-05	ANGPTL3:ATG4C:APOA5:APOA4:APOC3:APOA1:PAFAH1B2:APOB:KHK:RBKS:LPL	http://www.broadinstitute.org/gsea/msigdb/cards/GO_SINGLE_ORGANISM_CATABOLIC_PROCESS
GO_bp	GO_ORGANOPHOSPHATE_ESTER_TRANSPORT	METABOLISM	5	89	5	5.45093e-07	6.53523e-05	APOA5:APOA4:APOC3:APOA1:ABCA1	http://www.broadinstitute.org/gsea/msigdb/cards/GO_ORGANOPHOSPHATE_ESTER_TRANSPORT
GO_bp	GO_REGULATION_OF_LIPID_TRANSPORT	METABOLISM	5	95	5	7.54989e-07	8.81351e-05	APOA5:APOA4:APOC3:APOA1:ABCA1	http://www.broadinstitute.org/gsea/msigdb/cards/GO_REGULATION_OF_LIPID_TRANSPORT
GO_bp	GO_POSITIVE_REGULATION_OF_TRIGLYCERIDE_LIPASE_ACTIVITY	METABOLISM	5	11	3	8.95846e-07	0.000101897	APOA5:APOA4:APOA1	http://www.broadinstitute.org/gsea/msigdb/cards/GO_POSITIVE_REGULATION_OF_TRIGLYCERIDE_LIPASE_ACTIVITY
GO_bp	GO_REGULATION_OF_CHOLESTEROL_STORAGE	METABOLISM	5	13	3	1.54894e-06	0.000171777	APOB:LPL:ABCA1	http://www.broadinstitute.org/gsea/msigdb/cards/GO_REGULATION_OF_CHOLESTEROL_STORAGE
GO_bp	GO_CHEMICAL_HOMEOSTASIS	METABOLISM	5	869	10	2.1618e-06	0.000233897	ANGPTL3:APOA5:APOA4:APOC3:APOA1:SIDT2:APOB:GCKR:LPL:ABCA1	http://www.broadinstitute.org/gsea/msigdb/cards/GO_CHEMICAL_HOMEOSTASIS
GO_bp	GO_HIGH_DENSITY_LIPOPROTEIN_PARTICLE_REMODELING	METABOLISM	5	15	3	2.45808e-06	0.000253362	APOA4:APOC3:APOA1	http://www.broadinstitute.org/gsea/msigdb/cards/GO_HIGH_DENSITY_LIPOPROTEIN_PARTICLE_REMODELING
GO_bp	GO_NEGATIVE_REGULATION_OF_LIPASE_ACTIVITY	METABOLISM	5	15	3	2.45808e-06	0.000253362	ANGPTL3:APOC3:APOA1	http://www.broadinstitute.org/gsea/msigdb/cards/GO_NEGATIVE_REGULATION_OF_LIPASE_ACTIVITY
GO_bp	GO_ALCOHOL_METABOLIC_PROCESS	METABOLISM	5	347	7	2.51306e-06	0.000253362	ANGPTL3:APOA5:APOA4:APOA1:ALDH1A2:APOB:ABCA1	http://www.broadinstitute.org/gsea/msigdb/cards/GO_ALCOHOL_METABOLIC_PROCESS
GO_bp	GO_POSITIVE_REGULATION_OF_LIPID_METABOLIC_PROCESS	METABOLISM	5	128	5	3.30275e-06	0.0003185	ANGPTL3:APOA5:APOA4:APOC3:APOA1	http://www.broadinstitute.org/gsea/msigdb/cards/GO_POSITIVE_REGULATION_OF_LIPID_METABOLIC_PROCESS
GO_bp	GO_REGULATION_OF_LIPID_BIOSYNTHETIC_PROCESS	METABOLISM	5	128	5	3.30275e-06	0.0003185	APOA5:APOA4:APOC3:APOA1:APOB	http://www.broadinstitute.org/gsea/msigdb/cards/GO_REGULATION_OF_LIPID_BIOSYNTHETIC_PROCESS
GO_bp	GO_POSITIVE_REGULATION_OF_FATTY_ACID_BIOSYNTHETIC_PROCESS	METABOLISM	5	17	3	3.66448e-06	0.000345865	APOA5:APOA4:APOA1	http://www.broadinstitute.org/gsea/msigdb/cards/GO_POSITIVE_REGULATION_OF_FATTY_ACID_BIOSYNTHETIC_PROCESS
GO_bp	GO_STEROID_METABOLIC_PROCESS	METABOLISM	5	236	6	3.81113e-06	0.000352212	ANGPTL3:APOA5:APOA4:APOA1:APOB:ABCA1	http://www.broadinstitute.org/gsea/msigdb/cards/GO_STEROID_METABOLIC_PROCESS
GO_bp	GO_CATABOLIC_PROCESS	METABOLISM	5	1750	13	5.94967e-06	0.000537534	USP1:ANGPTL3:ATG4C:ZNF259:APOA5:APOA4:APOC3:APOA1:PAFAH1B2:APOB:KHK:RBKS:LPL	http://www.broadinstitute.org/gsea/msigdb/cards/GO_CATABOLIC_PROCESS
GO_bp	GO_POSITIVE_REGULATION_OF_LIPID_BIOSYNTHETIC_PROCESS	METABOLISM	5	66	4	6.05877e-06	0.000537534	APOA5:APOA4:APOC3:APOA1	http://www.broadinstitute.org/gsea/msigdb/cards/GO_POSITIVE_REGULATION_OF_LIPID_BIOSYNTHETIC_PROCESS
GO_bp	GO_PLASMA_LIPOPROTEIN_PARTICLE_CLEARANCE	METABOLISM	5	21	3	7.13169e-06	0.000620317	APOC3:APOA1:APOB	http://www.broadinstitute.org/gsea/msigdb/cards/GO_PLASMA_LIPOPROTEIN_PARTICLE_CLEARANCE
GO_bp	GO_POSITIVE_REGULATION_OF_STEROID_METABOLIC_PROCESS	METABOLISM	5	23	3	9.47278e-06	0.000801304	APOA5:APOA4:APOA1	http://www.broadinstitute.org/gsea/msigdb/cards/GO_POSITIVE_REGULATION_OF_STEROID_METABOLIC_PROCESS
GO_bp	GO_REGULATION_OF_STEROID_METABOLIC_PROCESS	METABOLISM	5	74	4	9.57374e-06	0.000801304	APOA5:APOA4:APOA1:APOB	http://www.broadinstitute.org/gsea/msigdb/cards/GO_REGULATION_OF_STEROID_METABOLIC_PROCESS
GO_bp	GO_REGULATION_OF_LIPID_METABOLIC_PROCESS	METABOLISM	5	282	6	1.0562e-05	0.000867647	ANGPTL3:APOA5:APOA4:APOC3:APOA1:APOB	http://www.broadinstitute.org/gsea/msigdb/cards/GO_REGULATION_OF_LIPID_METABOLIC_PROCESS
GO_bp	GO_REGULATION_OF_MACROPHAGE_DERIVED_FOAM_CELL_DIFFERENTIATION	METABOLISM	5	28	3	1.7414e-05	0.00140452	APOB:LPL:ABCA1	http://www.broadinstitute.org/gsea/msigdb/cards/GO_REGULATION_OF_MACROPHAGE_DERIVED_FOAM_CELL_DIFFERENTIATION
GO_bp	GO_REGULATION_OF_FATTY_ACID_METABOLIC_PROCESS	METABOLISM	5	87	4	1.82133e-05	0.00144275	APOA5:APOA4:APOC3:APOA1	http://www.broadinstitute.org/gsea/msigdb/cards/GO_REGULATION_OF_FATTY_ACID_METABOLIC_PROCESS
GO_bp	GO_ORGANIC_HYDROXY_COMPOUND_METABOLIC_PROCESS	METABOLISM	5	481	7	2.11605e-05	0.00164681	ANGPTL3:APOA5:APOA4:APOA1:ALDH1A2:APOB:ABCA1	http://www.broadinstitute.org/gsea/msigdb/cards/GO_ORGANIC_HYDROXY_COMPOUND_METABOLIC_PROCESS
GO_bp	GO_NEURON_PROJECTION_REGENERATION	METABOLISM	5	31	3	2.38048e-05	0.00182065	APOA5:APOA4:APOA1	http://www.broadinstitute.org/gsea/msigdb/cards/GO_NEURON_PROJECTION_REGENERATION
GO_bp	GO_LIPID_METABOLIC_PROCESS	METABOLISM	5	1145	10	2.46223e-05	0.00185127	ANGPTL3:APOA5:APOA4:APOC3:APOA1:PAFAH1B2:ALDH1A2:APOB:LPL:ABCA1	http://www.broadinstitute.org/gsea/msigdb/cards/GO_LIPID_METABOLIC_PROCESS
GO_bp	GO_POSITIVE_REGULATION_OF_FATTY_ACID_METABOLIC_PROCESS	METABOLISM	5	33	3	2.88222e-05	0.00213092	APOA5:APOA4:APOA1	http://www.broadinstitute.org/gsea/msigdb/cards/GO_POSITIVE_REGULATION_OF_FATTY_ACID_METABOLIC_PROCESS
GO_bp	GO_REGULATION_OF_DIGESTIVE_SYSTEM_PROCESS	METABOLISM	5	35	3	3.44891e-05	0.00250661	APOA5:APOA4:APOA1	http://www.broadinstitute.org/gsea/msigdb/cards/GO_REGULATION_OF_DIGESTIVE_SYSTEM_PROCESS
GO_bp	GO_SMALL_MOLECULE_METABOLIC_PROCESS	METABOLISM	5	1752	12	3.50338e-05	0.00250661	ANGPTL3:APOA5:APOA4:APOA1:ALDH1A2:APOB:KHK:GCKR:RBKS:CSGALNACT1:LPL:ABCA1	http://www.broadinstitute.org/gsea/msigdb/cards/GO_SMALL_MOLECULE_METABOLIC_PROCESS
GO_bp	GO_GLYCEROLIPID_METABOLIC_PROCESS	METABOLISM	5	351	6	3.62915e-05	0.00255538	APOA5:APOA4:APOC3:APOA1:APOB:LPL	http://www.broadinstitute.org/gsea/msigdb/cards/GO_GLYCEROLIPID_METABOLIC_PROCESS
GO_bp	GO_ANION_HOMEOSTASIS	METABOLISM	5	41	3	5.57554e-05	0.00380509	ANGPTL3:APOA1:ABCA1	http://www.broadinstitute.org/gsea/msigdb/cards/GO_ANION_HOMEOSTASIS
GO_bp	GO_REGULATION_OF_LIPID_STORAGE	METABOLISM	5	41	3	5.57554e-05	0.00380509	APOB:LPL:ABCA1	http://www.broadinstitute.org/gsea/msigdb/cards/GO_REGULATION_OF_LIPID_STORAGE
GO_bp	GO_STEROL_BIOSYNTHETIC_PROCESS	METABOLISM	5	43	3	6.43873e-05	0.0043276	APOA5:APOA4:APOA1	http://www.broadinstitute.org/gsea/msigdb/cards/GO_STEROL_BIOSYNTHETIC_PROCESS
GO_bp	GO_POSITIVE_REGULATION_OF_CATABOLIC_PROCESS	METABOLISM	5	393	6	6.80192e-05	0.00450348	ANGPTL3:APOA5:APOA4:APOA1:PAFAH1B2:TRIB1	http://www.broadinstitute.org/gsea/msigdb/cards/GO_POSITIVE_REGULATION_OF_CATABOLIC_PROCESS
GO_bp	GO_HOMEOSTATIC_PROCESS	METABOLISM	5	1328	10	8.69925e-05	0.00567498	ANGPTL3:APOA5:APOA4:APOC3:APOA1:SIDT2:APOB:GCKR:LPL:ABCA1	http://www.broadinstitute.org/gsea/msigdb/cards/GO_HOMEOSTATIC_PROCESS
GO_bp	GO_RESPONSE_TO_OXYGEN_CONTAINING_COMPOUND	METABOLISM	5	1376	10	0.000117046	0.00752484	APOA4:APOC3:SIDT2:ALDH1A2:APOB:KHK:GCKR:LPL:TRIB1:ABCA1	http://www.broadinstitute.org/gsea/msigdb/cards/GO_RESPONSE_TO_OXYGEN_CONTAINING_COMPOUND
GO_bp	GO_CELLULAR_CARBOHYDRATE_METABOLIC_PROCESS	METABOLISM	5	141	4	0.000120435	0.00763216	ANGPTL3:KHK:RBKS:CSGALNACT1	http://www.broadinstitute.org/gsea/msigdb/cards/GO_CELLULAR_CARBOHYDRATE_METABOLIC_PROCESS
GO_bp	GO_CELLULAR_LIPID_METABOLIC_PROCESS	METABOLISM	5	903	8	0.000171095	0.0106898	ANGPTL3:APOA5:APOA4:APOC3:APOA1:ALDH1A2:APOB:LPL	http://www.broadinstitute.org/gsea/msigdb/cards/GO_CELLULAR_LIPID_METABOLIC_PROCESS
GO_bp	GO_PHOSPHATIDYLCHOLINE_METABOLIC_PROCESS	METABOLISM	5	64	3	0.000211773	0.0130476	APOA5:APOA4:APOA1	http://www.broadinstitute.org/gsea/msigdb/cards/GO_PHOSPHATIDYLCHOLINE_METABOLIC_PROCESS
GO_bp	GO_POSITIVE_REGULATION_OF_LIPASE_ACTIVITY	METABOLISM	5	66	3	0.000232015	0.0140989	APOA5:APOA4:APOA1	http://www.broadinstitute.org/gsea/msigdb/cards/GO_POSITIVE_REGULATION_OF_LIPASE_ACTIVITY
GO_bp	GO_LIPOPROTEIN_LOCALIZATION	METABOLISM	5	13	2	0.000246705	0.0147889	APOC3:APOB	http://www.broadinstitute.org/gsea/msigdb/cards/GO_LIPOPROTEIN_LOCALIZATION
GO_bp	GO_REGULATION_OF_CELLULAR_KETONE_METABOLIC_PROCESS	METABOLISM	5	173	4	0.000264041	0.0156171	APOA5:APOA4:APOC3:APOA1	http://www.broadinstitute.org/gsea/msigdb/cards/GO_REGULATION_OF_CELLULAR_KETONE_METABOLIC_PROCESS
GO_bp	GO_REGULATION_OF_CATABOLIC_PROCESS	METABOLISM	5	728	7	0.000284098	0.0165823	ANGPTL3:APOA5:APOA4:APOC3:APOA1:PAFAH1B2:TRIB1	http://www.broadinstitute.org/gsea/msigdb/cards/GO_REGULATION_OF_CATABOLIC_PROCESS
GO_bp	GO_POSITIVE_REGULATION_OF_MACROPHAGE_DERIVED_FOAM_CELL_DIFFERENTIATION	METABOLISM	5	15	2	0.000331345	0.0190889	APOB:LPL	http://www.broadinstitute.org/gsea/msigdb/cards/GO_POSITIVE_REGULATION_OF_MACROPHAGE_DERIVED_FOAM_CELL_DIFFERENTIATION
GO_bp	GO_RESPONSE_TO_NUTRIENT	METABOLISM	5	191	4	0.000384604	0.0218731	APOC3:APOA1:ALDH1A2:ABCA1	http://www.broadinstitute.org/gsea/msigdb/cards/GO_RESPONSE_TO_NUTRIENT
GO_bp	GO_CELLULAR_CATABOLIC_PROCESS	METABOLISM	5	1305	9	0.00041099	0.0230779	USP1:ANGPTL3:ZNF259:APOA5:APOA4:APOC3:APOA1:APOB:LPL	http://www.broadinstitute.org/gsea/msigdb/cards/GO_CELLULAR_CATABOLIC_PROCESS
GO_bp	GO_PHOSPHOLIPID_METABOLIC_PROCESS	METABOLISM	5	360	5	0.000452474	0.0250897	ANGPTL3:APOA5:APOA4:APOA1:LPL	http://www.broadinstitute.org/gsea/msigdb/cards/GO_PHOSPHOLIPID_METABOLIC_PROCESS
GO_bp	GO_ETHANOLAMINE_CONTAINING_COMPOUND_METABOLIC_PROCESS	METABOLISM	5	85	3	0.000489109	0.0267862	APOA5:APOA4:APOA1	http://www.broadinstitute.org/gsea/msigdb/cards/GO_ETHANOLAMINE_CONTAINING_COMPOUND_METABOLIC_PROCESS
GO_bp	GO_ORGANIC_ANION_TRANSPORT	METABOLISM	5	382	5	0.000592481	0.0314834	APOA5:APOA4:APOC3:APOA1:ABCA1	http://www.broadinstitute.org/gsea/msigdb/cards/GO_ORGANIC_ANION_TRANSPORT
GO_bp	GO_POSITIVE_REGULATION_OF_LIPID_STORAGE	METABOLISM	5	20	2	0.000596169	0.0314834	APOB:LPL	http://www.broadinstitute.org/gsea/msigdb/cards/GO_POSITIVE_REGULATION_OF_LIPID_STORAGE
GO_bp	GO_RESPONSE_TO_VITAMIN_A	METABOLISM	5	20	2	0.000596169	0.0314834	APOC3:ALDH1A2	http://www.broadinstitute.org/gsea/msigdb/cards/GO_RESPONSE_TO_VITAMIN_A
GO_bp	GO_CARBOHYDRATE_PHOSPHORYLATION	METABOLISM	5	22	2	0.000723165	0.0377407	KHK:RBKS	http://www.broadinstitute.org/gsea/msigdb/cards/GO_CARBOHYDRATE_PHOSPHORYLATION
GO_cc	GO_CHYLOMICRON	METABOLISM	5	13	6	3.87725e-14	2.2488e-11	APOA5:APOA4:APOC3:APOA1:APOB:LPL	http://www.broadinstitute.org/gsea/msigdb/cards/GO_CHYLOMICRON
GO_cc	GO_PROTEIN_LIPID_COMPLEX	METABOLISM	5	40	7	6.13386e-13	1.67792e-10	APOA5:APOA4:APOC3:APOA1:APOB:LPL:ABCA1	http://www.broadinstitute.org/gsea/msigdb/cards/GO_PROTEIN_LIPID_COMPLEX
GO_cc	GO_TRIGLYCERIDE_RICH_LIPOPROTEIN_PARTICLE	METABOLISM	5	20	6	8.67891e-13	1.67792e-10	APOA5:APOA4:APOC3:APOA1:APOB:LPL	http://www.broadinstitute.org/gsea/msigdb/cards/GO_TRIGLYCERIDE_RICH_LIPOPROTEIN_PARTICLE
GO_cc	GO_HIGH_DENSITY_LIPOPROTEIN_PARTICLE	METABOLISM	5	26	5	9.37491e-10	1.35936e-07	APOA5:APOA4:APOC3:APOA1:ABCA1	http://www.broadinstitute.org/gsea/msigdb/cards/GO_HIGH_DENSITY_LIPOPROTEIN_PARTICLE
GO_cc	GO_EARLY_ENDOSOME	METABOLISM	5	297	5	0.000186575	0.0216427	ANGPTL3:APOA4:APOC3:APOA1:APOB	http://www.broadinstitute.org/gsea/msigdb/cards/GO_EARLY_ENDOSOME
GO_cc	GO_LOW_DENSITY_LIPOPROTEIN_PARTICLE	METABOLISM	5	14	2	0.000287494	0.0277911	APOA5:APOB	http://www.broadinstitute.org/gsea/msigdb/cards/GO_LOW_DENSITY_LIPOPROTEIN_PARTICLE
GO_cc	GO_ENDOCYTIC_VESICLE_LUMEN	METABOLISM	5	17	2	0.000428193	0.0354789	APOA1:APOB	http://www.broadinstitute.org/gsea/msigdb/cards/GO_ENDOCYTIC_VESICLE_LUMEN
GO_mf	GO_CHOLESTEROL_TRANSPORTER_ACTIVITY	METABOLISM	5	13	5	1.86544e-11	1.68076e-08	APOA5:APOA4:APOA1:APOB:ABCA1	http://www.broadinstitute.org/gsea/msigdb/cards/GO_CHOLESTEROL_TRANSPORTER_ACTIVITY
GO_mf	GO_STEROL_TRANSPORTER_ACTIVITY	METABOLISM	5	18	5	1.23385e-10	5.55851e-08	APOA5:APOA4:APOA1:APOB:ABCA1	http://www.broadinstitute.org/gsea/msigdb/cards/GO_STEROL_TRANSPORTER_ACTIVITY
GO_mf	GO_STEROL_BINDING	METABOLISM	5	43	5	1.34194e-08	4.03028e-06	APOA5:APOA4:APOC3:APOA1:ABCA1	http://www.broadinstitute.org/gsea/msigdb/cards/GO_STEROL_BINDING
GO_mf	GO_LIPOPROTEIN_PARTICLE_RECEPTOR_BINDING	METABOLISM	5	22	4	6.5077e-08	1.46586e-05	APOA5:APOC3:APOA1:APOB	http://www.broadinstitute.org/gsea/msigdb/cards/GO_LIPOPROTEIN_PARTICLE_RECEPTOR_BINDING
GO_mf	GO_STEROID_BINDING	METABOLISM	5	91	5	6.09129e-07	0.000109765	APOA5:APOA4:APOC3:APOA1:ABCA1	http://www.broadinstitute.org/gsea/msigdb/cards/GO_STEROID_BINDING
GO_mf	GO_ALCOHOL_BINDING	METABOLISM	5	100	5	9.74677e-07	0.000146364	APOA5:APOA4:APOC3:APOA1:ABCA1	http://www.broadinstitute.org/gsea/msigdb/cards/GO_ALCOHOL_BINDING
GO_mf	GO_LIPID_TRANSPORTER_ACTIVITY	METABOLISM	5	107	5	1.36382e-06	0.000175543	APOA5:APOA4:APOA1:APOB:ABCA1	http://www.broadinstitute.org/gsea/msigdb/cards/GO_LIPID_TRANSPORTER_ACTIVITY
GO_mf	GO_LIPASE_INHIBITOR_ACTIVITY	METABOLISM	5	17	3	3.66448e-06	0.000412712	ANGPTL3:APOC3:APOA1	http://www.broadinstitute.org/gsea/msigdb/cards/GO_LIPASE_INHIBITOR_ACTIVITY
GO_mf	GO_PHOSPHATIDYLCHOLINE_BINDING	METABOLISM	5	20	3	6.12049e-06	0.000612729	APOA5:APOA4:APOA1	http://www.broadinstitute.org/gsea/msigdb/cards/GO_PHOSPHATIDYLCHOLINE_BINDING
GO_mf	GO_LIPID_BINDING	METABOLISM	5	649	8	1.6635e-05	0.00149881	APOA5:APOA4:APOC3:APOA1:ALDH1A2:APOB:LPL:ABCA1	http://www.broadinstitute.org/gsea/msigdb/cards/GO_LIPID_BINDING
GO_mf	GO_PHOSPHOLIPID_BINDING	METABOLISM	5	355	6	3.86623e-05	0.00316679	APOA5:APOA4:APOC3:APOA1:APOB:ABCA1	http://www.broadinstitute.org/gsea/msigdb/cards/GO_PHOSPHOLIPID_BINDING
GO_mf	GO_QUATERNARY_AMMONIUM_GROUP_BINDING	METABOLISM	5	50	3	0.000101374	0.00761146	APOA5:APOA4:APOA1	http://www.broadinstitute.org/gsea/msigdb/cards/GO_QUATERNARY_AMMONIUM_GROUP_BINDING
GO_mf	GO_HEPARIN_BINDING	METABOLISM	5	157	4	0.000182162	0.0126252	ANGPTL3:APOA5:APOB:LPL	http://www.broadinstitute.org/gsea/msigdb/cards/GO_HEPARIN_BINDING
GO_mf	GO_AMMONIUM_ION_BINDING	METABOLISM	5	71	3	0.000287996	0.0185346	APOA5:APOA4:APOA1	http://www.broadinstitute.org/gsea/msigdb/cards/GO_AMMONIUM_ION_BINDING
GO_mf	GO_APOLIPOPROTEIN_BINDING	METABOLISM	5	15	2	0.000331345	0.0199028	LPL:ABCA1	http://www.broadinstitute.org/gsea/msigdb/cards/GO_APOLIPOPROTEIN_BINDING
GO_mf	GO_LOW_DENSITY_LIPOPROTEIN_PARTICLE_RECEPTOR_BINDING	METABOLISM	5	17	2	0.000428193	0.0241126	APOA5:APOB	http://www.broadinstitute.org/gsea/msigdb/cards/GO_LOW_DENSITY_LIPOPROTEIN_PARTICLE_RECEPTOR_BINDING
GO_mf	GO_GLYCOSAMINOGLYCAN_BINDING	METABOLISM	5	204	4	0.000493207	0.02614	ANGPTL3:APOA5:APOB:LPL	http://www.broadinstitute.org/gsea/msigdb/cards/GO_GLYCOSAMINOGLYCAN_BINDING
GO_mf	GO_CARBOHYDRATE_KINASE_ACTIVITY	METABOLISM	5	20	2	0.000596169	0.0298416	KHK:RBKS	http://www.broadinstitute.org/gsea/msigdb/cards/GO_CARBOHYDRATE_KINASE_ACTIVITY
GO_mf	GO_SULFUR_COMPOUND_BINDING	METABOLISM	5	234	4	0.000824702	0.0384948	ANGPTL3:APOA5:APOB:LPL	http://www.broadinstitute.org/gsea/msigdb/cards/GO_SULFUR_COMPOUND_BINDING
GO_mf	GO_RECEPTOR_BINDING	METABOLISM	5	1443	9	0.00085449	0.0384948	ANGPTL3:ZNF259:APOA5:APOC3:APOA1:APOB:BRE:LPL:ABCA1	http://www.broadinstitute.org/gsea/msigdb/cards/GO_RECEPTOR_BINDING
GO_bp	GO_STEROL_HOMEOSTASIS	METABOLISM	6	57	8	2.69386e-10	1.19499e-06	PCSK9:CETP:LDLR:APOE:APOB:ABCG5:ABCG8:CYP7A1	http://www.broadinstitute.org/gsea/msigdb/cards/GO_STEROL_HOMEOSTASIS
GO_bp	GO_LIPID_HOMEOSTASIS	METABOLISM	6	108	9	2.28862e-09	5.07616e-06	PCSK9:CETP:LDLR:APOE:APOB:ABCG5:ABCG8:COL4A3BP:CYP7A1	http://www.broadinstitute.org/gsea/msigdb/cards/GO_LIPID_HOMEOSTASIS
GO_bp	GO_STEROL_TRANSPORT	METABOLISM	6	50	6	1.34481e-07	0.000198853	CETP:LDLR:APOE:APOB:ABCG5:ABCG8	http://www.broadinstitute.org/gsea/msigdb/cards/GO_STEROL_TRANSPORT
GO_bp	GO_ORGANIC_HYDROXY_COMPOUND_TRANSPORT	METABOLISM	6	154	8	7.29666e-07	0.0008092	CETP:LDLR:APOE:APOB:ABCG5:ABCG8:SLC22A1:SLC22A2	http://www.broadinstitute.org/gsea/msigdb/cards/GO_ORGANIC_HYDROXY_COMPOUND_TRANSPORT
GO_bp	GO_STEROL_METABOLIC_PROCESS	METABOLISM	6	123	7	2.02815e-06	0.00179938	PCSK9:CETP:LDLR:APOE:APOB:HMGCR:CYP7A1	http://www.broadinstitute.org/gsea/msigdb/cards/GO_STEROL_METABOLIC_PROCESS
GO_bp	GO_CHOLESTEROL_EFFLUX	METABOLISM	6	26	4	6.70263e-06	0.00495548	APOE:APOB:ABCG5:ABCG8	http://www.broadinstitute.org/gsea/msigdb/cards/GO_CHOLESTEROL_EFFLUX
GO_bp	GO_LOW_DENSITY_LIPOPROTEIN_PARTICLE_REMODELING	METABOLISM	6	11	3	1.6886e-05	0.0107009	CETP:APOE:APOB	http://www.broadinstitute.org/gsea/msigdb/cards/GO_LOW_DENSITY_LIPOPROTEIN_PARTICLE_REMODELING
GO_bp	GO_NEGATIVE_REGULATION_OF_STEROL_TRANSPORT	METABOLISM	6	12	3	2.24368e-05	0.0124412	APOE:ABCG5:ABCG8	http://www.broadinstitute.org/gsea/msigdb/cards/GO_NEGATIVE_REGULATION_OF_STEROL_TRANSPORT
GO_bp	GO_LIPOPROTEIN_METABOLIC_PROCESS	METABOLISM	6	124	6	2.84831e-05	0.014039	PCSK9:CETP:ATG4D:LDLR:APOE:APOB	http://www.broadinstitute.org/gsea/msigdb/cards/GO_LIPOPROTEIN_METABOLIC_PROCESS
GO_bp	GO_REGULATION_OF_STEROL_TRANSPORT	METABOLISM	6	38	4	3.16763e-05	0.0140516	CETP:APOE:ABCG5:ABCG8	http://www.broadinstitute.org/gsea/msigdb/cards/GO_REGULATION_OF_STEROL_TRANSPORT
GO_bp	GO_REGULATION_OF_PLASMA_LIPOPROTEIN_PARTICLE_LEVELS	METABOLISM	6	45	4	6.23279e-05	0.0251351	CETP:LDLR:APOE:APOB	http://www.broadinstitute.org/gsea/msigdb/cards/GO_REGULATION_OF_PLASMA_LIPOPROTEIN_PARTICLE_LEVELS
GO_bp	GO_LIPID_DIGESTION	METABOLISM	6	21	3	0.000131481	0.0432885	LDLR:ABCG5:ABCG8	http://www.broadinstitute.org/gsea/msigdb/cards/GO_LIPID_DIGESTION
GO_bp	GO_PLASMA_LIPOPROTEIN_PARTICLE_CLEARANCE	METABOLISM	6	21	3	0.000131481	0.0432885	LDLR:APOE:APOB	http://www.broadinstitute.org/gsea/msigdb/cards/GO_PLASMA_LIPOPROTEIN_PARTICLE_CLEARANCE
GO_bp	GO_STEROID_METABOLIC_PROCESS	METABOLISM	6	236	7	0.000136618	0.0432885	PCSK9:CETP:LDLR:APOE:APOB:HMGCR:CYP7A1	http://www.broadinstitute.org/gsea/msigdb/cards/GO_STEROID_METABOLIC_PROCESS
GO_cc	GO_LOW_DENSITY_LIPOPROTEIN_PARTICLE	METABOLISM	6	14	3	3.68665e-05	0.0112907	LDLR:APOE:APOB	http://www.broadinstitute.org/gsea/msigdb/cards/GO_LOW_DENSITY_LIPOPROTEIN_PARTICLE
GO_cc	GO_PROTEIN_LIPID_COMPLEX	METABOLISM	6	40	4	3.89334e-05	0.0112907	CETP:LDLR:APOE:APOB	http://www.broadinstitute.org/gsea/msigdb/cards/GO_PROTEIN_LIPID_COMPLEX
GO_mf	GO_CHOLESTEROL_TRANSPORTER_ACTIVITY	METABOLISM	6	13	5	2.77058e-09	2.49629e-06	CETP:APOE:APOB:ABCG5:ABCG8	http://www.broadinstitute.org/gsea/msigdb/cards/GO_CHOLESTEROL_TRANSPORTER_ACTIVITY
GO_mf	GO_STEROL_TRANSPORTER_ACTIVITY	METABOLISM	6	18	5	1.81006e-08	8.15431e-06	CETP:APOE:APOB:ABCG5:ABCG8	http://www.broadinstitute.org/gsea/msigdb/cards/GO_STEROL_TRANSPORTER_ACTIVITY
GO_mf	GO_LIPID_TRANSPORTER_ACTIVITY	METABOLISM	6	107	6	1.23003e-05	0.00369418	CETP:APOE:APOB:ABCG5:ABCG8:COL4A3BP	http://www.broadinstitute.org/gsea/msigdb/cards/GO_LIPID_TRANSPORTER_ACTIVITY
GO_mf	GO_LOW_DENSITY_LIPOPROTEIN_PARTICLE_RECEPTOR_BINDING	METABOLISM	6	17	3	6.816e-05	0.015353	PCSK9:APOE:APOB	http://www.broadinstitute.org/gsea/msigdb/cards/GO_LOW_DENSITY_LIPOPROTEIN_PARTICLE_RECEPTOR_BINDING
GO_mf	GO_LIPOPROTEIN_PARTICLE_RECEPTOR_BINDING	METABOLISM	6	22	3	0.000151716	0.0227826	PCSK9:APOE:APOB	http://www.broadinstitute.org/gsea/msigdb/cards/GO_LIPOPROTEIN_PARTICLE_RECEPTOR_BINDING
GO_mf	GO_MACROMOLECULE_TRANSMEMBRANE_TRANSPORTER_ACTIVITY	METABOLISM	6	22	3	0.000151716	0.0227826	SIDT2:TOMM40:BLOC1S3	http://www.broadinstitute.org/gsea/msigdb/cards/GO_MACROMOLECULE_TRANSMEMBRANE_TRANSPORTER_ACTIVITY
GO_mf	GO_PROTEIN_LIPID_COMPLEX_BINDING	METABOLISM	6	24	3	0.000198024	0.0254885	PCSK9:LDLR:APOE	http://www.broadinstitute.org/gsea/msigdb/cards/GO_PROTEIN_LIPID_COMPLEX_BINDING
GO_bp	GO_POSITIVE_REGULATION_OF_IMMUNOGLOBULIN_PRODUCTION	IMMUNITY	1	31	4	1.63602e-06	0.0072574	STAT6:IL13:IL4:IL33	http://www.broadinstitute.org/gsea/msigdb/cards/GO_POSITIVE_REGULATION_OF_IMMUNOGLOBULIN_PRODUCTION
GO_bp	GO_REGULATION_OF_IMMUNOGLOBULIN_PRODUCTION	IMMUNITY	1	47	4	8.97131e-06	0.0198984	STAT6:IL13:IL4:IL33	http://www.broadinstitute.org/gsea/msigdb/cards/GO_REGULATION_OF_IMMUNOGLOBULIN_PRODUCTION
GO_bp	GO_POSITIVE_REGULATION_OF_PRODUCTION_OF_MOLECULAR_MEDIATOR_OF_IMMUNE_RESPONSE	IMMUNITY	1	64	4	3.08512e-05	0.0456187	STAT6:IL13:IL4:IL33	http://www.broadinstitute.org/gsea/msigdb/cards/GO_POSITIVE_REGULATION_OF_PRODUCTION_OF_MOLECULAR_MEDIATOR_OF_IMMUNE_RESPONSE
GO_bp	GO_REGULATION_OF_MACROPHAGE_ACTIVATION	IMMUNITY	1	26	3	5.16225e-05	0.0464997	IL13:IL4:IL33	http://www.broadinstitute.org/gsea/msigdb/cards/GO_REGULATION_OF_MACROPHAGE_ACTIVATION
GO_bp	GO_POSITIVE_REGULATION_OF_GENE_EXPRESSION	IMMUNITY	1	1722	15	5.24117e-05	0.0464997	NKX2-3:STAT6:TNFSF11:RPS6KA5:AXIN1:SOST:HDAC5:ATXN7L3:UBTF:CSRNP3:IL4:RMND1:SFRP4:WNT16:IL33	http://www.broadinstitute.org/gsea/msigdb/cards/GO_POSITIVE_REGULATION_OF_GENE_EXPRESSION
GO_mf	GO_CYTOKINE_ACTIVITY	IMMUNITY	1	219	7	2.49851e-06	0.00189491	TNFSF11:TSLP:IL13:IL4:FAM3C:TNFRSF11B:IL33	http://www.broadinstitute.org/gsea/msigdb/cards/GO_CYTOKINE_ACTIVITY
GO_mf	GO_PHOSPHOTRANSFERASE_ACTIVITY_PHOSPHATE_GROUP_AS_ACCEPTOR	IMMUNITY	1	39	4	4.20624e-06	0.00189491	MPP3:MPP2:RAD50:NME8	http://www.broadinstitute.org/gsea/msigdb/cards/GO_PHOSPHOTRANSFERASE_ACTIVITY_PHOSPHATE_GROUP_AS_ACCEPTOR
GO_mf	GO_NUCLEOBASE_CONTAINING_COMPOUND_KINASE_ACTIVITY	IMMUNITY	1	47	4	8.97131e-06	0.00269438	MPP3:MPP2:RAD50:NME8	http://www.broadinstitute.org/gsea/msigdb/cards/GO_NUCLEOBASE_CONTAINING_COMPOUND_KINASE_ACTIVITY
GO_mf	GO_NUCLEOTIDE_KINASE_ACTIVITY	IMMUNITY	1	24	3	4.03458e-05	0.0090879	MPP3:MPP2:RAD50	http://www.broadinstitute.org/gsea/msigdb/cards/GO_NUCLEOTIDE_KINASE_ACTIVITY
GO_bp	GO_POSITIVE_REGULATION_OF_STAT_CASCADE	IMMUNITY	2	73	9	3.10719e-13	1.37835e-09	IL23R:IL10:IL19:IL3:CSF2:IL5:IL13:IL4:IL12B	http://www.broadinstitute.org/gsea/msigdb/cards/GO_POSITIVE_REGULATION_OF_STAT_CASCADE
GO_bp	GO_REGULATION_OF_STAT_CASCADE	IMMUNITY	2	144	10	4.77737e-12	1.05962e-08	IL23R:IL10:IL19:HNF4A:IL3:CSF2:IL5:IL13:IL4:IL12B	http://www.broadinstitute.org/gsea/msigdb/cards/GO_REGULATION_OF_STAT_CASCADE
GO_bp	GO_REGULATION_OF_TYROSINE_PHOSPHORYLATION_OF_STAT5_PROTEIN	IMMUNITY	2	20	6	1.07707e-11	1.59263e-08	IL23R:HNF4A:IL3:CSF2:IL4:IL12B	http://www.broadinstitute.org/gsea/msigdb/cards/GO_REGULATION_OF_TYROSINE_PHOSPHORYLATION_OF_STAT5_PROTEIN
GO_bp	GO_POSITIVE_REGULATION_OF_TYROSINE_PHOSPHORYLATION_OF_STAT5_PROTEIN	IMMUNITY	2	16	5	5.00825e-10	5.18231e-07	IL23R:IL3:CSF2:IL4:IL12B	http://www.broadinstitute.org/gsea/msigdb/cards/GO_POSITIVE_REGULATION_OF_TYROSINE_PHOSPHORYLATION_OF_STAT5_PROTEIN
GO_bp	GO_REGULATION_OF_TYROSINE_PHOSPHORYLATION_OF_STAT_PROTEIN	IMMUNITY	2	68	7	5.8412e-10	5.18231e-07	IL23R:HNF4A:IL3:CSF2:IL13:IL4:IL12B	http://www.broadinstitute.org/gsea/msigdb/cards/GO_REGULATION_OF_TYROSINE_PHOSPHORYLATION_OF_STAT_PROTEIN
GO_bp	GO_REGULATION_OF_CELL_ACTIVATION	IMMUNITY	2	458	12	2.44673e-09	1.80895e-06	IL23R:IL10:RORA:NOD2:CYLD:INPP5D:PDGFB:IRF1:IL5:IL13:IL4:IL12B	http://www.broadinstitute.org/gsea/msigdb/cards/GO_REGULATION_OF_CELL_ACTIVATION
GO_bp	GO_REGULATION_OF_LEUKOCYTE_PROLIFERATION	IMMUNITY	2	203	9	3.31827e-09	2.10284e-06	IL23R:IL10:INPP5D:IL3:IRF1:IL5:IL13:IL4:IL12B	http://www.broadinstitute.org/gsea/msigdb/cards/GO_REGULATION_OF_LEUKOCYTE_PROLIFERATION
GO_bp	GO_REGULATION_OF_PEPTIDYL_TYROSINE_PHOSPHORYLATION	IMMUNITY	2	212	9	4.85213e-09	2.69051e-06	IL23R:HNF4A:PDGFB:IL3:CSF2:IL5:IL13:IL4:IL12B	http://www.broadinstitute.org/gsea/msigdb/cards/GO_REGULATION_OF_PEPTIDYL_TYROSINE_PHOSPHORYLATION
GO_bp	GO_POSITIVE_REGULATION_OF_PEPTIDYL_TYROSINE_PHOSPHORYLATION	IMMUNITY	2	161	8	1.09565e-08	5.40036e-06	IL23R:PDGFB:IL3:CSF2:IL5:IL13:IL4:IL12B	http://www.broadinstitute.org/gsea/msigdb/cards/GO_POSITIVE_REGULATION_OF_PEPTIDYL_TYROSINE_PHOSPHORYLATION
GO_bp	GO_REGULATION_OF_CYTOKINE_PRODUCTION	IMMUNITY	2	556	12	2.1241e-08	9.42251e-06	IL23R:IL12RB2:IL10:RORA:NOD2:CYLD:INPP5D:CSF2:IRF1:IL13:IL4:IL12B	http://www.broadinstitute.org/gsea/msigdb/cards/GO_REGULATION_OF_CYTOKINE_PRODUCTION
GO_bp	GO_POSITIVE_REGULATION_OF_CYTOKINE_PRODUCTION	IMMUNITY	2	369	10	4.52802e-08	1.82603e-05	IL23R:IL12RB2:IL10:RORA:NOD2:CSF2:IRF1:IL13:IL4:IL12B	http://www.broadinstitute.org/gsea/msigdb/cards/GO_POSITIVE_REGULATION_OF_CYTOKINE_PRODUCTION
GO_bp	GO_REGULATION_OF_INTRACELLULAR_SIGNAL_TRANSDUCTION	IMMUNITY	2	1648	18	1.37545e-07	4.75805e-05	IL23R:IL10:IL19:RORA:NOD2:CYLD:PHB:HNF4A:PDGFB:HINT1:FNIP1:IL3:CSF2:IL5:RAD50:IL13:IL4:IL12B	http://www.broadinstitute.org/gsea/msigdb/cards/GO_REGULATION_OF_INTRACELLULAR_SIGNAL_TRANSDUCTION
GO_bp	GO_REGULATION_OF_HEMOPOIESIS	IMMUNITY	2	313	9	1.39438e-07	4.75805e-05	IL23R:CYLD:INPP5D:FNIP1:IL3:IRF1:IL5:IL4:IL12B	http://www.broadinstitute.org/gsea/msigdb/cards/GO_REGULATION_OF_HEMOPOIESIS
GO_bp	GO_REGULATION_OF_LEUKOCYTE_DIFFERENTIATION	IMMUNITY	2	232	8	1.86131e-07	5.8977e-05	IL23R:CYLD:INPP5D:IL3:IRF1:IL5:IL4:IL12B	http://www.broadinstitute.org/gsea/msigdb/cards/GO_REGULATION_OF_LEUKOCYTE_DIFFERENTIATION
GO_bp	GO_REGULATION_OF_B_CELL_ACTIVATION	IMMUNITY	2	102	6	3.16326e-07	9.35481e-05	IL10:NOD2:INPP5D:IL5:IL13:IL4	http://www.broadinstitute.org/gsea/msigdb/cards/GO_REGULATION_OF_B_CELL_ACTIVATION
GO_bp	GO_REGULATION_OF_B_CELL_PROLIFERATION	IMMUNITY	2	55	5	3.68454e-07	9.76966e-05	IL10:INPP5D:IL5:IL13:IL4	http://www.broadinstitute.org/gsea/msigdb/cards/GO_REGULATION_OF_B_CELL_PROLIFERATION
GO_bp	GO_POSITIVE_REGULATION_OF_INTRACELLULAR_SIGNAL_TRANSDUCTION	IMMUNITY	2	872	13	3.74401e-07	9.76966e-05	IL23R:IL10:IL19:NOD2:PHB:PDGFB:HINT1:IL3:CSF2:IL5:IL13:IL4:IL12B	http://www.broadinstitute.org/gsea/msigdb/cards/GO_POSITIVE_REGULATION_OF_INTRACELLULAR_SIGNAL_TRANSDUCTION
GO_bp	GO_REGULATION_OF_MYELOID_LEUKOCYTE_DIFFERENTIATION	IMMUNITY	2	108	6	4.44033e-07	0.00010943	IL23R:INPP5D:IL3:IL5:IL4:IL12B	http://www.broadinstitute.org/gsea/msigdb/cards/GO_REGULATION_OF_MYELOID_LEUKOCYTE_DIFFERENTIATION
GO_bp	GO_REGULATION_OF_CELL_KILLING	IMMUNITY	2	63	5	7.32453e-07	0.000171009	IL23R:IL10:IL13:IL4:IL12B	http://www.broadinstitute.org/gsea/msigdb/cards/GO_REGULATION_OF_CELL_KILLING
GO_bp	GO_POSITIVE_REGULATION_OF_B_CELL_ACTIVATION	IMMUNITY	2	67	5	9.98242e-07	0.00022141	NOD2:INPP5D:IL5:IL13:IL4	http://www.broadinstitute.org/gsea/msigdb/cards/GO_POSITIVE_REGULATION_OF_B_CELL_ACTIVATION
GO_bp	GO_POSITIVE_REGULATION_OF_LEUKOCYTE_DIFFERENTIATION	IMMUNITY	2	131	6	1.38347e-06	0.000291643	IL23R:INPP5D:IL3:IL5:IL4:IL12B	http://www.broadinstitute.org/gsea/msigdb/cards/GO_POSITIVE_REGULATION_OF_LEUKOCYTE_DIFFERENTIATION
GO_bp	GO_REGULATION_OF_LYMPHOCYTE_DIFFERENTIATION	IMMUNITY	2	132	6	1.44638e-06	0.000291643	IL23R:CYLD:INPP5D:IRF1:IL4:IL12B	http://www.broadinstitute.org/gsea/msigdb/cards/GO_REGULATION_OF_LYMPHOCYTE_DIFFERENTIATION
GO_bp	GO_POSITIVE_REGULATION_OF_LEUKOCYTE_PROLIFERATION	IMMUNITY	2	135	6	1.6493e-06	0.0003181	IL23R:IL3:IL5:IL13:IL4:IL12B	http://www.broadinstitute.org/gsea/msigdb/cards/GO_POSITIVE_REGULATION_OF_LEUKOCYTE_PROLIFERATION
GO_bp	GO_RESPONSE_TO_CYTOKINE	IMMUNITY	2	709	11	2.35228e-06	0.000399355	IL23R:IL12RB2:RORA:PHB:RPL3:IL3:IRF1:IL5:IL13:IL4:IL12B	http://www.broadinstitute.org/gsea/msigdb/cards/GO_RESPONSE_TO_CYTOKINE
GO_bp	GO_POSITIVE_REGULATION_OF_MULTICELLULAR_ORGANISMAL_PROCESS	IMMUNITY	2	1388	15	2.37325e-06	0.000399355	IL23R:IL12RB2:IL10:RORA:NOD2:INPP5D:PDGFB:IL3:CSF2:SLC22A5:IRF1:IL5:IL13:IL4:IL12B	http://www.broadinstitute.org/gsea/msigdb/cards/GO_POSITIVE_REGULATION_OF_MULTICELLULAR_ORGANISMAL_PROCESS
GO_bp	GO_POSITIVE_REGULATION_OF_MYELOID_CELL_DIFFERENTIATION	IMMUNITY	2	80	5	2.42005e-06	0.000399355	IL23R:INPP5D:IL3:IL5:IL12B	http://www.broadinstitute.org/gsea/msigdb/cards/GO_POSITIVE_REGULATION_OF_MYELOID_CELL_DIFFERENTIATION
GO_bp	GO_POSITIVE_REGULATION_OF_PHOSPHORUS_METABOLIC_PROCESS	IMMUNITY	2	1030	13	2.4307e-06	0.000399355	IL23R:ADCY7:NOD2:PHB:PDGFB:FNIP1:IL3:CSF2:IL5:RAD50:IL13:IL4:IL12B	http://www.broadinstitute.org/gsea/msigdb/cards/GO_POSITIVE_REGULATION_OF_PHOSPHORUS_METABOLIC_PROCESS
GO_bp	GO_IMMUNE_RESPONSE	IMMUNITY	2	1048	13	2.94322e-06	0.000466291	IL23R:IL10:IL19:RORA:NOD2:INPP5D:IL3:CSF2:IRF1:IL5:IL13:IL4:IL12B	http://www.broadinstitute.org/gsea/msigdb/cards/GO_IMMUNE_RESPONSE
GO_bp	GO_POSITIVE_REGULATION_OF_IMMUNE_EFFECTOR_PROCESS	IMMUNITY	2	156	6	3.81968e-06	0.000564804	IL23R:PHB:IL5:IL13:IL4:IL12B	http://www.broadinstitute.org/gsea/msigdb/cards/GO_POSITIVE_REGULATION_OF_IMMUNE_EFFECTOR_PROCESS
GO_bp	GO_NEGATIVE_REGULATION_OF_CELL_ACTIVATION	IMMUNITY	2	156	6	3.81968e-06	0.000564804	IL10:CYLD:INPP5D:PDGFB:IRF1:IL4	http://www.broadinstitute.org/gsea/msigdb/cards/GO_NEGATIVE_REGULATION_OF_CELL_ACTIVATION
GO_bp	GO_CELLULAR_RESPONSE_TO_CYTOKINE_STIMULUS	IMMUNITY	2	602	10	3.9702e-06	0.000568123	IL23R:IL12RB2:RORA:PHB:RPL3:IL3:IRF1:IL5:IL13:IL12B	http://www.broadinstitute.org/gsea/msigdb/cards/GO_CELLULAR_RESPONSE_TO_CYTOKINE_STIMULUS
GO_bp	GO_POSITIVE_REGULATION_OF_HEMOPOIESIS	IMMUNITY	2	162	6	4.74914e-06	0.00065835	IL23R:INPP5D:IL3:IL5:IL4:IL12B	http://www.broadinstitute.org/gsea/msigdb/cards/GO_POSITIVE_REGULATION_OF_HEMOPOIESIS
GO_bp	GO_POSITIVE_REGULATION_OF_INTERLEUKIN_17_PRODUCTION	IMMUNITY	2	13	3	5.19566e-06	0.000680707	IL23R:NOD2:IL12B	http://www.broadinstitute.org/gsea/msigdb/cards/GO_POSITIVE_REGULATION_OF_INTERLEUKIN_17_PRODUCTION
GO_bp	GO_POSITIVE_REGULATION_OF_PROTEIN_METABOLIC_PROCESS	IMMUNITY	2	1482	15	5.32471e-06	0.000680707	IL23R:ADCY7:NKD1:NOD2:PHB:PDGFB:FNIP1:IL3:CSF2:IRF1:IL5:RAD50:IL13:IL4:IL12B	http://www.broadinstitute.org/gsea/msigdb/cards/GO_POSITIVE_REGULATION_OF_PROTEIN_METABOLIC_PROCESS
GO_bp	GO_REGULATION_OF_CYTOKINE_BIOSYNTHETIC_PROCESS	IMMUNITY	2	94	5	5.37077e-06	0.000680707	IL10:INPP5D:IRF1:IL4:IL12B	http://www.broadinstitute.org/gsea/msigdb/cards/GO_REGULATION_OF_CYTOKINE_BIOSYNTHETIC_PROCESS
GO_bp	GO_REGULATION_OF_CELL_PROLIFERATION	IMMUNITY	2	1487	15	5.54859e-06	0.00068371	IL23R:IL12RB2:IL10:NOD2:PHB:INPP5D:HNF4A:PDGFB:IL3:CSF2:IRF1:IL5:IL13:IL4:IL12B	http://www.broadinstitute.org/gsea/msigdb/cards/GO_REGULATION_OF_CELL_PROLIFERATION
GO_bp	GO_REGULATION_OF_INTERLEUKIN_10_PRODUCTION	IMMUNITY	2	44	4	5.90105e-06	0.000707488	IL23R:NOD2:IL4:IL12B	http://www.broadinstitute.org/gsea/msigdb/cards/GO_REGULATION_OF_INTERLEUKIN_10_PRODUCTION
GO_bp	GO_ALPHA_BETA_T_CELL_DIFFERENTIATION	IMMUNITY	2	45	4	6.46388e-06	0.000737032	RORA:IRF1:IL4:IL12B	http://www.broadinstitute.org/gsea/msigdb/cards/GO_ALPHA_BETA_T_CELL_DIFFERENTIATION
GO_bp	GO_IMMUNE_SYSTEM_PROCESS	IMMUNITY	2	1924	17	6.54102e-06	0.000737032	IL23R:IL10:IL19:RORA:NOD2:CYLD:INPP5D:PDGFB:FNIP1:IL3:CSF2:IRF1:IL5:IL13:IL4:KIF3A:IL12B	http://www.broadinstitute.org/gsea/msigdb/cards/GO_IMMUNE_SYSTEM_PROCESS
GO_bp	GO_POSITIVE_REGULATION_OF_PROTEIN_MODIFICATION_PROCESS	IMMUNITY	2	1129	13	6.64591e-06	0.000737032	IL23R:ADCY7:NOD2:PHB:PDGFB:FNIP1:IL3:CSF2:IL5:RAD50:IL13:IL4:IL12B	http://www.broadinstitute.org/gsea/msigdb/cards/GO_POSITIVE_REGULATION_OF_PROTEIN_MODIFICATION_PROCESS
GO_bp	GO_POSITIVE_REGULATION_OF_CELL_COMMUNICATION	IMMUNITY	2	1524	15	7.48587e-06	0.000809935	IL23R:IL10:IL19:NKD1:NOD2:CYLD:PHB:PDGFB:HINT1:IL3:CSF2:IL5:IL13:IL4:IL12B	http://www.broadinstitute.org/gsea/msigdb/cards/GO_POSITIVE_REGULATION_OF_CELL_COMMUNICATION
GO_bp	GO_REGULATION_OF_IMMUNOGLOBULIN_PRODUCTION	IMMUNITY	2	47	4	7.70729e-06	0.000814037	IL10:IL5:IL13:IL4	http://www.broadinstitute.org/gsea/msigdb/cards/GO_REGULATION_OF_IMMUNOGLOBULIN_PRODUCTION
GO_bp	GO_NEGATIVE_REGULATION_OF_RESPONSE_TO_STIMULUS	IMMUNITY	2	1351	14	9.12423e-06	0.000933717	IL10:IL19:RORA:NKD1:CYLD:PHB:INPP5D:HNF4A:PDGFB:FNIP1:CSF2:IL4:IL12B:GFRAL	http://www.broadinstitute.org/gsea/msigdb/cards/GO_NEGATIVE_REGULATION_OF_RESPONSE_TO_STIMULUS
GO_bp	GO_REGULATION_OF_MYELOID_CELL_DIFFERENTIATION	IMMUNITY	2	182	6	9.2614e-06	0.000933717	IL23R:INPP5D:IL3:IL5:IL4:IL12B	http://www.broadinstitute.org/gsea/msigdb/cards/GO_REGULATION_OF_MYELOID_CELL_DIFFERENTIATION
GO_bp	GO_REGULATION_OF_IMMUNE_SYSTEM_PROCESS	IMMUNITY	2	1358	14	9.67972e-06	0.00095395	IL23R:IL10:RORA:NOD2:CYLD:PHB:INPP5D:FNIP1:IL3:IRF1:IL5:IL13:IL4:IL12B	http://www.broadinstitute.org/gsea/msigdb/cards/GO_REGULATION_OF_IMMUNE_SYSTEM_PROCESS
GO_bp	GO_POSITIVE_REGULATION_OF_MYELOID_LEUKOCYTE_DIFFERENTIATION	IMMUNITY	2	50	4	9.89218e-06	0.00095395	IL23R:IL3:IL5:IL12B	http://www.broadinstitute.org/gsea/msigdb/cards/GO_POSITIVE_REGULATION_OF_MYELOID_LEUKOCYTE_DIFFERENTIATION
GO_bp	GO_REGULATION_OF_T_CELL_DIFFERENTIATION	IMMUNITY	2	107	5	1.01306e-05	0.000956153	IL23R:CYLD:IRF1:IL4:IL12B	http://www.broadinstitute.org/gsea/msigdb/cards/GO_REGULATION_OF_T_CELL_DIFFERENTIATION
GO_bp	GO_PEPTIDYL_TYROSINE_MODIFICATION	IMMUNITY	2	186	6	1.04846e-05	0.000963982	IL12RB2:ABI3:PDGFB:IL3:CSF2:IL5	http://www.broadinstitute.org/gsea/msigdb/cards/GO_PEPTIDYL_TYROSINE_MODIFICATION
GO_bp	GO_REGULATION_OF_INTERLEUKIN_12_PRODUCTION	IMMUNITY	2	51	4	1.07127e-05	0.000963982	IL23R:IL10:IRF1:IL12B	http://www.broadinstitute.org/gsea/msigdb/cards/GO_REGULATION_OF_INTERLEUKIN_12_PRODUCTION
GO_bp	GO_POSITIVE_REGULATION_OF_CELL_ACTIVATION	IMMUNITY	2	285	7	1.08654e-05	0.000963982	IL23R:NOD2:INPP5D:IL5:IL13:IL4:IL12B	http://www.broadinstitute.org/gsea/msigdb/cards/GO_POSITIVE_REGULATION_OF_CELL_ACTIVATION
GO_bp	GO_CYTOKINE_METABOLIC_PROCESS	IMMUNITY	2	17	3	1.22595e-05	0.00106633	IL19:IL4:IL12B	http://www.broadinstitute.org/gsea/msigdb/cards/GO_CYTOKINE_METABOLIC_PROCESS
GO_bp	GO_LEUKOCYTE_DIFFERENTIATION	IMMUNITY	2	292	7	1.27161e-05	0.00108478	IL10:RORA:FNIP1:CSF2:IRF1:IL4:IL12B	http://www.broadinstitute.org/gsea/msigdb/cards/GO_LEUKOCYTE_DIFFERENTIATION
GO_bp	GO_LEUKOCYTE_ACTIVATION	IMMUNITY	2	412	8	1.34454e-05	0.00110706	IL10:RORA:FNIP1:CSF2:IRF1:IL13:IL4:IL12B	http://www.broadinstitute.org/gsea/msigdb/cards/GO_LEUKOCYTE_ACTIVATION
GO_bp	GO_ALPHA_BETA_T_CELL_ACTIVATION	IMMUNITY	2	54	4	1.34763e-05	0.00110706	RORA:IRF1:IL4:IL12B	http://www.broadinstitute.org/gsea/msigdb/cards/GO_ALPHA_BETA_T_CELL_ACTIVATION
GO_bp	GO_REGULATION_OF_HOMOTYPIC_CELL_CELL_ADHESION	IMMUNITY	2	300	7	1.51439e-05	0.00122143	IL23R:IL10:NOD2:CYLD:IRF1:IL4:IL12B	http://www.broadinstitute.org/gsea/msigdb/cards/GO_REGULATION_OF_HOMOTYPIC_CELL_CELL_ADHESION
GO_bp	GO_CELLULAR_RESPONSE_TO_ORGANIC_SUBSTANCE	IMMUNITY	2	1840	16	1.64402e-05	0.0013023	IL23R:IL12RB2:IL10:RORA:ADCY7:NOD2:PHB:HNF4A:PDGFB:RPL3:IL3:CSF2:IRF1:IL5:IL13:IL12B	http://www.broadinstitute.org/gsea/msigdb/cards/GO_CELLULAR_RESPONSE_TO_ORGANIC_SUBSTANCE
GO_bp	GO_CYTOKINE_PRODUCTION	IMMUNITY	2	120	5	1.76877e-05	0.00137654	IL12RB2:IL19:NOD2:IL4:IL12B	http://www.broadinstitute.org/gsea/msigdb/cards/GO_CYTOKINE_PRODUCTION
GO_bp	GO_NEGATIVE_REGULATION_OF_CYTOKINE_PRODUCTION	IMMUNITY	2	206	6	1.8722e-05	0.00143191	IL23R:IL10:CYLD:INPP5D:IL13:IL12B	http://www.broadinstitute.org/gsea/msigdb/cards/GO_NEGATIVE_REGULATION_OF_CYTOKINE_PRODUCTION
GO_bp	GO_RESPONSE_TO_LIPID	IMMUNITY	2	884	11	1.90474e-05	0.00143211	IL23R:IL12RB2:IL10:RORA:PHB:HNF4A:PDGFB:CSF2:IL13:IL12B:GDAP1	http://www.broadinstitute.org/gsea/msigdb/cards/GO_RESPONSE_TO_LIPID
GO_bp	GO_REGULATION_OF_ADAPTIVE_IMMUNE_RESPONSE	IMMUNITY	2	123	5	1.9932e-05	0.00146212	IL23R:IL10:IRF1:IL4:IL12B	http://www.broadinstitute.org/gsea/msigdb/cards/GO_REGULATION_OF_ADAPTIVE_IMMUNE_RESPONSE
GO_bp	GO_LYMPHOCYTE_DIFFERENTIATION	IMMUNITY	2	209	6	2.03151e-05	0.00146212	IL10:RORA:FNIP1:IRF1:IL4:IL12B	http://www.broadinstitute.org/gsea/msigdb/cards/GO_LYMPHOCYTE_DIFFERENTIATION
GO_bp	GO_RESPONSE_TO_PROTOZOAN	IMMUNITY	2	20	3	2.04354e-05	0.00146212	IL10:IL4:IL12B	http://www.broadinstitute.org/gsea/msigdb/cards/GO_RESPONSE_TO_PROTOZOAN
GO_bp	GO_REGULATION_OF_MULTICELLULAR_ORGANISMAL_DEVELOPMENT	IMMUNITY	2	1663	15	2.13429e-05	0.00150281	IL23R:IL10:NKD1:CYLD:PHOSPHO1:INPP5D:HNF4A:PDGFB:FNIP1:IL3:IRF1:IL5:IL13:IL4:IL12B	http://www.broadinstitute.org/gsea/msigdb/cards/GO_REGULATION_OF_MULTICELLULAR_ORGANISMAL_DEVELOPMENT
GO_bp	GO_IMMUNE_SYSTEM_DEVELOPMENT	IMMUNITY	2	580	9	2.20267e-05	0.00152672	IL10:RORA:PDGFB:FNIP1:IL3:CSF2:IRF1:IL4:IL12B	http://www.broadinstitute.org/gsea/msigdb/cards/GO_IMMUNE_SYSTEM_DEVELOPMENT
GO_bp	GO_POSITIVE_REGULATION_OF_RESPONSE_TO_STIMULUS	IMMUNITY	2	1887	16	2.25423e-05	0.00153842	IL23R:IL10:IL19:NKD1:NOD2:CYLD:PHB:INPP5D:PDGFB:HINT1:IL3:CSF2:IL5:IL13:IL4:IL12B	http://www.broadinstitute.org/gsea/msigdb/cards/GO_POSITIVE_REGULATION_OF_RESPONSE_TO_STIMULUS
GO_bp	GO_RESPONSE_TO_MOLECULE_OF_BACTERIAL_ORIGIN	IMMUNITY	2	320	7	2.29371e-05	0.00154165	IL23R:IL12RB2:IL10:NOD2:CSF2:IL13:IL12B	http://www.broadinstitute.org/gsea/msigdb/cards/GO_RESPONSE_TO_MOLECULE_OF_BACTERIAL_ORIGIN
GO_bp	GO_REGULATION_OF_OSTEOCLAST_DIFFERENTIATION	IMMUNITY	2	63	4	2.49324e-05	0.00165075	IL23R:INPP5D:IL4:IL12B	http://www.broadinstitute.org/gsea/msigdb/cards/GO_REGULATION_OF_OSTEOCLAST_DIFFERENTIATION
GO_bp	GO_REGULATION_OF_INTERLEUKIN_17_PRODUCTION	IMMUNITY	2	22	3	2.75007e-05	0.00179402	IL23R:NOD2:IL12B	http://www.broadinstitute.org/gsea/msigdb/cards/GO_REGULATION_OF_INTERLEUKIN_17_PRODUCTION
GO_bp	GO_REGULATION_OF_ALPHA_BETA_T_CELL_ACTIVATION	IMMUNITY	2	68	4	3.37498e-05	0.00216977	IL23R:IRF1:IL4:IL12B	http://www.broadinstitute.org/gsea/msigdb/cards/GO_REGULATION_OF_ALPHA_BETA_T_CELL_ACTIVATION
GO_bp	GO_REGULATION_OF_T_CELL_PROLIFERATION	IMMUNITY	2	144	5	4.25195e-05	0.00269452	IL23R:IL10:IRF1:IL4:IL12B	http://www.broadinstitute.org/gsea/msigdb/cards/GO_REGULATION_OF_T_CELL_PROLIFERATION
GO_bp	GO_REGULATION_OF_T_HELPER_CELL_DIFFERENTIATION	IMMUNITY	2	26	3	4.60773e-05	0.00283887	IL23R:IL4:IL12B	http://www.broadinstitute.org/gsea/msigdb/cards/GO_REGULATION_OF_T_HELPER_CELL_DIFFERENTIATION
GO_bp	GO_REGULATION_OF_MACROPHAGE_ACTIVATION	IMMUNITY	2	26	3	4.60773e-05	0.00283887	RORA:IL13:IL4	http://www.broadinstitute.org/gsea/msigdb/cards/GO_REGULATION_OF_MACROPHAGE_ACTIVATION
GO_bp	GO_POSITIVE_REGULATION_OF_CELL_PROLIFERATION	IMMUNITY	2	810	10	5.16746e-05	0.00306015	IL23R:IL12RB2:NOD2:PDGFB:IL3:CSF2:IL5:IL13:IL4:IL12B	http://www.broadinstitute.org/gsea/msigdb/cards/GO_POSITIVE_REGULATION_OF_CELL_PROLIFERATION
GO_bp	GO_NEGATIVE_REGULATION_OF_ENDOTHELIAL_CELL_APOPTOTIC_PROCESS	IMMUNITY	2	27	3	5.17383e-05	0.00306015	IL10:IL13:IL4	http://www.broadinstitute.org/gsea/msigdb/cards/GO_NEGATIVE_REGULATION_OF_ENDOTHELIAL_CELL_APOPTOTIC_PROCESS
GO_bp	GO_POSITIVE_REGULATION_OF_ACTIVATED_T_CELL_PROLIFERATION	IMMUNITY	2	27	3	5.17383e-05	0.00306015	IL23R:IL4:IL12B	http://www.broadinstitute.org/gsea/msigdb/cards/GO_POSITIVE_REGULATION_OF_ACTIVATED_T_CELL_PROLIFERATION
GO_bp	GO_REGULATION_OF_IMMUNE_RESPONSE	IMMUNITY	2	814	10	5.38598e-05	0.00311937	IL23R:IL10:NOD2:CYLD:PHB:INPP5D:IRF1:IL13:IL4:IL12B	http://www.broadinstitute.org/gsea/msigdb/cards/GO_REGULATION_OF_IMMUNE_RESPONSE
GO_bp	GO_RESPONSE_TO_OXYGEN_CONTAINING_COMPOUND	IMMUNITY	2	1376	13	5.4146e-05	0.00311937	IL23R:IL12RB2:IL10:RORA:ADCY7:NOD2:HNF4A:PDGFB:CSF2:IL13:IL4:IL12B:GDAP1	http://www.broadinstitute.org/gsea/msigdb/cards/GO_RESPONSE_TO_OXYGEN_CONTAINING_COMPOUND
GO_bp	GO_REGULATION_OF_EXTRINSIC_APOPTOTIC_SIGNALING_PATHWAY	IMMUNITY	2	153	5	5.67689e-05	0.00319236	IL19:CYLD:CSF2:IL4:GFRAL	http://www.broadinstitute.org/gsea/msigdb/cards/GO_REGULATION_OF_EXTRINSIC_APOPTOTIC_SIGNALING_PATHWAY
GO_bp	GO_NEGATIVE_REGULATION_OF_CELL_COMMUNICATION	IMMUNITY	2	1184	12	5.68522e-05	0.00319236	IL10:IL19:RORA:NKD1:CYLD:PHB:INPP5D:HNF4A:FNIP1:CSF2:IL4:GFRAL	http://www.broadinstitute.org/gsea/msigdb/cards/GO_NEGATIVE_REGULATION_OF_CELL_COMMUNICATION
GO_bp	GO_NEGATIVE_REGULATION_OF_RESPONSE_TO_WOUNDING	IMMUNITY	2	155	5	6.03841e-05	0.00328302	IL10:RORA:PDGFB:IL4:IL12B	http://www.broadinstitute.org/gsea/msigdb/cards/GO_NEGATIVE_REGULATION_OF_RESPONSE_TO_WOUNDING
GO_bp	GO_REGULATION_OF_CELL_CELL_ADHESION	IMMUNITY	2	373	7	6.0715e-05	0.00328302	IL23R:IL10:NOD2:CYLD:IRF1:IL4:IL12B	http://www.broadinstitute.org/gsea/msigdb/cards/GO_REGULATION_OF_CELL_CELL_ADHESION
GO_bp	GO_REGULATION_OF_PHOSPHORUS_METABOLIC_PROCESS	IMMUNITY	2	1603	14	6.18119e-05	0.00328302	IL23R:ADCY7:NOD2:PHB:HNF4A:PDGFB:FNIP1:IL3:CSF2:IL5:RAD50:IL13:IL4:IL12B	http://www.broadinstitute.org/gsea/msigdb/cards/GO_REGULATION_OF_PHOSPHORUS_METABOLIC_PROCESS
GO_bp	GO_REGULATION_OF_LEUKOCYTE_MEDIATED_IMMUNITY	IMMUNITY	2	156	5	6.2257e-05	0.00328302	IL23R:IL10:IL13:IL4:IL12B	http://www.broadinstitute.org/gsea/msigdb/cards/GO_REGULATION_OF_LEUKOCYTE_MEDIATED_IMMUNITY
GO_bp	GO_POSITIVE_REGULATION_OF_IMMUNE_SYSTEM_PROCESS	IMMUNITY	2	829	10	6.27739e-05	0.00328302	IL23R:NOD2:CYLD:PHB:INPP5D:IL3:IL5:IL13:IL4:IL12B	http://www.broadinstitute.org/gsea/msigdb/cards/GO_POSITIVE_REGULATION_OF_IMMUNE_SYSTEM_PROCESS
GO_bp	GO_POSITIVE_REGULATION_OF_LYMPHOCYTE_DIFFERENTIATION	IMMUNITY	2	80	4	6.39983e-05	0.00328302	IL23R:INPP5D:IL4:IL12B	http://www.broadinstitute.org/gsea/msigdb/cards/GO_POSITIVE_REGULATION_OF_LYMPHOCYTE_DIFFERENTIATION
GO_bp	GO_T_CELL_DIFFERENTIATION_INVOLVED_IN_IMMUNE_RESPONSE	IMMUNITY	2	29	3	6.43874e-05	0.00328302	RORA:IL4:IL12B	http://www.broadinstitute.org/gsea/msigdb/cards/GO_T_CELL_DIFFERENTIATION_INVOLVED_IN_IMMUNE_RESPONSE
GO_bp	GO_POSITIVE_REGULATION_OF_INTERLEUKIN_10_PRODUCTION	IMMUNITY	2	29	3	6.43874e-05	0.00328302	NOD2:IL4:IL12B	http://www.broadinstitute.org/gsea/msigdb/cards/GO_POSITIVE_REGULATION_OF_INTERLEUKIN_10_PRODUCTION
GO_bp	GO_NEGATIVE_REGULATION_OF_LEUKOCYTE_DIFFERENTIATION	IMMUNITY	2	82	4	7.04945e-05	0.00355356	CYLD:INPP5D:IRF1:IL4	http://www.broadinstitute.org/gsea/msigdb/cards/GO_NEGATIVE_REGULATION_OF_LEUKOCYTE_DIFFERENTIATION
GO_bp	GO_POSITIVE_REGULATION_OF_IMMUNE_RESPONSE	IMMUNITY	2	528	8	7.83034e-05	0.00384643	IL23R:NOD2:CYLD:PHB:INPP5D:IL13:IL4:IL12B	http://www.broadinstitute.org/gsea/msigdb/cards/GO_POSITIVE_REGULATION_OF_IMMUNE_RESPONSE
GO_bp	GO_MACROPHAGE_ACTIVATION	IMMUNITY	2	31	3	7.89056e-05	0.00384643	CSF2:IL13:IL4	http://www.broadinstitute.org/gsea/msigdb/cards/GO_MACROPHAGE_ACTIVATION
GO_bp	GO_POSITIVE_REGULATION_OF_IMMUNOGLOBULIN_PRODUCTION	IMMUNITY	2	31	3	7.89056e-05	0.00384643	IL5:IL13:IL4	http://www.broadinstitute.org/gsea/msigdb/cards/GO_POSITIVE_REGULATION_OF_IMMUNOGLOBULIN_PRODUCTION
GO_bp	GO_POSITIVE_REGULATION_OF_LEUKOCYTE_MEDIATED_IMMUNITY	IMMUNITY	2	85	4	8.11221e-05	0.0039115	IL23R:IL13:IL4:IL12B	http://www.broadinstitute.org/gsea/msigdb/cards/GO_POSITIVE_REGULATION_OF_LEUKOCYTE_MEDIATED_IMMUNITY
GO_bp	GO_INTRACELLULAR_RECEPTOR_SIGNALING_PATHWAY	IMMUNITY	2	167	5	8.59651e-05	0.00410044	RORA:NOD2:CYLD:PHB:HNF4A	http://www.broadinstitute.org/gsea/msigdb/cards/GO_INTRACELLULAR_RECEPTOR_SIGNALING_PATHWAY
GO_bp	GO_NEGATIVE_REGULATION_OF_T_CELL_DIFFERENTIATION	IMMUNITY	2	32	3	8.69026e-05	0.00410106	CYLD:IRF1:IL4	http://www.broadinstitute.org/gsea/msigdb/cards/GO_NEGATIVE_REGULATION_OF_T_CELL_DIFFERENTIATION
GO_bp	GO_POSITIVE_REGULATION_OF_INTERLEUKIN_12_PRODUCTION	IMMUNITY	2	33	3	9.54111e-05	0.00445519	IL23R:IRF1:IL12B	http://www.broadinstitute.org/gsea/msigdb/cards/GO_POSITIVE_REGULATION_OF_INTERLEUKIN_12_PRODUCTION
GO_bp	GO_CD4_POSITIVE_ALPHA_BETA_T_CELL_ACTIVATION	IMMUNITY	2	34	3	0.000104445	0.00482625	RORA:IL4:IL12B	http://www.broadinstitute.org/gsea/msigdb/cards/GO_CD4_POSITIVE_ALPHA_BETA_T_CELL_ACTIVATION
GO_bp	GO_REGULATION_OF_RESPONSE_TO_WOUNDING	IMMUNITY	2	412	7	0.000113024	0.00510901	IL10:RORA:NOD2:PHB:PDGFB:IL4:IL12B	http://www.broadinstitute.org/gsea/msigdb/cards/GO_REGULATION_OF_RESPONSE_TO_WOUNDING
GO_bp	GO_REGULATION_OF_PROTEIN_MODIFICATION_PROCESS	IMMUNITY	2	1696	14	0.000113755	0.00510901	IL23R:ADCY7:NOD2:PHB:HNF4A:PDGFB:FNIP1:IL3:CSF2:IL5:RAD50:IL13:IL4:IL12B	http://www.broadinstitute.org/gsea/msigdb/cards/GO_REGULATION_OF_PROTEIN_MODIFICATION_PROCESS
GO_bp	GO_NEGATIVE_REGULATION_OF_EPITHELIAL_CELL_APOPTOTIC_PROCESS	IMMUNITY	2	35	3	0.00011402	0.00510901	IL10:IL13:IL4	http://www.broadinstitute.org/gsea/msigdb/cards/GO_NEGATIVE_REGULATION_OF_EPITHELIAL_CELL_APOPTOTIC_PROCESS
GO_bp	GO_REGULATION_OF_CELL_DIFFERENTIATION	IMMUNITY	2	1483	13	0.00011641	0.00516393	IL23R:RORA:CYLD:INPP5D:PDGFB:FNIP1:IL3:CSF2:IRF1:IL5:IL13:IL4:IL12B	http://www.broadinstitute.org/gsea/msigdb/cards/GO_REGULATION_OF_CELL_DIFFERENTIATION
GO_bp	GO_CELL_ACTIVATION	IMMUNITY	2	564	8	0.000123694	0.00543273	IL10:RORA:FNIP1:CSF2:IRF1:IL13:IL4:IL12B	http://www.broadinstitute.org/gsea/msigdb/cards/GO_CELL_ACTIVATION
GO_bp	GO_REGULATION_OF_INTERFERON_GAMMA_PRODUCTION	IMMUNITY	2	95	4	0.000125038	0.00543791	IL23R:IL12RB2:IL10:IL12B	http://www.broadinstitute.org/gsea/msigdb/cards/GO_REGULATION_OF_INTERFERON_GAMMA_PRODUCTION
GO_bp	GO_REGULATION_OF_INFLAMMATORY_RESPONSE	IMMUNITY	2	293	6	0.000132588	0.00567544	IL10:RORA:NOD2:PHB:IL4:IL12B	http://www.broadinstitute.org/gsea/msigdb/cards/GO_REGULATION_OF_INFLAMMATORY_RESPONSE
GO_bp	GO_REGULATION_OF_IMMUNE_EFFECTOR_PROCESS	IMMUNITY	2	423	7	0.000133058	0.00567544	IL23R:IL10:PHB:IL5:IL13:IL4:IL12B	http://www.broadinstitute.org/gsea/msigdb/cards/GO_REGULATION_OF_IMMUNE_EFFECTOR_PROCESS
GO_bp	GO_POSITIVE_REGULATION_OF_B_CELL_PROLIFERATION	IMMUNITY	2	37	3	0.000134846	0.00569693	IL5:IL13:IL4	http://www.broadinstitute.org/gsea/msigdb/cards/GO_POSITIVE_REGULATION_OF_B_CELL_PROLIFERATION
GO_bp	GO_POSITIVE_REGULATION_OF_DNA_METABOLIC_PROCESS	IMMUNITY	2	185	5	0.000139096	0.00582102	PDGFB:IL3:CSF2:RAD50:IL4	http://www.broadinstitute.org/gsea/msigdb/cards/GO_POSITIVE_REGULATION_OF_DNA_METABOLIC_PROCESS
GO_bp	GO_NEGATIVE_REGULATION_OF_EXTRINSIC_APOPTOTIC_SIGNALING_PATHWAY	IMMUNITY	2	98	4	0.000141034	0.00584696	IL19:CSF2:IL4:GFRAL	http://www.broadinstitute.org/gsea/msigdb/cards/GO_NEGATIVE_REGULATION_OF_EXTRINSIC_APOPTOTIC_SIGNALING_PATHWAY
GO_bp	GO_REGULATION_OF_CD4_POSITIVE_ALPHA_BETA_T_CELL_ACTIVATION	IMMUNITY	2	38	3	0.000146126	0.00596948	IL23R:IL4:IL12B	http://www.broadinstitute.org/gsea/msigdb/cards/GO_REGULATION_OF_CD4_POSITIVE_ALPHA_BETA_T_CELL_ACTIVATION
GO_bp	GO_NEGATIVE_REGULATION_OF_INFLAMMATORY_RESPONSE	IMMUNITY	2	99	4	0.00014668	0.00596948	IL10:RORA:IL4:IL12B	http://www.broadinstitute.org/gsea/msigdb/cards/GO_NEGATIVE_REGULATION_OF_INFLAMMATORY_RESPONSE
GO_bp	GO_NEGATIVE_REGULATION_OF_HOMOTYPIC_CELL_CELL_ADHESION	IMMUNITY	2	100	4	0.000152489	0.00609405	IL10:CYLD:IRF1:IL4	http://www.broadinstitute.org/gsea/msigdb/cards/GO_NEGATIVE_REGULATION_OF_HOMOTYPIC_CELL_CELL_ADHESION
GO_bp	GO_REGULATION_OF_PRODUCTION_OF_MOLECULAR_MEDIATOR_OF_IMMUNE_RESPONSE	IMMUNITY	2	100	4	0.000152489	0.00609405	IL10:IL5:IL13:IL4	http://www.broadinstitute.org/gsea/msigdb/cards/GO_REGULATION_OF_PRODUCTION_OF_MOLECULAR_MEDIATOR_OF_IMMUNE_RESPONSE
GO_bp	GO_REGULATION_OF_ACTIVATED_T_CELL_PROLIFERATION	IMMUNITY	2	39	3	0.000158002	0.00625802	IL23R:IL4:IL12B	http://www.broadinstitute.org/gsea/msigdb/cards/GO_REGULATION_OF_ACTIVATED_T_CELL_PROLIFERATION
GO_bp	GO_REGULATION_OF_DEFENSE_RESPONSE	IMMUNITY	2	755	9	0.000167758	0.00658562	IL23R:IL10:RORA:NOD2:CYLD:PHB:IRF1:IL4:IL12B	http://www.broadinstitute.org/gsea/msigdb/cards/GO_REGULATION_OF_DEFENSE_RESPONSE
GO_bp	GO_NEGATIVE_REGULATION_OF_LYMPHOCYTE_DIFFERENTIATION	IMMUNITY	2	40	3	0.000170489	0.0066341	CYLD:IRF1:IL4	http://www.broadinstitute.org/gsea/msigdb/cards/GO_NEGATIVE_REGULATION_OF_LYMPHOCYTE_DIFFERENTIATION
GO_bp	GO_REGULATION_OF_ENDOTHELIAL_CELL_APOPTOTIC_PROCESS	IMMUNITY	2	42	3	0.000197346	0.00761241	IL10:IL13:IL4	http://www.broadinstitute.org/gsea/msigdb/cards/GO_REGULATION_OF_ENDOTHELIAL_CELL_APOPTOTIC_PROCESS
GO_bp	GO_REGULATION_OF_LYMPHOCYTE_MEDIATED_IMMUNITY	IMMUNITY	2	114	4	0.00025238	0.00965135	IL23R:IL10:IL4:IL12B	http://www.broadinstitute.org/gsea/msigdb/cards/GO_REGULATION_OF_LYMPHOCYTE_MEDIATED_IMMUNITY
GO_bp	GO_REGULATION_OF_ALPHA_BETA_T_CELL_DIFFERENTIATION	IMMUNITY	2	46	3	0.000258973	0.00981883	IL23R:IL4:IL12B	http://www.broadinstitute.org/gsea/msigdb/cards/GO_REGULATION_OF_ALPHA_BETA_T_CELL_DIFFERENTIATION
GO_bp	GO_POSITIVE_REGULATION_OF_HOMEOSTATIC_PROCESS	IMMUNITY	2	214	5	0.000273663	0.0102879	INPP5D:HNF4A:SLC22A5:RAD50:IL13	http://www.broadinstitute.org/gsea/msigdb/cards/GO_POSITIVE_REGULATION_OF_HOMEOSTATIC_PROCESS
GO_bp	GO_REGULATION_OF_DNA_METABOLIC_PROCESS	IMMUNITY	2	339	6	0.000291504	0.0108566	IL10:PDGFB:IL3:CSF2:RAD50:IL4	http://www.broadinstitute.org/gsea/msigdb/cards/GO_REGULATION_OF_DNA_METABOLIC_PROCESS
GO_bp	GO_REGULATION_OF_NF_KAPPAB_IMPORT_INTO_NUCLEUS	IMMUNITY	2	48	3	0.000293952	0.0108566	IL10:CYLD:IL12B	http://www.broadinstitute.org/gsea/msigdb/cards/GO_REGULATION_OF_NF_KAPPAB_IMPORT_INTO_NUCLEUS
GO_bp	GO_LYMPHOCYTE_ACTIVATION	IMMUNITY	2	340	6	0.000296133	0.0108566	IL10:RORA:FNIP1:IRF1:IL4:IL12B	http://www.broadinstitute.org/gsea/msigdb/cards/GO_LYMPHOCYTE_ACTIVATION
GO_bp	GO_NEGATIVE_REGULATION_OF_IMMUNE_RESPONSE	IMMUNITY	2	120	4	0.000307011	0.0111631	IL10:INPP5D:IL4:IL12B	http://www.broadinstitute.org/gsea/msigdb/cards/GO_NEGATIVE_REGULATION_OF_IMMUNE_RESPONSE
GO_bp	GO_ADAPTIVE_IMMUNE_RESPONSE_BASED_ON_SOMATIC_RECOMBINATION_OF_IMMUNE_RECEPTORS_BUILT_FROM_IMMUNOGLOBULIN_SUPERFAMILY_DOMAINS	IMMUNITY	2	122	4	0.00032697	0.0117922	RORA:INPP5D:IL4:IL12B	http://www.broadinstitute.org/gsea/msigdb/cards/GO_ADAPTIVE_IMMUNE_RESPONSE_BASED_ON_SOMATIC_RECOMBINATION_OF_IMMUNE_RECEPTORS_BUILT_FROM_IMMUNOGLOBULIN_SUPERFAMILY_DOMAINS
GO_bp	GO_NEGATIVE_REGULATION_OF_I_KAPPAB_KINASE_NF_KAPPAB_SIGNALING	IMMUNITY	2	50	3	0.000331845	0.0118715	IL10:RORA:CYLD	http://www.broadinstitute.org/gsea/msigdb/cards/GO_NEGATIVE_REGULATION_OF_I_KAPPAB_KINASE_NF_KAPPAB_SIGNALING
GO_bp	GO_T_CELL_DIFFERENTIATION	IMMUNITY	2	123	4	0.000337291	0.0119698	RORA:IRF1:IL4:IL12B	http://www.broadinstitute.org/gsea/msigdb/cards/GO_T_CELL_DIFFERENTIATION
GO_bp	GO_RESPONSE_TO_BACTERIUM	IMMUNITY	2	502	7	0.000378022	0.013268	IL23R:IL12RB2:IL10:NOD2:CSF2:IL13:IL12B	http://www.broadinstitute.org/gsea/msigdb/cards/GO_RESPONSE_TO_BACTERIUM
GO_bp	GO_REGULATION_OF_CHRONIC_INFLAMMATORY_RESPONSE	IMMUNITY	2	11	2	0.000386513	0.013268	IL10:IL4	http://www.broadinstitute.org/gsea/msigdb/cards/GO_REGULATION_OF_CHRONIC_INFLAMMATORY_RESPONSE
GO_bp	GO_POSITIVE_REGULATION_OF_CELL_FATE_COMMITMENT	IMMUNITY	2	11	2	0.000386513	0.013268	IL23R:IL12B	http://www.broadinstitute.org/gsea/msigdb/cards/GO_POSITIVE_REGULATION_OF_CELL_FATE_COMMITMENT
GO_bp	GO_REGULATION_OF_CHOLESTEROL_HOMEOSTASIS	IMMUNITY	2	11	2	0.000386513	0.013268	RORA:HNF4A	http://www.broadinstitute.org/gsea/msigdb/cards/GO_REGULATION_OF_CHOLESTEROL_HOMEOSTASIS
GO_bp	GO_REGULATION_OF_I_KAPPAB_KINASE_NF_KAPPAB_SIGNALING	IMMUNITY	2	231	5	0.000388828	0.013268	IL10:RORA:NOD2:CYLD:IL12B	http://www.broadinstitute.org/gsea/msigdb/cards/GO_REGULATION_OF_I_KAPPAB_KINASE_NF_KAPPAB_SIGNALING
GO_bp	GO_NEGATIVE_REGULATION_OF_HEMOPOIESIS	IMMUNITY	2	128	4	0.000392427	0.0132886	CYLD:INPP5D:IRF1:IL4	http://www.broadinstitute.org/gsea/msigdb/cards/GO_NEGATIVE_REGULATION_OF_HEMOPOIESIS
GO_bp	GO_RESPONSE_TO_ALCOHOL	IMMUNITY	2	360	6	0.000401535	0.013494	IL10:RORA:ADCY7:PDGFB:IL13:IL4	http://www.broadinstitute.org/gsea/msigdb/cards/GO_RESPONSE_TO_ALCOHOL
GO_bp	GO_REGULATION_OF_SEQUENCE_SPECIFIC_DNA_BINDING_TRANSCRIPTION_FACTOR_ACTIVITY	IMMUNITY	2	361	6	0.000407486	0.013591	IL10:NOD2:CYLD:HNF4A:IL5:IL4	http://www.broadinstitute.org/gsea/msigdb/cards/GO_REGULATION_OF_SEQUENCE_SPECIFIC_DNA_BINDING_TRANSCRIPTION_FACTOR_ACTIVITY
GO_bp	GO_REGULATION_OF_CELL_DEATH	IMMUNITY	2	1463	12	0.000415814	0.0137653	IL10:IL19:NOD2:CYLD:PHB:INPP5D:FNIP1:CSF2:IL13:IL4:IL12B:GFRAL	http://www.broadinstitute.org/gsea/msigdb/cards/GO_REGULATION_OF_CELL_DEATH
GO_bp	GO_NEGATIVE_REGULATION_OF_GROWTH	IMMUNITY	2	235	5	0.000420572	0.0138197	IL10:NKD1:PHB:HNF4A:IL12B	http://www.broadinstitute.org/gsea/msigdb/cards/GO_NEGATIVE_REGULATION_OF_GROWTH
GO_bp	GO_RESPONSE_TO_BIOTIC_STIMULUS	IMMUNITY	2	860	9	0.00043933	0.0143299	IL23R:IL12RB2:IL10:NOD2:CSF2:IRF1:IL13:IL4:IL12B	http://www.broadinstitute.org/gsea/msigdb/cards/GO_RESPONSE_TO_BIOTIC_STIMULUS
GO_bp	GO_NEGATIVE_REGULATION_OF_IMMUNE_SYSTEM_PROCESS	IMMUNITY	2	368	6	0.000451108	0.0146067	IL10:CYLD:INPP5D:IRF1:IL4:IL12B	http://www.broadinstitute.org/gsea/msigdb/cards/GO_NEGATIVE_REGULATION_OF_IMMUNE_SYSTEM_PROCESS
GO_bp	GO_NEGATIVE_REGULATION_OF_NITRIC_OXIDE_METABOLIC_PROCESS	IMMUNITY	2	12	2	0.000463015	0.0147765	IL10:IL4	http://www.broadinstitute.org/gsea/msigdb/cards/GO_NEGATIVE_REGULATION_OF_NITRIC_OXIDE_METABOLIC_PROCESS
GO_bp	GO_MICROGLIAL_CELL_ACTIVATION	IMMUNITY	2	12	2	0.000463015	0.0147765	IL13:IL4	http://www.broadinstitute.org/gsea/msigdb/cards/GO_MICROGLIAL_CELL_ACTIVATION
GO_bp	GO_REGULATION_OF_DNA_RECOMBINATION	IMMUNITY	2	57	3	0.000488852	0.0154896	IL10:RAD50:IL4	http://www.broadinstitute.org/gsea/msigdb/cards/GO_REGULATION_OF_DNA_RECOMBINATION
GO_bp	GO_NEGATIVE_REGULATION_OF_CELL_CELL_ADHESION	IMMUNITY	2	136	4	0.00049363	0.0155301	IL10:CYLD:IRF1:IL4	http://www.broadinstitute.org/gsea/msigdb/cards/GO_NEGATIVE_REGULATION_OF_CELL_CELL_ADHESION
GO_bp	GO_POSITIVE_REGULATION_OF_CYTOKINE_BIOSYNTHETIC_PROCESS	IMMUNITY	2	58	3	0.000514538	0.0160739	IRF1:IL4:IL12B	http://www.broadinstitute.org/gsea/msigdb/cards/GO_POSITIVE_REGULATION_OF_CYTOKINE_BIOSYNTHETIC_PROCESS
GO_bp	GO_REGULATION_OF_EPITHELIAL_CELL_APOPTOTIC_PROCESS	IMMUNITY	2	59	3	0.000541074	0.0165972	IL10:IL13:IL4	http://www.broadinstitute.org/gsea/msigdb/cards/GO_REGULATION_OF_EPITHELIAL_CELL_APOPTOTIC_PROCESS
GO_bp	GO_POSITIVE_REGULATION_OF_MAST_CELL_ACTIVATION_INVOLVED_IN_IMMUNE_RESPONSE	IMMUNITY	2	13	2	0.000546255	0.0165972	IL13:IL4	http://www.broadinstitute.org/gsea/msigdb/cards/GO_POSITIVE_REGULATION_OF_MAST_CELL_ACTIVATION_INVOLVED_IN_IMMUNE_RESPONSE
GO_bp	GO_CARNITINE_METABOLIC_PROCESS	IMMUNITY	2	13	2	0.000546255	0.0165972	SLC22A4:SLC22A5	http://www.broadinstitute.org/gsea/msigdb/cards/GO_CARNITINE_METABOLIC_PROCESS
GO_bp	GO_REGULATION_OF_MHC_CLASS_II_BIOSYNTHETIC_PROCESS	IMMUNITY	2	13	2	0.000546255	0.0165972	IL10:IL4	http://www.broadinstitute.org/gsea/msigdb/cards/GO_REGULATION_OF_MHC_CLASS_II_BIOSYNTHETIC_PROCESS
GO_bp	GO_T_CELL_ACTIVATION_INVOLVED_IN_IMMUNE_RESPONSE	IMMUNITY	2	60	3	0.000568471	0.0171547	RORA:IL4:IL12B	http://www.broadinstitute.org/gsea/msigdb/cards/GO_T_CELL_ACTIVATION_INVOLVED_IN_IMMUNE_RESPONSE
GO_bp	GO_NEGATIVE_REGULATION_OF_DEFENSE_RESPONSE	IMMUNITY	2	143	4	0.000596371	0.017875	IL10:RORA:IL4:IL12B	http://www.broadinstitute.org/gsea/msigdb/cards/GO_NEGATIVE_REGULATION_OF_DEFENSE_RESPONSE
GO_bp	GO_AMINO_ACID_BETAINE_TRANSPORT	IMMUNITY	2	14	2	0.000636197	0.0186899	SLC22A4:SLC22A5	http://www.broadinstitute.org/gsea/msigdb/cards/GO_AMINO_ACID_BETAINE_TRANSPORT
GO_bp	GO_REGULATION_OF_PODOSOME_ASSEMBLY	IMMUNITY	2	14	2	0.000636197	0.0186899	CSF2:IL5	http://www.broadinstitute.org/gsea/msigdb/cards/GO_REGULATION_OF_PODOSOME_ASSEMBLY
GO_bp	GO_REGULATION_OF_PROTON_TRANSPORT	IMMUNITY	2	14	2	0.000636197	0.0186899	IL13:IL4	http://www.broadinstitute.org/gsea/msigdb/cards/GO_REGULATION_OF_PROTON_TRANSPORT
GO_bp	GO_POSITIVE_REGULATION_OF_PRODUCTION_OF_MOLECULAR_MEDIATOR_OF_IMMUNE_RESPONSE	IMMUNITY	2	64	3	0.000686895	0.0200465	IL5:IL13:IL4	http://www.broadinstitute.org/gsea/msigdb/cards/GO_POSITIVE_REGULATION_OF_PRODUCTION_OF_MOLECULAR_MEDIATOR_OF_IMMUNE_RESPONSE
GO_bp	GO_POSITIVE_REGULATION_OF_INTERFERON_GAMMA_PRODUCTION	IMMUNITY	2	65	3	0.000718766	0.0205682	IL23R:IL12RB2:IL12B	http://www.broadinstitute.org/gsea/msigdb/cards/GO_POSITIVE_REGULATION_OF_INTERFERON_GAMMA_PRODUCTION
GO_bp	GO_POSITIVE_REGULATION_OF_T_HELPER_1_TYPE_IMMUNE_RESPONSE	IMMUNITY	2	15	2	0.000732807	0.0205682	IL23R:IL12B	http://www.broadinstitute.org/gsea/msigdb/cards/GO_POSITIVE_REGULATION_OF_T_HELPER_1_TYPE_IMMUNE_RESPONSE
GO_bp	GO_INTERFERON_GAMMA_PRODUCTION	IMMUNITY	2	15	2	0.000732807	0.0205682	IL12RB2:IL12B	http://www.broadinstitute.org/gsea/msigdb/cards/GO_INTERFERON_GAMMA_PRODUCTION
GO_bp	GO_REGULATION_OF_GRANULOCYTE_MACROPHAGE_COLONY_STIMULATING_FACTOR_PRODUCTION	IMMUNITY	2	15	2	0.000732807	0.0205682	IL23R:IL12B	http://www.broadinstitute.org/gsea/msigdb/cards/GO_REGULATION_OF_GRANULOCYTE_MACROPHAGE_COLONY_STIMULATING_FACTOR_PRODUCTION
GO_bp	GO_NEGATIVE_REGULATION_OF_B_CELL_PROLIFERATION	IMMUNITY	2	15	2	0.000732807	0.0205682	IL10:INPP5D	http://www.broadinstitute.org/gsea/msigdb/cards/GO_NEGATIVE_REGULATION_OF_B_CELL_PROLIFERATION
GO_bp	GO_INTRACELLULAR_SIGNAL_TRANSDUCTION	IMMUNITY	2	1559	12	0.000736493	0.0205682	ADCY7:NOD2:CYLD:INPP5D:PDGFB:HINT1:RAPGEF6:FNIP1:IL3:CSF2:IL5:GFRAL	http://www.broadinstitute.org/gsea/msigdb/cards/GO_INTRACELLULAR_SIGNAL_TRANSDUCTION
GO_bp	GO_REGULATION_OF_RESPONSE_TO_EXTERNAL_STIMULUS	IMMUNITY	2	924	9	0.000737226	0.0205682	IL23R:IL10:RORA:NOD2:PHB:SAG:PDGFB:IL4:IL12B	http://www.broadinstitute.org/gsea/msigdb/cards/GO_REGULATION_OF_RESPONSE_TO_EXTERNAL_STIMULUS
GO_bp	GO_POSITIVE_REGULATION_OF_BIOSYNTHETIC_PROCESS	IMMUNITY	2	1795	13	0.000753944	0.0209031	IL10:RORA:ADCY7:NOD2:PHB:HNF4A:PDGFB:IL3:CSF2:IRF1:IL5:IL4:IL12B	http://www.broadinstitute.org/gsea/msigdb/cards/GO_POSITIVE_REGULATION_OF_BIOSYNTHETIC_PROCESS
GO_bp	GO_NEGATIVE_REGULATION_OF_RESPONSE_TO_EXTERNAL_STIMULUS	IMMUNITY	2	272	5	0.000815351	0.0220757	IL10:RORA:PDGFB:IL4:IL12B	http://www.broadinstitute.org/gsea/msigdb/cards/GO_NEGATIVE_REGULATION_OF_RESPONSE_TO_EXTERNAL_STIMULUS
GO_bp	GO_REGULATION_OF_GRANULOCYTE_DIFFERENTIATION	IMMUNITY	2	16	2	0.000836048	0.0220757	INPP5D:IL5	http://www.broadinstitute.org/gsea/msigdb/cards/GO_REGULATION_OF_GRANULOCYTE_DIFFERENTIATION
GO_bp	GO_POSITIVE_REGULATION_OF_MAST_CELL_ACTIVATION	IMMUNITY	2	16	2	0.000836048	0.0220757	IL13:IL4	http://www.broadinstitute.org/gsea/msigdb/cards/GO_POSITIVE_REGULATION_OF_MAST_CELL_ACTIVATION
GO_bp	GO_NEGATIVE_REGULATION_OF_INTERLEUKIN_10_PRODUCTION	IMMUNITY	2	16	2	0.000836048	0.0220757	IL23R:IL12B	http://www.broadinstitute.org/gsea/msigdb/cards/GO_NEGATIVE_REGULATION_OF_INTERLEUKIN_10_PRODUCTION
GO_bp	GO_MODULATION_OF_GROWTH_OF_SYMBIONT_INVOLVED_IN_INTERACTION_WITH_HOST	IMMUNITY	2	16	2	0.000836048	0.0220757	IL10:IL12B	http://www.broadinstitute.org/gsea/msigdb/cards/GO_MODULATION_OF_GROWTH_OF_SYMBIONT_INVOLVED_IN_INTERACTION_WITH_HOST
GO_bp	GO_REGULATION_OF_TYROSINE_PHOSPHORYLATION_OF_STAT1_PROTEIN	IMMUNITY	2	16	2	0.000836048	0.0220757	IL23R:IL12B	http://www.broadinstitute.org/gsea/msigdb/cards/GO_REGULATION_OF_TYROSINE_PHOSPHORYLATION_OF_STAT1_PROTEIN
GO_bp	GO_NEGATIVE_REGULATION_OF_REACTIVE_OXYGEN_SPECIES_BIOSYNTHETIC_PROCESS	IMMUNITY	2	16	2	0.000836048	0.0220757	IL10:IL4	http://www.broadinstitute.org/gsea/msigdb/cards/GO_NEGATIVE_REGULATION_OF_REACTIVE_OXYGEN_SPECIES_BIOSYNTHETIC_PROCESS
GO_bp	GO_POSITIVE_REGULATION_OF_T_CELL_MEDIATED_CYTOTOXICITY	IMMUNITY	2	16	2	0.000836048	0.0220757	IL23R:IL12B	http://www.broadinstitute.org/gsea/msigdb/cards/GO_POSITIVE_REGULATION_OF_T_CELL_MEDIATED_CYTOTOXICITY
GO_bp	GO_POSITIVE_REGULATION_OF_LYMPHOCYTE_MEDIATED_IMMUNITY	IMMUNITY	2	69	3	0.000855637	0.0224592	IL23R:IL4:IL12B	http://www.broadinstitute.org/gsea/msigdb/cards/GO_POSITIVE_REGULATION_OF_LYMPHOCYTE_MEDIATED_IMMUNITY
GO_bp	GO_NEGATIVE_REGULATION_OF_NUCLEOCYTOPLASMIC_TRANSPORT	IMMUNITY	2	71	3	0.000929853	0.0242637	IL10:CYLD:HNF4A	http://www.broadinstitute.org/gsea/msigdb/cards/GO_NEGATIVE_REGULATION_OF_NUCLEOCYTOPLASMIC_TRANSPORT
GO_bp	GO_CYTOKINE_PRODUCTION_INVOLVED_IN_IMMUNE_RESPONSE	IMMUNITY	2	17	2	0.000945887	0.0245377	NOD2:IL4	http://www.broadinstitute.org/gsea/msigdb/cards/GO_CYTOKINE_PRODUCTION_INVOLVED_IN_IMMUNE_RESPONSE
GO_bp	GO_POSITIVE_REGULATION_OF_ADAPTIVE_IMMUNE_RESPONSE	IMMUNITY	2	73	3	0.00100803	0.025825	IL23R:IL4:IL12B	http://www.broadinstitute.org/gsea/msigdb/cards/GO_POSITIVE_REGULATION_OF_ADAPTIVE_IMMUNE_RESPONSE
GO_bp	GO_POSITIVE_REGULATION_OF_T_HELPER_CELL_DIFFERENTIATION	IMMUNITY	2	18	2	0.00106229	0.025825	IL23R:IL12B	http://www.broadinstitute.org/gsea/msigdb/cards/GO_POSITIVE_REGULATION_OF_T_HELPER_CELL_DIFFERENTIATION
GO_bp	GO_REGULATION_OF_INFLAMMATORY_RESPONSE_TO_ANTIGENIC_STIMULUS	IMMUNITY	2	18	2	0.00106229	0.025825	IL10:IL12B	http://www.broadinstitute.org/gsea/msigdb/cards/GO_REGULATION_OF_INFLAMMATORY_RESPONSE_TO_ANTIGENIC_STIMULUS
GO_bp	GO_REGULATION_OF_B_CELL_APOPTOTIC_PROCESS	IMMUNITY	2	18	2	0.00106229	0.025825	IL10:FNIP1	http://www.broadinstitute.org/gsea/msigdb/cards/GO_REGULATION_OF_B_CELL_APOPTOTIC_PROCESS
GO_bp	GO_NEGATIVE_REGULATION_OF_NF_KAPPAB_IMPORT_INTO_NUCLEUS	IMMUNITY	2	18	2	0.00106229	0.025825	IL10:CYLD	http://www.broadinstitute.org/gsea/msigdb/cards/GO_NEGATIVE_REGULATION_OF_NF_KAPPAB_IMPORT_INTO_NUCLEUS
GO_bp	GO_NEGATIVE_REGULATION_OF_CELL_KILLING	IMMUNITY	2	18	2	0.00106229	0.025825	IL13:IL4	http://www.broadinstitute.org/gsea/msigdb/cards/GO_NEGATIVE_REGULATION_OF_CELL_KILLING
GO_bp	GO_QUATERNARY_AMMONIUM_GROUP_TRANSPORT	IMMUNITY	2	18	2	0.00106229	0.025825	SLC22A4:SLC22A5	http://www.broadinstitute.org/gsea/msigdb/cards/GO_QUATERNARY_AMMONIUM_GROUP_TRANSPORT
GO_bp	GO_POSITIVE_REGULATION_OF_NATURAL_KILLER_CELL_ACTIVATION	IMMUNITY	2	18	2	0.00106229	0.025825	IL23R:IL12B	http://www.broadinstitute.org/gsea/msigdb/cards/GO_POSITIVE_REGULATION_OF_NATURAL_KILLER_CELL_ACTIVATION
GO_bp	GO_POSITIVE_REGULATION_OF_LEUKOCYTE_DEGRANULATION	IMMUNITY	2	18	2	0.00106229	0.025825	IL13:IL4	http://www.broadinstitute.org/gsea/msigdb/cards/GO_POSITIVE_REGULATION_OF_LEUKOCYTE_DEGRANULATION
GO_bp	GO_AMINO_ACID_BETAINE_METABOLIC_PROCESS	IMMUNITY	2	18	2	0.00106229	0.025825	SLC22A4:SLC22A5	http://www.broadinstitute.org/gsea/msigdb/cards/GO_AMINO_ACID_BETAINE_METABOLIC_PROCESS
GO_bp	GO_POSITIVE_REGULATION_OF_MYELOID_LEUKOCYTE_MEDIATED_IMMUNITY	IMMUNITY	2	18	2	0.00106229	0.025825	IL13:IL4	http://www.broadinstitute.org/gsea/msigdb/cards/GO_POSITIVE_REGULATION_OF_MYELOID_LEUKOCYTE_MEDIATED_IMMUNITY
GO_bp	GO_NEGATIVE_REGULATION_OF_INTRACELLULAR_SIGNAL_TRANSDUCTION	IMMUNITY	2	434	6	0.00106706	0.025825	IL10:RORA:CYLD:PHB:HNF4A:FNIP1	http://www.broadinstitute.org/gsea/msigdb/cards/GO_NEGATIVE_REGULATION_OF_INTRACELLULAR_SIGNAL_TRANSDUCTION
GO_bp	GO_NEGATIVE_REGULATION_OF_MULTICELLULAR_ORGANISMAL_PROCESS	IMMUNITY	2	974	9	0.00107119	0.025825	IL23R:IL10:CYLD:INPP5D:PDGFB:IRF1:IL13:IL4:IL12B	http://www.broadinstitute.org/gsea/msigdb/cards/GO_NEGATIVE_REGULATION_OF_MULTICELLULAR_ORGANISMAL_PROCESS
GO_bp	GO_NEGATIVE_REGULATION_OF_CELL_DIFFERENTIATION	IMMUNITY	2	604	7	0.00112691	0.0270215	RORA:CYLD:INPP5D:PDGFB:IRF1:IL13:IL4	http://www.broadinstitute.org/gsea/msigdb/cards/GO_NEGATIVE_REGULATION_OF_CELL_DIFFERENTIATION
GO_bp	GO_T_HELPER_1_TYPE_IMMUNE_RESPONSE	IMMUNITY	2	19	2	0.00118521	0.0282667	IL4:IL12B	http://www.broadinstitute.org/gsea/msigdb/cards/GO_T_HELPER_1_TYPE_IMMUNE_RESPONSE
GO_bp	GO_REGULATION_OF_HOMEOSTATIC_PROCESS	IMMUNITY	2	445	6	0.00121342	0.0287847	RORA:INPP5D:HNF4A:SLC22A5:RAD50:IL13	http://www.broadinstitute.org/gsea/msigdb/cards/GO_REGULATION_OF_HOMEOSTATIC_PROCESS
GO_bp	GO_NEGATIVE_REGULATION_OF_DEVELOPMENTAL_PROCESS	IMMUNITY	2	796	8	0.0012265	0.0289402	RORA:NKD1:CYLD:INPP5D:PDGFB:IRF1:IL13:IL4	http://www.broadinstitute.org/gsea/msigdb/cards/GO_NEGATIVE_REGULATION_OF_DEVELOPMENTAL_PROCESS
GO_bp	GO_CYTOKINE_MEDIATED_SIGNALING_PATHWAY	IMMUNITY	2	448	6	0.0012559	0.029477	IL23R:IL12RB2:IL3:IRF1:IL5:IL12B	http://www.broadinstitute.org/gsea/msigdb/cards/GO_CYTOKINE_MEDIATED_SIGNALING_PATHWAY
GO_bp	GO_REGULATION_OF_LEUKOCYTE_APOPTOTIC_PROCESS	IMMUNITY	2	79	3	0.00126716	0.0295849	IL10:NOD2:FNIP1	http://www.broadinstitute.org/gsea/msigdb/cards/GO_REGULATION_OF_LEUKOCYTE_APOPTOTIC_PROCESS
GO_bp	GO_REGULATION_OF_CELL_ADHESION	IMMUNITY	2	620	7	0.00131063	0.0300604	IL23R:IL10:NOD2:CYLD:IRF1:IL4:IL12B	http://www.broadinstitute.org/gsea/msigdb/cards/GO_REGULATION_OF_CELL_ADHESION
GO_bp	GO_POSITIVE_REGULATION_OF_LYMPHOCYTE_APOPTOTIC_PROCESS	IMMUNITY	2	20	2	0.00131463	0.0300604	IL10:FNIP1	http://www.broadinstitute.org/gsea/msigdb/cards/GO_POSITIVE_REGULATION_OF_LYMPHOCYTE_APOPTOTIC_PROCESS
GO_bp	GO_ORGANIC_CATION_TRANSPORT	IMMUNITY	2	20	2	0.00131463	0.0300604	SLC22A4:SLC22A5	http://www.broadinstitute.org/gsea/msigdb/cards/GO_ORGANIC_CATION_TRANSPORT
GO_bp	GO_MYELOID_DENDRITIC_CELL_DIFFERENTIATION	IMMUNITY	2	20	2	0.00131463	0.0300604	CSF2:IL4	http://www.broadinstitute.org/gsea/msigdb/cards/GO_MYELOID_DENDRITIC_CELL_DIFFERENTIATION
GO_bp	GO_CELLULAR_RESPONSE_TO_LIPID	IMMUNITY	2	456	6	0.00137475	0.0312739	IL10:RORA:PHB:HNF4A:CSF2:IL12B	http://www.broadinstitute.org/gsea/msigdb/cards/GO_CELLULAR_RESPONSE_TO_LIPID
GO_bp	GO_POSITIVE_REGULATION_OF_CELL_DIFFERENTIATION	IMMUNITY	2	818	8	0.00145928	0.0329025	IL23R:INPP5D:IL3:CSF2:IL5:IL13:IL4:IL12B	http://www.broadinstitute.org/gsea/msigdb/cards/GO_POSITIVE_REGULATION_OF_CELL_DIFFERENTIATION
GO_bp	GO_EMBRYONIC_PLACENTA_DEVELOPMENT	IMMUNITY	2	83	3	0.00146118	0.0329025	IL10:PDGFB:CSF2	http://www.broadinstitute.org/gsea/msigdb/cards/GO_EMBRYONIC_PLACENTA_DEVELOPMENT
GO_bp	GO_REGULATION_OF_PROTEIN_IMPORT	IMMUNITY	2	183	4	0.00149146	0.0334148	IL10:CYLD:HNF4A:IL12B	http://www.broadinstitute.org/gsea/msigdb/cards/GO_REGULATION_OF_PROTEIN_IMPORT
GO_bp	GO_NEGATIVE_REGULATION_OF_CELL_PROLIFERATION	IMMUNITY	2	639	7	0.00155855	0.0347423	IL10:PHB:INPP5D:HNF4A:IRF1:IL4:IL12B	http://www.broadinstitute.org/gsea/msigdb/cards/GO_NEGATIVE_REGULATION_OF_CELL_PROLIFERATION
GO_bp	GO_REGULATION_OF_T_HELPER_1_TYPE_IMMUNE_RESPONSE	IMMUNITY	2	22	2	0.00159281	0.0351528	IL23R:IL12B	http://www.broadinstitute.org/gsea/msigdb/cards/GO_REGULATION_OF_T_HELPER_1_TYPE_IMMUNE_RESPONSE
GO_bp	GO_POSITIVE_REGULATION_OF_PROTEIN_AUTOPHOSPHORYLATION	IMMUNITY	2	22	2	0.00159281	0.0351528	PDGFB:RAD50	http://www.broadinstitute.org/gsea/msigdb/cards/GO_POSITIVE_REGULATION_OF_PROTEIN_AUTOPHOSPHORYLATION
GO_bp	GO_POSITIVE_REGULATION_OF_DNA_REPLICATION	IMMUNITY	2	86	3	0.00161828	0.0355382	PDGFB:IL3:CSF2	http://www.broadinstitute.org/gsea/msigdb/cards/GO_POSITIVE_REGULATION_OF_DNA_REPLICATION
GO_bp	GO_PHOSPHATE_CONTAINING_COMPOUND_METABOLIC_PROCESS	IMMUNITY	2	1961	13	0.00171076	0.0373838	IL12RB2:RORA:ADCY7:NOD2:ABI3:PHOSPHO1:INPP5D:PDGFB:HINT1:IL3:CSF2:IL5:RAD50	http://www.broadinstitute.org/gsea/msigdb/cards/GO_PHOSPHATE_CONTAINING_COMPOUND_METABOLIC_PROCESS
GO_bp	GO_REGULATION_OF_ALPHA_BETA_T_CELL_PROLIFERATION	IMMUNITY	2	23	2	0.0017415	0.0376844	IRF1:IL12B	http://www.broadinstitute.org/gsea/msigdb/cards/GO_REGULATION_OF_ALPHA_BETA_T_CELL_PROLIFERATION
GO_bp	GO_REGULATION_OF_T_CELL_MEDIATED_CYTOTOXICITY	IMMUNITY	2	23	2	0.0017415	0.0376844	IL23R:IL12B	http://www.broadinstitute.org/gsea/msigdb/cards/GO_REGULATION_OF_T_CELL_MEDIATED_CYTOTOXICITY
GO_bp	GO_B_CELL_DIFFERENTIATION	IMMUNITY	2	89	3	0.00178559	0.0384509	IL10:FNIP1:IL4	http://www.broadinstitute.org/gsea/msigdb/cards/GO_B_CELL_DIFFERENTIATION
GO_bp	GO_DEFENSE_RESPONSE_TO_OTHER_ORGANISM	IMMUNITY	2	482	6	0.00182137	0.039032	IL23R:IL10:NOD2:IRF1:IL4:IL12B	http://www.broadinstitute.org/gsea/msigdb/cards/GO_DEFENSE_RESPONSE_TO_OTHER_ORGANISM
GO_bp	GO_POSITIVE_REGULATION_OF_OSTEOCLAST_DIFFERENTIATION	IMMUNITY	2	24	2	0.00189655	0.0400623	IL23R:IL12B	http://www.broadinstitute.org/gsea/msigdb/cards/GO_POSITIVE_REGULATION_OF_OSTEOCLAST_DIFFERENTIATION
GO_bp	GO_AMMONIUM_TRANSMEMBRANE_TRANSPORT	IMMUNITY	2	24	2	0.00189655	0.0400623	SLC22A4:SLC22A5	http://www.broadinstitute.org/gsea/msigdb/cards/GO_AMMONIUM_TRANSMEMBRANE_TRANSPORT
GO_bp	GO_REGULATION_OF_ISOTYPE_SWITCHING	IMMUNITY	2	24	2	0.00189655	0.0400623	IL10:IL4	http://www.broadinstitute.org/gsea/msigdb/cards/GO_REGULATION_OF_ISOTYPE_SWITCHING
GO_bp	GO_NEGATIVE_REGULATION_OF_APOPTOTIC_SIGNALING_PATHWAY	IMMUNITY	2	199	4	0.00202598	0.0425937	IL19:CSF2:IL4:GFRAL	http://www.broadinstitute.org/gsea/msigdb/cards/GO_NEGATIVE_REGULATION_OF_APOPTOTIC_SIGNALING_PATHWAY
GO_bp	GO_NEGATIVE_REGULATION_OF_OSTEOCLAST_DIFFERENTIATION	IMMUNITY	2	25	2	0.00205792	0.0430609	INPP5D:IL4	http://www.broadinstitute.org/gsea/msigdb/cards/GO_NEGATIVE_REGULATION_OF_OSTEOCLAST_DIFFERENTIATION
GO_bp	GO_POSITIVE_REGULATION_OF_T_CELL_PROLIFERATION	IMMUNITY	2	94	3	0.00208774	0.0434799	IL23R:IL4:IL12B	http://www.broadinstitute.org/gsea/msigdb/cards/GO_POSITIVE_REGULATION_OF_T_CELL_PROLIFERATION
GO_bp	GO_NEGATIVE_REGULATION_OF_CELL_DEATH	IMMUNITY	2	867	8	0.0021052	0.0436387	IL10:IL19:NOD2:FNIP1:CSF2:IL13:IL4:GFRAL	http://www.broadinstitute.org/gsea/msigdb/cards/GO_NEGATIVE_REGULATION_OF_CELL_DEATH
GO_bp	GO_REGULATION_OF_TRANSCRIPTION_FACTOR_IMPORT_INTO_NUCLEUS	IMMUNITY	2	95	3	0.00215174	0.0441904	IL10:CYLD:IL12B	http://www.broadinstitute.org/gsea/msigdb/cards/GO_REGULATION_OF_TRANSCRIPTION_FACTOR_IMPORT_INTO_NUCLEUS
GO_bp	GO_NEGATIVE_REGULATION_OF_INTRACELLULAR_PROTEIN_TRANSPORT	IMMUNITY	2	95	3	0.00215174	0.0441904	IL10:CYLD:HNF4A	http://www.broadinstitute.org/gsea/msigdb/cards/GO_NEGATIVE_REGULATION_OF_INTRACELLULAR_PROTEIN_TRANSPORT
GO_bp	GO_REACTIVE_OXYGEN_SPECIES_METABOLIC_PROCESS	IMMUNITY	2	96	3	0.00221695	0.0450805	IL19:RORA:PDGFB	http://www.broadinstitute.org/gsea/msigdb/cards/GO_REACTIVE_OXYGEN_SPECIES_METABOLIC_PROCESS
GO_bp	GO_MYELOID_DENDRITIC_CELL_ACTIVATION	IMMUNITY	2	26	2	0.00222557	0.0450805	CSF2:IL4	http://www.broadinstitute.org/gsea/msigdb/cards/GO_MYELOID_DENDRITIC_CELL_ACTIVATION
GO_bp	GO_REGULATION_OF_CELL_FATE_COMMITMENT	IMMUNITY	2	26	2	0.00222557	0.0450805	IL23R:IL12B	http://www.broadinstitute.org/gsea/msigdb/cards/GO_REGULATION_OF_CELL_FATE_COMMITMENT
GO_bp	GO_LYMPHOCYTE_ACTIVATION_INVOLVED_IN_IMMUNE_RESPONSE	IMMUNITY	2	98	3	0.00235103	0.0470419	RORA:IL4:IL12B	http://www.broadinstitute.org/gsea/msigdb/cards/GO_LYMPHOCYTE_ACTIVATION_INVOLVED_IN_IMMUNE_RESPONSE
GO_bp	GO_MYELOID_LEUKOCYTE_ACTIVATION	IMMUNITY	2	98	3	0.00235103	0.0470419	CSF2:IL13:IL4	http://www.broadinstitute.org/gsea/msigdb/cards/GO_MYELOID_LEUKOCYTE_ACTIVATION
GO_bp	GO_RESPONSE_TO_EXTERNAL_STIMULUS	IMMUNITY	2	1783	12	0.00235422	0.0470419	IL23R:IL12RB2:IL10:NOD2:SAG:PDGFB:FNIP1:CSF2:IRF1:IL13:IL4:IL12B	http://www.broadinstitute.org/gsea/msigdb/cards/GO_RESPONSE_TO_EXTERNAL_STIMULUS
GO_bp	GO_POSITIVE_REGULATION_OF_CD4_POSITIVE_ALPHA_BETA_T_CELL_ACTIVATION	IMMUNITY	2	27	2	0.00239947	0.0475182	IL23R:IL12B	http://www.broadinstitute.org/gsea/msigdb/cards/GO_POSITIVE_REGULATION_OF_CD4_POSITIVE_ALPHA_BETA_T_CELL_ACTIVATION
GO_bp	GO_REGULATION_OF_NATURAL_KILLER_CELL_ACTIVATION	IMMUNITY	2	27	2	0.00239947	0.0475182	IL23R:IL12B	http://www.broadinstitute.org/gsea/msigdb/cards/GO_REGULATION_OF_NATURAL_KILLER_CELL_ACTIVATION
GO_bp	GO_POSITIVE_REGULATION_OF_PROTEIN_SECRETION	IMMUNITY	2	209	4	0.00242024	0.0477164	IL10:NOD2:IL5:IL13	http://www.broadinstitute.org/gsea/msigdb/cards/GO_POSITIVE_REGULATION_OF_PROTEIN_SECRETION
GO_bp	GO_REGULATION_OF_SMOOTH_MUSCLE_CELL_PROLIFERATION	IMMUNITY	2	100	3	0.00249005	0.0486601	PDGFB:IL13:IL12B	http://www.broadinstitute.org/gsea/msigdb/cards/GO_REGULATION_OF_SMOOTH_MUSCLE_CELL_PROLIFERATION
GO_bp	GO_REGULATION_OF_TUMOR_NECROSIS_FACTOR_SUPERFAMILY_CYTOKINE_PRODUCTION	IMMUNITY	2	100	3	0.00249005	0.0486601	IL10:NOD2:IL12B	http://www.broadinstitute.org/gsea/msigdb/cards/GO_REGULATION_OF_TUMOR_NECROSIS_FACTOR_SUPERFAMILY_CYTOKINE_PRODUCTION
GO_bp	GO_NEGATIVE_REGULATION_OF_CYTOKINE_BIOSYNTHETIC_PROCESS	IMMUNITY	2	28	2	0.0025796	0.0497526	IL10:INPP5D	http://www.broadinstitute.org/gsea/msigdb/cards/GO_NEGATIVE_REGULATION_OF_CYTOKINE_BIOSYNTHETIC_PROCESS
GO_bp	GO_POSITIVE_REGULATION_OF_LEUKOCYTE_APOPTOTIC_PROCESS	IMMUNITY	2	28	2	0.0025796	0.0497526	IL10:FNIP1	http://www.broadinstitute.org/gsea/msigdb/cards/GO_POSITIVE_REGULATION_OF_LEUKOCYTE_APOPTOTIC_PROCESS
GO_bp	GO_NUCLEOTIDE_BINDING_DOMAIN_LEUCINE_RICH_REPEAT_CONTAINING_RECEPTOR_SIGNALING_PATHWAY	IMMUNITY	2	28	2	0.0025796	0.0497526	NOD2:CYLD	http://www.broadinstitute.org/gsea/msigdb/cards/GO_NUCLEOTIDE_BINDING_DOMAIN_LEUCINE_RICH_REPEAT_CONTAINING_RECEPTOR_SIGNALING_PATHWAY
GO_mf	GO_GROWTH_FACTOR_RECEPTOR_BINDING	IMMUNITY	2	129	8	1.8997e-09	1.71163e-06	IL23R:IL10:PDGFB:IL3:CSF2:IL5:IL4:IL12B	http://www.broadinstitute.org/gsea/msigdb/cards/GO_GROWTH_FACTOR_RECEPTOR_BINDING
GO_mf	GO_CYTOKINE_ACTIVITY	IMMUNITY	2	219	8	1.19621e-07	5.38893e-05	IL10:IL19:IL3:CSF2:IL5:IL13:IL4:IL12B	http://www.broadinstitute.org/gsea/msigdb/cards/GO_CYTOKINE_ACTIVITY
GO_mf	GO_GROWTH_FACTOR_ACTIVITY	IMMUNITY	2	159	7	2.22957e-07	6.69614e-05	IL10:PDGFB:IL3:CSF2:IL5:IL4:IL12B	http://www.broadinstitute.org/gsea/msigdb/cards/GO_GROWTH_FACTOR_ACTIVITY
GO_mf	GO_CYTOKINE_RECEPTOR_BINDING	IMMUNITY	2	270	8	5.89736e-07	0.000132838	IL23R:IL10:IL3:CSF2:IL5:IL13:IL4:IL12B	http://www.broadinstitute.org/gsea/msigdb/cards/GO_CYTOKINE_RECEPTOR_BINDING
GO_mf	GO_GUANYL_NUCLEOTIDE_EXCHANGE_FACTOR_ACTIVITY	IMMUNITY	2	302	6	0.000156317	0.0281684	PDGFB:RAPGEF6:FNIP1:IL3:CSF2:IL5	http://www.broadinstitute.org/gsea/msigdb/cards/GO_GUANYL_NUCLEOTIDE_EXCHANGE_FACTOR_ACTIVITY
GO_bp	GO_POSITIVE_REGULATION_OF_STAT_CASCADE	IMMUNITY	3	73	10	1.91286e-09	8.48545e-06	IL23R:IFNG:IL26:STAT3:LIF:IL3:CSF2:IL12B:JAK2:NOTCH1	http://www.broadinstitute.org/gsea/msigdb/cards/GO_POSITIVE_REGULATION_OF_STAT_CASCADE
GO_bp	GO_REGULATION_OF_TYROSINE_PHOSPHORYLATION_OF_STAT_PROTEIN	IMMUNITY	3	68	8	2.79719e-07	0.000457286	IL23R:IFNG:STAT3:LIF:IL3:CSF2:IL12B:JAK2	http://www.broadinstitute.org/gsea/msigdb/cards/GO_REGULATION_OF_TYROSINE_PHOSPHORYLATION_OF_STAT_PROTEIN
GO_bp	GO_POSITIVE_REGULATION_OF_TYROSINE_PHOSPHORYLATION_OF_STAT5_PROTEIN	IMMUNITY	3	16	5	3.09256e-07	0.000457286	IL23R:IL3:CSF2:IL12B:JAK2	http://www.broadinstitute.org/gsea/msigdb/cards/GO_POSITIVE_REGULATION_OF_TYROSINE_PHOSPHORYLATION_OF_STAT5_PROTEIN
GO_bp	GO_REGULATION_OF_CELL_PROLIFERATION	IMMUNITY	3	1487	35	6.08354e-07	0.000674664	IL23R:IL12RB2:CD244:NR5A2:PLAU:ADK:ZMIZ1:LRRK2:IFNG:IL26:BRD7:CDH13:STAT5A:STAT3:BRCA1:IFT172:FOSL2:ZNF335:LIF:WDR6:GPX1:RHOA:MST1R:OSMR:IL3:CSF2:IL12B:PRDM1:LAMB1:CUL1:EZH2:JAK2:CD274:TNC:NOTCH1	http://www.broadinstitute.org/gsea/msigdb/cards/GO_REGULATION_OF_CELL_PROLIFERATION
GO_bp	GO_REGULATION_OF_TYROSINE_PHOSPHORYLATION_OF_STAT5_PROTEIN	IMMUNITY	3	20	5	1.06398e-06	0.000943967	IL23R:IL3:CSF2:IL12B:JAK2	http://www.broadinstitute.org/gsea/msigdb/cards/GO_REGULATION_OF_TYROSINE_PHOSPHORYLATION_OF_STAT5_PROTEIN
GO_bp	GO_REGULATION_OF_STAT_CASCADE	IMMUNITY	3	144	10	1.31347e-06	0.00097109	IL23R:IFNG:IL26:STAT3:LIF:IL3:CSF2:IL12B:JAK2:NOTCH1	http://www.broadinstitute.org/gsea/msigdb/cards/GO_REGULATION_OF_STAT_CASCADE
GO_bp	GO_POSITIVE_REGULATION_OF_MULTICELLULAR_ORGANISMAL_PROCESS	IMMUNITY	3	1388	32	3.11725e-06	0.00166867	IL23R:IL12RB2:CD244:FCER1G:PLAU:ADK:IFNG:IL26:DHX58:HCRT:STAT5A:FAM134C:RAMP2:BRCA1:POLR2E:ZNF335:MMP9:LIF:PLXNB2:RHOA:DAG1:AMIGO3:IL3:CSF2:IL12B:PRDM1:EZH2:JAK2:CD274:CARD9:INPP5E:NOTCH1	http://www.broadinstitute.org/gsea/msigdb/cards/GO_POSITIVE_REGULATION_OF_MULTICELLULAR_ORGANISMAL_PROCESS
GO_bp	GO_POSITIVE_REGULATION_OF_CELL_PROLIFERATION	IMMUNITY	3	810	23	3.29737e-06	0.00166867	IL23R:IL12RB2:CD244:PLAU:ADK:ZMIZ1:IFNG:CDH13:STAT5A:STAT3:FOSL2:ZNF335:LIF:MST1R:OSMR:IL3:CSF2:IL12B:LAMB1:JAK2:CD274:TNC:NOTCH1	http://www.broadinstitute.org/gsea/msigdb/cards/GO_POSITIVE_REGULATION_OF_CELL_PROLIFERATION
GO_bp	GO_POSITIVE_REGULATION_OF_INTRACELLULAR_SIGNAL_TRANSDUCTION	IMMUNITY	3	872	24	3.3855e-06	0.00166867	IL23R:MAP3K8:LRRK2:IFNG:IL26:CDH13:CCL13:CCL1:DHX58:STAT3:LIF:GPX1:RHOA:MST1R:BANK1:IL3:CSF2:IL12B:TRAF3IP2:EZH2:JAK2:TNFSF15:CARD9:NOTCH1	http://www.broadinstitute.org/gsea/msigdb/cards/GO_POSITIVE_REGULATION_OF_INTRACELLULAR_SIGNAL_TRANSDUCTION
GO_bp	GO_RESPONSE_TO_CYTOKINE	IMMUNITY	3	709	21	4.77695e-06	0.00211905	IL23R:IL12RB2:CAMK2G:IFNG:CCL13:CCL1:KAT2A:STAT5A:STAT3:BRCA1:SBNO2:IFNGR2:IL17REL:MST1R:ITIH4:OSMR:IL3:IL12B:JAK2:CD274:TNFSF15	http://www.broadinstitute.org/gsea/msigdb/cards/GO_RESPONSE_TO_CYTOKINE
GO_bp	GO_CELLULAR_RESPONSE_TO_CYTOKINE_STIMULUS	IMMUNITY	3	602	19	5.68458e-06	0.00229244	IL23R:IL12RB2:CAMK2G:IFNG:CCL13:CCL1:KAT2A:STAT5A:STAT3:BRCA1:SBNO2:IFNGR2:IL17REL:MST1R:OSMR:IL3:IL12B:JAK2:TNFSF15	http://www.broadinstitute.org/gsea/msigdb/cards/GO_CELLULAR_RESPONSE_TO_CYTOKINE_STIMULUS
GO_bp	GO_CYTOKINE_MEDIATED_SIGNALING_PATHWAY	IMMUNITY	3	448	16	7.05205e-06	0.00260691	IL23R:IL12RB2:CAMK2G:IFNG:CCL13:CCL1:STAT5A:STAT3:IFNGR2:IL17REL:MST1R:OSMR:IL3:IL12B:JAK2:TNFSF15	http://www.broadinstitute.org/gsea/msigdb/cards/GO_CYTOKINE_MEDIATED_SIGNALING_PATHWAY
GO_bp	GO_REGULATION_OF_TYROSINE_PHOSPHORYLATION_OF_STAT1_PROTEIN	IMMUNITY	3	16	4	1.36586e-05	0.00435963	IL23R:IFNG:LIF:IL12B	http://www.broadinstitute.org/gsea/msigdb/cards/GO_REGULATION_OF_TYROSINE_PHOSPHORYLATION_OF_STAT1_PROTEIN
GO_bp	GO_POSITIVE_REGULATION_OF_CYTOKINE_PRODUCTION	IMMUNITY	3	369	14	1.3759e-05	0.00435963	IL23R:IL12RB2:CD244:FCER1G:IFNG:IL26:DHX58:BRCA1:POLR2E:CSF2:IL12B:JAK2:CD274:CARD9	http://www.broadinstitute.org/gsea/msigdb/cards/GO_POSITIVE_REGULATION_OF_CYTOKINE_PRODUCTION
GO_bp	GO_IMMUNE_RESPONSE	IMMUNITY	3	1048	25	2.43631e-05	0.00669827	IL23R:RORC:CD244:FCER1G:CAMK2G:IFNG:IL26:CCL13:CCL1:DHX58:SBNO2:IFNGR2:LIF:MST1R:C7:IL3:CSF2:IL12B:TRAF3IP2:JAK2:CD274:TNFSF15:TNFSF8:CARD9:NOTCH1	http://www.broadinstitute.org/gsea/msigdb/cards/GO_IMMUNE_RESPONSE
GO_bp	GO_POSITIVE_REGULATION_OF_TYROSINE_PHOSPHORYLATION_OF_STAT3_PROTEIN	IMMUNITY	3	37	5	2.62077e-05	0.00669827	IL23R:STAT3:LIF:IL12B:JAK2	http://www.broadinstitute.org/gsea/msigdb/cards/GO_POSITIVE_REGULATION_OF_TYROSINE_PHOSPHORYLATION_OF_STAT3_PROTEIN
GO_bp	GO_REGULATION_OF_CYTOKINE_PRODUCTION	IMMUNITY	3	556	17	2.70529e-05	0.00669827	IL23R:IL12RB2:CD244:FCER1G:IFNG:IL26:DHX58:BRCA1:POLR2E:UBA7:TRAIP:BANK1:CSF2:IL12B:JAK2:CD274:CARD9	http://www.broadinstitute.org/gsea/msigdb/cards/GO_REGULATION_OF_CYTOKINE_PRODUCTION
GO_bp	GO_CELLULAR_RESPONSE_TO_ORGANIC_SUBSTANCE	IMMUNITY	3	1840	36	2.71796e-05	0.00669827	IL23R:IL12RB2:RORC:FCER1G:ATF6:NR5A2:CAMK2G:PLAU:LRRK2:IFNG:ADCY7:CDH13:CCL13:CCL1:KAT2A:STAT5A:STAT3:ATP6V0A1:RAMP2:BRCA1:POLR2E:SBNO2:SATB2:CAPN10:IFNGR2:IL17REL:RHOA:MST1R:OSMR:IL3:CSF2:IL12B:JAK2:TNFSF15:TNC:NOTCH1	http://www.broadinstitute.org/gsea/msigdb/cards/GO_CELLULAR_RESPONSE_TO_ORGANIC_SUBSTANCE
GO_bp	GO_POSITIVE_REGULATION_OF_PROTEIN_MODIFICATION_PROCESS	IMMUNITY	3	1129	26	3.00985e-05	0.0070272	IL23R:ITLN1:MAP3K8:LRRK2:IFNG:IL26:ADCY7:BRD7:CCL13:CCL1:KAT2A:STAT3:BRCA1:MMP9:LIF:RHOA:MST1R:BANK1:IL3:CSF2:IL12B:CUL1:EZH2:JAK2:TNFSF15:CARD9	http://www.broadinstitute.org/gsea/msigdb/cards/GO_POSITIVE_REGULATION_OF_PROTEIN_MODIFICATION_PROCESS
GO_bp	GO_POSITIVE_REGULATION_OF_LEUKOCYTE_PROLIFERATION	IMMUNITY	3	135	8	4.85483e-05	0.010768	IL23R:CD244:ADK:IFNG:ZNF335:IL3:IL12B:CD274	http://www.broadinstitute.org/gsea/msigdb/cards/GO_POSITIVE_REGULATION_OF_LEUKOCYTE_PROLIFERATION
GO_bp	GO_POSITIVE_REGULATION_OF_PHOSPHORUS_METABOLIC_PROCESS	IMMUNITY	3	1030	24	5.21415e-05	0.0110143	IL23R:CD244:ITLN1:MAP3K8:LRRK2:IFNG:IL26:ADCY7:CCL13:CCL1:STAT3:RAMP2:MMP9:LIF:RHOA:MST1R:BANK1:IL3:CSF2:IL12B:EZH2:JAK2:TNFSF15:CARD9	http://www.broadinstitute.org/gsea/msigdb/cards/GO_POSITIVE_REGULATION_OF_PHOSPHORUS_METABOLIC_PROCESS
GO_bp	GO_REGULATION_OF_TYROSINE_PHOSPHORYLATION_OF_STAT3_PROTEIN	IMMUNITY	3	44	5	6.18413e-05	0.0124694	IL23R:STAT3:LIF:IL12B:JAK2	http://www.broadinstitute.org/gsea/msigdb/cards/GO_REGULATION_OF_TYROSINE_PHOSPHORYLATION_OF_STAT3_PROTEIN
GO_bp	GO_RESPONSE_TO_INTERFERON_GAMMA	IMMUNITY	3	141	8	6.60779e-05	0.0127444	IL23R:CAMK2G:IFNG:CCL13:CCL1:IFNGR2:IL12B:JAK2	http://www.broadinstitute.org/gsea/msigdb/cards/GO_RESPONSE_TO_INTERFERON_GAMMA
GO_bp	GO_POSITIVE_REGULATION_OF_CELL_ACTIVATION	IMMUNITY	3	285	11	0.000100863	0.0186428	IL23R:CD244:FCER1G:MAP3K8:ADK:IFNG:ZNF335:IL12B:PRDM1:JAK2:CD274	http://www.broadinstitute.org/gsea/msigdb/cards/GO_POSITIVE_REGULATION_OF_CELL_ACTIVATION
GO_bp	GO_POSITIVE_REGULATION_OF_MYELOID_LEUKOCYTE_DIFFERENTIATION	IMMUNITY	3	50	5	0.000115166	0.0204351	IL23R:IFNG:LIF:IL3:IL12B	http://www.broadinstitute.org/gsea/msigdb/cards/GO_POSITIVE_REGULATION_OF_MYELOID_LEUKOCYTE_DIFFERENTIATION
GO_bp	GO_POSITIVE_REGULATION_OF_CELL_COMMUNICATION	IMMUNITY	3	1524	30	0.000127376	0.0217324	IL23R:MAP3K8:LRRK2:IFNG:IL26:NKD1:CDH13:CCL13:CCL1:DHX58:HCRT:STAT3:IFT172:USP34:CAPN10:MMP9:LIF:GPX1:RHOA:MST1R:BANK1:IL3:CSF2:IL12B:TRAF3IP2:EZH2:JAK2:TNFSF15:CARD9:NOTCH1	http://www.broadinstitute.org/gsea/msigdb/cards/GO_POSITIVE_REGULATION_OF_CELL_COMMUNICATION
GO_bp	GO_CELLULAR_RESPONSE_TO_INTERFERON_GAMMA	IMMUNITY	3	119	7	0.00015179	0.0246196	CAMK2G:IFNG:CCL13:CCL1:IFNGR2:IL12B:JAK2	http://www.broadinstitute.org/gsea/msigdb/cards/GO_CELLULAR_RESPONSE_TO_INTERFERON_GAMMA
GO_bp	GO_REGULATION_OF_LEUKOCYTE_PROLIFERATION	IMMUNITY	3	203	9	0.000155399	0.0246196	IL23R:CD244:ADK:IFNG:ZNF335:IL3:IL12B:PRDM1:CD274	http://www.broadinstitute.org/gsea/msigdb/cards/GO_REGULATION_OF_LEUKOCYTE_PROLIFERATION
GO_bp	GO_T_CELL_DIFFERENTIATION_INVOLVED_IN_IMMUNE_RESPONSE	IMMUNITY	3	29	4	0.000161678	0.0246231	RORC:FCER1G:IFNG:IL12B	http://www.broadinstitute.org/gsea/msigdb/cards/GO_T_CELL_DIFFERENTIATION_INVOLVED_IN_IMMUNE_RESPONSE
GO_bp	GO_POSITIVE_REGULATION_OF_PEPTIDYL_TYROSINE_PHOSPHORYLATION	IMMUNITY	3	161	8	0.000166523	0.0246231	IL23R:IFNG:STAT3:LIF:IL3:CSF2:IL12B:JAK2	http://www.broadinstitute.org/gsea/msigdb/cards/GO_POSITIVE_REGULATION_OF_PEPTIDYL_TYROSINE_PHOSPHORYLATION
GO_bp	GO_POSITIVE_REGULATION_OF_PROTEIN_METABOLIC_PROCESS	IMMUNITY	3	1482	29	0.000185314	0.0265179	IL23R:ITLN1:MAP3K8:LRRK2:IFNG:IL26:ADCY7:BRD7:NKD1:CCL13:CCL1:KAT2A:STAT3:COA3:BRCA1:MMP9:LIF:RHOA:MST1R:BANK1:IL3:CSF2:IL12B:CUL1:EZH2:JAK2:PLGRKT:TNFSF15:CARD9	http://www.broadinstitute.org/gsea/msigdb/cards/GO_POSITIVE_REGULATION_OF_PROTEIN_METABOLIC_PROCESS
GO_bp	GO_POSITIVE_REGULATION_OF_TUMOR_NECROSIS_FACTOR_SUPERFAMILY_CYTOKINE_PRODUCTION	IMMUNITY	3	57	5	0.000215585	0.0298854	FCER1G:IFNG:IL12B:JAK2:CARD9	http://www.broadinstitute.org/gsea/msigdb/cards/GO_POSITIVE_REGULATION_OF_TUMOR_NECROSIS_FACTOR_SUPERFAMILY_CYTOKINE_PRODUCTION
GO_bp	GO_REGULATION_OF_RESPONSE_TO_EXTERNAL_STIMULUS	IMMUNITY	3	924	21	0.000222392	0.0298949	IL23R:FCER1G:PLAU:LRRK2:CDH13:CCL13:CCL1:DHX58:KAT2A:ATP6V0A1:SBNO2:SAG:MTMR3:GPX1:OSMR:C7:IL12B:PRDM1:TRAF3IP2:JAK2:NOTCH1	http://www.broadinstitute.org/gsea/msigdb/cards/GO_REGULATION_OF_RESPONSE_TO_EXTERNAL_STIMULUS
GO_bp	GO_POSITIVE_REGULATION_OF_T_CELL_PROLIFERATION	IMMUNITY	3	94	6	0.00029152	0.0380347	IL23R:CD244:ADK:IFNG:IL12B:CD274	http://www.broadinstitute.org/gsea/msigdb/cards/GO_POSITIVE_REGULATION_OF_T_CELL_PROLIFERATION
GO_bp	GO_REGULATION_OF_PROTEIN_MODIFICATION_PROCESS	IMMUNITY	3	1696	31	0.000361036	0.0447925	IL23R:ITLN1:MAP3K8:LRRK2:IFNG:IL26:ADCY7:BRD7:CCL13:CCL1:KAT2A:STAT3:BRCA1:ZNF335:MMP9:LIF:PLXNB2:USP4:RHOA:DAG1:MST1:MST1R:BANK1:IL3:CSF2:IL12B:CUL1:EZH2:JAK2:TNFSF15:CARD9	http://www.broadinstitute.org/gsea/msigdb/cards/GO_REGULATION_OF_PROTEIN_MODIFICATION_PROCESS
GO_bp	GO_JAK_STAT_CASCADE_INVOLVED_IN_GROWTH_HORMONE_SIGNALING_PATHWAY	IMMUNITY	3	15	3	0.00036351	0.0447925	STAT5A:STAT3:JAK2	http://www.broadinstitute.org/gsea/msigdb/cards/GO_JAK_STAT_CASCADE_INVOLVED_IN_GROWTH_HORMONE_SIGNALING_PATHWAY
GO_bp	GO_POSITIVE_REGULATION_OF_PROTEIN_ACETYLATION	IMMUNITY	3	36	4	0.000380516	0.0456208	BRD7:KAT2A:BRCA1:LIF	http://www.broadinstitute.org/gsea/msigdb/cards/GO_POSITIVE_REGULATION_OF_PROTEIN_ACETYLATION
GO_bp	GO_REGULATION_OF_TUMOR_NECROSIS_FACTOR_SUPERFAMILY_CYTOKINE_PRODUCTION	IMMUNITY	3	100	6	0.000407051	0.0475178	FCER1G:IFNG:IL12B:JAK2:CD274:CARD9	http://www.broadinstitute.org/gsea/msigdb/cards/GO_REGULATION_OF_TUMOR_NECROSIS_FACTOR_SUPERFAMILY_CYTOKINE_PRODUCTION
GO_cc	GO_GAMMA_TUBULIN_COMPLEX	IMMUNITY	3	19	4	2.84399e-05	0.0164951	ZNF365:TUBG1:TUBG2:BRCA1	http://www.broadinstitute.org/gsea/msigdb/cards/GO_GAMMA_TUBULIN_COMPLEX
GO_mf	GO_CYTOKINE_RECEPTOR_BINDING	IMMUNITY	3	270	12	1.21781e-05	0.0109724	IL23R:IFNG:CCL13:CCL1:STAT3:LIF:IL3:CSF2:IL12B:JAK2:TNFSF15:TNFSF8	http://www.broadinstitute.org/gsea/msigdb/cards/GO_CYTOKINE_RECEPTOR_BINDING
GO_mf	GO_CYTOKINE_ACTIVITY	IMMUNITY	3	219	10	5.23389e-05	0.0235787	IFNG:IL26:CCL13:CCL1:LIF:IL3:CSF2:IL12B:TNFSF15:TNFSF8	http://www.broadinstitute.org/gsea/msigdb/cards/GO_CYTOKINE_ACTIVITY
GO_bp	GO_SKELETAL_SYSTEM_DEVELOPMENT	IMMUNITY	4	453	16	4.82344e-10	2.13968e-06	PLEKHA1:SOX6:LRP5:RARG:HOXC11:HOXC10:HOXC6:HOXC9:HOXC8:HOXC4:HOXC4:SMAD3:THRA:HSD17B1:MEF2C:ESR1:TNFRSF11B	http://www.broadinstitute.org/gsea/msigdb/cards/GO_SKELETAL_SYSTEM_DEVELOPMENT
GO_bp	GO_ANTERIOR_POSTERIOR_PATTERN_SPECIFICATION	IMMUNITY	4	194	10	3.31019e-08	6.03883e-05	WLS:LRP5:RARG:HOXC11:HOXC10:HOXC6:HOXC9:HOXC8:HOXC4:HOXC4:SMAD3	http://www.broadinstitute.org/gsea/msigdb/cards/GO_ANTERIOR_POSTERIOR_PATTERN_SPECIFICATION
GO_bp	GO_REGULATION_OF_TRANSCRIPTION_FROM_RNA_POLYMERASE_II_PROMOTER	IMMUNITY	4	1772	27	4.08397e-08	6.03883e-05	HTRA1:SOX6:LRP5:RARG:SP7:SP1:HOXC11:HOXC6:HOXC8:HOXC5:SMAD3:CIITA:CSF3:MED24:THRA:STAT3:MLX:SOST:HDAC5:REL:JAG1:IL2:MEF2C:HFE:HIST1H1E:BACH2:ESR1	http://www.broadinstitute.org/gsea/msigdb/cards/GO_REGULATION_OF_TRANSCRIPTION_FROM_RNA_POLYMERASE_II_PROMOTER
GO_bp	GO_REGIONALIZATION	IMMUNITY	4	311	11	3.04108e-07	0.000334448	WLS:LRP5:RARG:HOXC11:HOXC10:HOXC6:HOXC9:HOXC8:HOXC4:HOXC4:SMAD3:MEF2C	http://www.broadinstitute.org/gsea/msigdb/cards/GO_REGIONALIZATION
GO_bp	GO_POSITIVE_REGULATION_OF_GENE_EXPRESSION	IMMUNITY	4	1722	25	3.79118e-07	0.000334448	SOX6:LRP5:RARG:SP7:SP1:HOXC11:SMAD3:CIITA:CSF3:MED24:THRA:STAT3:SOST:HDAC5:REL:JAG1:IL2:MEF2C:CAMK4:HFE:HIST1H4C:HIST1H4H:ESR1:SFRP4:WNT16	http://www.broadinstitute.org/gsea/msigdb/cards/GO_POSITIVE_REGULATION_OF_GENE_EXPRESSION
GO_bp	GO_ORGAN_MORPHOGENESIS	IMMUNITY	4	839	17	4.72665e-07	0.000334448	PLEKHA1:HTRA1:LRP5:RARG:HOXC11:HOXC9:HOXC8:HOXC4:HOXC4:SMAD3:THRA:STAT3:NAGLU:JAG1:SPRY1:MEF2C:ESR1:WNT16	http://www.broadinstitute.org/gsea/msigdb/cards/GO_ORGAN_MORPHOGENESIS
GO_bp	GO_SKELETAL_SYSTEM_MORPHOGENESIS	IMMUNITY	4	200	9	5.27758e-07	0.000334448	PLEKHA1:LRP5:RARG:HOXC11:HOXC9:HOXC8:SMAD3:THRA:MEF2C	http://www.broadinstitute.org/gsea/msigdb/cards/GO_SKELETAL_SYSTEM_MORPHOGENESIS
GO_bp	GO_REGULATION_OF_MULTICELLULAR_ORGANISMAL_DEVELOPMENT	IMMUNITY	4	1663	24	7.72113e-07	0.000428137	SOX6:RARG:HOXC11:SMAD3:PSMD3:CSF3:STAT3:SOST:HDAC5:GRN:IL1RL2:JAG1:KIAA1109:IL2:SPRY1:MEF2C:WDR36:CAMK4:NDFIP1:HIST1H4C:HIST1H4H:ESR1:SFRP4:TNFRSF11B	http://www.broadinstitute.org/gsea/msigdb/cards/GO_REGULATION_OF_MULTICELLULAR_ORGANISMAL_DEVELOPMENT
GO_bp	GO_NEGATIVE_REGULATION_OF_NITROGEN_COMPOUND_METABOLIC_PROCESS	IMMUNITY	4	1500	22	1.92181e-06	0.000947237	SOX6:RARG:PFDN5:HOXC6:HOXC8:SMAD3:CIITA:SMG6:THRA:STAT3:MLX:HDAC5:REL:MEF2C:NDFIP1:HIST1H4C:HIST1H2AC:HIST1H1E:HIST1H4H:BACH2:ESR1:SFRP4	http://www.broadinstitute.org/gsea/msigdb/cards/GO_NEGATIVE_REGULATION_OF_NITROGEN_COMPOUND_METABOLIC_PROCESS
GO_bp	GO_REGULATION_OF_HEMOPOIESIS	IMMUNITY	4	313	10	2.71165e-06	0.00112217	RARG:CSF3:IL1RL2:JAG1:IL2:MEF2C:CAMK4:NDFIP1:HIST1H4C:HIST1H4H	http://www.broadinstitute.org/gsea/msigdb/cards/GO_REGULATION_OF_HEMOPOIESIS
GO_bp	GO_REGULATION_OF_MYELOID_CELL_DIFFERENTIATION	IMMUNITY	4	182	8	2.78266e-06	0.00112217	RARG:CSF3:JAG1:MEF2C:CAMK4:NDFIP1:HIST1H4C:HIST1H4H	http://www.broadinstitute.org/gsea/msigdb/cards/GO_REGULATION_OF_MYELOID_CELL_DIFFERENTIATION
GO_bp	GO_POSITIVE_REGULATION_OF_TRANSCRIPTION_FROM_RNA_POLYMERASE_II_PROMOTER	IMMUNITY	4	998	17	5.02353e-06	0.00177808	SOX6:LRP5:RARG:SP7:SP1:HOXC11:SMAD3:CIITA:CSF3:THRA:STAT3:HDAC5:REL:JAG1:IL2:MEF2C:ESR1	http://www.broadinstitute.org/gsea/msigdb/cards/GO_POSITIVE_REGULATION_OF_TRANSCRIPTION_FROM_RNA_POLYMERASE_II_PROMOTER
GO_bp	GO_PATTERN_SPECIFICATION_PROCESS	IMMUNITY	4	418	11	5.40616e-06	0.00177808	WLS:LRP5:RARG:HOXC11:HOXC10:HOXC6:HOXC9:HOXC8:HOXC4:HOXC4:SMAD3:MEF2C	http://www.broadinstitute.org/gsea/msigdb/cards/GO_PATTERN_SPECIFICATION_PROCESS
GO_bp	GO_NEGATIVE_REGULATION_OF_GENE_EXPRESSION	IMMUNITY	4	1481	21	5.88783e-06	0.00177808	SOX6:RARG:PFDN5:AAAS:HOXC8:SMAD3:CIITA:THRA:STAT3:MLX:HDAC5:REL:MEF2C:NDFIP1:HIST1H4C:HIST1H2AC:HIST1H1E:HIST1H4H:BACH2:ESR1:SFRP4	http://www.broadinstitute.org/gsea/msigdb/cards/GO_NEGATIVE_REGULATION_OF_GENE_EXPRESSION
GO_bp	GO_REGULATION_OF_CELL_DIFFERENTIATION	IMMUNITY	4	1483	21	6.01244e-06	0.00177808	SOX6:LRP5:RARG:SP7:SMAD3:CSF3:THRA:STAT3:HDAC5:GRN:IL1RL2:JAG1:KIAA1109:IL2:MEF2C:WDR36:CAMK4:NDFIP1:HIST1H4C:HIST1H4H:SFRP4	http://www.broadinstitute.org/gsea/msigdb/cards/GO_REGULATION_OF_CELL_DIFFERENTIATION
GO_bp	GO_GENE_SILENCING	IMMUNITY	4	208	8	7.4586e-06	0.0020679	SOX6:AAAS:SMAD3:STAT3:HDAC5:HIST1H4C:HIST1H2AC:HIST1H4H	http://www.broadinstitute.org/gsea/msigdb/cards/GO_GENE_SILENCING
GO_bp	GO_NEGATIVE_REGULATION_OF_TRANSCRIPTION_FROM_RNA_POLYMERASE_II_PROMOTER	IMMUNITY	4	737	14	1.13909e-05	0.00297236	SOX6:RARG:HOXC8:SMAD3:CIITA:THRA:STAT3:MLX:HDAC5:REL:MEF2C:HIST1H1E:BACH2:ESR1	http://www.broadinstitute.org/gsea/msigdb/cards/GO_NEGATIVE_REGULATION_OF_TRANSCRIPTION_FROM_RNA_POLYMERASE_II_PROMOTER
GO_bp	GO_NEGATIVE_REGULATION_OF_MULTICELLULAR_ORGANISMAL_PROCESS	IMMUNITY	4	974	16	1.55628e-05	0.00383536	LRP5:RARG:SMAD3:CIITA:STAT3:SOST:HDAC5:REL:JAG1:IL2:MEF2C:NDFIP1:HFE:HIST1H4C:HIST1H4H:TNFRSF11B	http://www.broadinstitute.org/gsea/msigdb/cards/GO_NEGATIVE_REGULATION_OF_MULTICELLULAR_ORGANISMAL_PROCESS
GO_bp	GO_IMMUNE_SYSTEM_PROCESS	IMMUNITY	4	1924	23	3.1543e-05	0.00736446	PLEKHA1:SOX6:LRP5:SP7:SMAD3:CIITA:PSMD3:CSF3:THRA:HDAC5:REL:IL1R1:IL1RL2:JAG1:IL2:IL21:MEF2C:CAMK4:HFE:HIST1H2BC:BTN3A2:TNFRSF11B:COLEC10	http://www.broadinstitute.org/gsea/msigdb/cards/GO_IMMUNE_SYSTEM_PROCESS
GO_bp	GO_IMMUNE_RESPONSE	IMMUNITY	4	1048	16	3.79846e-05	0.00842499	SMAD3:CIITA:CSF3:REL:IL1R1:IL1RL2:JAG1:IL2:IL21:MEF2C:CAMK4:HFE:HIST1H2BC:BTN3A2:TNFRSF11B:COLEC10	http://www.broadinstitute.org/gsea/msigdb/cards/GO_IMMUNE_RESPONSE
GO_bp	GO_EYE_MORPHOGENESIS	IMMUNITY	4	135	6	4.88345e-05	0.0101488	LRP5:RARG:STAT3:NAGLU:JAG1:WNT16	http://www.broadinstitute.org/gsea/msigdb/cards/GO_EYE_MORPHOGENESIS
GO_bp	GO_DNA_TEMPLATED_TRANSCRIPTION_INITIATION	IMMUNITY	4	199	7	5.0332e-05	0.0101488	RARG:MED24:THRA:PTRF:HIST1H4C:HIST1H4H:ESR1	http://www.broadinstitute.org/gsea/msigdb/cards/GO_DNA_TEMPLATED_TRANSCRIPTION_INITIATION
GO_bp	GO_EMBRYONIC_MORPHOGENESIS	IMMUNITY	4	537	11	5.48252e-05	0.0103396	WLS:LRP5:RARG:HOXC11:HOXC10:HOXC9:HOXC4:HOXC4:SMAD3:NAGLU:MEF2C:WNT16	http://www.broadinstitute.org/gsea/msigdb/cards/GO_EMBRYONIC_MORPHOGENESIS
GO_bp	GO_HOMEOSTATIC_PROCESS	IMMUNITY	4	1328	18	5.59401e-05	0.0103396	ARMS2:SOX6:LRP5:SMG6:ORMDL3:THRA:STAT3:ATP6V0A1:IL1R1:IL2:MEF2C:WDR36:NDFIP1:HFE:HIST1H4C:HIST1H4H:ESR1:SFRP4	http://www.broadinstitute.org/gsea/msigdb/cards/GO_HOMEOSTATIC_PROCESS
GO_bp	GO_EMBRYONIC_ORGAN_MORPHOGENESIS	IMMUNITY	4	279	8	6.12695e-05	0.0108717	RARG:HOXC11:HOXC9:HOXC4:HOXC4:SMAD3:NAGLU:MEF2C:WNT16	http://www.broadinstitute.org/gsea/msigdb/cards/GO_EMBRYONIC_ORGAN_MORPHOGENESIS
GO_bp	GO_REGULATION_OF_IMMUNE_SYSTEM_PROCESS	IMMUNITY	4	1358	18	7.46389e-05	0.0127345	PLEKHA1:HTRA1:RARG:SMAD3:PSMD3:CSF3:PEX13:IL1RL2:JAG1:IL2:IL21:MEF2C:CAMK4:NDFIP1:HFE:HIST1H4C:HIST1H4H:COLEC10	http://www.broadinstitute.org/gsea/msigdb/cards/GO_REGULATION_OF_IMMUNE_SYSTEM_PROCESS
GO_bp	GO_OSTEOBLAST_DEVELOPMENT	IMMUNITY	4	18	3	8.41772e-05	0.01383	LRP5:SMAD3:ESR1	http://www.broadinstitute.org/gsea/msigdb/cards/GO_OSTEOBLAST_DEVELOPMENT
GO_bp	GO_EMBRYO_DEVELOPMENT	IMMUNITY	4	891	14	9.06782e-05	0.0141562	WLS:SOX6:LRP5:RARG:HOXC11:HOXC10:HOXC6:HOXC9:HOXC4:HOXC4:SMAD3:THRA:NAGLU:MEF2C:WNT16	http://www.broadinstitute.org/gsea/msigdb/cards/GO_EMBRYO_DEVELOPMENT
GO_bp	GO_UROGENITAL_SYSTEM_DEVELOPMENT	IMMUNITY	4	296	8	9.2545e-05	0.0141562	RARG:HOXC11:SMAD3:THRA:JAG1:SPRY1:MEF2C:ESR1	http://www.broadinstitute.org/gsea/msigdb/cards/GO_UROGENITAL_SYSTEM_DEVELOPMENT
GO_bp	GO_POSITIVE_REGULATION_OF_BIOSYNTHETIC_PROCESS	IMMUNITY	4	1795	21	0.000103284	0.0152723	SOX6:LRP5:RARG:SP7:SP1:HOXC11:SMAD3:CIITA:CSF3:MED24:THRA:STAT3:SOST:HDAC5:REL:JAG1:IL2:IL21:MEF2C:CAMK4:ESR1	http://www.broadinstitute.org/gsea/msigdb/cards/GO_POSITIVE_REGULATION_OF_BIOSYNTHETIC_PROCESS
GO_bp	GO_IMMUNE_SYSTEM_DEVELOPMENT	IMMUNITY	4	580	11	0.000108819	0.0155716	SOX6:LRP5:SP7:SMAD3:CSF3:THRA:HDAC5:JAG1:IL2:MEF2C:CAMK4	http://www.broadinstitute.org/gsea/msigdb/cards/GO_IMMUNE_SYSTEM_DEVELOPMENT
GO_bp	GO_REGULATION_OF_CANONICAL_WNT_SIGNALING_PATHWAY	IMMUNITY	4	236	7	0.00014622	0.0196766	WLS:LRP5:PFDN5:SMAD3:PSMD3:SOST:SFRP4	http://www.broadinstitute.org/gsea/msigdb/cards/GO_REGULATION_OF_CANONICAL_WNT_SIGNALING_PATHWAY
GO_bp	GO_CHROMATIN_ASSEMBLY_OR_DISASSEMBLY	IMMUNITY	4	165	6	0.000148049	0.0196766	HIST1H4C:HIST1H1T:HIST1H2BC:HIST1H1E:HIST1H2BD:HIST1H4H	http://www.broadinstitute.org/gsea/msigdb/cards/GO_CHROMATIN_ASSEMBLY_OR_DISASSEMBLY
GO_bp	GO_EMBRYONIC_ORGAN_DEVELOPMENT	IMMUNITY	4	406	9	0.000150812	0.0196766	RARG:HOXC11:HOXC9:HOXC4:HOXC4:SMAD3:THRA:NAGLU:MEF2C:WNT16	http://www.broadinstitute.org/gsea/msigdb/cards/GO_EMBRYONIC_ORGAN_DEVELOPMENT
GO_bp	GO_RESPONSE_TO_ENDOGENOUS_STIMULUS	IMMUNITY	4	1442	18	0.000159721	0.0202434	SOX6:RARG:SMAD3:SRR:MED24:THRA:STAT3:ATP6V0A1:SOST:HDAC5:GRN:IL1R1:JAG1:MEF2C:HFE:ESR1:SFRP4:TNFRSF11B	http://www.broadinstitute.org/gsea/msigdb/cards/GO_RESPONSE_TO_ENDOGENOUS_STIMULUS
GO_bp	GO_EYE_DEVELOPMENT	IMMUNITY	4	325	8	0.00017598	0.0216846	LRP5:RARG:PFDN5:SMAD3:STAT3:NAGLU:JAG1:WNT16	http://www.broadinstitute.org/gsea/msigdb/cards/GO_EYE_DEVELOPMENT
GO_bp	GO_OSSIFICATION	IMMUNITY	4	251	7	0.00021347	0.0255933	LRP5:SP7:SMAD3:THRA:SOST:MEF2C:ESR1	http://www.broadinstitute.org/gsea/msigdb/cards/GO_OSSIFICATION
GO_bp	GO_REGULATION_OF_TISSUE_REMODELING	IMMUNITY	4	62	4	0.000228669	0.0266941	LRP5:IL2:IL21:TNFRSF11B	http://www.broadinstitute.org/gsea/msigdb/cards/GO_REGULATION_OF_TISSUE_REMODELING
GO_bp	GO_DNA_PACKAGING	IMMUNITY	4	182	6	0.000251926	0.028006	HIST1H4C:HIST1H1T:HIST1H2BC:HIST1H1E:HIST1H2BD:HIST1H4H	http://www.broadinstitute.org/gsea/msigdb/cards/GO_DNA_PACKAGING
GO_bp	GO_CHROMATIN_ORGANIZATION	IMMUNITY	4	639	11	0.000252533	0.028006	C11orf30:MED24:HDAC5:HIST1H4C:HIST1H1T:HIST1H2BC:HIST1H2AC:HIST1H1E:HIST1H2BD:HIST1H4H:ESR1	http://www.broadinstitute.org/gsea/msigdb/cards/GO_CHROMATIN_ORGANIZATION
GO_bp	GO_REGULATION_OF_MEGAKARYOCYTE_DIFFERENTIATION	IMMUNITY	4	27	3	0.000292394	0.0316356	MEF2C:HIST1H4C:HIST1H4H	http://www.broadinstitute.org/gsea/msigdb/cards/GO_REGULATION_OF_MEGAKARYOCYTE_DIFFERENTIATION
GO_bp	GO_NEGATIVE_REGULATION_OF_OSSIFICATION	IMMUNITY	4	67	4	0.00030847	0.0321535	LRP5:SMAD3:SOST:MEF2C	http://www.broadinstitute.org/gsea/msigdb/cards/GO_NEGATIVE_REGULATION_OF_OSSIFICATION
GO_bp	GO_EMBRYONIC_SKELETAL_SYSTEM_DEVELOPMENT	IMMUNITY	4	122	5	0.000311677	0.0321535	HOXC11:HOXC6:HOXC9:SMAD3:MEF2C	http://www.broadinstitute.org/gsea/msigdb/cards/GO_EMBRYONIC_SKELETAL_SYSTEM_DEVELOPMENT
GO_bp	GO_CONNECTIVE_TISSUE_DEVELOPMENT	IMMUNITY	4	194	6	0.000354701	0.0349793	SOX6:LRP5:RARG:HOXC4:HOXC4:THRA:MEF2C	http://www.broadinstitute.org/gsea/msigdb/cards/GO_CONNECTIVE_TISSUE_DEVELOPMENT
GO_bp	GO_OSTEOBLAST_DIFFERENTIATION	IMMUNITY	4	126	5	0.000361701	0.0349793	LRP5:SP7:SMAD3:MEF2C:ESR1	http://www.broadinstitute.org/gsea/msigdb/cards/GO_OSTEOBLAST_DIFFERENTIATION
GO_bp	GO_ANDROGEN_METABOLIC_PROCESS	IMMUNITY	4	29	3	0.000362725	0.0349793	PLEKHA1:HSD17B1:ESR1	http://www.broadinstitute.org/gsea/msigdb/cards/GO_ANDROGEN_METABOLIC_PROCESS
GO_bp	GO_NEGATIVE_REGULATION_OF_DEVELOPMENTAL_PROCESS	IMMUNITY	4	796	12	0.000437309	0.0412745	LRP5:RARG:SMAD3:STAT3:VAT1:SOST:HDAC5:JAG1:NDFIP1:HIST1H4C:HIST1H4H:TNFRSF11B	http://www.broadinstitute.org/gsea/msigdb/cards/GO_NEGATIVE_REGULATION_OF_DEVELOPMENTAL_PROCESS
GO_cc	GO_DNA_PACKAGING_COMPLEX	IMMUNITY	4	104	7	7.02796e-07	0.00033767	HIST1H4C:HIST1H1T:HIST1H2BC:HIST1H2AC:HIST1H1E:HIST1H2BD:HIST1H4H	http://www.broadinstitute.org/gsea/msigdb/cards/GO_DNA_PACKAGING_COMPLEX
GO_cc	GO_CHROMATIN	IMMUNITY	4	435	12	1.19809e-06	0.00033767	RARG:SP1:SMAD3:STAT3:HIST1H4C:HIST1H1T:HIST1H2BC:HIST1H2AC:HIST1H1E:HIST1H2BD:HIST1H4H:ESR1	http://www.broadinstitute.org/gsea/msigdb/cards/GO_CHROMATIN
GO_cc	GO_PROTEIN_DNA_COMPLEX	IMMUNITY	4	171	8	1.74657e-06	0.00033767	SP1:HIST1H4C:HIST1H1T:HIST1H2BC:HIST1H2AC:HIST1H1E:HIST1H2BD:HIST1H4H	http://www.broadinstitute.org/gsea/msigdb/cards/GO_PROTEIN_DNA_COMPLEX
GO_cc	GO_NUCLEAR_CHROMATIN	IMMUNITY	4	287	9	1.02261e-05	0.00148278	RARG:SP1:SMAD3:STAT3:HIST1H2BC:HIST1H2AC:HIST1H1E:HIST1H2BD:ESR1	http://www.broadinstitute.org/gsea/msigdb/cards/GO_NUCLEAR_CHROMATIN
GO_cc	GO_NUCLEAR_CHROMOSOME	IMMUNITY	4	517	11	3.89171e-05	0.00451439	RARG:SP1:SMAD3:STAT3:HIST1H4C:HIST1H2BC:HIST1H2AC:HIST1H1E:HIST1H2BD:HIST1H4H:ESR1	http://www.broadinstitute.org/gsea/msigdb/cards/GO_NUCLEAR_CHROMOSOME
GO_cc	GO_CHROMOSOME	IMMUNITY	4	872	13	0.00027635	0.0267138	RARG:SP1:SMAD3:SMG6:STAT3:HIST1H4C:HIST1H1T:HIST1H2BC:HIST1H2AC:HIST1H1E:HIST1H2BD:HIST1H4H:ESR1	http://www.broadinstitute.org/gsea/msigdb/cards/GO_CHROMOSOME
GO_mf	GO_SEQUENCE_SPECIFIC_DNA_BINDING	IMMUNITY	4	1019	19	3.22962e-07	0.000290988	SOX6:RARG:SP1:HOXC11:HOXC10:HOXC6:HOXC9:HOXC8:HOXC4:HOXC5:HOXC4:SMAD3:SMG6:THRA:STAT3:MLX:REL:MEF2C:BACH2:ESR1	http://www.broadinstitute.org/gsea/msigdb/cards/GO_SEQUENCE_SPECIFIC_DNA_BINDING
GO_mf	GO_TRANSCRIPTION_FACTOR_BINDING	IMMUNITY	4	521	12	7.63879e-06	0.00344127	RARG:SP1:SMAD3:CIITA:MED24:THRA:STAT3:MLX:SOST:HDAC5:MEF2C:ESR1	http://www.broadinstitute.org/gsea/msigdb/cards/GO_TRANSCRIPTION_FACTOR_BINDING
GO_mf	GO_REGULATORY_REGION_NUCLEIC_ACID_BINDING	IMMUNITY	4	810	14	3.24734e-05	0.00975286	SOX6:RARG:SP1:HOXC11:SMAD3:CIITA:THRA:STAT3:MLX:HDAC5:REL:MEF2C:BACH2:ESR1	http://www.broadinstitute.org/gsea/msigdb/cards/GO_REGULATORY_REGION_NUCLEIC_ACID_BINDING
GO_mf	GO_PROTEIN_HETERODIMERIZATION_ACTIVITY	IMMUNITY	4	460	10	7.48509e-05	0.0126406	SOX6:SMAD3:THRA:MLX:MEF2C:HIST1H4C:HIST1H2BC:HIST1H2AC:HIST1H2BD:HIST1H4H	http://www.broadinstitute.org/gsea/msigdb/cards/GO_PROTEIN_HETERODIMERIZATION_ACTIVITY
GO_mf	GO_TRANSCRIPTION_FACTOR_ACTIVITY_DIRECT_LIGAND_REGULATED_SEQUENCE_SPECIFIC_DNA_BINDING	IMMUNITY	4	47	4	7.72638e-05	0.0126406	RARG:THRA:STAT3:ESR1	http://www.broadinstitute.org/gsea/msigdb/cards/GO_TRANSCRIPTION_FACTOR_ACTIVITY_DIRECT_LIGAND_REGULATED_SEQUENCE_SPECIFIC_DNA_BINDING
GO_mf	GO_HMG_BOX_DOMAIN_BINDING	IMMUNITY	4	18	3	8.41772e-05	0.0126406	SP1:HOXC4:HOXC4:MEF2C	http://www.broadinstitute.org/gsea/msigdb/cards/GO_HMG_BOX_DOMAIN_BINDING
GO_mf	GO_NUCLEIC_ACID_BINDING_TRANSCRIPTION_FACTOR_ACTIVITY	IMMUNITY	4	1180	16	0.000153363	0.01974	SOX6:RARG:SP1:HOXC11:HOXC6:HOXC8:HOXC4:HOXC5:HOXC4:SMAD3:THRA:STAT3:MLX:REL:MEF2C:BACH2:ESR1	http://www.broadinstitute.org/gsea/msigdb/cards/GO_NUCLEIC_ACID_BINDING_TRANSCRIPTION_FACTOR_ACTIVITY
GO_mf	GO_RNA_POLYMERASE_II_TRANSCRIPTION_FACTOR_ACTIVITY_SEQUENCE_SPECIFIC_DNA_BINDING	IMMUNITY	4	625	11	0.000208747	0.0235101	RARG:SP1:HOXC11:SMAD3:THRA:STAT3:MLX:REL:MEF2C:BACH2:ESR1	http://www.broadinstitute.org/gsea/msigdb/cards/GO_RNA_POLYMERASE_II_TRANSCRIPTION_FACTOR_ACTIVITY_SEQUENCE_SPECIFIC_DNA_BINDING
GO_mf	GO_WNT_PROTEIN_BINDING	IMMUNITY	4	31	3	0.000443106	0.0443598	WLS:LRP5:SFRP4	http://www.broadinstitute.org/gsea/msigdb/cards/GO_WNT_PROTEIN_BINDING
GO_bp	GO_IMMUNE_SYSTEM_PROCESS	IMMUNITY	5	1924	87	4.0019e-12	1.77524e-08	TNFRSF9:WDR78:IL23R:CTSS:CTSK:RORC:LY9:FCGR2A:FCGR3A:FCGR2B:FCGR3B:DENND1B:IL10:IL19:IL20:NKX2-3:ETS1:SH2B3:PTPN11:GPR65:SMAD3:PRKCB:IL27:CD19:NOD2:CYLD:CCL2:CCL7:CCL11:CCL8:MED1:GRB7:IKZF3:PTPN2:SBNO2:ICAM1:ICAM3:TYK2:SLC7A10:ZFP36L2:REL:IL1R2:IL1R1:IL1RL1:IL18R1:IL18RAP:BCL2L11:ITGA4:CXCR2:CXCR1:ARPC2:EDN3:TNFRSF6B:ICOSLG:PPIL2:PDGFB:SLC26A6:NCKIPSD:IP6K2:ARIH2:IMPDH2:MST1R:HYAL2:TUSC2:FOXP1:IL…	http://www.broadinstitute.org/gsea/msigdb/cards/GO_IMMUNE_SYSTEM_PROCESS
GO_bp	GO_IMMUNE_RESPONSE	IMMUNITY	5	1048	57	4.33706e-11	9.6196e-08	TNFRSF9:IL23R:CTSS:RORC:LY9:FCGR3A:FCGR2B:FCGR3B:DENND1B:IL10:IL19:IL20:NKX2-3:ETS1:GPR65:SMAD3:PRKCB:IL27:NOD2:CCL2:CCL7:CCL11:CCL8:SBNO2:ICAM1:TYK2:REL:IL1R2:IL1R1:IL1RL1:IL18R1:IL18RAP:TNFRSF6B:ICOSLG:SLC26A6:IP6K2:MST1R:FOXP1:IL21:PTGER4:C7:ERAP2:IL3:CSF2:IRF1:IL5:CAMK2A:IRGM:F12:TRAF3IP2:FYN:CCR6:JAK2:TNFSF15:TNFSF8:CARD9:NOTCH1	http://www.broadinstitute.org/gsea/msigdb/cards/GO_IMMUNE_RESPONSE
GO_bp	GO_POSITIVE_REGULATION_OF_INTRACELLULAR_SIGNAL_TRANSDUCTION	IMMUNITY	5	872	50	1.26038e-10	1.86368e-07	PARK7:MIER1:IL23R:MCL1:EFNA1:IL10:IL19:IL20:LRRK2:MAPKAPK5:ERP29:PTPN11:PRKCB:NOD2:CCL2:CCL7:CCL11:CCL8:NEUROD2:ERBB2:PTPN2:ICAM1:FGF21:DNAJC27:REL:IL18R1:BCL2L11:EDN3:TNFRSF6B:PDGFB:PLXNB1:SHISA5:GPX1:RHOA:MST1R:GNAI2:IL21:PTGER4:PRKAA1:HINT1:IL3:CSF2:IL5:NDFIP1:TRAF3IP2:FYN:JAK2:TNFSF15:CARD9:NOTCH1	http://www.broadinstitute.org/gsea/msigdb/cards/GO_POSITIVE_REGULATION_OF_INTRACELLULAR_SIGNAL_TRANSDUCTION
GO_bp	GO_REGULATION_OF_DEFENSE_RESPONSE	IMMUNITY	5	755	45	3.39915e-10	3.76965e-07	PARK7:IL23R:CTSS:CTSK:GBA:ASH1L:FCGR3B:IL10:IL20:ETS1:TRAFD1:PTPN11:SMAD3:SOCS1:IL27:NOD2:CYLD:CCL2:CCL7:CCL11:CCL8:MED1:PTPN2:SBNO2:ICAM3:TYK2:CDC37:PEX13:IL1R1:IL1RL1:CCDC36:GPX1:HYAL2:FOXP1:IL21:PTGER4:C7:IRF1:NDFIP1:F12:TRAF3IP2:FYN:SMURF1:JAK2:CARD9	http://www.broadinstitute.org/gsea/msigdb/cards/GO_REGULATION_OF_DEFENSE_RESPONSE
GO_bp	GO_RESPONSE_TO_CYTOKINE	IMMUNITY	5	709	43	5.08287e-10	4.50952e-07	TNFRSF9:IL23R:IL12RB2:MCL1:GBA:ETS1:TRAFD1:FOS:SOCS1:CCL2:CCL7:CCL11:CCL8:SBNO2:ICAM1:TYK2:KEAP1:REL:IL1R2:IL1R1:IL1RL1:IL18R1:IL18RAP:ITGA4:CXCR2:CXCR1:TNFRSF6B:RPL3:SLC26A6:IP6K2:IMPDH2:MST1R:HYAL3:HYAL1:HYAL2:PTGER4:IL3:IRF1:IL5:CAMK2A:CCR6:JAK2:TNFSF15	http://www.broadinstitute.org/gsea/msigdb/cards/GO_RESPONSE_TO_CYTOKINE
GO_bp	GO_CELLULAR_RESPONSE_TO_CYTOKINE_STIMULUS	IMMUNITY	5	602	38	1.84509e-09	1.07155e-06	TNFRSF9:IL23R:IL12RB2:GBA:SOCS1:CCL2:CCL7:CCL11:CCL8:SBNO2:ICAM1:TYK2:KEAP1:IL1R2:IL1R1:IL1RL1:IL18R1:IL18RAP:ITGA4:CXCR2:CXCR1:TNFRSF6B:RPL3:SLC26A6:IP6K2:IMPDH2:MST1R:HYAL3:HYAL1:HYAL2:PTGER4:IL3:IRF1:IL5:CAMK2A:CCR6:JAK2:TNFSF15	http://www.broadinstitute.org/gsea/msigdb/cards/GO_CELLULAR_RESPONSE_TO_CYTOKINE_STIMULUS
GO_bp	GO_POSITIVE_REGULATION_OF_RESPONSE_TO_STIMULUS	IMMUNITY	5	1887	79	1.90033e-09	1.07155e-06	UTS2:PARK7:MIER1:IL23R:MCL1:CTSS:CTSK:ARNT:EFNA1:GBA:RUSC1:FCGR2A:FCGR3A:DENND1B:IL10:IL19:IL20:ETS1:LRRK2:SH2B3:MAPKAPK5:ERP29:PTPN11:SMAD3:PRKCB:SH2B1:CD19:NKD1:NOD2:CYLD:SALL1:CCL2:CCL7:CCL11:CCL8:MED1:NEUROD2:ERBB2:GRB7:PTPN2:ICAM1:ICAM3:FGF21:DNAJC27:REL:USP34:IL1RL1:IL18R1:BCL2L11:ARPC2:EDN3:TNFRSF6B:PDGFB:PLXNB1:SHISA5:NCKIPSD:GPX1:RHOA:MST1R:GNAI2:HYAL2:IL21:PTGER4:PRKAA1:C7:HINT1:IL3:CSF…	http://www.broadinstitute.org/gsea/msigdb/cards/GO_POSITIVE_REGULATION_OF_RESPONSE_TO_STIMULUS
GO_bp	GO_REGULATION_OF_INTRACELLULAR_SIGNAL_TRANSDUCTION	IMMUNITY	5	1648	72	1.93246e-09	1.07155e-06	PARK7:ERRFI1:MIER1:IL23R:MCL1:EFNA1:MUC1:GBA:ASH1L:IL10:IL19:IL20:LRRK2:MAPKAPK5:ERP29:PTPN11:AKAP11:RMI2:SOCS1:PRKCB:CD19:BRD7:NOD2:CYLD:CCL2:CCL7:CCL11:CCL8:CDK12:NEUROD2:ERBB2:PTPN2:HMHA1:ICAM1:PDE4A:FGF21:DNAJC27:REL:IL1RL1:IL18R1:BCL2L11:EDN3:STMN3:TNFRSF6B:PDGFB:PLXNB1:SHISA5:GPX1:RHOA:DAG1:MST1R:GNAI2:HYAL2:NPRL2:IL21:PTGER4:PRKAA1:HINT1:FNIP1:IL3:CSF2:IL5:RAD50:NDFIP1:RGS14:TRAF3IP2:FYN:G…	http://www.broadinstitute.org/gsea/msigdb/cards/GO_REGULATION_OF_INTRACELLULAR_SIGNAL_TRANSDUCTION
GO_bp	GO_REGULATION_OF_INFLAMMATORY_RESPONSE	IMMUNITY	5	293	25	3.53994e-09	1.7448e-06	PARK7:GBA:ASH1L:IL10:IL20:ETS1:SMAD3:NOD2:CCL2:CCL7:CCL11:CCL8:PTPN2:SBNO2:IL1R1:IL1RL1:GPX1:HYAL2:FOXP1:IL21:PTGER4:C7:NDFIP1:F12:JAK2	http://www.broadinstitute.org/gsea/msigdb/cards/GO_REGULATION_OF_INFLAMMATORY_RESPONSE
GO_bp	GO_REGULATION_OF_IMMUNE_SYSTEM_PROCESS	IMMUNITY	5	1358	62	6.08403e-09	2.69888e-06	IL23R:CTSS:CTSK:ARNT:FCGR2A:FCGR3A:FCGR2B:FCGR3B:DENND1B:IL10:IL20:ETS1:TRAFD1:PTPN11:FOS:SMAD3:SOCS1:PRKCB:IL27:CD19:NOD2:CYLD:CCL2:CCL7:CCL8:MED1:ERBB2:IKZF3:PTPN2:ICAM1:ICAM4:ICAM5:ICAM3:TYK2:CDC37:PEX13:IL1RL1:ITGA4:ARPC2:EDN3:ZBTB46:ICOSLG:NCKIPSD:P4HTM:CCDC36:GPX1:FOXP1:IL21:PTGER4:C7:FNIP1:IL3:IRF1:IL5:NDFIP1:TRAF3IP2:FYN:CCR6:SMURF1:JAK2:CARD9:NOTCH1	http://www.broadinstitute.org/gsea/msigdb/cards/GO_REGULATION_OF_IMMUNE_SYSTEM_PROCESS
GO_bp	GO_POSITIVE_REGULATION_OF_CELL_COMMUNICATION	IMMUNITY	5	1524	66	1.46092e-08	5.89148e-06	UTS2:PARK7:MIER1:IL23R:MCL1:ARNT:EFNA1:GBA:RUSC1:IL10:IL19:IL20:LRRK2:SH2B3:MAPKAPK5:ERP29:PTPN11:SMAD3:PRKCB:SH2B1:NKD1:NOD2:CYLD:SALL1:CCL2:CCL7:CCL11:CCL8:MED1:NEUROD2:ERBB2:GRB7:PTPN2:ICAM1:FGF21:DNAJC27:REL:USP34:IL18R1:BCL2L11:EDN3:TNFRSF6B:PDGFB:PLXNB1:SHISA5:GPX1:RHOA:MST1R:GNAI2:HYAL2:IL21:PTGER4:PRKAA1:HINT1:IL3:CSF2:IL5:NDFIP1:RGS14:TRAF3IP2:FYN:RSPO3:JAK2:TNFSF15:CARD9:NOTCH1	http://www.broadinstitute.org/gsea/msigdb/cards/GO_POSITIVE_REGULATION_OF_CELL_COMMUNICATION
GO_bp	GO_CELLULAR_RESPONSE_TO_ORGANIC_SUBSTANCE	IMMUNITY	5	1840	75	1.68504e-08	6.22903e-06	GNB1:TNFRSF9:PARK7:ERRFI1:IL23R:IL12RB2:CTSS:RORC:GBA:HCN3:PKLR:IL10:LRRK2:PTPN11:FOS:SMAD3:SOCS1:PRKCB:ADCY7:NOD2:CCL2:CCL7:CCL11:CCL8:MED1:ERBB2:PTPN2:POLR2E:SBNO2:ICAM1:TYK2:KEAP1:FGF21:NCOA1:ADCY3:DNMT3A:IL1R2:IL1R1:IL1RL1:IL18R1:IL18RAP:ITGA4:CXCR2:CXCR1:TNFRSF6B:UBE2L3:SDF2L1:PDGFB:RPL3:UCN2:SLC26A6:IP6K2:PRKAR2A:IMPDH2:RHOA:MST1R:HYAL3:HYAL1:HYAL2:PTGER4:PRKAA1:IL3:CSF2:IRF1:IL5:CAMK2A:SLC…	http://www.broadinstitute.org/gsea/msigdb/cards/GO_CELLULAR_RESPONSE_TO_ORGANIC_SUBSTANCE
GO_bp	GO_POSITIVE_REGULATION_OF_STAT_CASCADE	IMMUNITY	5	73	12	3.74088e-08	1.2765e-05	IL23R:IL10:IL19:IL20:IL21:PTGER4:IL3:CSF2:IL5:FYN:JAK2:NOTCH1	http://www.broadinstitute.org/gsea/msigdb/cards/GO_POSITIVE_REGULATION_OF_STAT_CASCADE
GO_bp	GO_INTRACELLULAR_SIGNAL_TRANSDUCTION	IMMUNITY	5	1559	65	7.97788e-08	2.52785e-05	GNB1:PARK7:MCL1:SETDB1:MUC1:RIT1:CUL2:LRRK2:SH2B3:BRAP:MAPKAPK5:PTPN11:DGKH:AKAP11:SOCS1:PRKCB:NUPR1:SH2B1:ATP2A1:CD19:ADCY7:NOD2:CYLD:CCL2:CCL11:STAC2:MED1:PPP1R1B:ERBB2:HMHA1:TYK2:ADCY3:DNAJC27:REL:BCL2L11:EDN3:ARFRP1:PDGFB:PLXNB1:SHISA5:SLC26A6:PRKAR2A:GPX1:RHOA:TRAIP:GNAI2:RASSF1:IL21:PTGER4:PRKAA1:HINT1:RAPGEF6:FNIP1:IL3:CSF2:IL5:CAMK2A:RGS14:TRAF3IP2:FYN:RPS6KA2:GNA12:JAK2:TNFSF15:CARD9	http://www.broadinstitute.org/gsea/msigdb/cards/GO_INTRACELLULAR_SIGNAL_TRANSDUCTION
GO_bp	GO_REGULATION_OF_RESPONSE_TO_WOUNDING	IMMUNITY	5	412	27	2.1292e-07	6.29677e-05	PARK7:CERS2:GBA:ASH1L:IL10:IL20:ETS1:SMAD3:NOD2:CCL2:CCL7:CCL11:CCL8:PTPN2:SBNO2:IL1R1:IL1RL1:PDGFB:GPX1:HYAL2:FOXP1:IL21:PTGER4:C7:NDFIP1:F12:JAK2	http://www.broadinstitute.org/gsea/msigdb/cards/GO_REGULATION_OF_RESPONSE_TO_WOUNDING
GO_bp	GO_REGULATION_OF_RESPONSE_TO_EXTERNAL_STIMULUS	IMMUNITY	5	924	44	3.94889e-07	0.000109483	PARK7:IL23R:CTSK:CERS2:GBA:ASH1L:FCGR3B:IL10:IL20:ETS1:LRRK2:SMAD3:CLN3:CLN3:IL27:NOD2:CCL2:CCL7:CCL11:CCL8:MED1:PTPN2:SBNO2:PEX13:IL1R1:IL1RL1:EDN3:PDGFB:CCDC36:GPX1:SEMA3F:GNAT1:HYAL2:FOXP1:IL21:PTGER4:C7:NDFIP1:F12:TRAF3IP2:FYN:CCR6:SMURF1:JAK2:NOTCH1	http://www.broadinstitute.org/gsea/msigdb/cards/GO_REGULATION_OF_RESPONSE_TO_EXTERNAL_STIMULUS
GO_bp	GO_POSITIVE_REGULATION_OF_PROTEIN_MODIFICATION_PROCESS	IMMUNITY	5	1129	50	5.33985e-07	0.000139339	PARK7:IL23R:ARNT:EFNA1:MUC1:GBA:IL20:CCNY:LRRK2:MAPKAPK5:ERP29:PTPN11:SMAD3:NUPR1:CNEP1R1:ADCY7:BRD7:NOD2:CCL2:CCL7:CCL11:CCL8:ERBB2:ICAM1:FGF21:ADCY3:DNAJC27:EDN3:TNFRSF6B:UBE2L3:PDGFB:PRKAR2A:RHOA:MST1R:GNAI2:RASSF1:IL21:PTGER4:PRKAA1:FNIP1:IL3:CSF2:IL5:RAD50:NDFIP1:FYN:SMURF1:JAK2:TNFSF15:CARD9	http://www.broadinstitute.org/gsea/msigdb/cards/GO_POSITIVE_REGULATION_OF_PROTEIN_MODIFICATION_PROCESS
GO_bp	GO_REGULATION_OF_PEPTIDYL_TYROSINE_PHOSPHORYLATION	IMMUNITY	5	212	18	6.08274e-07	0.000149906	ERRFI1:IL23R:EFNA1:IL20:SOCS1:PTPN2:ICAM1:ZGPAT:PDGFB:HYAL2:IL21:PTGER4:IL3:CSF2:IL5:FYN:FGFR1OP:JAK2	http://www.broadinstitute.org/gsea/msigdb/cards/GO_REGULATION_OF_PEPTIDYL_TYROSINE_PHOSPHORYLATION
GO_bp	GO_RESPONSE_TO_OXYGEN_CONTAINING_COMPOUND	IMMUNITY	5	1376	57	6.97196e-07	0.000161444	GNB1:UTS2:TNFRSF9:PARK7:ERRFI1:IL23R:IL12RB2:ENSA:SETDB1:RORC:GBA:SCAMP3:CLK2:HCN3:PKLR:IL10:CREM:ETS1:LRRK2:FOS:SOCS1:PRKCB:ADCY7:NOD2:CCL2:CCL7:PTPN2:SBNO2:ICAM1:FGF21:NCOA1:ADCY3:DNMT3A:IL1R1:IL1RL1:IL18RAP:TNFRSF6B:PDGFB:SLC26A6:PRKAR2A:GPX1:DAG1:GNAI2:HYAL1:HYAL2:FOXP1:PTGER4:PRKAA1:CSF2:CAMK2A:SLC34A1:FYN:RPS6KA2:SLC26A3:JAK2:CARD9:NOTCH1	http://www.broadinstitute.org/gsea/msigdb/cards/GO_RESPONSE_TO_OXYGEN_CONTAINING_COMPOUND
GO_bp	GO_LEUKOCYTE_ACTIVATION	IMMUNITY	5	412	26	7.36151e-07	0.000161444	RORC:LY9:IL10:NKX2-3:SMAD3:PRKCB:IKZF3:PTPN2:SBNO2:ICAM1:ZFP36L2:IL18R1:ITGA4:CXCR2:ICOSLG:IMPDH2:HYAL2:TUSC2:FOXP1:PTGER4:FNIP1:CSF2:IRF1:FYN:IKZF1:TNFSF8	http://www.broadinstitute.org/gsea/msigdb/cards/GO_LEUKOCYTE_ACTIVATION
GO_bp	GO_REGULATION_OF_PROTEIN_MODIFICATION_PROCESS	IMMUNITY	5	1696	66	7.64276e-07	0.000161444	PARK7:ERRFI1:IL23R:ENSA:ARNT:EFNA1:MUC1:GBA:ASH1L:IL20:CCNY:LRRK2:MAPKAPK5:ERP29:PTPN11:SMAD3:SOCS1:NUPR1:CNEP1R1:ADCY7:BRD7:NOD2:CCL2:CCL7:CCL11:CCL8:CDK12:PPP1R1B:ERBB2:PTPN2:ICAM1:CDC37:FGF21:ADCY3:DNAJC27:EDN3:TNFRSF6B:ZGPAT:UBE2L3:PDGFB:CELSR3:PRKAR2A:USP4:RHOA:DAG1:MST1:MST1R:GNAI2:HYAL2:RASSF1:IL21:PTGER4:PRKAA1:FNIP1:IL3:CSF2:IL5:RAD50:NDFIP1:RGS14:FYN:FGFR1OP:SMURF1:JAK2:TNFSF15:CARD9	http://www.broadinstitute.org/gsea/msigdb/cards/GO_REGULATION_OF_PROTEIN_MODIFICATION_PROCESS
GO_bp	GO_REGULATION_OF_CYTOKINE_PRODUCTION	IMMUNITY	5	556	31	9.23668e-07	0.000186245	TNFRSF9:PARK7:ERRFI1:IL23R:IL12RB2:ARNT:GBA:LY9:IL10:SMAD3:SOCS1:IL27:NOD2:CYLD:CCL2:POLR2E:REL:IL1RL1:IL18R1:UBA7:TRAIP:HYAL2:TUSC2:FOXP1:IL21:PTGER4:CSF2:IRF1:NDFIP1:JAK2:CARD9	http://www.broadinstitute.org/gsea/msigdb/cards/GO_REGULATION_OF_CYTOKINE_PRODUCTION
GO_bp	GO_CELL_ACTIVATION	IMMUNITY	5	564	31	1.24787e-06	0.000240675	GNB1:RORC:LY9:IL10:NKX2-3:PTPN11:DGKH:SMAD3:PRKCB:IKZF3:PTPN2:SBNO2:ICAM1:ZFP36L2:IL18R1:ITGA4:CXCR2:ICOSLG:IMPDH2:RHOA:HYAL2:TUSC2:FOXP1:PTGER4:FNIP1:CSF2:IRF1:FYN:GNA12:IKZF1:TNFSF8	http://www.broadinstitute.org/gsea/msigdb/cards/GO_CELL_ACTIVATION
GO_bp	GO_REGULATION_OF_TYROSINE_PHOSPHORYLATION_OF_STAT_PROTEIN	IMMUNITY	5	68	10	1.5053e-06	0.00027823	IL23R:IL20:SOCS1:PTPN2:IL21:PTGER4:IL3:CSF2:FYN:JAK2	http://www.broadinstitute.org/gsea/msigdb/cards/GO_REGULATION_OF_TYROSINE_PHOSPHORYLATION_OF_STAT_PROTEIN
GO_bp	GO_REGULATION_OF_RESPONSE_TO_STRESS	IMMUNITY	5	1461	58	2.13688e-06	0.000378976	PARK7:ERRFI1:IL23R:MCL1:CTSS:CTSK:CERS2:MUC1:GBA:ASH1L:FCGR3B:IL10:IL20:ETS1:LRRK2:ERP29:TRAFD1:PTPN11:SMAD3:SOCS1:CLN3:CLN3:IL27:NOD2:CYLD:CCL2:CCL7:CCL11:CCL8:MED1:PTPN2:SBNO2:ICAM3:TYK2:CDC37:PEX13:IL1R1:IL1RL1:BCL2L11:RTEL1:SDF2L1:PDGFB:USP19:CCDC36:GPX1:HYAL2:FOXP1:IL21:PTGER4:C7:IRF1:NDFIP1:CAMK2A:F12:TRAF3IP2:FYN:SMURF1:JAK2:CARD9	http://www.broadinstitute.org/gsea/msigdb/cards/GO_REGULATION_OF_RESPONSE_TO_STRESS
GO_bp	GO_REGULATION_OF_STAT_CASCADE	IMMUNITY	5	144	14	2.22123e-06	0.000378976	IL23R:IL10:IL19:IL20:SOCS1:PTPN2:IL21:PTGER4:IL3:CSF2:IL5:FYN:JAK2:NOTCH1	http://www.broadinstitute.org/gsea/msigdb/cards/GO_REGULATION_OF_STAT_CASCADE
GO_bp	GO_REGULATION_OF_TYROSINE_PHOSPHORYLATION_OF_STAT5_PROTEIN	IMMUNITY	5	20	6	2.53949e-06	0.000417229	IL23R:PTPN2:IL3:CSF2:FYN:JAK2	http://www.broadinstitute.org/gsea/msigdb/cards/GO_REGULATION_OF_TYROSINE_PHOSPHORYLATION_OF_STAT5_PROTEIN
GO_bp	GO_POSITIVE_REGULATION_OF_PROTEIN_METABOLIC_PROCESS	IMMUNITY	5	1482	58	3.32956e-06	0.000523283	PARK7:IL23R:ARNT:OAZ3:EFNA1:MUC1:GBA:IL20:CCNY:LRRK2:MAPKAPK5:ERP29:PTPN11:SMAD3:IL27:NUPR1:CNEP1R1:ADCY7:BRD7:NKD1:NOD2:CCL2:CCL7:CCL11:CCL8:ERBB2:ICAM1:KEAP1:FGF21:ADCY3:DNAJC27:BCL2L11:EDN3:TNFRSF6B:UBE2L3:PDGFB:PRKAR2A:ARIH2:RHOA:MST1R:GNAI2:RASSF1:IL21:PTGER4:PRKAA1:FNIP1:IL3:CSF2:IRF1:IL5:RAD50:NDFIP1:F12:FYN:SMURF1:JAK2:TNFSF15:CARD9	http://www.broadinstitute.org/gsea/msigdb/cards/GO_POSITIVE_REGULATION_OF_PROTEIN_METABOLIC_PROCESS
GO_bp	GO_CYTOKINE_MEDIATED_SIGNALING_PATHWAY	IMMUNITY	5	448	26	3.46637e-06	0.000523283	TNFRSF9:IL23R:IL12RB2:SOCS1:CCL2:CCL7:CCL11:CCL8:ICAM1:TYK2:IL1R2:IL1R1:IL1RL1:IL18R1:CXCR2:CXCR1:TNFRSF6B:IP6K2:MST1R:IL3:IRF1:IL5:CAMK2A:CCR6:JAK2:TNFSF15	http://www.broadinstitute.org/gsea/msigdb/cards/GO_CYTOKINE_MEDIATED_SIGNALING_PATHWAY
GO_bp	GO_LYMPHOCYTE_ACTIVATION	IMMUNITY	5	340	22	3.53889e-06	0.000523283	RORC:LY9:IL10:NKX2-3:SMAD3:PRKCB:IKZF3:PTPN2:ICAM1:ZFP36L2:IL18R1:ITGA4:ICOSLG:IMPDH2:TUSC2:FOXP1:PTGER4:FNIP1:IRF1:FYN:IKZF1:TNFSF8	http://www.broadinstitute.org/gsea/msigdb/cards/GO_LYMPHOCYTE_ACTIVATION
GO_bp	GO_INFLAMMATORY_RESPONSE	IMMUNITY	5	451	26	3.9109e-06	0.000546062	TNFRSF9:PARK7:PLA2G2E:IL23R:IL10:IL19:FOS:IL27:NUPR1:CCL2:CCL7:CCL11:CCL8:ICAM1:REL:IL18RAP:CXCR2:CXCR1:TNFRSF6B:HYAL3:HYAL1:TUSC2:IL5:IRGM:F12:NOTCH1	http://www.broadinstitute.org/gsea/msigdb/cards/GO_INFLAMMATORY_RESPONSE
GO_bp	GO_ALPHA_BETA_T_CELL_DIFFERENTIATION	IMMUNITY	5	45	8	3.93913e-06	0.000546062	RORC:LY9:NKX2-3:IL18R1:FOXP1:PTGER4:IRF1:TNFSF8	http://www.broadinstitute.org/gsea/msigdb/cards/GO_ALPHA_BETA_T_CELL_DIFFERENTIATION
GO_bp	GO_REGULATION_OF_IMMUNE_RESPONSE	IMMUNITY	5	814	38	4.0917e-06	0.000550023	IL23R:CTSS:CTSK:FCGR2A:FCGR3A:FCGR2B:DENND1B:IL10:TRAFD1:PTPN11:FOS:SMAD3:SOCS1:PRKCB:IL27:CD19:NOD2:CYLD:MED1:PTPN2:ICAM1:ICAM4:ICAM5:ICAM3:TYK2:CDC37:IL1RL1:ITGA4:ARPC2:NCKIPSD:GPX1:IL21:C7:IRF1:NDFIP1:FYN:JAK2:CARD9	http://www.broadinstitute.org/gsea/msigdb/cards/GO_REGULATION_OF_IMMUNE_RESPONSE
GO_bp	GO_RESPONSE_TO_EXTERNAL_STIMULUS	IMMUNITY	5	1783	66	4.24257e-06	0.00055353	GNB1:TNFRSF9:IL23R:IL12RB2:ENSA:SETDB1:EFNA1:GBA:PKLR:FCGR3B:IL10:ETS1:LRRK2:FOS:SMAD3:SOCS1:IL27:NOD2:CCL2:CCL7:CCL11:CCL8:TCAP:ERBB2:SBNO2:ICAM1:FGF21:NCOA1:DNMT3A:PEX13:BCL2L11:CXCR2:CXCR1:EDN3:TNFRSF6B:PDGFB:PLXNB1:UCN2:CELSR3:LAMB2:CCDC36:GPX1:RHOA:DAG1:MST1R:SEMA3F:GNAT1:GNAI2:HYAL3:HYAL1:HYAL2:TUSC2:NPRL2:FOXP1:PTGER4:PRKAA1:FNIP1:CSF2:IRF1:SLC34A1:FYN:CCR6:JAK2:TNFSF8:CARD9:NOTCH1	http://www.broadinstitute.org/gsea/msigdb/cards/GO_RESPONSE_TO_EXTERNAL_STIMULUS
GO_bp	GO_POSITIVE_REGULATION_OF_INFLAMMATORY_RESPONSE	IMMUNITY	5	113	12	4.71419e-06	0.00059749	ETS1:NOD2:CCL2:CCL7:CCL11:CCL8:IL1RL1:HYAL2:IL21:PTGER4:F12:JAK2	http://www.broadinstitute.org/gsea/msigdb/cards/GO_POSITIVE_REGULATION_OF_INFLAMMATORY_RESPONSE
GO_bp	GO_CELLULAR_RESPONSE_TO_OXYGEN_CONTAINING_COMPOUND	IMMUNITY	5	797	37	6.24651e-06	0.000769709	GNB1:PARK7:ERRFI1:RORC:HCN3:PKLR:IL10:ETS1:LRRK2:FOS:SOCS1:PRKCB:ADCY7:NOD2:CCL2:CCL7:PTPN2:SBNO2:ICAM1:FGF21:ADCY3:DNMT3A:IL1R1:IL1RL1:IL18RAP:PDGFB:SLC26A6:PRKAR2A:GNAI2:PTGER4:PRKAA1:CSF2:CAMK2A:FYN:RPS6KA2:SLC26A3:JAK2	http://www.broadinstitute.org/gsea/msigdb/cards/GO_CELLULAR_RESPONSE_TO_OXYGEN_CONTAINING_COMPOUND
GO_bp	GO_POSITIVE_REGULATION_OF_PHOSPHORUS_METABOLIC_PROCESS	IMMUNITY	5	1030	44	6.83057e-06	0.00081893	PARK7:IL23R:ARNT:EFNA1:GBA:IL20:CCNY:LRRK2:MAPKAPK5:ERP29:PTPN11:GPR65:SMAD3:CNEP1R1:ADCY7:NOD2:CCL2:CCL7:CCL11:CCL8:ERBB2:ICAM1:FGF21:ADCY3:DNAJC27:EDN3:TNFRSF6B:PDGFB:PRKAR2A:RHOA:MST1R:GNAI2:IL21:PTGER4:PRKAA1:FNIP1:IL3:CSF2:IL5:RAD50:FYN:JAK2:TNFSF15:CARD9	http://www.broadinstitute.org/gsea/msigdb/cards/GO_POSITIVE_REGULATION_OF_PHOSPHORUS_METABOLIC_PROCESS
GO_bp	GO_REGULATION_OF_PHOSPHORUS_METABOLIC_PROCESS	IMMUNITY	5	1603	60	8.86361e-06	0.00103471	PARK7:ERRFI1:IL23R:ENSA:ARNT:EFNA1:GBA:ASH1L:IL20:CCNY:LRRK2:MAPKAPK5:ERP29:PTPN11:GPR65:SMAD3:SOCS1:CNEP1R1:ADCY7:NOD2:CCL2:CCL7:CCL11:CCL8:CDK12:PPP1R1B:ERBB2:PTPN2:ICAM1:CDC37:FGF21:ADCY3:DNAJC27:EDN3:TNFRSF6B:ZGPAT:PDGFB:CELSR3:PRKAR2A:RHOA:DAG1:MST1:MST1R:GNAI2:HYAL2:NPRL2:IL21:PTGER4:PRKAA1:FNIP1:IL3:CSF2:IL5:RAD50:RGS14:FYN:FGFR1OP:JAK2:TNFSF15:CARD9	http://www.broadinstitute.org/gsea/msigdb/cards/GO_REGULATION_OF_PHOSPHORUS_METABOLIC_PROCESS
GO_bp	GO_LEUKOCYTE_MIGRATION	IMMUNITY	5	257	18	9.36599e-06	0.00106532	IL10:NKX2-3:PTPN11:CCL2:CCL7:CCL11:CCL8:GRB7:ICAM1:SLC7A10:ITGA4:CXCR2:CXCR1:EDN3:PPIL2:PDGFB:FYN:CCR6	http://www.broadinstitute.org/gsea/msigdb/cards/GO_LEUKOCYTE_MIGRATION
GO_bp	GO_REGULATION_OF_HEMOPOIESIS	IMMUNITY	5	313	20	1.18036e-05	0.00130901	IL23R:ARNT:IL20:ETS1:FOS:IL27:CYLD:MED1:ERBB2:IKZF3:PTPN2:ZBTB46:P4HTM:FOXP1:FNIP1:IL3:IRF1:IL5:NDFIP1:NOTCH1	http://www.broadinstitute.org/gsea/msigdb/cards/GO_REGULATION_OF_HEMOPOIESIS
GO_bp	GO_DEFENSE_RESPONSE	IMMUNITY	5	1194	48	1.27981e-05	0.0013847	TNFRSF9:PARK7:PLA2G2E:IL23R:LY9:FCGR3B:IL10:IL19:FOS:IL27:NUPR1:CD19:NOD2:CCL2:CCL7:CCL11:CCL8:FBXL20:NEUROD2:ICAM1:TYK2:REL:PEX13:IL18RAP:CXCR2:CXCR1:TNFRSF6B:ICOSLG:SLC26A6:IP6K2:CCDC36:MST1R:HYAL3:HYAL1:HYAL2:TUSC2:C7:IRF1:IL5:CAMK2A:IRGM:F12:FYN:CCR6:JAK2:TNFSF8:CARD9:NOTCH1	http://www.broadinstitute.org/gsea/msigdb/cards/GO_DEFENSE_RESPONSE
GO_bp	GO_POSITIVE_REGULATION_OF_TYROSINE_PHOSPHORYLATION_OF_STAT5_PROTEIN	IMMUNITY	5	16	5	1.45864e-05	0.0015406	IL23R:IL3:CSF2:FYN:JAK2	http://www.broadinstitute.org/gsea/msigdb/cards/GO_POSITIVE_REGULATION_OF_TYROSINE_PHOSPHORYLATION_OF_STAT5_PROTEIN
GO_bp	GO_REGULATION_OF_CELL_PROLIFERATION	IMMUNITY	5	1487	56	1.54276e-05	0.00158865	UTS2:TNFRSF9:ERRFI1:IL23R:IL12RB2:ARNT:CERS2:IL10:CUL2:NKX2-3:ETS1:LRRK2:SMAD3:IL27:NUPR1:BRD7:NOD2:CCL2:CCL11:CCL8:MED1:ERBB2:IKZF3:PTPN2:TYK2:FGF21:IL1RL1:CXCR2:EDN3:TNFRSF6B:TPD52L2:ICOSLG:PDGFB:PLXNB1:WDR6:GPX1:RHOA:MST1R:RBM5:GNAI2:HYAL1:TMEM115:FOXP1:IL21:PTGER4:PRKAA1:IL3:CSF2:IRF1:IL5:NDFIP1:FYN:RPS6KA2:FGFR1OP:JAK2:NOTCH1	http://www.broadinstitute.org/gsea/msigdb/cards/GO_REGULATION_OF_CELL_PROLIFERATION
GO_bp	GO_CELLULAR_RESPONSE_TO_INTERLEUKIN_1	IMMUNITY	5	88	10	1.60774e-05	0.00158865	CCL2:CCL7:CCL11:CCL8:ICAM1:IL1R1:HYAL3:HYAL1:HYAL2:PTGER4	http://www.broadinstitute.org/gsea/msigdb/cards/GO_CELLULAR_RESPONSE_TO_INTERLEUKIN_1
GO_bp	GO_ALPHA_BETA_T_CELL_ACTIVATION	IMMUNITY	5	54	8	1.61157e-05	0.00158865	RORC:LY9:NKX2-3:IL18R1:FOXP1:PTGER4:IRF1:TNFSF8	http://www.broadinstitute.org/gsea/msigdb/cards/GO_ALPHA_BETA_T_CELL_ACTIVATION
GO_bp	GO_REGULATION_OF_KINASE_ACTIVITY	IMMUNITY	5	768	35	1.66046e-05	0.00160126	PARK7:ERRFI1:IL23R:EFNA1:GBA:CCNY:LRRK2:MAPKAPK5:ERP29:PTPN11:SOCS1:ADCY7:NOD2:CDK12:PPP1R1B:ERBB2:PTPN2:CDC37:ADCY3:EDN3:ZGPAT:PDGFB:PRKAR2A:RHOA:MST1:MST1R:GNAI2:HYAL2:NPRL2:PRKAA1:RAD50:RGS14:FGFR1OP:JAK2:TNFSF15	http://www.broadinstitute.org/gsea/msigdb/cards/GO_REGULATION_OF_KINASE_ACTIVITY
GO_bp	GO_POSITIVE_REGULATION_OF_MULTICELLULAR_ORGANISMAL_PROCESS	IMMUNITY	5	1388	53	1.83698e-05	0.0017338	UTS2:PARK7:IL23R:IL12RB2:ARNT:LY9:IL10:IL20:ETS1:FOS:SMAD3:PRKCB:IL27:ATP2A1:NOD2:CCL2:CCL11:MED1:NEUROD2:POLR2E:ICAM1:NCOA1:IL1RL1:IL18R1:EDN3:ZBTB46:PDGFB:PLXNB1:NCKIPSD:RHOA:DAG1:AMIGO3:HYAL1:HYAL2:TUSC2:CACNA2D2:FOXP1:IL21:PTGER4:PRKAA1:IL3:CSF2:SLC22A5:IRF1:IL5:RGS14:F12:FYN:CCR6:SMURF1:JAK2:CARD9:NOTCH1	http://www.broadinstitute.org/gsea/msigdb/cards/GO_POSITIVE_REGULATION_OF_MULTICELLULAR_ORGANISMAL_PROCESS
GO_bp	GO_REGULATION_OF_EXTRACELLULAR_MATRIX_ORGANIZATION	IMMUNITY	5	29	6	2.65059e-05	0.00244959	PARK7:ETS1:SMAD3:GPX1:DAG1:NOTCH1	http://www.broadinstitute.org/gsea/msigdb/cards/GO_REGULATION_OF_EXTRACELLULAR_MATRIX_ORGANIZATION
GO_bp	GO_RESPONSE_TO_INTERLEUKIN_1	IMMUNITY	5	114	11	2.91489e-05	0.00263887	ETS1:CCL2:CCL7:CCL11:CCL8:ICAM1:IL1R1:HYAL3:HYAL1:HYAL2:PTGER4	http://www.broadinstitute.org/gsea/msigdb/cards/GO_RESPONSE_TO_INTERLEUKIN_1
GO_bp	GO_REGULATION_OF_TYROSINE_PHOSPHORYLATION_OF_STAT3_PROTEIN	IMMUNITY	5	44	7	3.41548e-05	0.00302846	IL23R:IL20:SOCS1:PTPN2:IL21:PTGER4:JAK2	http://www.broadinstitute.org/gsea/msigdb/cards/GO_REGULATION_OF_TYROSINE_PHOSPHORYLATION_OF_STAT3_PROTEIN
GO_bp	GO_POSITIVE_REGULATION_OF_IMMUNE_SYSTEM_PROCESS	IMMUNITY	5	829	36	3.48178e-05	0.00302846	IL23R:CTSS:CTSK:ARNT:FCGR2A:FCGR3A:DENND1B:IL20:ETS1:PTPN11:FOS:PRKCB:CD19:NOD2:CYLD:CCL2:CCL7:CCL8:MED1:ICAM1:ICAM3:IL1RL1:ITGA4:ARPC2:EDN3:ZBTB46:ICOSLG:NCKIPSD:IL21:PTGER4:C7:IL3:IL5:FYN:CCR6:CARD9	http://www.broadinstitute.org/gsea/msigdb/cards/GO_POSITIVE_REGULATION_OF_IMMUNE_SYSTEM_PROCESS
GO_bp	GO_LYMPHOCYTE_DIFFERENTIATION	IMMUNITY	5	209	15	3.89923e-05	0.00331049	RORC:LY9:IL10:NKX2-3:PTPN2:ZFP36L2:IL18R1:ITGA4:TUSC2:FOXP1:PTGER4:FNIP1:IRF1:IKZF1:TNFSF8	http://www.broadinstitute.org/gsea/msigdb/cards/GO_LYMPHOCYTE_DIFFERENTIATION
GO_bp	GO_POSITIVE_REGULATION_OF_CYTOKINE_PRODUCTION	IMMUNITY	5	369	21	4.02854e-05	0.00331049	PARK7:IL23R:IL12RB2:ARNT:LY9:IL10:SMAD3:IL27:NOD2:CCL2:POLR2E:IL1RL1:IL18R1:HYAL2:TUSC2:IL21:PTGER4:CSF2:IRF1:JAK2:CARD9	http://www.broadinstitute.org/gsea/msigdb/cards/GO_POSITIVE_REGULATION_OF_CYTOKINE_PRODUCTION
GO_bp	GO_CELLULAR_RESPONSE_TO_ENDOGENOUS_STIMULUS	IMMUNITY	5	1004	41	4.0299e-05	0.00331049	GNB1:ERRFI1:CTSS:RORC:HCN3:PKLR:IL10:LRRK2:PTPN11:FOS:SMAD3:SOCS1:ADCY7:NOD2:CCL2:MED1:PTPN2:POLR2E:ICAM1:FGF21:NCOA1:ADCY3:DNMT3A:IL1RL1:UBE2L3:PDGFB:UCN2:SLC26A6:PRKAR2A:RHOA:HYAL1:HYAL2:PTGER4:PRKAA1:CAMK2A:SLC34A1:FYN:SMURF1:SLC26A3:JAK2:NOTCH1	http://www.broadinstitute.org/gsea/msigdb/cards/GO_CELLULAR_RESPONSE_TO_ENDOGENOUS_STIMULUS
GO_bp	GO_PEPTIDYL_TYROSINE_MODIFICATION	IMMUNITY	5	186	14	4.18311e-05	0.00337387	IL12RB2:CLK2:ERBB2:TYK2:CDC37:PDGFB:MST1R:IL21:IL3:CSF2:IL5:FYN:FGFR1OP:JAK2	http://www.broadinstitute.org/gsea/msigdb/cards/GO_PEPTIDYL_TYROSINE_MODIFICATION
GO_bp	GO_IMMUNE_SYSTEM_DEVELOPMENT	IMMUNITY	5	580	28	4.394e-05	0.0034342	WDR78:RORC:LY9:IL10:NKX2-3:SH2B3:PTPN11:SMAD3:MED1:PTPN2:SBNO2:ZFP36L2:IL18R1:BCL2L11:ITGA4:PDGFB:ARIH2:HYAL2:TUSC2:FOXP1:PTGER4:FNIP1:IL3:CSF2:IRF1:IKZF1:JAK2:TNFSF8	http://www.broadinstitute.org/gsea/msigdb/cards/GO_IMMUNE_SYSTEM_DEVELOPMENT
GO_bp	GO_PHOSPHORYLATION	IMMUNITY	5	1218	47	4.41275e-05	0.0034342	CDK11A:NADK:IL12RB2:CLK2:PKLR:SDHC:LRRK2:BRAP:MAPKAPK5:PTPN11:DGKH:ERN2:PRKCB:SBK1:CD19:NOD2:CCL2:CCL11:CCL8:MED1:CDK12:ERBB2:TYK2:CDC37:EFR3B:CERKL:PDGFB:PFKFB4:UQCRC1:IP6K2:IP6K1:CAMKV:MST1R:NPRL2:IL21:PTGER4:PRKAA1:IL3:CSF2:IL5:RAD50:CAMK2A:GRK6:FYN:RPS6KA2:FGFR1OP:JAK2	http://www.broadinstitute.org/gsea/msigdb/cards/GO_PHOSPHORYLATION
GO_bp	GO_NEGATIVE_REGULATION_OF_PROTEIN_TYROSINE_KINASE_ACTIVITY	IMMUNITY	5	20	5	4.82949e-05	0.00369373	ERRFI1:PTPN2:ZGPAT:HYAL2:FGFR1OP	http://www.broadinstitute.org/gsea/msigdb/cards/GO_NEGATIVE_REGULATION_OF_PROTEIN_TYROSINE_KINASE_ACTIVITY
GO_bp	GO_LEUKOCYTE_DIFFERENTIATION	IMMUNITY	5	292	18	5.13745e-05	0.00386267	RORC:LY9:IL10:NKX2-3:MED1:PTPN2:SBNO2:ZFP36L2:IL18R1:ITGA4:TUSC2:FOXP1:PTGER4:FNIP1:CSF2:IRF1:IKZF1:TNFSF8	http://www.broadinstitute.org/gsea/msigdb/cards/GO_LEUKOCYTE_DIFFERENTIATION
GO_bp	GO_REGULATION_OF_PROTEIN_SERINE_THREONINE_KINASE_ACTIVITY	IMMUNITY	5	466	24	5.70819e-05	0.00422025	EFNA1:GBA:CCNY:LRRK2:MAPKAPK5:ERP29:PTPN11:NOD2:CDK12:PPP1R1B:ERBB2:CDC37:EDN3:PDGFB:PRKAR2A:RHOA:MST1:MST1R:GNAI2:HYAL2:PRKAA1:RGS14:JAK2:TNFSF15	http://www.broadinstitute.org/gsea/msigdb/cards/GO_REGULATION_OF_PROTEIN_SERINE_THREONINE_KINASE_ACTIVITY
GO_bp	GO_POSITIVE_REGULATION_OF_RESPONSE_TO_EXTERNAL_STIMULUS	IMMUNITY	5	296	18	6.12422e-05	0.00445361	PARK7:GBA:ETS1:SMAD3:NOD2:CCL2:CCL7:CCL11:CCL8:IL1RL1:EDN3:PDGFB:HYAL2:IL21:PTGER4:F12:CCR6:JAK2	http://www.broadinstitute.org/gsea/msigdb/cards/GO_POSITIVE_REGULATION_OF_RESPONSE_TO_EXTERNAL_STIMULUS
GO_bp	GO_REGULATION_OF_MAPK_CASCADE	IMMUNITY	5	656	30	6.33889e-05	0.00453537	ERRFI1:EFNA1:GBA:ASH1L:LRRK2:MAPKAPK5:ERP29:PTPN11:NOD2:CCL2:CCL7:CCL11:CCL8:CDK12:ERBB2:PTPN2:ICAM1:FGF21:DNAJC27:EDN3:TNFRSF6B:PDGFB:DAG1:MST1R:GNAI2:HYAL2:PRKAA1:RGS14:JAK2:CARD9	http://www.broadinstitute.org/gsea/msigdb/cards/GO_REGULATION_OF_MAPK_CASCADE
GO_bp	GO_CD4_POSITIVE_ALPHA_BETA_T_CELL_ACTIVATION	IMMUNITY	5	34	6	6.86566e-05	0.0048343	RORC:LY9:NKX2-3:IL18R1:FOXP1:PTGER4	http://www.broadinstitute.org/gsea/msigdb/cards/GO_CD4_POSITIVE_ALPHA_BETA_T_CELL_ACTIVATION
GO_bp	GO_NEGATIVE_REGULATION_OF_RESPONSE_TO_EXTERNAL_STIMULUS	IMMUNITY	5	272	17	6.97528e-05	0.00483474	CERS2:GBA:ASH1L:IL10:ETS1:LRRK2:SMAD3:CLN3:CLN3:CCL2:PTPN2:PDGFB:GPX1:SEMA3F:PTGER4:NDFIP1:F12:NOTCH1	http://www.broadinstitute.org/gsea/msigdb/cards/GO_NEGATIVE_REGULATION_OF_RESPONSE_TO_EXTERNAL_STIMULUS
GO_bp	GO_REGULATION_OF_INTERLEUKIN_17_PRODUCTION	IMMUNITY	5	22	5	7.92306e-05	0.00524578	IL23R:LY9:NOD2:TUSC2:IL21	http://www.broadinstitute.org/gsea/msigdb/cards/GO_REGULATION_OF_INTERLEUKIN_17_PRODUCTION
GO_bp	GO_RESPONSE_TO_THYROID_HORMONE	IMMUNITY	5	22	5	7.92306e-05	0.00524578	CTSS:GBA:MED1:KEAP1:SLC34A1	http://www.broadinstitute.org/gsea/msigdb/cards/GO_RESPONSE_TO_THYROID_HORMONE
GO_bp	GO_REGULATION_OF_RESPONSE_TO_INTERFERON_GAMMA	IMMUNITY	5	22	5	7.92306e-05	0.00524578	SOCS1:MED1:PTPN2:CDC37:JAK2	http://www.broadinstitute.org/gsea/msigdb/cards/GO_REGULATION_OF_RESPONSE_TO_INTERFERON_GAMMA
GO_bp	GO_POSITIVE_REGULATION_OF_CELLULAR_EXTRAVASATION	IMMUNITY	5	12	4	8.39481e-05	0.00547638	CCL2:ICAM1:ITGA4:PTGER4	http://www.broadinstitute.org/gsea/msigdb/cards/GO_POSITIVE_REGULATION_OF_CELLULAR_EXTRAVASATION
GO_bp	GO_NEGATIVE_REGULATION_OF_RESPONSE_TO_WOUNDING	IMMUNITY	5	155	12	0.000112085	0.00720594	CERS2:GBA:ASH1L:IL10:ETS1:SMAD3:PTPN2:PDGFB:GPX1:PTGER4:NDFIP1:F12	http://www.broadinstitute.org/gsea/msigdb/cards/GO_NEGATIVE_REGULATION_OF_RESPONSE_TO_WOUNDING
GO_bp	GO_POSITIVE_REGULATION_OF_INTERLEUKIN_17_PRODUCTION	IMMUNITY	5	13	4	0.000119246	0.00745035	IL23R:LY9:NOD2:IL21	http://www.broadinstitute.org/gsea/msigdb/cards/GO_POSITIVE_REGULATION_OF_INTERLEUKIN_17_PRODUCTION
GO_bp	GO_CELLULAR_RESPONSE_TO_ETHANOL	IMMUNITY	5	13	4	0.000119246	0.00745035	ADCY7:CCL7:DNMT3A:PRKAA1	http://www.broadinstitute.org/gsea/msigdb/cards/GO_CELLULAR_RESPONSE_TO_ETHANOL
GO_bp	GO_REGULATION_OF_I_KAPPAB_KINASE_NF_KAPPAB_SIGNALING	IMMUNITY	5	231	15	0.000121048	0.0074579	MIER1:ASH1L:IL10:PRKCB:NOD2:CYLD:REL:IL1RL1:IL18R1:SHISA5:RHOA:NDFIP1:TRAF3IP2:FYN:CARD9	http://www.broadinstitute.org/gsea/msigdb/cards/GO_REGULATION_OF_I_KAPPAB_KINASE_NF_KAPPAB_SIGNALING
GO_bp	GO_RESPONSE_TO_PEPTIDE	IMMUNITY	5	400	21	0.000126483	0.00768598	GNB1:ERRFI1:PKLR:IL10:SOCS1:ADCY7:NOD2:CCL2:PTPN2:ADCY3:IL1RL1:PDGFB:SLC26A6:PRKAR2A:DAG1:CAMK2A:SLC34A1:FYN:JAK2:CARD9:NOTCH1	http://www.broadinstitute.org/gsea/msigdb/cards/GO_RESPONSE_TO_PEPTIDE
GO_bp	GO_REGULATION_OF_MYELOID_CELL_DIFFERENTIATION	IMMUNITY	5	182	13	0.000132818	0.00796191	IL23R:ARNT:IL20:ETS1:FOS:MED1:PTPN2:ZBTB46:P4HTM:FOXP1:IL3:IL5:NDFIP1	http://www.broadinstitute.org/gsea/msigdb/cards/GO_REGULATION_OF_MYELOID_CELL_DIFFERENTIATION
GO_bp	GO_RESPONSE_TO_NITROGEN_COMPOUND	IMMUNITY	5	854	35	0.000140397	0.00830404	GNB1:ERRFI1:HCN3:PKLR:IL10:CREM:LRRK2:FOS:SMAD3:SOCS1:ADCY7:NOD2:CCL2:PPP1R1B:PTPN2:ICAM1:ADCY3:DNMT3A:IL1R1:IL1RL1:PDGFB:UQCRC1:SLC26A6:PRKAR2A:DAG1:GNAI2:PTGER4:PRKAA1:CAMK2A:SLC34A1:FYN:SLC26A3:JAK2:CARD9:NOTCH1	http://www.broadinstitute.org/gsea/msigdb/cards/GO_RESPONSE_TO_NITROGEN_COMPOUND
GO_bp	GO_CELL_DEATH	IMMUNITY	5	995	39	0.000147901	0.00863274	CDK11A:GNB1:TNFRSF9:PARK7:ADAMTSL4:MCL1:DAP3:IL19:CUL2:LRRK2:GPR65:SMAD3:ERN2:PRKCB:NUPR1:ATP2A1:CYLD:MIEN1:GSDMB:GSDMA:FGF21:DNMT3A:BCL2L11:TNFRSF6B:SHISA5:GPX1:TRAIP:RBM5:CARD6:HINT1:FNIP1:IRF1:CAMK2A:TRAF3IP2:RPS6KA2:JAK2:TNFSF15:TNFSF8:NOTCH1	http://www.broadinstitute.org/gsea/msigdb/cards/GO_CELL_DEATH
GO_bp	GO_NEGATIVE_REGULATION_OF_PEPTIDYL_TYROSINE_PHOSPHORYLATION	IMMUNITY	5	39	6	0.000152402	0.00866737	ERRFI1:SOCS1:PTPN2:ZGPAT:HYAL2:FGFR1OP	http://www.broadinstitute.org/gsea/msigdb/cards/GO_NEGATIVE_REGULATION_OF_PEPTIDYL_TYROSINE_PHOSPHORYLATION
GO_bp	GO_TRABECULA_MORPHOGENESIS	IMMUNITY	5	39	6	0.000152402	0.00866737	THBS3:MED1:SBNO2:PLXNB1:RHOA:NOTCH1	http://www.broadinstitute.org/gsea/msigdb/cards/GO_TRABECULA_MORPHOGENESIS
GO_bp	GO_POSITIVE_REGULATION_OF_PEPTIDYL_TYROSINE_PHOSPHORYLATION	IMMUNITY	5	161	12	0.000160593	0.00901758	IL23R:EFNA1:IL20:ICAM1:PDGFB:IL21:PTGER4:IL3:CSF2:IL5:FYN:JAK2	http://www.broadinstitute.org/gsea/msigdb/cards/GO_POSITIVE_REGULATION_OF_PEPTIDYL_TYROSINE_PHOSPHORYLATION
GO_bp	GO_POSITIVE_REGULATION_OF_RESPONSE_TO_WOUNDING	IMMUNITY	5	162	12	0.00017021	0.00943817	ETS1:NOD2:CCL2:CCL7:CCL11:CCL8:IL1RL1:HYAL2:IL21:PTGER4:F12:JAK2	http://www.broadinstitute.org/gsea/msigdb/cards/GO_POSITIVE_REGULATION_OF_RESPONSE_TO_WOUNDING
GO_bp	GO_CELLULAR_RESPONSE_TO_NITROGEN_COMPOUND	IMMUNITY	5	503	24	0.000183225	0.00983883	GNB1:ERRFI1:HCN3:PKLR:LRRK2:SMAD3:SOCS1:ADCY7:NOD2:CCL2:PTPN2:ICAM1:ADCY3:DNMT3A:IL1RL1:SLC26A6:PRKAR2A:GNAI2:PRKAA1:CAMK2A:SLC34A1:FYN:SLC26A3:JAK2	http://www.broadinstitute.org/gsea/msigdb/cards/GO_CELLULAR_RESPONSE_TO_NITROGEN_COMPOUND
GO_bp	GO_LEUKOCYTE_CHEMOTAXIS	IMMUNITY	5	117	10	0.000185111	0.00983883	IL10:CCL2:CCL7:CCL11:CCL8:CXCR2:CXCR1:EDN3:PDGFB:CCR6	http://www.broadinstitute.org/gsea/msigdb/cards/GO_LEUKOCYTE_CHEMOTAXIS
GO_bp	GO_RESPONSE_TO_ENDOGENOUS_STIMULUS	IMMUNITY	5	1442	51	0.000185604	0.00983883	GNB1:UTS2:ERRFI1:CTSS:RORC:GBA:HCN3:PKLR:IL10:CREM:ETS1:LRRK2:PTPN11:FOS:SMAD3:SOCS1:ADCY7:NOD2:CCL2:MED1:PPP1R1B:PTPN2:POLR2E:ICAM1:KEAP1:FGF21:NCOA1:ADCY3:DNMT3A:IL1R1:IL1RL1:UBE2L3:PDGFB:UCN2:UQCRC1:SLC26A6:PRKAR2A:RHOA:DAG1:HYAL1:HYAL2:PTGER4:PRKAA1:CAMK2A:SLC34A1:FYN:SMURF1:SLC26A3:JAK2:CARD9:NOTCH1	http://www.broadinstitute.org/gsea/msigdb/cards/GO_RESPONSE_TO_ENDOGENOUS_STIMULUS
GO_bp	GO_REGULATION_OF_INTERLEUKIN_1_PRODUCTION	IMMUNITY	5	57	7	0.000186308	0.00983883	ERRFI1:IL10:SMAD3:NOD2:FOXP1:PTGER4:JAK2	http://www.broadinstitute.org/gsea/msigdb/cards/GO_REGULATION_OF_INTERLEUKIN_1_PRODUCTION
GO_bp	GO_POSITIVE_REGULATION_OF_LOCOMOTION	IMMUNITY	5	417	21	0.000223614	0.01167	UTS2:ETS1:SMAD3:CCL2:CCL7:CCL11:CCL8:MIEN1:GRB7:ICAM1:ITGA4:EDN3:PDGFB:SEMA3F:HYAL1:FOXP1:PTGER4:FGFR1OP:CCR6:JAK2:NOTCH1	http://www.broadinstitute.org/gsea/msigdb/cards/GO_POSITIVE_REGULATION_OF_LOCOMOTION
GO_bp	GO_NEGATIVE_REGULATION_OF_INFLAMMATORY_RESPONSE	IMMUNITY	5	99	9	0.000242993	0.0125339	GBA:ASH1L:IL10:ETS1:SMAD3:PTPN2:GPX1:PTGER4:NDFIP1	http://www.broadinstitute.org/gsea/msigdb/cards/GO_NEGATIVE_REGULATION_OF_INFLAMMATORY_RESPONSE
GO_bp	GO_RESPONSE_TO_ALCOHOL	IMMUNITY	5	360	19	0.000245944	0.0125403	UTS2:ERRFI1:SETDB1:RORC:GBA:IL10:ETS1:FOS:SOCS1:ADCY7:CCL2:CCL7:ICAM1:NCOA1:DNMT3A:PDGFB:PRKAA1:SLC34A1:FYN	http://www.broadinstitute.org/gsea/msigdb/cards/GO_RESPONSE_TO_ALCOHOL
GO_bp	GO_PHOSPHATE_CONTAINING_COMPOUND_METABOLIC_PROCESS	IMMUNITY	5	1961	64	0.000262216	0.0132181	CDK11A:NADK:PLA2G2E:IL12RB2:DPM3:CLK2:PKLR:FDPS:SDHC:LHPP:LRRK2:BRAP:MAPKAPK5:PTPN11:DGKH:ERN2:PRKCB:SBK1:CLN3:CLN3:SULT1A2:SULT1A1:CD19:ADCY7:NOD2:CCL2:CCL11:CCL8:MED1:CDK12:PGAP3:ERBB2:PTPN2:GPX4:TYK2:CDC37:PDE4A:ADCY3:EFR3B:CERKL:PDGFB:PFKFB4:UCN2:UQCRC1:IP6K2:IMPDH2:GPX1:IP6K1:CAMKV:MST1R:NPRL2:IL21:PTGER4:PRKAA1:HINT1:IL3:CSF2:IL5:RAD50:CAMK2A:GRK6:FYN:RPS6KA2:FGFR1OP:JAK2	http://www.broadinstitute.org/gsea/msigdb/cards/GO_PHOSPHATE_CONTAINING_COMPOUND_METABOLIC_PROCESS
GO_bp	GO_POSITIVE_REGULATION_OF_DEFENSE_RESPONSE	IMMUNITY	5	363	19	0.000272989	0.013452	CTSS:CTSK:ETS1:NOD2:CYLD:CCL2:CCL7:CCL11:CCL8:MED1:ICAM3:IL1RL1:HYAL2:IL21:PTGER4:F12:FYN:JAK2:CARD9	http://www.broadinstitute.org/gsea/msigdb/cards/GO_POSITIVE_REGULATION_OF_DEFENSE_RESPONSE
GO_bp	GO_CELLULAR_RESPONSE_TO_HORMONE_STIMULUS	IMMUNITY	5	549	25	0.000275018	0.013452	GNB1:ERRFI1:CTSS:RORC:PKLR:IL10:PTPN11:FOS:ADCY7:CCL2:MED1:PTPN2:NCOA1:ADCY3:UBE2L3:UCN2:SLC26A6:PRKAR2A:PTGER4:PRKAA1:CAMK2A:SLC34A1:FYN:JAK2:NOTCH1	http://www.broadinstitute.org/gsea/msigdb/cards/GO_CELLULAR_RESPONSE_TO_HORMONE_STIMULUS
GO_bp	GO_T_CELL_DIFFERENTIATION	IMMUNITY	5	123	10	0.000278506	0.013452	RORC:LY9:NKX2-3:PTPN2:ZFP36L2:IL18R1:FOXP1:PTGER4:IRF1:TNFSF8	http://www.broadinstitute.org/gsea/msigdb/cards/GO_T_CELL_DIFFERENTIATION
GO_bp	GO_POSITIVE_REGULATION_OF_MYELOID_CELL_DIFFERENTIATION	IMMUNITY	5	80	8	0.000278987	0.013452	IL23R:ARNT:IL20:ETS1:FOS:MED1:IL3:IL5	http://www.broadinstitute.org/gsea/msigdb/cards/GO_POSITIVE_REGULATION_OF_MYELOID_CELL_DIFFERENTIATION
GO_bp	GO_REGULATION_OF_TYROSINE_PHOSPHORYLATION_OF_STAT1_PROTEIN	IMMUNITY	5	16	4	0.000288691	0.0137702	IL23R:SOCS1:PTPN2:IL21	http://www.broadinstitute.org/gsea/msigdb/cards/GO_REGULATION_OF_TYROSINE_PHOSPHORYLATION_OF_STAT1_PROTEIN
GO_bp	GO_T_CELL_DIFFERENTIATION_INVOLVED_IN_IMMUNE_RESPONSE	IMMUNITY	5	29	5	0.000316492	0.0149357	RORC:LY9:IL18R1:FOXP1:PTGER4	http://www.broadinstitute.org/gsea/msigdb/cards/GO_T_CELL_DIFFERENTIATION_INVOLVED_IN_IMMUNE_RESPONSE
GO_bp	GO_CELL_MOTILITY	IMMUNITY	5	825	33	0.000336892	0.0156659	EFNA1:IL10:NKX2-3:ETS1:LRRK2:PTPN11:PRM3:CCL2:CCL7:CCL11:CCL8:GRB7:ICAM1:TYK2:SLC7A10:ADCY3:PEX13:ITGA4:CXCR2:CXCR1:EDN3:PPIL2:PDGFB:PLXNB1:CELSR3:GPX1:RHOA:SEMA3F:FYN:CCR6:JAK2:INSL6:NOTCH1	http://www.broadinstitute.org/gsea/msigdb/cards/GO_CELL_MOTILITY
GO_bp	GO_LEUKOCYTE_CELL_CELL_ADHESION	IMMUNITY	5	254	15	0.000339028	0.0156659	RORC:LY9:NKX2-3:SMAD3:PTPN2:ICAM1:ZFP36L2:IL18R1:ITGA4:ICOSLG:FOXP1:PTGER4:IRF1:FYN:TNFSF8	http://www.broadinstitute.org/gsea/msigdb/cards/GO_LEUKOCYTE_CELL_CELL_ADHESION
GO_bp	GO_REGULATION_OF_ENDOPLASMIC_RETICULUM_STRESS_INDUCED_INTRINSIC_APOPTOTIC_SIGNALING_PATHWAY	IMMUNITY	5	30	5	0.000373281	0.0170709	PARK7:LRRK2:ERP29:PTPN2:BCL2L11	http://www.broadinstitute.org/gsea/msigdb/cards/GO_REGULATION_OF_ENDOPLASMIC_RETICULUM_STRESS_INDUCED_INTRINSIC_APOPTOTIC_SIGNALING_PATHWAY
GO_bp	GO_NEGATIVE_REGULATION_OF_INTRACELLULAR_SIGNAL_TRANSDUCTION	IMMUNITY	5	434	21	0.000381174	0.017254	PARK7:ERRFI1:MCL1:MUC1:GBA:ASH1L:IL10:LRRK2:MAPKAPK5:SOCS1:CYLD:PTPN2:IL1RL1:STMN3:GPX1:DAG1:HYAL2:NPRL2:PRKAA1:FNIP1:RGS14	http://www.broadinstitute.org/gsea/msigdb/cards/GO_NEGATIVE_REGULATION_OF_INTRACELLULAR_SIGNAL_TRANSDUCTION
GO_bp	GO_REGULATION_OF_TRANSFERASE_ACTIVITY	IMMUNITY	5	937	36	0.000388797	0.0172982	PARK7:ERRFI1:IL23R:EFNA1:GBA:CCNY:LRRK2:MAPKAPK5:ERP29:PTPN11:SOCS1:ADCY7:NOD2:CDK12:PPP1R1B:ERBB2:PTPN2:CDC37:ADCY3:EDN3:ZGPAT:UBE2L3:PDGFB:PRKAR2A:RHOA:MST1:MST1R:GNAI2:HYAL2:NPRL2:PRKAA1:RAD50:RGS14:FGFR1OP:JAK2:TNFSF15	http://www.broadinstitute.org/gsea/msigdb/cards/GO_REGULATION_OF_TRANSFERASE_ACTIVITY
GO_bp	GO_POSITIVE_REGULATION_OF_MAPK_CASCADE	IMMUNITY	5	466	22	0.000389951	0.0172982	EFNA1:LRRK2:MAPKAPK5:ERP29:PTPN11:NOD2:CCL2:CCL7:CCL11:CCL8:ERBB2:ICAM1:FGF21:DNAJC27:EDN3:TNFRSF6B:PDGFB:MST1R:GNAI2:PRKAA1:JAK2:CARD9	http://www.broadinstitute.org/gsea/msigdb/cards/GO_POSITIVE_REGULATION_OF_MAPK_CASCADE
GO_bp	GO_CHEMICAL_HOMEOSTASIS	IMMUNITY	5	869	34	0.000408558	0.0179442	GNB1:UTS2:GBA:LRRK2:ACAD10:HECTD4:PTPN11:PRKCB:CLN3:CLN3:ATP2A1:ADCY7:CCL2:CCL7:CCL11:CCL8:ORMDL3:PTPN2:ICAM1:FGF21:ADCY3:IL1R1:SLC9A4:ACOXL:EDN3:SLC26A6:PRKAR2A:HYAL2:PTGER4:PRKAA1:NDFIP1:SLC34A1:CCR6:SLC26A3:JAK2	http://www.broadinstitute.org/gsea/msigdb/cards/GO_CHEMICAL_HOMEOSTASIS
GO_bp	GO_REGULATION_OF_LEUKOCYTE_DIFFERENTIATION	IMMUNITY	5	232	14	0.000427324	0.0185	IL23R:IL20:FOS:IL27:CYLD:ERBB2:IKZF3:PTPN2:ZBTB46:FOXP1:IL3:IRF1:IL5:NDFIP1	http://www.broadinstitute.org/gsea/msigdb/cards/GO_REGULATION_OF_LEUKOCYTE_DIFFERENTIATION
GO_bp	GO_REGULATION_OF_MAP_KINASE_ACTIVITY	IMMUNITY	5	317	17	0.000429554	0.0185	EFNA1:GBA:LRRK2:MAPKAPK5:ERP29:PTPN11:NOD2:CDK12:ERBB2:EDN3:PDGFB:MST1R:GNAI2:HYAL2:PRKAA1:RGS14:JAK2	http://www.broadinstitute.org/gsea/msigdb/cards/GO_REGULATION_OF_MAP_KINASE_ACTIVITY
GO_bp	GO_RESPONSE_TO_ANTIBIOTIC	IMMUNITY	5	47	6	0.000435288	0.0185667	ETS1:CCL2:HYAL3:HYAL1:HYAL2:JAK2	http://www.broadinstitute.org/gsea/msigdb/cards/GO_RESPONSE_TO_ANTIBIOTIC
GO_bp	GO_NEGATIVE_REGULATION_OF_CYTOKINE_PRODUCTION	IMMUNITY	5	206	13	0.000445366	0.0188157	TNFRSF9:ERRFI1:IL23R:GBA:IL10:CYLD:REL:IL1RL1:UBA7:TRAIP:TUSC2:PTGER4:NDFIP1	http://www.broadinstitute.org/gsea/msigdb/cards/GO_NEGATIVE_REGULATION_OF_CYTOKINE_PRODUCTION
GO_bp	GO_RESPONSE_TO_ABIOTIC_STIMULUS	IMMUNITY	5	1016	38	0.000450457	0.0188512	GNB1:UTS2:ERRFI1:CTSS:ARNT:GBA:CLK2:PKLR:HSPA6:CUL2:ETS1:FOS:GPR65:SMAD3:PRKCB:CCL2:CCL7:CCL11:NEUROD2:PPP1R1B:TCAP:ICAM1:DNMT3A:IL1R1:ICOSLG:PDGFB:UCN2:GPX1:GNAT1:HYAL3:HYAL1:HYAL2:PTGER4:PRKAA1:IRF1:RGS14:FYN:NOTCH1	http://www.broadinstitute.org/gsea/msigdb/cards/GO_RESPONSE_TO_ABIOTIC_STIMULUS
GO_bp	GO_REGULATION_OF_BODY_FLUID_LEVELS	IMMUNITY	5	504	23	0.000465099	0.0191054	GNB1:UTS2:GBA:SH2B3:PTPN11:DGKH:PRKCB:SH2B1:ADCY7:MED1:NCOA1:ADCY3:PDGFB:PRKAR2A:RHOA:HYAL2:PTGER4:SLC22A4:IRF1:F12:FYN:GNA12:JAK2	http://www.broadinstitute.org/gsea/msigdb/cards/GO_REGULATION_OF_BODY_FLUID_LEVELS
GO_bp	GO_REGULATION_OF_MYELOID_LEUKOCYTE_DIFFERENTIATION	IMMUNITY	5	108	9	0.000465223	0.0191054	IL23R:IL20:FOS:PTPN2:ZBTB46:FOXP1:IL3:IL5:NDFIP1	http://www.broadinstitute.org/gsea/msigdb/cards/GO_REGULATION_OF_MYELOID_LEUKOCYTE_DIFFERENTIATION
GO_bp	GO_RESPONSE_TO_PLATELET_DERIVED_GROWTH_FACTOR	IMMUNITY	5	18	4	0.000469452	0.0191054	ERRFI1:CCL2:HYAL1:FYN	http://www.broadinstitute.org/gsea/msigdb/cards/GO_RESPONSE_TO_PLATELET_DERIVED_GROWTH_FACTOR
GO_bp	GO_REGULATION_OF_CELL_DEATH	IMMUNITY	5	1463	50	0.000476289	0.0191081	TNFRSF9:PARK7:SERBP1:ADAMTSL4:MCL1:RORC:MUC1:MPZ:IL10:IL19:ETS1:LRRK2:ERP29:SMAD3:CLN3:CLN3:NUPR1:NOD2:CYLD:CCL2:MED1:MIEN1:IKZF3:PSMG2:PTPN2:ICAM1:FGF21:NCOA1:DNMT3A:REL:BCL2L11:CERKL:TNFRSF6B:SDF2L1:IP6K2:GPX1:RBM5:HYAL2:FOXP1:PRKAA1:CARD6:FNIP1:CSF2:CAMK2A:FYN:RPS6KA2:JAK2:INSL6:TNFSF15:CARD9:NOTCH1	http://www.broadinstitute.org/gsea/msigdb/cards/GO_REGULATION_OF_CELL_DEATH
GO_bp	GO_RESPONSE_TO_MOLECULE_OF_BACTERIAL_ORIGIN	IMMUNITY	5	320	17	0.000478132	0.0191081	TNFRSF9:IL23R:IL12RB2:IL10:FOS:SOCS1:NOD2:CCL2:SBNO2:ICAM1:TNFRSF6B:FOXP1:PTGER4:CSF2:JAK2:CARD9:NOTCH1	http://www.broadinstitute.org/gsea/msigdb/cards/GO_RESPONSE_TO_MOLECULE_OF_BACTERIAL_ORIGIN
GO_bp	GO_REGULATION_OF_INTRACELLULAR_PROTEIN_TRANSPORT	IMMUNITY	5	381	19	0.000496547	0.0196668	PARK7:CTSK:IL10:LRRK2:PTPN11:SMAD3:CYLD:CCL2:MED1:ERBB2:KEAP1:DNAJC27:XPO1:IL18R1:UBE2L3:ARIH2:RHOA:HYAL2:JAK2	http://www.broadinstitute.org/gsea/msigdb/cards/GO_REGULATION_OF_INTRACELLULAR_PROTEIN_TRANSPORT
GO_bp	GO_REGULATION_OF_ERK1_AND_ERK2_CASCADE	IMMUNITY	5	236	14	0.000506836	0.0198967	ERRFI1:PTPN11:NOD2:CCL2:CCL7:CCL11:CCL8:ERBB2:PTPN2:ICAM1:FGF21:DNAJC27:PDGFB:RGS14	http://www.broadinstitute.org/gsea/msigdb/cards/GO_REGULATION_OF_ERK1_AND_ERK2_CASCADE
GO_bp	GO_REGULATION_OF_NITRIC_OXIDE_SYNTHASE_BIOSYNTHETIC_PROCESS	IMMUNITY	5	19	4	0.000584811	0.0226529	NOD2:CCL2:PTGER4:JAK2	http://www.broadinstitute.org/gsea/msigdb/cards/GO_REGULATION_OF_NITRIC_OXIDE_SYNTHASE_BIOSYNTHETIC_PROCESS
GO_bp	GO_RESPONSE_TO_HORMONE	IMMUNITY	5	887	34	0.000587258	0.0226529	GNB1:UTS2:ERRFI1:CTSS:RORC:GBA:PKLR:IL10:ETS1:PTPN11:FOS:SOCS1:ADCY7:CCL2:MED1:PTPN2:ICAM1:KEAP1:NCOA1:ADCY3:DNMT3A:UBE2L3:PDGFB:UCN2:SLC26A6:PRKAR2A:DAG1:PTGER4:PRKAA1:CAMK2A:SLC34A1:FYN:JAK2:NOTCH1	http://www.broadinstitute.org/gsea/msigdb/cards/GO_RESPONSE_TO_HORMONE
GO_bp	GO_RESPONSE_TO_BIOTIC_STIMULUS	IMMUNITY	5	860	33	0.000693465	0.0265191	TNFRSF9:IL23R:IL12RB2:FCGR3B:IL10:FOS:SMAD3:SOCS1:IL27:NOD2:CCL2:CCL11:CCL8:SBNO2:ICAM1:PEX13:BCL2L11:TNFRSF6B:CCDC36:GPX1:MST1R:HYAL3:HYAL1:HYAL2:TUSC2:FOXP1:PTGER4:CSF2:IRF1:JAK2:TNFSF8:CARD9:NOTCH1	http://www.broadinstitute.org/gsea/msigdb/cards/GO_RESPONSE_TO_BIOTIC_STIMULUS
GO_bp	GO_REGULATION_OF_CELL_ADHESION	IMMUNITY	5	620	26	0.00072289	0.027408	IL23R:EFNA1:MUC1:IL10:ETS1:PTPN11:SMAD3:IL27:NOD2:CYLD:CCL2:ERBB2:PTPN2:ICAM1:ITGA4:ARPC2:ICOSLG:PLXNB1:HYAL1:IL21:PTGER4:IRF1:NDFIP1:FYN:JAK2:NOTCH1	http://www.broadinstitute.org/gsea/msigdb/cards/GO_REGULATION_OF_CELL_ADHESION
GO_bp	GO_CHEMOKINE_MEDIATED_SIGNALING_PATHWAY	IMMUNITY	5	72	7	0.00079252	0.0297934	CCL2:CCL7:CCL11:CCL8:CXCR2:CXCR1:CCR6	http://www.broadinstitute.org/gsea/msigdb/cards/GO_CHEMOKINE_MEDIATED_SIGNALING_PATHWAY
GO_bp	GO_RESPONSE_TO_INTERFERON_GAMMA	IMMUNITY	5	141	10	0.000821145	0.0304956	IL23R:CCL2:CCL7:CCL11:CCL8:ICAM1:SLC26A6:IRF1:CAMK2A:JAK2	http://www.broadinstitute.org/gsea/msigdb/cards/GO_RESPONSE_TO_INTERFERON_GAMMA
GO_bp	GO_REGULATION_OF_NUCLEOCYTOPLASMIC_TRANSPORT	IMMUNITY	5	220	13	0.000824949	0.0304956	PARK7:IL10:PTPN11:SMAD3:CYLD:MED1:KEAP1:DNAJC27:XPO1:IL18R1:RHOA:HYAL2:JAK2	http://www.broadinstitute.org/gsea/msigdb/cards/GO_REGULATION_OF_NUCLEOCYTOPLASMIC_TRANSPORT
GO_bp	GO_ACTIVATION_OF_PROTEIN_KINASE_ACTIVITY	IMMUNITY	5	278	15	0.000864926	0.0317092	PARK7:EFNA1:LRRK2:MAPKAPK5:ERP29:PTPN11:ADCY7:NOD2:ADCY3:PDGFB:PRKAR2A:GNAI2:PRKAA1:JAK2:TNFSF15	http://www.broadinstitute.org/gsea/msigdb/cards/GO_ACTIVATION_OF_PROTEIN_KINASE_ACTIVITY
GO_bp	GO_NEGATIVE_REGULATION_OF_RESPONSE_TO_STIMULUS	IMMUNITY	5	1351	46	0.000875173	0.0318219	PARK7:ERRFI1:MCL1:CERS2:MUC1:GBA:ASH1L:IL10:IL19:ETS1:LRRK2:BRAP:MAPKAPK5:TRAFD1:SMAD3:SOCS1:PRKCB:CLN3:CLN3:NKD1:CYLD:CCL2:PTPN2:ICAM1:IL1RL1:STMN3:RTEL1:ZGPAT:PDGFB:GPX1:DAG1:TRAIP:SEMA3F:HYAL2:NPRL2:FOXP1:PTGER4:PRKAA1:FNIP1:CSF2:NDFIP1:RGS14:F12:GRK6:FYN:SMURF1:NOTCH1	http://www.broadinstitute.org/gsea/msigdb/cards/GO_NEGATIVE_REGULATION_OF_RESPONSE_TO_STIMULUS
GO_bp	GO_REGULATION_OF_CELLULAR_COMPONENT_MOVEMENT	IMMUNITY	5	768	30	0.000912395	0.0323224	UTS2:CERS2:EFNA1:ETS1:SMAD3:NKD1:CCL2:CCL7:CCL11:CCL8:ERBB2:MIEN1:GRB7:ICAM1:ITGA4:EDN3:PDGFB:PLXNB1:RHOA:DAG1:SEMA3F:HYAL1:HYAL2:FOXP1:PTGER4:FGFR1OP:CCR6:GNA12:JAK2:NOTCH1	http://www.broadinstitute.org/gsea/msigdb/cards/GO_REGULATION_OF_CELLULAR_COMPONENT_MOVEMENT
GO_bp	GO_RAS_PROTEIN_SIGNAL_TRANSDUCTION	IMMUNITY	5	143	10	0.000915275	0.0323224	GNB1:PARK7:SETDB1:RIT1:BRAP:MAPKAPK5:RHOA:RASSF1:RAPGEF6:GNA12	http://www.broadinstitute.org/gsea/msigdb/cards/GO_RAS_PROTEIN_SIGNAL_TRANSDUCTION
GO_bp	GO_NEGATIVE_REGULATION_OF_DEFENSE_RESPONSE	IMMUNITY	5	143	10	0.000915275	0.0323224	GBA:ASH1L:IL10:ETS1:TRAFD1:SMAD3:PTPN2:GPX1:PTGER4:NDFIP1	http://www.broadinstitute.org/gsea/msigdb/cards/GO_NEGATIVE_REGULATION_OF_DEFENSE_RESPONSE
GO_bp	GO_REGULATION_OF_PROTEIN_LOCALIZATION	IMMUNITY	5	947	35	0.000930848	0.0323224	UTS2:TNFRSF9:PARK7:ENSA:GOLPH3L:CTSK:IL10:LRRK2:ERP29:PTPN11:SMAD3:SOCS1:NOD2:CYLD:CCL2:MED1:ERBB2:KEAP1:DNAJC27:XPO1:IL1RL1:IL18R1:BCL2L11:UBE2L3:CELSR3:ARIH2:RHOA:HYAL2:CACNA2D2:FOXP1:PTGER4:IL5:NDFIP1:FYN:JAK2	http://www.broadinstitute.org/gsea/msigdb/cards/GO_REGULATION_OF_PROTEIN_LOCALIZATION
GO_bp	GO_CELLULAR_RESPONSE_TO_CARBOHYDRATE_STIMULUS	IMMUNITY	5	74	7	0.000934028	0.0323224	PRKCB:ICAM1:FGF21:IL1R1:SLC26A6:PTGER4:RPS6KA2	http://www.broadinstitute.org/gsea/msigdb/cards/GO_CELLULAR_RESPONSE_TO_CARBOHYDRATE_STIMULUS
GO_bp	GO_REGULATION_OF_MULTICELLULAR_ORGANISMAL_DEVELOPMENT	IMMUNITY	5	1663	54	0.000934337	0.0323224	UTS2:ERRFI1:IL23R:ARNT:CERS2:EFNA1:IL10:IL20:ETS1:LRRK2:FOS:SMAD3:PRKCB:IL27:NUPR1:NKD1:CYLD:CCL2:CCL11:MED1:NEUROD2:ERBB2:IKZF3:PTPN2:KEAP1:S1PR5:NCOA1:ZBTB46:PDGFB:PLXNB1:CELSR3:NCKIPSD:P4HTM:USP19:GPX1:RHOA:DAG1:AMIGO3:SEMA3F:HYAL1:FOXP1:PTGER4:PRKAA1:FNIP1:IL3:IRF1:IL5:NDFIP1:CDX1:RGS14:FYN:RSPO3:SMURF1:NOTCH1	http://www.broadinstitute.org/gsea/msigdb/cards/GO_REGULATION_OF_MULTICELLULAR_ORGANISMAL_DEVELOPMENT
GO_bp	GO_CELLULAR_RESPONSE_TO_INTERFERON_GAMMA	IMMUNITY	5	119	9	0.000939944	0.0323224	CCL2:CCL7:CCL11:CCL8:ICAM1:SLC26A6:IRF1:CAMK2A:JAK2	http://www.broadinstitute.org/gsea/msigdb/cards/GO_CELLULAR_RESPONSE_TO_INTERFERON_GAMMA
GO_bp	GO_LIPID_PHOSPHORYLATION	IMMUNITY	5	96	8	0.000953711	0.0325436	PTPN11:CD19:ERBB2:EFR3B:PDGFB:IP6K2:IP6K1:FYN	http://www.broadinstitute.org/gsea/msigdb/cards/GO_LIPID_PHOSPHORYLATION
GO_bp	GO_REGULATION_OF_INTRINSIC_APOPTOTIC_SIGNALING_PATHWAY	IMMUNITY	5	144	10	0.000965557	0.0326963	PARK7:MCL1:MUC1:IL19:LRRK2:ERP29:CYLD:PTPN2:BCL2L11:GPX1	http://www.broadinstitute.org/gsea/msigdb/cards/GO_REGULATION_OF_INTRINSIC_APOPTOTIC_SIGNALING_PATHWAY
GO_bp	GO_CYTOKINE_PRODUCTION	IMMUNITY	5	120	9	0.000997684	0.0334985	IL12RB2:ASH1L:DENND1B:IL19:NFATC2IP:NOD2:TUSC2:FOXP1:NOTCH1	http://www.broadinstitute.org/gsea/msigdb/cards/GO_CYTOKINE_PRODUCTION
GO_bp	GO_POSITIVE_REGULATION_OF_TYROSINE_PHOSPHORYLATION_OF_STAT3_PROTEIN	IMMUNITY	5	37	5	0.0010119	0.0334985	IL23R:IL20:IL21:PTGER4:JAK2	http://www.broadinstitute.org/gsea/msigdb/cards/GO_POSITIVE_REGULATION_OF_TYROSINE_PHOSPHORYLATION_OF_STAT3_PROTEIN
GO_bp	GO_MODULATION_BY_VIRUS_OF_HOST_MORPHOLOGY_OR_PHYSIOLOGY	IMMUNITY	5	37	5	0.0010119	0.0334985	SMAD3:BCL2L11:DAG1:HYAL2:KPNA7	http://www.broadinstitute.org/gsea/msigdb/cards/GO_MODULATION_BY_VIRUS_OF_HOST_MORPHOLOGY_OR_PHYSIOLOGY
GO_bp	GO_REGULATION_OF_CELLULAR_EXTRAVASATION	IMMUNITY	5	22	4	0.00104994	0.0342465	CCL2:ICAM1:ITGA4:PTGER4	http://www.broadinstitute.org/gsea/msigdb/cards/GO_REGULATION_OF_CELLULAR_EXTRAVASATION
GO_bp	GO_RESPONSE_TO_IMMOBILIZATION_STRESS	IMMUNITY	5	22	4	0.00104994	0.0342465	FOS:KEAP1:UCN2:PTGER4	http://www.broadinstitute.org/gsea/msigdb/cards/GO_RESPONSE_TO_IMMOBILIZATION_STRESS
GO_bp	GO_POSITIVE_REGULATION_OF_ORGANELLE_ORGANIZATION	IMMUNITY	5	570	24	0.00108542	0.0351453	PARK7:MIER1:CTSK:SETDB1:MUC1:MAPKAPK5:GPR65:SMAD3:SH2B1:BRD7:CCL11:ICAM1:BCL2L11:ARPC2:EDN3:RTEL1:UBE2L3:PDGFB:ARIH2:RHOA:CSF2:IL5:RAD50:PFN3	http://www.broadinstitute.org/gsea/msigdb/cards/GO_POSITIVE_REGULATION_OF_ORGANELLE_ORGANIZATION
GO_bp	GO_HOMEOSTATIC_PROCESS	IMMUNITY	5	1328	45	0.00109841	0.0353082	GNB1:UTS2:MCL1:CTSK:GBA:NKX2-3:LRRK2:ACAD10:HECTD4:PTPN11:PRKCB:CLN3:CLN3:ATP2A1:ADCY7:NOD2:CCL2:CCL7:CCL11:CCL8:MED1:ORMDL3:PTPN2:ICAM1:FGF21:ADCY3:IL1R1:SLC9A4:ACOXL:BCL2L11:EDN3:RTEL1:SLC26A6:PRKAR2A:GPX1:HYAL2:PTGER4:PRKAA1:SLC22A5:RAD50:NDFIP1:SLC34A1:CCR6:IKZF1:SLC26A3:JAK2	http://www.broadinstitute.org/gsea/msigdb/cards/GO_HOMEOSTATIC_PROCESS
GO_bp	GO_NEGATIVE_REGULATION_OF_CELL_COMMUNICATION	IMMUNITY	5	1184	41	0.00122262	0.0390184	UTS2:PARK7:ERRFI1:MCL1:MUC1:GBA:ASH1L:SYT11:IL10:IL19:LRRK2:BRAP:MAPKAPK5:PTPN11:SMAD3:SOCS1:PRKCB:CLN3:CLN3:NKD1:CYLD:PTPN2:ICAM1:IL1RL1:STMN3:ZGPAT:UCN2:GPX1:DAG1:TRAIP:GNAI2:HYAL2:NPRL2:FOXP1:PRKAA1:FNIP1:CSF2:RGS14:GRK6:FYN:SMURF1:NOTCH1	http://www.broadinstitute.org/gsea/msigdb/cards/GO_NEGATIVE_REGULATION_OF_CELL_COMMUNICATION
GO_bp	GO_REGULATION_OF_TUMOR_NECROSIS_FACTOR_SUPERFAMILY_CYTOKINE_PRODUCTION	IMMUNITY	5	100	8	0.00124465	0.039404	ERRFI1:IL10:NOD2:CCL2:FOXP1:PTGER4:JAK2:CARD9	http://www.broadinstitute.org/gsea/msigdb/cards/GO_REGULATION_OF_TUMOR_NECROSIS_FACTOR_SUPERFAMILY_CYTOKINE_PRODUCTION
GO_bp	GO_MULTI_ORGANISM_REPRODUCTIVE_PROCESS	IMMUNITY	5	855	32	0.00125247	0.039404	PARK7:HORMAD1:OAZ3:TDRKH:CREM:ETS1:FOS:TNP2:PRM3:PRM2:PRM1:ADCY7:CCL2:MED1:PPP1R1B:ZPBP2:ZGLP1:IZUMO1:NCOA1:ADCY3:DNMT3A:IL1R1:BCL2L11:SLC26A6:MST1R:PTGER4:LNPEP:RPS6KA2:SLC26A3:INSL6:INSL4:NOTCH1	http://www.broadinstitute.org/gsea/msigdb/cards/GO_MULTI_ORGANISM_REPRODUCTIVE_PROCESS
GO_bp	GO_REGULATION_OF_LEUKOCYTE_PROLIFERATION	IMMUNITY	5	203	12	0.00128926	0.0402758	IL23R:IL10:IL27:CCL8:ERBB2:IKZF3:ICOSLG:IL21:IL3:IRF1:IL5:NDFIP1	http://www.broadinstitute.org/gsea/msigdb/cards/GO_REGULATION_OF_LEUKOCYTE_PROLIFERATION
GO_bp	GO_RESPONSE_TO_TUMOR_NECROSIS_FACTOR	IMMUNITY	5	232	13	0.00133857	0.040721	TNFRSF9:GBA:CCL2:CCL7:CCL11:CCL8:ICAM1:TNFRSF6B:HYAL3:HYAL1:HYAL2:JAK2:TNFSF15	http://www.broadinstitute.org/gsea/msigdb/cards/GO_RESPONSE_TO_TUMOR_NECROSIS_FACTOR
GO_bp	GO_POSITIVE_REGULATION_OF_KINASE_ACTIVITY	IMMUNITY	5	479	21	0.00133897	0.040721	PARK7:EFNA1:CCNY:LRRK2:MAPKAPK5:ERP29:PTPN11:ADCY7:NOD2:ERBB2:ADCY3:EDN3:PDGFB:PRKAR2A:RHOA:MST1R:GNAI2:PRKAA1:RAD50:JAK2:TNFSF15	http://www.broadinstitute.org/gsea/msigdb/cards/GO_POSITIVE_REGULATION_OF_KINASE_ACTIVITY
GO_bp	GO_REGULATION_OF_EXTRACELLULAR_MATRIX_ASSEMBLY	IMMUNITY	5	11	3	0.00134941	0.040721	SMAD3:DAG1:NOTCH1	http://www.broadinstitute.org/gsea/msigdb/cards/GO_REGULATION_OF_EXTRACELLULAR_MATRIX_ASSEMBLY
GO_bp	GO_GLYCOSYLCERAMIDE_METABOLIC_PROCESS	IMMUNITY	5	11	3	0.00134941	0.040721	GBA:GALC:CLN3:CLN3	http://www.broadinstitute.org/gsea/msigdb/cards/GO_GLYCOSYLCERAMIDE_METABOLIC_PROCESS
GO_bp	GO_BONE_TRABECULA_MORPHOGENESIS	IMMUNITY	5	11	3	0.00134941	0.040721	THBS3:SBNO2:PLXNB1	http://www.broadinstitute.org/gsea/msigdb/cards/GO_BONE_TRABECULA_MORPHOGENESIS
GO_bp	GO_POSITIVE_REGULATION_OF_I_KAPPAB_KINASE_NF_KAPPAB_SIGNALING	IMMUNITY	5	178	11	0.00142402	0.0426821	MIER1:PRKCB:NOD2:REL:IL18R1:SHISA5:RHOA:NDFIP1:TRAF3IP2:FYN:CARD9	http://www.broadinstitute.org/gsea/msigdb/cards/GO_POSITIVE_REGULATION_OF_I_KAPPAB_KINASE_NF_KAPPAB_SIGNALING
GO_bp	GO_NEGATIVE_REGULATION_OF_TYPE_I_INTERFERON_PRODUCTION	IMMUNITY	5	40	5	0.00145067	0.0429882	IL10:CYLD:REL:UBA7:TRAIP	http://www.broadinstitute.org/gsea/msigdb/cards/GO_NEGATIVE_REGULATION_OF_TYPE_I_INTERFERON_PRODUCTION
GO_bp	GO_REGULATION_OF_INNATE_IMMUNE_RESPONSE	IMMUNITY	5	354	17	0.00145361	0.0429882	CTSS:CTSK:TRAFD1:PTPN11:SOCS1:NOD2:CYLD:MED1:PTPN2:ICAM3:TYK2:CDC37:IL21:IRF1:FYN:JAK2:CARD9	http://www.broadinstitute.org/gsea/msigdb/cards/GO_REGULATION_OF_INNATE_IMMUNE_RESPONSE
GO_bp	GO_PEPTIDYL_AMINO_ACID_MODIFICATION	IMMUNITY	5	828	31	0.00147939	0.0434608	PARK7:IL12RB2:SETDB1:DPM3:CLK2:ASH1L:METTL10:LRRK2:MAPKAPK5:NAA25:PRKCB:CCDC101:NFATC2IP:ERBB2:TYK2:CDC37:NCOA1:PPIL2:PDGFB:MST1R:IL21:PRKAA1:IL3:CSF2:P4HA2:IL5:CAMK2A:FYN:RPS6KA2:FGFR1OP:JAK2	http://www.broadinstitute.org/gsea/msigdb/cards/GO_PEPTIDYL_AMINO_ACID_MODIFICATION
GO_bp	GO_NEGATIVE_REGULATION_OF_MULTICELLULAR_ORGANISMAL_PROCESS	IMMUNITY	5	974	35	0.00150466	0.0439123	UTS2:TNFRSF9:ERRFI1:IL23R:CERS2:EFNA1:GBA:IL10:PTPN11:SMAD3:ATP2A1:CYLD:CCL2:MED1:NEUROD2:ERBB2:PTPN2:REL:IL1RL1:ZBTB46:PDGFB:UCN2:USP19:RHOA:UBA7:TRAIP:SEMA3F:TUSC2:PTGER4:IRF1:NDFIP1:F12:SMURF1:JAK2:NOTCH1	http://www.broadinstitute.org/gsea/msigdb/cards/GO_NEGATIVE_REGULATION_OF_MULTICELLULAR_ORGANISMAL_PROCESS
GO_bp	GO_LIPID_MODIFICATION	IMMUNITY	5	207	12	0.00152198	0.0441275	ACAD10:PTPN11:CD19:ERBB2:EFR3B:PEX13:ACOXL:PDGFB:IP6K2:IP6K1:PRKAA1:FYN	http://www.broadinstitute.org/gsea/msigdb/cards/GO_LIPID_MODIFICATION
GO_bp	GO_RESPONSE_TO_KETONE	IMMUNITY	5	180	11	0.00155707	0.0448516	GNB1:UTS2:ERRFI1:GBA:FOS:SOCS1:CCL2:NCOA1:ADCY3:PTGER4:PRKAA1	http://www.broadinstitute.org/gsea/msigdb/cards/GO_RESPONSE_TO_KETONE
GO_bp	GO_PROTEIN_PHOSPHORYLATION	IMMUNITY	5	941	34	0.00160215	0.0455916	CDK11A:IL12RB2:CLK2:LRRK2:BRAP:MAPKAPK5:ERN2:PRKCB:SBK1:NOD2:CCL2:CCL11:CCL8:MED1:CDK12:ERBB2:TYK2:CDC37:PDGFB:CAMKV:MST1R:NPRL2:IL21:PTGER4:PRKAA1:IL3:CSF2:IL5:CAMK2A:GRK6:FYN:RPS6KA2:FGFR1OP:JAK2	http://www.broadinstitute.org/gsea/msigdb/cards/GO_PROTEIN_PHOSPHORYLATION
GO_bp	GO_T_CELL_ACTIVATION_INVOLVED_IN_IMMUNE_RESPONSE	IMMUNITY	5	60	6	0.00161359	0.0455916	RORC:LY9:ICAM1:IL18R1:FOXP1:PTGER4	http://www.broadinstitute.org/gsea/msigdb/cards/GO_T_CELL_ACTIVATION_INVOLVED_IN_IMMUNE_RESPONSE
GO_bp	GO_REGULATION_OF_PROTEIN_TYROSINE_KINASE_ACTIVITY	IMMUNITY	5	60	6	0.00161359	0.0455916	ERRFI1:PTPN2:ZGPAT:PDGFB:HYAL2:FGFR1OP	http://www.broadinstitute.org/gsea/msigdb/cards/GO_REGULATION_OF_PROTEIN_TYROSINE_KINASE_ACTIVITY
GO_bp	GO_MONOCYTE_CHEMOTAXIS	IMMUNITY	5	41	5	0.00162399	0.0455952	CCL2:CCL7:CCL11:CCL8:PDGFB	http://www.broadinstitute.org/gsea/msigdb/cards/GO_MONOCYTE_CHEMOTAXIS
GO_bp	GO_SINGLE_ORGANISM_CELL_ADHESION	IMMUNITY	5	455	20	0.00167688	0.0464915	ANXA9:RORC:EFNA1:LY9:NKX2-3:SMAD3:PTPN2:ICAM1:ICAM4:ICAM5:ICAM3:ZFP36L2:IL18R1:ITGA4:ICOSLG:FOXP1:PTGER4:IRF1:FYN:TNFSF8	http://www.broadinstitute.org/gsea/msigdb/cards/GO_SINGLE_ORGANISM_CELL_ADHESION
GO_bp	GO_NEGATIVE_REGULATION_OF_TRANSPORT	IMMUNITY	5	455	20	0.00167688	0.0464915	UTS2:TNFRSF9:PARK7:OAZ3:SYT11:IL10:LRRK2:ATXN2:ERP29:PTPN11:PRKCB:CYLD:ICAM1:KEAP1:UCN2:PTGER4:PRKAA1:NDFIP1:GRK6:NOTCH1	http://www.broadinstitute.org/gsea/msigdb/cards/GO_NEGATIVE_REGULATION_OF_TRANSPORT
GO_cc	GO_EXTRINSIC_COMPONENT_OF_CYTOPLASMIC_SIDE_OF_PLASMA_MEMBRANE	IMMUNITY	5	98	10	4.13969e-05	0.0240102	GNB1:ERRFI1:CYLD:TYK2:RHOA:GNAT1:GNAI2:FYN:GNA12:JAK2	http://www.broadinstitute.org/gsea/msigdb/cards/GO_EXTRINSIC_COMPONENT_OF_CYTOPLASMIC_SIDE_OF_PLASMA_MEMBRANE
GO_mf	GO_RECEPTOR_BINDING	IMMUNITY	5	1443	63	2.43954e-08	2.19802e-05	GNB1:UTS2:PARK7:IL23R:ENSA:ARNT:EFNA1:GBA:IL10:IL19:IL20:ATXN2:PTPN11:SMAD3:SOCS1:PRKCB:IL27:RABEP2:CCL2:CCL7:CCL11:CCL8:MED1:PPP1R1B:ERBB2:PTPN2:ICAM1:ICAM4:ICAM5:ICAM3:TYK2:IZUMO1:FGF21:NCOA1:IL1R1:EDN3:ICOSLG:PDGFB:PLXNB1:UCN2:LAMB2:USP4:MST1:SEMA3F:GNAT1:GNAI2:HYAL2:FOXP1:IL21:IL3:CSF2:IL5:CAMK2A:TRAF3IP2:FYN:RSPO3:GNA12:JAK2:INSL6:INSL4:TNFSF15:TNFSF8:NOTCH1	http://www.broadinstitute.org/gsea/msigdb/cards/GO_RECEPTOR_BINDING
GO_mf	GO_KINASE_ACTIVITY	IMMUNITY	5	834	37	1.70407e-05	0.00499816	CDK11A:NADK:CLK2:PKLR:LRRK2:MAPKAPK5:PTPN11:DGKH:ERN2:PRKCB:SBK1:CD19:CCL2:CCL8:CDK12:ERBB2:TYK2:CDC37:CERKL:PDGFB:PFKFB4:IP6K2:IP6K1:CAMKV:MST1R:NPRL2:PRKAA1:IL3:CSF2:IL5:RAD50:CAMK2A:GRK6:FYN:RPS6KA2:FGFR1OP:JAK2	http://www.broadinstitute.org/gsea/msigdb/cards/GO_KINASE_ACTIVITY
GO_mf	GO_GROWTH_FACTOR_RECEPTOR_BINDING	IMMUNITY	5	129	12	1.84477e-05	0.00499816	IL23R:IL10:ATXN2:FGF21:IL1R1:PDGFB:IL21:IL3:CSF2:IL5:FYN:JAK2	http://www.broadinstitute.org/gsea/msigdb/cards/GO_GROWTH_FACTOR_RECEPTOR_BINDING
GO_mf	GO_TRANSFERASE_ACTIVITY_TRANSFERRING_PHOSPHORUS_CONTAINING_GROUPS	IMMUNITY	5	978	41	2.21894e-05	0.00499816	CDK11A:NADK:CLK2:PKLR:LRRK2:MAPKAPK5:PTPN11:DGKH:ERN2:PRKCB:SBK1:CD19:PAPD5:CCL2:CCL8:CDK12:ERBB2:POLR2E:TYK2:CDC37:CERKL:PDGFB:PFKFB4:IP6K2:GMPPB:IP6K1:CAMKV:MST1R:NPRL2:PRKAA1:IL3:CSF2:IL5:RAD50:CAMK2A:GRK6:REV3L:FYN:RPS6KA2:FGFR1OP:JAK2	http://www.broadinstitute.org/gsea/msigdb/cards/GO_TRANSFERASE_ACTIVITY_TRANSFERRING_PHOSPHORUS_CONTAINING_GROUPS
GO_mf	GO_G_PROTEIN_COUPLED_RECEPTOR_BINDING	IMMUNITY	5	256	17	3.27067e-05	0.00553033	GNB1:PTPN11:CCL2:CCL7:CCL11:CCL8:PPP1R1B:TYK2:EDN3:UCN2:USP4:GNAT1:GNAI2:FYN:RSPO3:GNA12:JAK2	http://www.broadinstitute.org/gsea/msigdb/cards/GO_G_PROTEIN_COUPLED_RECEPTOR_BINDING
GO_mf	GO_IGG_BINDING	IMMUNITY	5	10	4	3.6828e-05	0.00553033	FCGR2A:FCGR3A:FCGR2B:FCGR3B	http://www.broadinstitute.org/gsea/msigdb/cards/GO_IGG_BINDING
GO_mf	GO_CYTOKINE_RECEPTOR_BINDING	IMMUNITY	5	270	17	6.36788e-05	0.00819637	IL23R:IL10:IL20:SMAD3:IL27:CCL2:CCL7:CCL11:CCL8:TYK2:IL21:IL3:CSF2:IL5:JAK2:TNFSF15:TNFSF8	http://www.broadinstitute.org/gsea/msigdb/cards/GO_CYTOKINE_RECEPTOR_BINDING
GO_mf	GO_CYTOKINE_RECEPTOR_ACTIVITY	IMMUNITY	5	89	9	0.000107301	0.0120848	IL23R:IL12RB2:IL1R2:IL1R1:IL1RL1:IL18R1:CXCR2:CXCR1:CCR6	http://www.broadinstitute.org/gsea/msigdb/cards/GO_CYTOKINE_RECEPTOR_ACTIVITY
GO_mf	GO_CYTOKINE_BINDING	IMMUNITY	5	92	9	0.000138755	0.0138909	TNFRSF9:PARK7:IL23R:TCAP:IL1RL1:ITGA4:CXCR2:CXCR1:HYAL2	http://www.broadinstitute.org/gsea/msigdb/cards/GO_CYTOKINE_BINDING
GO_mf	GO_ORGANIC_CATION_TRANSMEMBRANE_TRANSPORTER_ACTIVITY	IMMUNITY	5	15	4	0.000220165	0.0194863	OAZ3:SLC25A20:SLC22A4:SLC22A5	http://www.broadinstitute.org/gsea/msigdb/cards/GO_ORGANIC_CATION_TRANSMEMBRANE_TRANSPORTER_ACTIVITY
GO_mf	GO_CYTOKINE_ACTIVITY	IMMUNITY	5	219	14	0.000237901	0.0194863	IL10:IL19:IL20:IL27:CCL2:CCL7:CCL11:CCL8:IL21:IL3:CSF2:IL5:TNFSF15:TNFSF8	http://www.broadinstitute.org/gsea/msigdb/cards/GO_CYTOKINE_ACTIVITY
GO_mf	GO_PEPTIDE_HORMONE_RECEPTOR_BINDING	IMMUNITY	5	17	4	0.00037127	0.0278762	PTPN11:UCN2:FYN:JAK2	http://www.broadinstitute.org/gsea/msigdb/cards/GO_PEPTIDE_HORMONE_RECEPTOR_BINDING
GO_bp	GO_CHROMATIN_ASSEMBLY_OR_DISASSEMBLY	IMMUNITY	6	165	24	1.97112e-21	8.74388e-18	PADI4:HIST1H2BA:HIST1H4C:HIST1H1T:HIST1H2BC:HIST1H1E:HIST1H2BD:HIST1H2BE:HIST1H4D:HIST1H3D:HIST1H2BF:HIST1H4E:HIST1H2BG:HIST1H3E:HIST1H1D:HIST1H4F:HIST1H3F:HIST1H2BH:HIST1H3G:HIST1H2BI:HIST1H4H:HIST1H2BJ:HIST1H2BK:HIST1H4I	http://www.broadinstitute.org/gsea/msigdb/cards/GO_CHROMATIN_ASSEMBLY_OR_DISASSEMBLY
GO_bp	GO_DNA_PACKAGING	IMMUNITY	6	182	24	2.13888e-20	4.74402e-17	PADI4:HIST1H2BA:HIST1H4C:HIST1H1T:HIST1H2BC:HIST1H1E:HIST1H2BD:HIST1H2BE:HIST1H4D:HIST1H3D:HIST1H2BF:HIST1H4E:HIST1H2BG:HIST1H3E:HIST1H1D:HIST1H4F:HIST1H3F:HIST1H2BH:HIST1H3G:HIST1H2BI:HIST1H4H:HIST1H2BJ:HIST1H2BK:HIST1H4I	http://www.broadinstitute.org/gsea/msigdb/cards/GO_DNA_PACKAGING
GO_bp	GO_NEGATIVE_REGULATION_OF_GENE_EXPRESSION_EPIGENETIC	IMMUNITY	6	108	19	8.47759e-19	1.25355e-15	HIST1H2AA:HIST1H4C:HIST1H2AC:HIST1H4D:HIST1H3D:HIST1H2AD:HIST1H4E:HIST1H2AE:HIST1H3E:HIST1H4F:HIST1H3F:HIST1H3G:HIST1H4H:HIST1H2AG:HIST1H4I:HIST1H2AH:TRIM27:PHF1:PHF19	http://www.broadinstitute.org/gsea/msigdb/cards/GO_NEGATIVE_REGULATION_OF_GENE_EXPRESSION_EPIGENETIC
GO_bp	GO_PROTEIN_DNA_COMPLEX_SUBUNIT_ORGANIZATION	IMMUNITY	6	218	24	1.58356e-18	1.75617e-15	PADI4:HIST1H2BA:HIST1H4C:HIST1H1T:HIST1H2BC:HIST1H1E:HIST1H2BD:HIST1H2BE:HIST1H4D:HIST1H3D:HIST1H2BF:HIST1H4E:HIST1H2BG:HIST1H3E:HIST1H1D:HIST1H4F:HIST1H3F:HIST1H2BH:HIST1H3G:HIST1H2BI:HIST1H4H:HIST1H2BJ:HIST1H2BK:HIST1H4I	http://www.broadinstitute.org/gsea/msigdb/cards/GO_PROTEIN_DNA_COMPLEX_SUBUNIT_ORGANIZATION
GO_bp	GO_DNA_CONFORMATION_CHANGE	IMMUNITY	6	260	24	9.53545e-17	8.45985e-14	PADI4:HIST1H2BA:HIST1H4C:HIST1H1T:HIST1H2BC:HIST1H1E:HIST1H2BD:HIST1H2BE:HIST1H4D:HIST1H3D:HIST1H2BF:HIST1H4E:HIST1H2BG:HIST1H3E:HIST1H1D:HIST1H4F:HIST1H3F:HIST1H2BH:HIST1H3G:HIST1H2BI:HIST1H4H:HIST1H2BJ:HIST1H2BK:HIST1H4I	http://www.broadinstitute.org/gsea/msigdb/cards/GO_DNA_CONFORMATION_CHANGE
GO_bp	GO_CHROMATIN_SILENCING	IMMUNITY	6	91	16	5.26304e-16	3.89114e-13	HIST1H2AA:HIST1H4C:HIST1H2AC:HIST1H4D:HIST1H3D:HIST1H2AD:HIST1H4E:HIST1H2AE:HIST1H3E:HIST1H4F:HIST1H3F:HIST1H3G:HIST1H4H:HIST1H2AG:HIST1H4I:HIST1H2AH	http://www.broadinstitute.org/gsea/msigdb/cards/GO_CHROMATIN_SILENCING
GO_bp	GO_CHROMATIN_ORGANIZATION	IMMUNITY	6	639	32	2.63286e-14	1.66848e-11	PADI4:HIST1H2AA:HIST1H2BA:HIST1H4C:HIST1H1T:HIST1H2BC:HIST1H2AC:HIST1H1E:HIST1H2BD:HIST1H2BE:HIST1H4D:HIST1H3D:HIST1H2AD:HIST1H2BF:HIST1H4E:HIST1H2BG:HIST1H2AE:HIST1H3E:HIST1H1D:HIST1H4F:HIST1H3F:HIST1H2BH:HIST1H3G:HIST1H2BI:HIST1H4H:HIST1H2BJ:HIST1H2AG:HIST1H2BK:HIST1H4I:HIST1H2AH:PHF1:PHF19	http://www.broadinstitute.org/gsea/msigdb/cards/GO_CHROMATIN_ORGANIZATION
GO_bp	GO_REGULATION_OF_GENE_EXPRESSION_EPIGENETIC	IMMUNITY	6	225	20	8.14544e-14	4.51665e-11	SF3B1:HIST1H2AA:HIST1H4C:HIST1H2AC:HIST1H4D:HIST1H3D:HIST1H2AD:HIST1H4E:HIST1H2AE:HIST1H3E:HIST1H4F:HIST1H3F:HIST1H3G:HIST1H4H:HIST1H2AG:HIST1H4I:HIST1H2AH:TRIM27:PHF1:PHF19	http://www.broadinstitute.org/gsea/msigdb/cards/GO_REGULATION_OF_GENE_EXPRESSION_EPIGENETIC
GO_bp	GO_DNA_REPLICATION_DEPENDENT_NUCLEOSOME_ORGANIZATION	IMMUNITY	6	32	10	3.45861e-13	1.70471e-10	HIST1H4C:HIST1H4D:HIST1H3D:HIST1H4E:HIST1H3E:HIST1H4F:HIST1H3F:HIST1H3G:HIST1H4H:HIST1H4I	http://www.broadinstitute.org/gsea/msigdb/cards/GO_DNA_REPLICATION_DEPENDENT_NUCLEOSOME_ORGANIZATION
GO_bp	GO_CHROMATIN_SILENCING_AT_RDNA	IMMUNITY	6	37	10	1.78996e-12	7.94025e-10	HIST1H4C:HIST1H4D:HIST1H3D:HIST1H4E:HIST1H3E:HIST1H4F:HIST1H3F:HIST1H3G:HIST1H4H:HIST1H4I	http://www.broadinstitute.org/gsea/msigdb/cards/GO_CHROMATIN_SILENCING_AT_RDNA
GO_bp	GO_PROTEIN_HETEROTETRAMERIZATION	IMMUNITY	6	38	10	2.40872e-12	9.71372e-10	HIST1H4C:HIST1H4D:HIST1H3D:HIST1H4E:HIST1H3E:HIST1H4F:HIST1H3F:HIST1H3G:HIST1H4H:HIST1H4I	http://www.broadinstitute.org/gsea/msigdb/cards/GO_PROTEIN_HETEROTETRAMERIZATION
GO_bp	GO_CELLULAR_MACROMOLECULAR_COMPLEX_ASSEMBLY	IMMUNITY	6	711	31	2.67198e-12	9.87742e-10	PADI4:SF3B1:HSPD1:RPL3:HIST1H2BA:HIST1H4C:HIST1H1T:HIST1H2BC:HIST1H1E:HIST1H2BD:HIST1H2BE:HIST1H4D:HIST1H3D:HIST1H2BF:HIST1H4E:HIST1H2BG:HIST1H3E:HIST1H1D:HIST1H4F:HIST1H3F:HIST1H2BH:HIST1H3G:HIST1H2BI:HIST1H4H:ABT1:HIST1H2BJ:HIST1H2BK:HIST1H4I:PFDN6:UQCC2:PSMD5	http://www.broadinstitute.org/gsea/msigdb/cards/GO_CELLULAR_MACROMOLECULAR_COMPLEX_ASSEMBLY
GO_bp	GO_INNATE_IMMUNE_RESPONSE_IN_MUCOSA	IMMUNITY	6	22	8	2.09342e-11	7.1434e-09	LTF:HIST1H2BC:HIST1H2BE:HIST1H2BF:HIST1H2BG:HIST1H2BI:HIST1H2BJ:HIST1H2BK	http://www.broadinstitute.org/gsea/msigdb/cards/GO_INNATE_IMMUNE_RESPONSE_IN_MUCOSA
GO_bp	GO_CHROMOSOME_ORGANIZATION	IMMUNITY	6	982	35	2.61592e-11	8.28874e-09	PADI4:DCLRE1B:FEN1:HIST1H2AA:HIST1H2BA:HIST1H4C:HIST1H1T:HIST1H2BC:HIST1H2AC:HIST1H1E:HIST1H2BD:HIST1H2BE:HIST1H4D:HIST1H3D:HIST1H2AD:HIST1H2BF:HIST1H4E:HIST1H2BG:HIST1H2AE:HIST1H3E:HIST1H1D:HIST1H4F:HIST1H3F:HIST1H2BH:HIST1H3G:HIST1H2BI:HIST1H4H:HIST1H2BJ:HIST1H2AG:HIST1H2BK:HIST1H4I:HIST1H2AH:KIFC1:PHF1:PHF19	http://www.broadinstitute.org/gsea/msigdb/cards/GO_CHROMOSOME_ORGANIZATION
GO_bp	GO_REGULATION_OF_IMMUNE_SYSTEM_PROCESS	IMMUNITY	6	1358	41	6.99519e-11	2.06871e-08	IL23R:PTPN22:FAM213A:RASGRP1:ICAM1:ICAM4:ICAM5:ICAM3:TYK2:CDC37:AP1M2:STAT1:HSPD1:RFTN2:CD28:CTLA4:ICOS:CD40:RUNX1:PLCL2:CCR1:CCR2:LTF:HIST1H4C:HIST1H4D:HIST1H3D:HIST1H4E:HIST1H3E:HIST1H4F:HIST1H3F:HIST1H3G:HIST1H4H:BTN2A2:BTN3A1:HIST1H4I:TRIM27:CCL19:CCL21:PSMD5:C5:CARD9	http://www.broadinstitute.org/gsea/msigdb/cards/GO_REGULATION_OF_IMMUNE_SYSTEM_PROCESS
GO_bp	GO_PROTEIN_COMPLEX_BIOGENESIS	IMMUNITY	6	1116	36	2.1077e-10	5.8436e-08	PADI4:RASGRP1:KEAP1:HSPD1:CD40:HIST1H2BA:HIST1H4C:HIST1H1T:HIST1H2BC:HIST1H1E:HIST1H2BD:HIST1H2BE:HIST1H4D:HIST1H3D:HIST1H2BF:HIST1H4E:HIST1H2BG:HIST1H3E:HIST1H1D:HIST1H4F:HIST1H3F:HIST1H2BH:HIST1H3G:HIST1H2BI:HIST1H4H:HIST1H2BJ:HIST1H2BK:HIST1H4I:TRIM27:PFDN6:KIFC1:ITPR3:UQCC2:PSMD5:TRAF1:SEC16A	http://www.broadinstitute.org/gsea/msigdb/cards/GO_PROTEIN_COMPLEX_BIOGENESIS
GO_bp	GO_GENE_SILENCING	IMMUNITY	6	208	16	2.42369e-10	6.32439e-08	HIST1H2AA:HIST1H4C:HIST1H2AC:HIST1H4D:HIST1H3D:HIST1H2AD:HIST1H4E:HIST1H2AE:HIST1H3E:HIST1H4F:HIST1H3F:HIST1H3G:HIST1H4H:HIST1H2AG:HIST1H4I:HIST1H2AH	http://www.broadinstitute.org/gsea/msigdb/cards/GO_GENE_SILENCING
GO_bp	GO_POSITIVE_REGULATION_OF_GENE_EXPRESSION_EPIGENETIC	IMMUNITY	6	78	11	2.64159e-10	6.51005e-08	SF3B1:HIST1H4C:HIST1H4D:HIST1H3D:HIST1H4E:HIST1H3E:HIST1H4F:HIST1H3F:HIST1H3G:HIST1H4H:HIST1H4I	http://www.broadinstitute.org/gsea/msigdb/cards/GO_POSITIVE_REGULATION_OF_GENE_EXPRESSION_EPIGENETIC
GO_bp	GO_TELOMERE_ORGANIZATION	IMMUNITY	6	104	12	4.37969e-10	1.02254e-07	DCLRE1B:FEN1:HIST1H4C:HIST1H4D:HIST1H3D:HIST1H4E:HIST1H3E:HIST1H4F:HIST1H3F:HIST1H3G:HIST1H4H:HIST1H4I	http://www.broadinstitute.org/gsea/msigdb/cards/GO_TELOMERE_ORGANIZATION
GO_bp	GO_IMMUNE_RESPONSE	IMMUNITY	6	1048	34	6.29835e-10	1.33771e-07	PADI4:IL23R:RASGRP1:ICAM1:TYK2:REL:STAT1:HSPD1:CD28:CTLA4:ICOS:CD40:PLCL2:CCR1:CCR2:CCR5:LTF:HIST1H2BC:HIST1H2BE:HIST1H2BF:HIST1H2BG:HIST1H2BI:BTN3A2:BTN3A1:BTN3A3:HIST1H2BJ:HIST1H2BK:TRIM27:UBD:IRF5:CCL19:CCL21:C5:CARD9	http://www.broadinstitute.org/gsea/msigdb/cards/GO_IMMUNE_RESPONSE
GO_bp	GO_ORGAN_OR_TISSUE_SPECIFIC_IMMUNE_RESPONSE	IMMUNITY	6	32	8	6.3327e-10	1.33771e-07	LTF:HIST1H2BC:HIST1H2BE:HIST1H2BF:HIST1H2BG:HIST1H2BI:HIST1H2BJ:HIST1H2BK	http://www.broadinstitute.org/gsea/msigdb/cards/GO_ORGAN_OR_TISSUE_SPECIFIC_IMMUNE_RESPONSE
GO_bp	GO_MACROMOLECULAR_COMPLEX_ASSEMBLY	IMMUNITY	6	1378	39	1.446e-09	2.91567e-07	PADI4:RASGRP1:KEAP1:SF3B1:HSPD1:CD40:RPL3:HIST1H2BA:HIST1H4C:HIST1H1T:HIST1H2BC:HIST1H1E:HIST1H2BD:HIST1H2BE:HIST1H4D:HIST1H3D:HIST1H2BF:HIST1H4E:HIST1H2BG:HIST1H3E:HIST1H1D:HIST1H4F:HIST1H3F:HIST1H2BH:HIST1H3G:HIST1H2BI:HIST1H4H:ABT1:HIST1H2BJ:HIST1H2BK:HIST1H4I:TRIM27:PFDN6:KIFC1:ITPR3:UQCC2:PSMD5:TRAF1:SEC16A	http://www.broadinstitute.org/gsea/msigdb/cards/GO_MACROMOLECULAR_COMPLEX_ASSEMBLY
GO_bp	GO_DEFENSE_RESPONSE	IMMUNITY	6	1194	35	4.82725e-09	9.31029e-07	PADI4:IL23R:RASGRP1:ICAM1:TYK2:ILF3:REL:STAT1:CD40:CCR3:CCR1:CCR2:CCR5:CCRL2:LTF:HIST1H2BA:HIST1H2BC:HIST1H2BE:HIST1H3D:HIST1H2BF:HIST1H2BG:HIST1H3E:HIST1H3F:HIST1H3G:HIST1H2BI:HIST1H2BJ:HIST1H2BK:TRIM27:UBD:OR2H2:IRF5:CCL19:CCL21:C5:CARD9	http://www.broadinstitute.org/gsea/msigdb/cards/GO_DEFENSE_RESPONSE
GO_bp	GO_TELOMERE_CAPPING	IMMUNITY	6	29	7	1.01366e-08	1.87358e-06	DCLRE1B:HIST1H4C:HIST1H4D:HIST1H4E:HIST1H4F:HIST1H4H:HIST1H4I	http://www.broadinstitute.org/gsea/msigdb/cards/GO_TELOMERE_CAPPING
GO_bp	GO_PROTEIN_HETEROOLIGOMERIZATION	IMMUNITY	6	112	11	1.33507e-08	2.35681e-06	HIST1H4C:HIST1H4D:HIST1H3D:HIST1H4E:HIST1H3E:HIST1H4F:HIST1H3F:HIST1H3G:HIST1H4H:HIST1H4I:ITPR3	http://www.broadinstitute.org/gsea/msigdb/cards/GO_PROTEIN_HETEROOLIGOMERIZATION
GO_bp	GO_NEGATIVE_REGULATION_OF_MEGAKARYOCYTE_DIFFERENTIATION	IMMUNITY	6	18	6	1.38136e-08	2.35681e-06	HIST1H4C:HIST1H4D:HIST1H4E:HIST1H4F:HIST1H4H:HIST1H4I	http://www.broadinstitute.org/gsea/msigdb/cards/GO_NEGATIVE_REGULATION_OF_MEGAKARYOCYTE_DIFFERENTIATION
GO_bp	GO_ANTIMICROBIAL_HUMORAL_RESPONSE	IMMUNITY	6	47	8	1.66988e-08	2.74355e-06	LTF:HIST1H2BC:HIST1H2BE:HIST1H2BF:HIST1H2BG:HIST1H2BI:HIST1H2BJ:HIST1H2BK	http://www.broadinstitute.org/gsea/msigdb/cards/GO_ANTIMICROBIAL_HUMORAL_RESPONSE
GO_bp	GO_PROTEIN_COMPLEX_SUBUNIT_ORGANIZATION	IMMUNITY	6	1503	38	5.10291e-08	8.08447e-06	PADI4:RASGRP1:MRPL4:KEAP1:HSPD1:CD40:LRRC16A:HIST1H2BA:HIST1H4C:HIST1H1T:HIST1H2BC:HIST1H1E:HIST1H2BD:HIST1H2BE:HIST1H4D:HIST1H3D:HIST1H2BF:HIST1H4E:HIST1H2BG:HIST1H3E:HIST1H1D:HIST1H4F:HIST1H3F:HIST1H2BH:HIST1H3G:HIST1H2BI:HIST1H4H:HIST1H2BJ:HIST1H2BK:HIST1H4I:TRIM27:PFDN6:KIFC1:ITPR3:UQCC2:PSMD5:TRAF1:SEC16A	http://www.broadinstitute.org/gsea/msigdb/cards/GO_PROTEIN_COMPLEX_SUBUNIT_ORGANIZATION
GO_bp	GO_IMMUNE_SYSTEM_PROCESS	IMMUNITY	6	1924	44	6.74106e-08	1.03115e-05	PADI4:IL23R:PTPN22:ZFP36L1:RASGRP1:ICAM1:ICAM3:TYK2:AP1M2:ILF3:REL:STAT1:HSPD1:RFTN2:CD28:CTLA4:ICOS:CD40:RUNX1:PLCL2:CCR1:CCR2:CCR5:LTF:HIST1H2BA:HIST1H2BC:HIST1H2BE:HIST1H2BF:HIST1H2BG:HIST1H2BI:BTN3A2:BTN3A1:BTN3A3:HIST1H2BJ:HIST1H2BK:TRIM27:UBD:BAK1:IRF5:CCL19:CCL21:PSMD5:C5:CARD9	http://www.broadinstitute.org/gsea/msigdb/cards/GO_IMMUNE_SYSTEM_PROCESS
GO_bp	GO_NEGATIVE_REGULATION_OF_HEMATOPOIETIC_PROGENITOR_CELL_DIFFERENTIATION	IMMUNITY	6	24	6	9.53693e-08	1.41019e-05	HIST1H4C:HIST1H4D:HIST1H4E:HIST1H4F:HIST1H4H:HIST1H4I	http://www.broadinstitute.org/gsea/msigdb/cards/GO_NEGATIVE_REGULATION_OF_HEMATOPOIETIC_PROGENITOR_CELL_DIFFERENTIATION
GO_bp	GO_REGULATION_OF_MEGAKARYOCYTE_DIFFERENTIATION	IMMUNITY	6	27	6	2.04673e-07	2.9288e-05	HIST1H4C:HIST1H4D:HIST1H4E:HIST1H4F:HIST1H4H:HIST1H4I	http://www.broadinstitute.org/gsea/msigdb/cards/GO_REGULATION_OF_MEGAKARYOCYTE_DIFFERENTIATION
GO_bp	GO_DEFENSE_RESPONSE_TO_OTHER_ORGANISM	IMMUNITY	6	482	19	2.93924e-07	4.07452e-05	IL23R:ILF3:STAT1:CD40:CCR2:LTF:HIST1H2BC:HIST1H2BE:HIST1H3D:HIST1H2BF:HIST1H2BG:HIST1H3E:HIST1H3F:HIST1H3G:HIST1H2BI:HIST1H2BJ:HIST1H2BK:IRF5:CARD9	http://www.broadinstitute.org/gsea/msigdb/cards/GO_DEFENSE_RESPONSE_TO_OTHER_ORGANISM
GO_bp	GO_INNATE_IMMUNE_RESPONSE	IMMUNITY	6	587	21	3.36435e-07	4.48698e-05	PADI4:IL23R:ICAM1:TYK2:REL:STAT1:LTF:HIST1H2BC:HIST1H2BE:HIST1H2BF:HIST1H2BG:HIST1H2BI:HIST1H2BJ:HIST1H2BK:TRIM27:UBD:IRF5:CCL19:CCL21:C5:CARD9	http://www.broadinstitute.org/gsea/msigdb/cards/GO_INNATE_IMMUNE_RESPONSE
GO_bp	GO_DENDRITIC_CELL_CHEMOTAXIS	IMMUNITY	6	16	5	3.43908e-07	4.48698e-05	CCR1:CCR2:CCR5:CCL19:CCL21	http://www.broadinstitute.org/gsea/msigdb/cards/GO_DENDRITIC_CELL_CHEMOTAXIS
GO_bp	GO_DEFENSE_RESPONSE_TO_GRAM_POSITIVE_BACTERIUM	IMMUNITY	6	71	8	4.62284e-07	5.85912e-05	HIST1H2BC:HIST1H2BE:HIST1H2BF:HIST1H2BG:HIST1H2BI:HIST1H2BJ:HIST1H2BK:CARD9	http://www.broadinstitute.org/gsea/msigdb/cards/GO_DEFENSE_RESPONSE_TO_GRAM_POSITIVE_BACTERIUM
GO_bp	GO_REGULATION_OF_HEMOPOIESIS	IMMUNITY	6	313	15	4.92464e-07	6.06825e-05	IL23R:FAM213A:RASGRP1:CD28:CTLA4:RUNX1:CCR1:LTF:HIST1H4C:HIST1H4D:HIST1H4E:HIST1H4F:HIST1H4H:HIST1H4I:CCL19	http://www.broadinstitute.org/gsea/msigdb/cards/GO_REGULATION_OF_HEMOPOIESIS
GO_bp	GO_NEGATIVE_REGULATION_OF_IMMUNE_SYSTEM_PROCESS	IMMUNITY	6	368	16	7.41438e-07	8.88924e-05	PTPN22:CTLA4:RUNX1:PLCL2:CCR2:LTF:HIST1H4C:HIST1H4D:HIST1H4E:HIST1H4F:HIST1H4H:BTN2A2:HIST1H4I:TRIM27:CCL21:C5	http://www.broadinstitute.org/gsea/msigdb/cards/GO_NEGATIVE_REGULATION_OF_IMMUNE_SYSTEM_PROCESS
GO_bp	GO_PROTEIN_TETRAMERIZATION	IMMUNITY	6	133	10	7.69354e-07	8.98119e-05	HIST1H4C:HIST1H4D:HIST1H3D:HIST1H4E:HIST1H3E:HIST1H4F:HIST1H3F:HIST1H3G:HIST1H4H:HIST1H4I	http://www.broadinstitute.org/gsea/msigdb/cards/GO_PROTEIN_TETRAMERIZATION
GO_bp	GO_HISTONE_EXCHANGE	IMMUNITY	6	53	7	8.20799e-07	9.33606e-05	HIST1H2BA:HIST1H4C:HIST1H4D:HIST1H4E:HIST1H4F:HIST1H4H:HIST1H4I	http://www.broadinstitute.org/gsea/msigdb/cards/GO_HISTONE_EXCHANGE
GO_bp	GO_GENE_SILENCING_BY_RNA	IMMUNITY	6	139	10	1.1545e-06	0.000125194	HIST1H4C:HIST1H4D:HIST1H3D:HIST1H4E:HIST1H3E:HIST1H4F:HIST1H3F:HIST1H3G:HIST1H4H:HIST1H4I	http://www.broadinstitute.org/gsea/msigdb/cards/GO_GENE_SILENCING_BY_RNA
GO_bp	GO_RESPONSE_TO_BIOTIC_STIMULUS	IMMUNITY	6	860	25	1.15711e-06	0.000125194	IL23R:IL12RB2:PTPN22:ICAM1:ILF3:STAT1:CD40:CCR2:CCR5:LTF:HIST1H2BC:HIST1H2BE:HIST1H3D:HIST1H2BF:HIST1H2BG:HIST1H3E:HIST1H3F:HIST1H3G:HIST1H2BI:HIST1H2BJ:HIST1H2BK:BAK1:IRF5:CCL19:CARD9	http://www.broadinstitute.org/gsea/msigdb/cards/GO_RESPONSE_TO_BIOTIC_STIMULUS
GO_bp	GO_REGULATION_OF_IMMUNE_RESPONSE	IMMUNITY	6	814	24	1.51118e-06	0.000158826	IL23R:PTPN22:RASGRP1:ICAM1:ICAM4:ICAM5:ICAM3:TYK2:CDC37:STAT1:HSPD1:RFTN2:CD28:CTLA4:CD40:PLCL2:CCR2:LTF:BTN3A1:TRIM27:CCL19:PSMD5:C5:CARD9	http://www.broadinstitute.org/gsea/msigdb/cards/GO_REGULATION_OF_IMMUNE_RESPONSE
GO_bp	GO_DENDRITIC_CELL_MIGRATION	IMMUNITY	6	21	5	1.53956e-06	0.000158826	CCR1:CCR2:CCR5:CCL19:CCL21	http://www.broadinstitute.org/gsea/msigdb/cards/GO_DENDRITIC_CELL_MIGRATION
GO_bp	GO_NEGATIVE_REGULATION_OF_MYELOID_CELL_DIFFERENTIATION	IMMUNITY	6	84	8	1.69946e-06	0.000171337	RUNX1:LTF:HIST1H4C:HIST1H4D:HIST1H4E:HIST1H4F:HIST1H4H:HIST1H4I	http://www.broadinstitute.org/gsea/msigdb/cards/GO_NEGATIVE_REGULATION_OF_MYELOID_CELL_DIFFERENTIATION
GO_bp	GO_REGULATION_OF_MYELOID_CELL_DIFFERENTIATION	IMMUNITY	6	182	11	1.87653e-06	0.000184984	IL23R:FAM213A:RUNX1:CCR1:LTF:HIST1H4C:HIST1H4D:HIST1H4E:HIST1H4F:HIST1H4H:HIST1H4I	http://www.broadinstitute.org/gsea/msigdb/cards/GO_REGULATION_OF_MYELOID_CELL_DIFFERENTIATION
GO_bp	GO_REGULATION_OF_HEMATOPOIETIC_PROGENITOR_CELL_DIFFERENTIATION	IMMUNITY	6	40	6	2.38737e-06	0.000230225	HIST1H4C:HIST1H4D:HIST1H4E:HIST1H4F:HIST1H4H:HIST1H4I	http://www.broadinstitute.org/gsea/msigdb/cards/GO_REGULATION_OF_HEMATOPOIETIC_PROGENITOR_CELL_DIFFERENTIATION
GO_bp	GO_HUMORAL_IMMUNE_RESPONSE	IMMUNITY	6	155	10	3.10486e-06	0.000293046	CD28:LTF:HIST1H2BC:HIST1H2BE:HIST1H2BF:HIST1H2BG:HIST1H2BI:HIST1H2BJ:HIST1H2BK:C5	http://www.broadinstitute.org/gsea/msigdb/cards/GO_HUMORAL_IMMUNE_RESPONSE
GO_bp	GO_BETA_CATENIN_TCF_COMPLEX_ASSEMBLY	IMMUNITY	6	43	6	3.7004e-06	0.000341979	HIST1H4C:HIST1H4D:HIST1H4E:HIST1H4F:HIST1H4H:HIST1H4I	http://www.broadinstitute.org/gsea/msigdb/cards/GO_BETA_CATENIN_TCF_COMPLEX_ASSEMBLY
GO_bp	GO_NEGATIVE_REGULATION_OF_HEMOPOIESIS	IMMUNITY	6	128	9	4.83902e-06	0.000438079	CTLA4:RUNX1:LTF:HIST1H4C:HIST1H4D:HIST1H4E:HIST1H4F:HIST1H4H:HIST1H4I	http://www.broadinstitute.org/gsea/msigdb/cards/GO_NEGATIVE_REGULATION_OF_HEMOPOIESIS
GO_bp	GO_NON_RECOMBINATIONAL_REPAIR	IMMUNITY	6	70	7	5.54735e-06	0.000492161	DCLRE1B:HIST1H4C:HIST1H4D:HIST1H4E:HIST1H4F:HIST1H4H:HIST1H4I	http://www.broadinstitute.org/gsea/msigdb/cards/GO_NON_RECOMBINATIONAL_REPAIR
GO_bp	GO_CHEMOKINE_MEDIATED_SIGNALING_PATHWAY	IMMUNITY	6	72	7	6.70529e-06	0.000583229	CCR3:CCR1:CCR2:CCR5:CCRL2:CCL19:CCL21	http://www.broadinstitute.org/gsea/msigdb/cards/GO_CHEMOKINE_MEDIATED_SIGNALING_PATHWAY
GO_bp	GO_CENTROMERE_COMPLEX_ASSEMBLY	IMMUNITY	6	48	6	7.15175e-06	0.0006101	HIST1H4C:HIST1H4D:HIST1H4E:HIST1H4F:HIST1H4H:HIST1H4I	http://www.broadinstitute.org/gsea/msigdb/cards/GO_CENTROMERE_COMPLEX_ASSEMBLY
GO_bp	GO_ATP_DEPENDENT_CHROMATIN_REMODELING	IMMUNITY	6	74	7	8.0573e-06	0.000674381	HIST1H2BA:HIST1H4C:HIST1H4D:HIST1H4E:HIST1H4F:HIST1H4H:HIST1H4I	http://www.broadinstitute.org/gsea/msigdb/cards/GO_ATP_DEPENDENT_CHROMATIN_REMODELING
GO_bp	GO_DEFENSE_RESPONSE_TO_BACTERIUM	IMMUNITY	6	214	11	8.90651e-06	0.000731653	IL23R:CCR2:LTF:HIST1H2BC:HIST1H2BE:HIST1H2BF:HIST1H2BG:HIST1H2BI:HIST1H2BJ:HIST1H2BK:CARD9	http://www.broadinstitute.org/gsea/msigdb/cards/GO_DEFENSE_RESPONSE_TO_BACTERIUM
GO_bp	GO_RESPONSE_TO_BACTERIUM	IMMUNITY	6	502	17	9.67076e-06	0.000779991	IL23R:IL12RB2:PTPN22:ICAM1:CD40:CCR2:CCR5:LTF:HIST1H2BC:HIST1H2BE:HIST1H2BF:HIST1H2BG:HIST1H2BI:HIST1H2BJ:HIST1H2BK:IRF5:CARD9	http://www.broadinstitute.org/gsea/msigdb/cards/GO_RESPONSE_TO_BACTERIUM
GO_bp	GO_INTERFERON_GAMMA_PRODUCTION	IMMUNITY	6	15	4	1.12305e-05	0.000889613	IL12RB2:BTN3A2:BTN3A1:TRIM27	http://www.broadinstitute.org/gsea/msigdb/cards/GO_INTERFERON_GAMMA_PRODUCTION
GO_bp	GO_DNA_REPLICATION_INDEPENDENT_NUCLEOSOME_ORGANIZATION	IMMUNITY	6	53	6	1.28468e-05	0.000999795	HIST1H4C:HIST1H4D:HIST1H4E:HIST1H4F:HIST1H4H:HIST1H4I	http://www.broadinstitute.org/gsea/msigdb/cards/GO_DNA_REPLICATION_INDEPENDENT_NUCLEOSOME_ORGANIZATION
GO_bp	GO_POSITIVE_REGULATION_OF_INTERLEUKIN_12_PRODUCTION	IMMUNITY	6	33	5	1.63213e-05	0.0012483	IL23R:HSPD1:CD40:IRF5:CCL19	http://www.broadinstitute.org/gsea/msigdb/cards/GO_POSITIVE_REGULATION_OF_INTERLEUKIN_12_PRODUCTION
GO_bp	GO_NEGATIVE_REGULATION_OF_GENE_EXPRESSION	IMMUNITY	6	1481	32	1.85689e-05	0.00139613	PTPN22:ZGLP1:KEAP1:ILF3:REL:NAB1:STAT1:CD28:CCR1:HIST1H2AA:HIST1H4C:HIST1H2AC:HIST1H1E:HIST1H4D:HIST1H3D:HIST1H2AD:HIST1H4E:HIST1H2AE:HIST1H3E:HIST1H1D:HIST1H4F:HIST1H3F:HIST1H3G:HIST1H4H:HIST1H2AG:HIST1H4I:HIST1H2AH:TRIM27:PHF1:BAK1:JAZF1:PHF19	http://www.broadinstitute.org/gsea/msigdb/cards/GO_NEGATIVE_REGULATION_OF_GENE_EXPRESSION
GO_bp	GO_CYTOKINE_PRODUCTION	IMMUNITY	6	120	8	2.42667e-05	0.00179412	IL12RB2:RASGRP1:HSPD1:CD28:BTN3A2:BTN3A1:TRIM27:CCL19	http://www.broadinstitute.org/gsea/msigdb/cards/GO_CYTOKINE_PRODUCTION
GO_bp	GO_REGULATION_OF_CYTOKINE_PRODUCTION	IMMUNITY	6	556	17	3.5585e-05	0.00258779	IL23R:IL12RB2:PTPN22:RASGRP1:REL:HSPD1:CD28:CD40:RUNX1:CCR2:LTF:BTN2A2:TRIM27:IRF5:CCL19:C5:CARD9	http://www.broadinstitute.org/gsea/msigdb/cards/GO_REGULATION_OF_CYTOKINE_PRODUCTION
GO_bp	GO_CYTOKINE_MEDIATED_SIGNALING_PATHWAY	IMMUNITY	6	448	15	3.74459e-05	0.00267919	IL23R:IL12RB2:ICAM1:TYK2:STAT1:CD40:CCR3:CCR1:CCR2:CCR5:CCRL2:IRF5:CCL19:CCL21:PSMD5	http://www.broadinstitute.org/gsea/msigdb/cards/GO_CYTOKINE_MEDIATED_SIGNALING_PATHWAY
GO_bp	GO_POSITIVE_REGULATION_OF_INTERFERON_GAMMA_PRODUCTION	IMMUNITY	6	65	6	4.19323e-05	0.00295257	IL23R:IL12RB2:PTPN22:RASGRP1:HSPD1:CCR2	http://www.broadinstitute.org/gsea/msigdb/cards/GO_POSITIVE_REGULATION_OF_INTERFERON_GAMMA_PRODUCTION
GO_bp	GO_G_PROTEIN_COUPLED_RECEPTOR_SIGNALING_PATHWAY	IMMUNITY	6	1130	26	4.43386e-05	0.00307322	GPR25:DAGLA:S1PR5:PLCL1:PLCL2:CCR3:CCR1:CCR2:CCR5:CCRL2:OR2W1:OR2B3:OR2J1:OR2J3:OR2J2:OR14J1:OR5V1:OR12D3:OR12D2:GABBR1:OR2H2:ITPR3:MLN:CCL19:CCL21:C5	http://www.broadinstitute.org/gsea/msigdb/cards/GO_G_PROTEIN_COUPLED_RECEPTOR_SIGNALING_PATHWAY
GO_bp	GO_REGULATION_OF_TUMOR_NECROSIS_FACTOR_SUPERFAMILY_CYTOKINE_PRODUCTION	IMMUNITY	6	100	7	5.78559e-05	0.00394844	PTPN22:RASGRP1:CCR2:LTF:TRIM27:CCL19:CARD9	http://www.broadinstitute.org/gsea/msigdb/cards/GO_REGULATION_OF_TUMOR_NECROSIS_FACTOR_SUPERFAMILY_CYTOKINE_PRODUCTION
GO_bp	GO_POSITIVE_REGULATION_OF_IMMUNE_SYSTEM_PROCESS	IMMUNITY	6	829	21	6.70578e-05	0.0045071	IL23R:PTPN22:RASGRP1:ICAM1:ICAM3:HSPD1:RFTN2:CD28:CTLA4:ICOS:CD40:RUNX1:CCR1:CCR2:LTF:BTN3A1:CCL19:CCL21:PSMD5:C5:CARD9	http://www.broadinstitute.org/gsea/msigdb/cards/GO_POSITIVE_REGULATION_OF_IMMUNE_SYSTEM_PROCESS
GO_bp	GO_RESPONSE_TO_CYTOKINE	IMMUNITY	6	709	19	7.28385e-05	0.00482256	IL23R:IL12RB2:ICAM1:TYK2:KEAP1:REL:STAT1:CD40:RPL3:CCR3:CCR1:CCR2:CCR5:CCRL2:UBD:IRF5:CCL19:CCL21:PSMD5	http://www.broadinstitute.org/gsea/msigdb/cards/GO_RESPONSE_TO_CYTOKINE
GO_bp	GO_POSITIVE_REGULATION_OF_CYTOKINE_PRODUCTION	IMMUNITY	6	369	13	7.4933e-05	0.00488827	IL23R:IL12RB2:PTPN22:RASGRP1:HSPD1:CD28:CD40:RUNX1:CCR2:IRF5:CCL19:C5:CARD9	http://www.broadinstitute.org/gsea/msigdb/cards/GO_POSITIVE_REGULATION_OF_CYTOKINE_PRODUCTION
GO_bp	GO_REGULATION_OF_IMMUNE_EFFECTOR_PROCESS	IMMUNITY	6	423	14	7.72894e-05	0.00496893	IL23R:RASGRP1:ICAM1:AP1M2:HSPD1:CD28:CD40:CCR2:HIST1H3D:HIST1H3E:HIST1H3F:HIST1H3G:CCL19:C5	http://www.broadinstitute.org/gsea/msigdb/cards/GO_REGULATION_OF_IMMUNE_EFFECTOR_PROCESS
GO_bp	GO_POSITIVE_REGULATION_OF_ADAPTIVE_IMMUNE_RESPONSE	IMMUNITY	6	73	6	8.09945e-05	0.00513274	IL23R:HSPD1:CD28:CD40:CCR2:CCL19	http://www.broadinstitute.org/gsea/msigdb/cards/GO_POSITIVE_REGULATION_OF_ADAPTIVE_IMMUNE_RESPONSE
GO_bp	GO_PROTEIN_OLIGOMERIZATION	IMMUNITY	6	431	14	9.42376e-05	0.00582805	RASGRP1:KEAP1:HIST1H4C:HIST1H4D:HIST1H3D:HIST1H4E:HIST1H3E:HIST1H4F:HIST1H3F:HIST1H3G:HIST1H4H:HIST1H4I:TRIM27:ITPR3	http://www.broadinstitute.org/gsea/msigdb/cards/GO_PROTEIN_OLIGOMERIZATION
GO_bp	GO_CELLULAR_RESPONSE_TO_CYTOKINE_STIMULUS	IMMUNITY	6	602	17	9.45941e-05	0.00582805	IL23R:IL12RB2:ICAM1:TYK2:KEAP1:STAT1:CD40:RPL3:CCR3:CCR1:CCR2:CCR5:CCRL2:IRF5:CCL19:CCL21:PSMD5	http://www.broadinstitute.org/gsea/msigdb/cards/GO_CELLULAR_RESPONSE_TO_CYTOKINE_STIMULUS
GO_bp	GO_CHROMATIN_REMODELING	IMMUNITY	6	147	8	0.000102798	0.00624671	PADI4:HIST1H2BA:HIST1H4C:HIST1H4D:HIST1H4E:HIST1H4F:HIST1H4H:HIST1H4I	http://www.broadinstitute.org/gsea/msigdb/cards/GO_CHROMATIN_REMODELING
GO_bp	GO_REGULATION_OF_INTERLEUKIN_2_PRODUCTION	IMMUNITY	6	48	5	0.00010454	0.00626677	CD28:RUNX1:CCR2:TRIM27:CARD9	http://www.broadinstitute.org/gsea/msigdb/cards/GO_REGULATION_OF_INTERLEUKIN_2_PRODUCTION
GO_bp	GO_REGULATION_OF_INTERLEUKIN_12_PRODUCTION	IMMUNITY	6	51	5	0.000140048	0.0082834	IL23R:HSPD1:CD40:IRF5:CCL19	http://www.broadinstitute.org/gsea/msigdb/cards/GO_REGULATION_OF_INTERLEUKIN_12_PRODUCTION
GO_bp	GO_INFLAMMATORY_RESPONSE	IMMUNITY	6	451	14	0.000151432	0.00883887	IL23R:RASGRP1:ICAM1:REL:CD40:CCR3:CCR1:CCR2:CCR5:CCRL2:HIST1H2BA:CCL19:CCL21:C5	http://www.broadinstitute.org/gsea/msigdb/cards/GO_INFLAMMATORY_RESPONSE
GO_bp	GO_REGULATION_OF_DEFENSE_RESPONSE	IMMUNITY	6	755	19	0.000164799	0.00949412	IL23R:PTPN22:RASGRP1:ICAM3:TYK2:CDC37:AP1M2:STAT1:HSPD1:CD28:CCR2:LTF:HIST1H3D:HIST1H3E:HIST1H3F:HIST1H3G:PSMD5:C5:CARD9	http://www.broadinstitute.org/gsea/msigdb/cards/GO_REGULATION_OF_DEFENSE_RESPONSE
GO_bp	GO_REGULATION_OF_HOMOTYPIC_CELL_CELL_ADHESION	IMMUNITY	6	300	11	0.000190776	0.0108498	IL23R:PTPN22:RASGRP1:HSPD1:CD28:CTLA4:ICOS:CCR2:BTN2A2:CCL19:CCL21	http://www.broadinstitute.org/gsea/msigdb/cards/GO_REGULATION_OF_HOMOTYPIC_CELL_CELL_ADHESION
GO_bp	GO_REGULATION_OF_ADAPTIVE_IMMUNE_RESPONSE	IMMUNITY	6	123	7	0.000212516	0.0119332	IL23R:HSPD1:CD28:CD40:CCR2:TRIM27:CCL19	http://www.broadinstitute.org/gsea/msigdb/cards/GO_REGULATION_OF_ADAPTIVE_IMMUNE_RESPONSE
GO_bp	GO_LEUKOCYTE_ACTIVATION	IMMUNITY	6	412	13	0.000222897	0.0123596	PTPN22:ZFP36L1:RASGRP1:ICAM1:HSPD1:CD28:CD40:PLCL2:BTN3A1:UBD:BAK1:CCL19:CCL21	http://www.broadinstitute.org/gsea/msigdb/cards/GO_LEUKOCYTE_ACTIVATION
GO_bp	GO_DOUBLE_STRAND_BREAK_REPAIR	IMMUNITY	6	165	8	0.000227923	0.0124823	DCLRE1B:FEN1:HIST1H4C:HIST1H4D:HIST1H4E:HIST1H4F:HIST1H4H:HIST1H4I	http://www.broadinstitute.org/gsea/msigdb/cards/GO_DOUBLE_STRAND_BREAK_REPAIR
GO_bp	GO_URATE_METABOLIC_PROCESS	IMMUNITY	6	13	3	0.000246808	0.0133517	LRRC16A:SLC17A1:SLC17A3	http://www.broadinstitute.org/gsea/msigdb/cards/GO_URATE_METABOLIC_PROCESS
GO_bp	GO_REGULATION_OF_INTERFERON_GAMMA_PRODUCTION	IMMUNITY	6	95	6	0.000346128	0.0184991	IL23R:IL12RB2:PTPN22:RASGRP1:HSPD1:CCR2	http://www.broadinstitute.org/gsea/msigdb/cards/GO_REGULATION_OF_INTERFERON_GAMMA_PRODUCTION
GO_bp	GO_POSITIVE_REGULATION_OF_I_KAPPAB_KINASE_NF_KAPPAB_SIGNALING	IMMUNITY	6	178	8	0.00038023	0.0199626	SLC44A2:REL:CD40:LTF:UBD:CCL19:CCL21:CARD9	http://www.broadinstitute.org/gsea/msigdb/cards/GO_POSITIVE_REGULATION_OF_I_KAPPAB_KINASE_NF_KAPPAB_SIGNALING
GO_bp	GO_POSITIVE_REGULATION_OF_T_HELPER_1_TYPE_IMMUNE_RESPONSE	IMMUNITY	6	15	3	0.000387012	0.0199626	IL23R:CCR2:CCL19	http://www.broadinstitute.org/gsea/msigdb/cards/GO_POSITIVE_REGULATION_OF_T_HELPER_1_TYPE_IMMUNE_RESPONSE
GO_bp	GO_RESPONSE_TO_MURAMYL_DIPEPTIDE	IMMUNITY	6	15	3	0.000387012	0.0199626	PTPN22:IRF5:CARD9	http://www.broadinstitute.org/gsea/msigdb/cards/GO_RESPONSE_TO_MURAMYL_DIPEPTIDE
GO_bp	GO_REGULATION_OF_I_KAPPAB_KINASE_NF_KAPPAB_SIGNALING	IMMUNITY	6	231	9	0.00047244	0.024089	SLC44A2:REL:STAT1:CD40:LTF:UBD:CCL19:CCL21:CARD9	http://www.broadinstitute.org/gsea/msigdb/cards/GO_REGULATION_OF_I_KAPPAB_KINASE_NF_KAPPAB_SIGNALING
GO_bp	GO_REGULATION_OF_LEUKOCYTE_DIFFERENTIATION	IMMUNITY	6	232	9	0.000487424	0.0243177	IL23R:FAM213A:RASGRP1:CD28:CTLA4:RUNX1:CCR1:LTF:CCL19	http://www.broadinstitute.org/gsea/msigdb/cards/GO_REGULATION_OF_LEUKOCYTE_DIFFERENTIATION
GO_bp	GO_RESPONSE_TO_INTERFERON_GAMMA	IMMUNITY	6	141	7	0.000487889	0.0243177	IL23R:ICAM1:STAT1:UBD:IRF5:CCL19:CCL21	http://www.broadinstitute.org/gsea/msigdb/cards/GO_RESPONSE_TO_INTERFERON_GAMMA
GO_bp	GO_CYTOKINE_SECRETION	IMMUNITY	6	38	4	0.000509204	0.0250981	BTN3A2:BTN3A1:TRIM27:CCL19	http://www.broadinstitute.org/gsea/msigdb/cards/GO_CYTOKINE_SECRETION
GO_bp	GO_POSITIVE_REGULATION_OF_CELL_ACTIVATION	IMMUNITY	6	285	10	0.000526313	0.0256563	IL23R:RASGRP1:HSPD1:CD28:CTLA4:ICOS:CD40:CCR2:CCL19:CCL21	http://www.broadinstitute.org/gsea/msigdb/cards/GO_POSITIVE_REGULATION_OF_CELL_ACTIVATION
GO_bp	GO_POSITIVE_REGULATION_OF_CELL_CELL_ADHESION	IMMUNITY	6	236	9	0.000551322	0.0263015	IL23R:RASGRP1:HSPD1:CD28:CTLA4:ICOS:CCR2:CCL19:CCL21	http://www.broadinstitute.org/gsea/msigdb/cards/GO_POSITIVE_REGULATION_OF_CELL_CELL_ADHESION
GO_bp	GO_LYMPHOCYTE_ACTIVATION	IMMUNITY	6	340	11	0.000551407	0.0263015	PTPN22:ZFP36L1:ICAM1:HSPD1:CD28:CD40:PLCL2:BTN3A1:BAK1:CCL19:CCL21	http://www.broadinstitute.org/gsea/msigdb/cards/GO_LYMPHOCYTE_ACTIVATION
GO_bp	GO_REGULATION_OF_RESPONSE_TO_BIOTIC_STIMULUS	IMMUNITY	6	237	9	0.000568326	0.0268202	IL23R:AP1M2:HSPD1:CD28:LTF:HIST1H3D:HIST1H3E:HIST1H3F:HIST1H3G	http://www.broadinstitute.org/gsea/msigdb/cards/GO_REGULATION_OF_RESPONSE_TO_BIOTIC_STIMULUS
GO_bp	GO_RESPONSE_TO_EXTERNAL_STIMULUS	IMMUNITY	6	1783	32	0.000580889	0.0268556	IL23R:IL12RB2:PTPN22:FADS1:ICAM1:CDKN2D:ILF3:STAT1:CD40:CCR3:CCR1:CCR2:CCR5:CCRL2:LTF:HIST1H2BC:HIST1H2BE:HIST1H3D:HIST1H2BF:HIST1H2BG:HIST1H3E:HIST1H3F:HIST1H3G:HIST1H2BI:HIST1H2BJ:HIST1H2BK:BAK1:IRF5:CCL19:CCL21:C5:CARD9	http://www.broadinstitute.org/gsea/msigdb/cards/GO_RESPONSE_TO_EXTERNAL_STIMULUS
GO_bp	GO_POSITIVE_REGULATION_OF_LYMPHOCYTE_MEDIATED_IMMUNITY	IMMUNITY	6	69	5	0.000581186	0.0268556	IL23R:RASGRP1:HSPD1:CD28:CD40	http://www.broadinstitute.org/gsea/msigdb/cards/GO_POSITIVE_REGULATION_OF_LYMPHOCYTE_MEDIATED_IMMUNITY
GO_bp	GO_REGULATION_OF_CYTOKINE_SECRETION	IMMUNITY	6	146	7	0.000600858	0.0274784	PTPN22:RASGRP1:CCR2:BTN2A2:TRIM27:CCL19:C5	http://www.broadinstitute.org/gsea/msigdb/cards/GO_REGULATION_OF_CYTOKINE_SECRETION
GO_bp	GO_LYMPHOCYTE_COSTIMULATION	IMMUNITY	6	71	5	0.000662773	0.0300006	CD28:CTLA4:ICOS:CCL19:CCL21	http://www.broadinstitute.org/gsea/msigdb/cards/GO_LYMPHOCYTE_COSTIMULATION
GO_bp	GO_PHOSPHATE_ION_TRANSPORT	IMMUNITY	6	18	3	0.000679194	0.0304334	SLC17A4:SLC17A1:SLC17A3	http://www.broadinstitute.org/gsea/msigdb/cards/GO_PHOSPHATE_ION_TRANSPORT
GO_bp	GO_NEGATIVE_REGULATION_OF_NITROGEN_COMPOUND_METABOLIC_PROCESS	IMMUNITY	6	1500	28	0.00073092	0.0323484	ZGLP1:KEAP1:ILF3:REL:NAB1:STAT1:CCR2:HIST1H2AA:HIST1H4C:HIST1H2AC:HIST1H1E:HIST1H4D:HIST1H3D:HIST1H2AD:HIST1H4E:HIST1H2AE:HIST1H3E:HIST1H1D:HIST1H4F:HIST1H3F:HIST1H3G:HIST1H4H:HIST1H2AG:HIST1H4I:HIST1H2AH:TRIM27:GABBR1:JAZF1	http://www.broadinstitute.org/gsea/msigdb/cards/GO_NEGATIVE_REGULATION_OF_NITROGEN_COMPOUND_METABOLIC_PROCESS
GO_bp	GO_POSITIVE_REGULATION_OF_IMMUNE_RESPONSE	IMMUNITY	6	528	14	0.000736518	0.0323484	IL23R:RASGRP1:ICAM3:HSPD1:RFTN2:CD28:CTLA4:CD40:CCR2:BTN3A1:CCL19:PSMD5:C5:CARD9	http://www.broadinstitute.org/gsea/msigdb/cards/GO_POSITIVE_REGULATION_OF_IMMUNE_RESPONSE
GO_bp	GO_CALCIUM_ION_IMPORT_INTO_CYTOSOL	IMMUNITY	6	42	4	0.000748927	0.032571	CCR5:ITPR3:CCL19:CCL21	http://www.broadinstitute.org/gsea/msigdb/cards/GO_CALCIUM_ION_IMPORT_INTO_CYTOSOL
GO_bp	GO_REGULATION_OF_CYTOSOLIC_CALCIUM_ION_CONCENTRATION	IMMUNITY	6	202	8	0.000874241	0.0375485	CCR3:CCR1:CCR2:CCR5:SCGN:ITPR3:CCL19:CCL21	http://www.broadinstitute.org/gsea/msigdb/cards/GO_REGULATION_OF_CYTOSOLIC_CALCIUM_ION_CONCENTRATION
GO_bp	GO_POSITIVE_REGULATION_OF_IMMUNE_EFFECTOR_PROCESS	IMMUNITY	6	156	7	0.000888773	0.0375485	IL23R:RASGRP1:HSPD1:CD28:CD40:CCR2:CCL19	http://www.broadinstitute.org/gsea/msigdb/cards/GO_POSITIVE_REGULATION_OF_IMMUNE_EFFECTOR_PROCESS
GO_bp	GO_REGULATION_OF_LEUKOCYTE_MEDIATED_IMMUNITY	IMMUNITY	6	156	7	0.000888773	0.0375485	IL23R:RASGRP1:ICAM1:HSPD1:CD28:CD40:CCR2	http://www.broadinstitute.org/gsea/msigdb/cards/GO_REGULATION_OF_LEUKOCYTE_MEDIATED_IMMUNITY
GO_bp	GO_REGULATION_OF_LEUKOCYTE_PROLIFERATION	IMMUNITY	6	203	8	0.000902621	0.0377738	IL23R:PTPN22:CD28:CTLA4:CD40:CCR2:BTN2A2:CCL19	http://www.broadinstitute.org/gsea/msigdb/cards/GO_REGULATION_OF_LEUKOCYTE_PROLIFERATION
GO_bp	GO_REGULATION_OF_CELL_CELL_ADHESION	IMMUNITY	6	373	11	0.00117389	0.0486671	IL23R:PTPN22:RASGRP1:HSPD1:CD28:CTLA4:ICOS:CCR2:BTN2A2:CCL19:CCL21	http://www.broadinstitute.org/gsea/msigdb/cards/GO_REGULATION_OF_CELL_CELL_ADHESION
GO_cc	GO_DNA_PACKAGING_COMPLEX	IMMUNITY	6	104	30	3.2234e-36	1.86957e-33	HIST1H2AA:HIST1H2BA:HIST1H4C:HIST1H1T:HIST1H2BC:HIST1H2AC:HIST1H1E:HIST1H2BD:HIST1H2BE:HIST1H4D:HIST1H3D:HIST1H2AD:HIST1H2BF:HIST1H4E:HIST1H2BG:HIST1H2AE:HIST1H3E:HIST1H1D:HIST1H4F:HIST1H4G:HIST1H3F:HIST1H2BH:HIST1H3G:HIST1H2BI:HIST1H4H:HIST1H2BJ:HIST1H2AG:HIST1H2BK:HIST1H4I:HIST1H2AH	http://www.broadinstitute.org/gsea/msigdb/cards/GO_DNA_PACKAGING_COMPLEX
GO_cc	GO_PROTEIN_DNA_COMPLEX	IMMUNITY	6	171	30	3.94365e-29	1.14366e-26	HIST1H2AA:HIST1H2BA:HIST1H4C:HIST1H1T:HIST1H2BC:HIST1H2AC:HIST1H1E:HIST1H2BD:HIST1H2BE:HIST1H4D:HIST1H3D:HIST1H2AD:HIST1H2BF:HIST1H4E:HIST1H2BG:HIST1H2AE:HIST1H3E:HIST1H1D:HIST1H4F:HIST1H4G:HIST1H3F:HIST1H2BH:HIST1H3G:HIST1H2BI:HIST1H4H:HIST1H2BJ:HIST1H2AG:HIST1H2BK:HIST1H4I:HIST1H2AH	http://www.broadinstitute.org/gsea/msigdb/cards/GO_PROTEIN_DNA_COMPLEX
GO_cc	GO_CHROMATIN	IMMUNITY	6	435	32	4.26767e-19	8.23076e-17	STAT1:HIST1H2AA:HIST1H2BA:HIST1H4C:HIST1H1T:HIST1H2BC:HIST1H2AC:HIST1H1E:HIST1H2BD:HIST1H2BE:HIST1H4D:HIST1H3D:HIST1H2AD:HIST1H2BF:HIST1H4E:HIST1H2BG:HIST1H2AE:HIST1H3E:HIST1H1D:HIST1H4F:HIST1H4G:HIST1H3F:HIST1H2BH:HIST1H3G:HIST1H2BI:HIST1H4H:HMGN4:HIST1H2BJ:HIST1H2AG:HIST1H2BK:HIST1H4I:HIST1H2AH	http://www.broadinstitute.org/gsea/msigdb/cards/GO_CHROMATIN
GO_cc	GO_NUCLEAR_NUCLEOSOME	IMMUNITY	6	39	14	5.67638e-19	8.23076e-17	HIST1H2BA:HIST1H2BC:HIST1H2BD:HIST1H2BE:HIST1H3D:HIST1H2BF:HIST1H2BG:HIST1H3E:HIST1H3F:HIST1H2BH:HIST1H3G:HIST1H2BI:HIST1H2BJ:HIST1H2BK	http://www.broadinstitute.org/gsea/msigdb/cards/GO_NUCLEAR_NUCLEOSOME
GO_cc	GO_NUCLEAR_CHROMOSOME	IMMUNITY	6	517	31	5.20045e-16	6.03252e-14	DCLRE1B:FEN1:STAT1:HIST1H2AA:HIST1H2BA:HIST1H4C:HIST1H2BC:HIST1H2AC:HIST1H1E:HIST1H2BD:HIST1H2BE:HIST1H4D:HIST1H3D:HIST1H2AD:HIST1H2BF:HIST1H4E:HIST1H2BG:HIST1H2AE:HIST1H3E:HIST1H1D:HIST1H4F:HIST1H3F:HIST1H2BH:HIST1H3G:HIST1H2BI:HIST1H4H:HIST1H2BJ:HIST1H2AG:HIST1H2BK:HIST1H4I:HIST1H2AH	http://www.broadinstitute.org/gsea/msigdb/cards/GO_NUCLEAR_CHROMOSOME
GO_cc	GO_NUCLEAR_CHROMATIN	IMMUNITY	6	287	23	9.3955e-15	9.08231e-13	STAT1:HIST1H2AA:HIST1H2BA:HIST1H2BC:HIST1H2AC:HIST1H1E:HIST1H2BD:HIST1H2BE:HIST1H3D:HIST1H2AD:HIST1H2BF:HIST1H2BG:HIST1H2AE:HIST1H3E:HIST1H1D:HIST1H3F:HIST1H2BH:HIST1H3G:HIST1H2BI:HIST1H2BJ:HIST1H2AG:HIST1H2BK:HIST1H2AH	http://www.broadinstitute.org/gsea/msigdb/cards/GO_NUCLEAR_CHROMATIN
GO_cc	GO_CHROMOSOME	IMMUNITY	6	872	35	9.24263e-13	7.65818e-11	DCLRE1B:FEN1:STAT1:HIST1H2AA:HIST1H2BA:HIST1H4C:HIST1H1T:HIST1H2BC:HIST1H2AC:HIST1H1E:HIST1H2BD:HIST1H2BE:HIST1H4D:HIST1H3D:HIST1H2AD:HIST1H2BF:HIST1H4E:HIST1H2BG:HIST1H2AE:HIST1H3E:HIST1H1D:HIST1H4F:HIST1H4G:HIST1H3F:HIST1H2BH:HIST1H3G:HIST1H2BI:HIST1H4H:HMGN4:HIST1H2BJ:HIST1H2AG:HIST1H2BK:HIST1H4I:HIST1H2AH:PHF1	http://www.broadinstitute.org/gsea/msigdb/cards/GO_CHROMOSOME
GO_cc	GO_NUCLEAR_CHROMOSOME_TELOMERIC_REGION	IMMUNITY	6	132	14	4.66494e-11	3.38208e-09	DCLRE1B:FEN1:HIST1H2AA:HIST1H2BA:HIST1H4C:HIST1H4D:HIST1H3D:HIST1H4E:HIST1H3E:HIST1H4F:HIST1H3F:HIST1H3G:HIST1H4H:HIST1H4I	http://www.broadinstitute.org/gsea/msigdb/cards/GO_NUCLEAR_CHROMOSOME_TELOMERIC_REGION
GO_cc	GO_CHROMOSOME_TELOMERIC_REGION	IMMUNITY	6	162	14	7.27937e-10	4.69115e-08	DCLRE1B:FEN1:HIST1H2AA:HIST1H2BA:HIST1H4C:HIST1H4D:HIST1H3D:HIST1H4E:HIST1H3E:HIST1H4F:HIST1H3F:HIST1H3G:HIST1H4H:HIST1H4I	http://www.broadinstitute.org/gsea/msigdb/cards/GO_CHROMOSOME_TELOMERIC_REGION
GO_cc	GO_CHROMOSOMAL_REGION	IMMUNITY	6	329	14	4.79233e-06	0.000277955	DCLRE1B:FEN1:HIST1H2AA:HIST1H2BA:HIST1H4C:HIST1H4D:HIST1H3D:HIST1H4E:HIST1H3E:HIST1H4F:HIST1H3F:HIST1H3G:HIST1H4H:HIST1H4I	http://www.broadinstitute.org/gsea/msigdb/cards/GO_CHROMOSOMAL_REGION
GO_cc	GO_INTRINSIC_COMPONENT_OF_PLASMA_MEMBRANE	IMMUNITY	6	1624	30	0.000550839	0.0290442	EPHA10:IL23R:IL12RB2:GPR25:TSPAN14:FADS2:ICAM1:ICAM4:ICAM5:ICAM3:CD28:CTLA4:ICOS:SLC12A5:CD40:CCR3:CCR1:CCR2:CCR5:CCRL2:SLC17A4:SLC17A1:SLC17A3:BTN2A1:BTN1A1:TRIM27:GABBR1:SYNGAP1:ITPR3:C5	http://www.broadinstitute.org/gsea/msigdb/cards/GO_INTRINSIC_COMPONENT_OF_PLASMA_MEMBRANE
GO_mf	GO_PROTEIN_HETERODIMERIZATION_ACTIVITY	IMMUNITY	6	460	29	1.36687e-15	1.23155e-12	RUNX1:HIST1H2AA:HIST1H2BA:HIST1H4C:HIST1H2BC:HIST1H2AC:HIST1H2BD:HIST1H2BE:HIST1H4D:HIST1H3D:HIST1H2AD:HIST1H2BF:HIST1H4E:HIST1H2BG:HIST1H2AE:HIST1H3E:HIST1H4F:HIST1H4G:HIST1H3F:HIST1H2BH:HIST1H3G:HIST1H2BI:HIST1H4H:HIST1H2BJ:HIST1H2AG:HIST1H2BK:HIST1H4I:HIST1H2AH:BAK1	http://www.broadinstitute.org/gsea/msigdb/cards/GO_PROTEIN_HETERODIMERIZATION_ACTIVITY
GO_mf	GO_PROTEIN_DIMERIZATION_ACTIVITY	IMMUNITY	6	1139	34	5.28259e-09	2.37981e-06	ZNF365:RASGRP1:STAT1:RUNX1:CCR2:HIST1H2AA:HIST1H2BA:HIST1H4C:HIST1H2BC:HIST1H2AC:HIST1H2BD:HIST1H2BE:HIST1H4D:HIST1H3D:HIST1H2AD:HIST1H2BF:HIST1H4E:HIST1H2BG:HIST1H2AE:HIST1H3E:HIST1H4F:HIST1H4G:HIST1H3F:HIST1H2BH:HIST1H3G:HIST1H2BI:HIST1H4H:HIST1H2BJ:HIST1H2AG:HIST1H2BK:HIST1H4I:HIST1H2AH:BAK1:CARD9	http://www.broadinstitute.org/gsea/msigdb/cards/GO_PROTEIN_DIMERIZATION_ACTIVITY
GO_mf	GO_HISTONE_BINDING	IMMUNITY	6	173	12	1.43045e-07	4.29611e-05	HIST1H4C:HIST1H4D:HIST1H3D:HIST1H4E:HIST1H3E:HIST1H4F:HIST1H3F:HIST1H3G:HIST1H4H:HIST1H4I:PHF1:PHF19	http://www.broadinstitute.org/gsea/msigdb/cards/GO_HISTONE_BINDING
GO_mf	GO_G_PROTEIN_COUPLED_CHEMOATTRACTANT_RECEPTOR_ACTIVITY	IMMUNITY	6	25	5	3.89371e-06	0.000751006	CCR3:CCR1:CCR2:CCR5:CCRL2	http://www.broadinstitute.org/gsea/msigdb/cards/GO_G_PROTEIN_COUPLED_CHEMOATTRACTANT_RECEPTOR_ACTIVITY
GO_mf	GO_C_C_CHEMOKINE_RECEPTOR_ACTIVITY	IMMUNITY	6	12	4	4.16763e-06	0.000751006	CCR3:CCR1:CCR2:CCR5	http://www.broadinstitute.org/gsea/msigdb/cards/GO_C_C_CHEMOKINE_RECEPTOR_ACTIVITY
GO_mf	GO_CYTOKINE_RECEPTOR_ACTIVITY	IMMUNITY	6	89	7	2.72629e-05	0.00409398	IL23R:IL12RB2:CCR3:CCR1:CCR2:CCR5:CCRL2	http://www.broadinstitute.org/gsea/msigdb/cards/GO_CYTOKINE_RECEPTOR_ACTIVITY
GO_mf	GO_CHAPERONE_BINDING	IMMUNITY	6	81	6	0.000144732	0.0186291	CDC37:HSPD1:HSPE1:PFDN6:BAK1:DNLZ	http://www.broadinstitute.org/gsea/msigdb/cards/GO_CHAPERONE_BINDING
GO_mf	GO_PHOSPHOLIPASE_C_ACTIVITY	IMMUNITY	6	31	4	0.000228985	0.0238321	PLCL1:PLCL2:CCR1:CCR5	http://www.broadinstitute.org/gsea/msigdb/cards/GO_PHOSPHOLIPASE_C_ACTIVITY
GO_mf	GO_CHEMOKINE_RECEPTOR_BINDING	IMMUNITY	6	57	5	0.000238056	0.0238321	CCR2:CCRL2:CCL19:CCL21:C5	http://www.broadinstitute.org/gsea/msigdb/cards/GO_CHEMOKINE_RECEPTOR_BINDING
GO_mf	GO_CYTOKINE_RECEPTOR_BINDING	IMMUNITY	6	270	10	0.000344523	0.0302712	IL23R:TYK2:SPRED2:STAT1:CCR2:CCRL2:CCL19:CCL21:TRAF1:C5	http://www.broadinstitute.org/gsea/msigdb/cards/GO_CYTOKINE_RECEPTOR_BINDING
GO_mf	GO_CCR_CHEMOKINE_RECEPTOR_BINDING	IMMUNITY	6	35	4	0.000369571	0.0302712	CCR2:CCRL2:CCL19:CCL21	http://www.broadinstitute.org/gsea/msigdb/cards/GO_CCR_CHEMOKINE_RECEPTOR_BINDING
GO_mf	GO_SIGNALING_RECEPTOR_ACTIVITY	IMMUNITY	6	1324	26	0.000545893	0.0409875	EPHA10:IL23R:IL12RB2:GPR25:ICAM1:S1PR5:CD28:CD40:CCR3:CCR1:CCR2:CCR5:CCRL2:TRIM27:OR2W1:OR2B3:OR2J1:OR2J3:OR2J2:OR14J1:OR5V1:OR12D3:OR12D2:GABBR1:OR2H2:ITPR3	http://www.broadinstitute.org/gsea/msigdb/cards/GO_SIGNALING_RECEPTOR_ACTIVITY
GO_bp	GO_SENSORY_PERCEPTION_OF_CHEMICAL_STIMULUS	IMMUNITY	7	474	6	3.0931e-06	0.013721	OR2W1:OR2B3:OR2J1:OR2J3:OR2J2:OR14J1	http://www.broadinstitute.org/gsea/msigdb/cards/GO_SENSORY_PERCEPTION_OF_CHEMICAL_STIMULUS
GO_bp	GO_DETECTION_OF_STIMULUS	IMMUNITY	7	623	6	1.48173e-05	0.0328648	OR2W1:OR2B3:OR2J1:OR2J3:OR2J2:OR14J1	http://www.broadinstitute.org/gsea/msigdb/cards/GO_DETECTION_OF_STIMULUS
GO_mf	GO_OLFACTORY_RECEPTOR_ACTIVITY	IMMUNITY	7	379	6	8.4417e-07	0.000760597	OR2W1:OR2B3:OR2J1:OR2J3:OR2J2:OR14J1	http://www.broadinstitute.org/gsea/msigdb/cards/GO_OLFACTORY_RECEPTOR_ACTIVITY
GO_mf	GO_RECEPTOR_ACTIVITY	IMMUNITY	7	1577	8	4.08921e-05	0.0156715	PGBD1:TRIM27:OR2W1:OR2B3:OR2J1:OR2J3:OR2J2:OR14J1	http://www.broadinstitute.org/gsea/msigdb/cards/GO_RECEPTOR_ACTIVITY
GO_mf	GO_NUCLEIC_ACID_BINDING_TRANSCRIPTION_FACTOR_ACTIVITY	IMMUNITY	7	1180	7	5.53636e-05	0.0156715	TCF4:PGBD1:ZSCAN31:ZKSCAN3:ZSCAN12:ZSCAN23:ZNF311	http://www.broadinstitute.org/gsea/msigdb/cards/GO_NUCLEIC_ACID_BINDING_TRANSCRIPTION_FACTOR_ACTIVITY
GO_mf	GO_G_PROTEIN_COUPLED_RECEPTOR_ACTIVITY	IMMUNITY	7	820	6	6.9574e-05	0.0156715	OR2W1:OR2B3:OR2J1:OR2J3:OR2J2:OR14J1	http://www.broadinstitute.org/gsea/msigdb/cards/GO_G_PROTEIN_COUPLED_RECEPTOR_ACTIVITY
GO_mf	GO_SIGNALING_RECEPTOR_ACTIVITY	IMMUNITY	7	1324	7	0.00011517	0.0207537	TRIM27:OR2W1:OR2B3:OR2J1:OR2J3:OR2J2:OR14J1	http://www.broadinstitute.org/gsea/msigdb/cards/GO_SIGNALING_RECEPTOR_ACTIVITY
GO_mf	GO_SEQUENCE_SPECIFIC_DNA_BINDING	IMMUNITY	7	1019	6	0.00023045	0.0346059	TCF4:PGBD1:ZSCAN31:ZKSCAN3:ZSCAN12:ZSCAN23	http://www.broadinstitute.org/gsea/msigdb/cards/GO_SEQUENCE_SPECIFIC_DNA_BINDING
GO_bp	GO_SENSORY_PERCEPTION_OF_CHEMICAL_STIMULUS	IMMUNITY	8	474	9	1.1133e-05	0.0254285	OR14J1:OR5V1:OR12D3:OR12D2:OR11A1:OR10C1:OR2H1:OR2H2:ITPR3	http://www.broadinstitute.org/gsea/msigdb/cards/GO_SENSORY_PERCEPTION_OF_CHEMICAL_STIMULUS
GO_bp	GO_RESPONSE_TO_MURAMYL_DIPEPTIDE	IMMUNITY	8	15	3	1.14646e-05	0.0254285	PTPN22:TNFAIP3:IRF5	http://www.broadinstitute.org/gsea/msigdb/cards/GO_RESPONSE_TO_MURAMYL_DIPEPTIDE
GO_bp	GO_G_PROTEIN_COUPLED_RECEPTOR_SIGNALING_PATHWAY	IMMUNITY	8	1130	13	2.40201e-05	0.0355177	CXCR5:OR14J1:OR5V1:OR12D3:OR12D2:OR11A1:OR10C1:OR2H1:MAS1L:GABBR1:OR2H2:ITPR3:MLN	http://www.broadinstitute.org/gsea/msigdb/cards/GO_G_PROTEIN_COUPLED_RECEPTOR_SIGNALING_PATHWAY
GO_mf	GO_GROWTH_HORMONE_RECEPTOR_BINDING	COMPOSITE	1	9	5	5.68928e-07	0.000935887	CSH2:GH2:CSH1:CSHL1:GH1	http://www.gsea-msigdb.org/gsea/msigdb/cards/GO_GROWTH_HORMONE_RECEPTOR_BINDING
GO_bp	GO_EMBRYONIC_SKELETAL_SYSTEM_DEVELOPMENT	COMPOSITE	2	126	17	1.60095e-07	0.0011767	TBX15:HOXC6:HOXC9:HOXC4:HOXC5:HOXC4:FGF9:HOXB2:HOXB3:HOXB4:SOX11:WDR19:HOXA2:HOXA3:HOXA7:HOXA9:HOXA11:EYA1	http://www.gsea-msigdb.org/gsea/msigdb/cards/GO_EMBRYONIC_SKELETAL_SYSTEM_DEVELOPMENT
GO_bp	GO_EMBRYONIC_SKELETAL_SYSTEM_MORPHOGENESIS	COMPOSITE	2	94	13	3.4561e-06	0.0127012	TBX15:HOXC9:HOXC4:HOXC4:HOXB2:HOXB3:HOXB4:SOX11:WDR19:HOXA2:HOXA3:HOXA7:HOXA11:EYA1	http://www.gsea-msigdb.org/gsea/msigdb/cards/GO_EMBRYONIC_SKELETAL_SYSTEM_MORPHOGENESIS
GO_bp	GO_POSITIVE_REGULATION_OF_TRANSCRIPTION_BY_RNA_POLYMERASE_II	COMPOSITE	2	1165	60	1.43808e-05	0.035233	KDM1A:TAL1:NFIA:NUCKS1:IRF6:PPRC1:PITX3:TCF7L2:NR1H3:SPI1:PSMC3:ESRRA:RPS6KA4:MEN1:PFKM:WNT10B:CALCOCO1:HOXC10:HOXC4:HOXC4:MLXIP:PRKD1:RORA:TBX6:MAPK3:MT3:CAMTA2:RAI1:SREBF1:CDK5RAP3:NFE2L1:SKAP1:HOXB2:HOXB3:HOXB4:CEBPA:CEBPG:FOXA3:IRF2BP1:SOX11:NCOA1:POMC:SLC11A1:JAG1:TCEA2:MYT1:XBP1:PPARG:ZBTB38:VEGFA:TFAP2D:TFAP2B:FOXO3:GPER1:HOXA2:HOXA3:HOXA7:HOXA9:HOXA10:EYA1:TLR4	http://www.gsea-msigdb.org/gsea/msigdb/cards/GO_POSITIVE_REGULATION_OF_TRANSCRIPTION_BY_RNA_POLYMERASE_II
GO_mf	GO_REGULATORY_REGION_NUCLEIC_ACID_BINDING	COMPOSITE	2	926	56	2.20056e-07	0.000361992	KDM1A:TAL1:NFIA:TBX15:IRF6:PITX3:PCGF6:TCF7L2:NR1H3:SPI1:RCOR2:ESRRA:PRDX5:MEN1:BATF2:CALCOCO1:HOXC10:HOXC6:HOXC4:HOXC5:HOXC4:NFE2:MLXIP:RORA:TBX6:ZNF668:ZNF668:RAI1:SREBF1:NFE2L1:HOXB2:HOXB3:HOXB4:TGIF1:CEBPA:CEBPG:FOXA3:IRF2BP1:MYPOP:SOX11:NCOA1:ZGPAT:MYT1:XBP1:PPARG:ZNF827:NSD1:MXD3:HIVEP1:TFAP2D:TFAP2B:FOXO3:HOXA2:HOXA3:HOXA7:HOXA9:HOXA10:SOX7:SOX7	http://www.gsea-msigdb.org/gsea/msigdb/cards/GO_REGULATORY_REGION_NUCLEIC_ACID_BINDING
GO_mf	GO_SEQUENCE_SPECIFIC_DNA_BINDING	COMPOSITE	2	1106	60	2.91746e-06	0.00239961	KDM1A:TAL1:FOXE3:DMRTA2:NFIA:TBX15:IRF6:PITX3:PCGF6:TCF7L2:NR1H3:SPI1:ESRRA:BATF2:CALCOCO1:HOXC10:HOXC6:HOXC9:HOXC8:HOXC4:HOXC5:HOXC4:NFE2:MLXIP:RORA:TBX6:ZNF668:ZNF668:IRX3:CAMTA2:DHX33:SREBF1:NFE2L1:HOXB2:HOXB3:HOXB4:TGIF1:CEBPA:CEBPG:FOXA3:IRF2BP1:MYPOP:SOX11:ZGPAT:MYT1:XBP1:PPARG:ZBTB38:ZNF827:NSD1:MXD3:HIVEP1:TFAP2D:TFAP2B:FOXO3:HOXA2:HOXA3:HOXA7:HOXA9:HOXA10:HOXA11:HOXA13	http://www.gsea-msigdb.org/gsea/msigdb/cards/GO_SEQUENCE_SPECIFIC_DNA_BINDING
GO_mf	GO_SEQUENCE_SPECIFIC_DOUBLE_STRANDED_DNA_BINDING	COMPOSITE	2	854	48	1.2166e-05	0.00667102	TAL1:NFIA:TBX15:PITX3:PCGF6:TCF7L2:NR1H3:SPI1:ESRRA:BATF2:CALCOCO1:HOXC10:HOXC6:HOXC4:HOXC5:HOXC4:NFE2:MLXIP:RORA:TBX6:ZNF668:ZNF668:DHX33:SREBF1:NFE2L1:HOXB2:HOXB3:HOXB4:TGIF1:CEBPA:CEBPG:IRF2BP1:MYPOP:SOX11:ZGPAT:MYT1:XBP1:PPARG:ZNF827:NSD1:MXD3:HIVEP1:TFAP2D:TFAP2B:FOXO3:HOXA2:HOXA3:HOXA7:HOXA9:HOXA10	http://www.gsea-msigdb.org/gsea/msigdb/cards/GO_SEQUENCE_SPECIFIC_DOUBLE_STRANDED_DNA_BINDING
GO_mf	GO_DOUBLE_STRANDED_DNA_BINDING	COMPOSITE	2	945	51	1.93884e-05	0.00797349	TAL1:NFIA:TBX15:NUCKS1:PITX3:PCGF6:TCF7L2:NR1H3:SPI1:ESRRA:MEN1:BATF2:CALCOCO1:HOXC10:HOXC6:HOXC4:HOXC5:HOXC4:NFE2:MLXIP:RORA:TBX6:ZNF668:ZNF668:DHX33:SREBF1:NFE2L1:HOXB2:HOXB3:HOXB4:TGIF1:CEBPA:CEBPG:LSM14A:IRF2BP1:MYPOP:SOX11:ZGPAT:MYT1:XBP1:PPARG:ZNF827:NSD1:MXD3:HIVEP1:TFAP2D:TFAP2B:FOXO3:HOXA2:HOXA3:HOXA7:HOXA9:HOXA10	http://www.gsea-msigdb.org/gsea/msigdb/cards/GO_DOUBLE_STRANDED_DNA_BINDING
GO_mf	GO_ENHANCER_BINDING	COMPOSITE	2	133	14	3.60134e-05	0.0118484	TAL1:SPI1:CALCOCO1:HOXC6:HOXC4:HOXC5:HOXC4:TBX6:RAI1:NFE2L1:SOX11:XBP1:HIVEP1:TFAP2B:HOXA7	http://www.gsea-msigdb.org/gsea/msigdb/cards/GO_ENHANCER_BINDING
GO_mf	GO_TRANSCRIPTION_FACTOR_BINDING	COMPOSITE	2	638	36	0.000140366	0.0384837	KDM1A:TAL1:FAF1:NFIA:NUCKS1:HIF1AN:PPRC1:PITX3:SUFU:PDCD11:TCF7L2:NR1H3:SPI1:RCOR2:GABARAPL1:HOXC4:HOXC4:FLT3:RORA:TBX6:CAMTA2:C1QBP:DHX33:CDK5RAP3:HOXB4:CCNE1:CEBPA:CEBPG:FOXA3:NCOA1:RNF25:STK36:EYA2:PPARG:NSD1:FOXO3:HOXA7	http://www.gsea-msigdb.org/gsea/msigdb/cards/GO_TRANSCRIPTION_FACTOR_BINDING
GO_mf	GO_GAMMA_CATENIN_BINDING	COMPOSITE	2	11	4	0.000203129	0.0458378	TCF7L2:PTPRJ:CDH2:PTPRK	http://www.gsea-msigdb.org/gsea/msigdb/cards/GO_GAMMA_CATENIN_BINDING
GO_mf	GO_PROXIMAL_PROMOTER_SEQUENCE_SPECIFIC_DNA_BINDING	COMPOSITE	2	533	31	0.00023945	0.0458378	TAL1:NFIA:TBX15:PITX3:TCF7L2:NR1H3:SPI1:ESRRA:BATF2:NFE2:RORA:ZNF668:ZNF668:SREBF1:HOXB2:HOXB3:TGIF1:CEBPA:CEBPG:MYPOP:SOX11:ZGPAT:XBP1:PPARG:NSD1:TFAP2B:FOXO3:HOXA2:HOXA3:HOXA7:HOXA9:HOXA10	http://www.gsea-msigdb.org/gsea/msigdb/cards/GO_PROXIMAL_PROMOTER_SEQUENCE_SPECIFIC_DNA_BINDING
GO_mf	GO_DNA_BINDING_TRANSCRIPTION_FACTOR_ACTIVITY	COMPOSITE	2	1681	74	0.000250784	0.0458378	CASZ1:ZNF436:ZNF362:TAL1:FOXE3:DMRTA2:NFIA:TBX15:NUCKS1:IRF6:PITX3:PCGF6:TCF7L2:NR1H3:SPI1:RCOR2:ESRRA:BATF2:HOXC10:HOXC6:HOXC9:HOXC8:HOXC4:HOXC5:HOXC4:NFE2:MLXIP:RORA:ZSCAN32:UBN1:BOLA2:TBX6:BOLA2B:ZNF771:ZNF668:ZNF668:IRX3:CAMTA2:ZNF232:ZNF594:RAI1:SREBF1:NFE2L1:HOXB2:HOXB3:HOXB4:TGIF1:CEBPA:CEBPG:FOXA3:IRF2BP1:MYPOP:SOX11:NCOA1:ZC3H15:ZNF142:ZGPAT:MYT1:XBP1:PPARG:ZBTB38:MXD3:HIVEP1:TFAP2D:TFAP…	http://www.gsea-msigdb.org/gsea/msigdb/cards/GO_DNA_BINDING_TRANSCRIPTION_FACTOR_ACTIVITY
GO_bp	GO_PLATELET_DEGRANULATION	COMPOSITE	3	126	15	8.46874e-10	6.22452e-06	SELP:CYB5R1:FERMT3:ENDOD1:VWF:ITGA2B:ITGB3:ITGB3:LGALS3BP:PROS1:PPBP:MMRN1:EGF:F13A1:CLU:TLN1	http://www.gsea-msigdb.org/gsea/msigdb/cards/GO_PLATELET_DEGRANULATION
GO_bp	GO_WOUND_HEALING	COMPOSITE	3	537	27	5.902e-08	0.000216898	PEAR1:SELP:JMJD1C:MYOF:CD151:FERMT3:VWF:CLEC1B:ANO6:SMAD3:SH2B1:ITGA2B:ITGB3:ITGB3:MYL9:PROS1:MYLK:P2RY12:PF4V1:MMRN1:F13A1:CDKN1A:TREML1:FZD9:PRKAR2B:JAK2:TLN1:GSN	http://www.gsea-msigdb.org/gsea/msigdb/cards/GO_WOUND_HEALING
GO_bp	GO_REGULATION_OF_BODY_FLUID_LEVELS	COMPOSITE	3	494	25	1.6518e-07	0.000404691	PEAR1:SELP:JMJD1C:FERMT3:VWF:CLEC1B:ANO6:SH2B1:STAT5A:ITGA2B:ITGB3:ITGB3:NCOA1:ADCY3:MYL9:OXTR:PROS1:P2RY12:PF4V1:MMRN1:F13A1:TREML1:PRKAR2B:ADCY8:JAK2:TLN1	http://www.gsea-msigdb.org/gsea/msigdb/cards/GO_REGULATION_OF_BODY_FLUID_LEVELS
GO_bp	GO_COAGULATION	COMPOSITE	3	337	20	2.47952e-07	0.000455612	PEAR1:SELP:JMJD1C:FERMT3:VWF:CLEC1B:ANO6:SH2B1:ITGA2B:ITGB3:ITGB3:MYL9:PROS1:P2RY12:PF4V1:MMRN1:F13A1:TREML1:PRKAR2B:JAK2:TLN1	http://www.gsea-msigdb.org/gsea/msigdb/cards/GO_COAGULATION
GO_bp	GO_RESPONSE_TO_WOUNDING	COMPOSITE	3	649	28	7.59136e-07	0.00111593	PTPRF:PEAR1:SELP:JMJD1C:MYOF:CD151:FERMT3:VWF:CLEC1B:ANO6:SMAD3:SH2B1:ITGA2B:ITGB3:ITGB3:MYL9:PROS1:MYLK:P2RY12:PF4V1:MMRN1:F13A1:CDKN1A:TREML1:FZD9:PRKAR2B:JAK2:TLN1:GSN	http://www.gsea-msigdb.org/gsea/msigdb/cards/GO_RESPONSE_TO_WOUNDING
GO_bp	GO_PLATELET_ACTIVATION	COMPOSITE	3	152	12	3.72344e-06	0.00456121	PEAR1:SELP:FERMT3:VWF:CLEC1B:ITGA2B:ITGB3:ITGB3:MYL9:P2RY12:PF4V1:TREML1:TLN1	http://www.gsea-msigdb.org/gsea/msigdb/cards/GO_PLATELET_ACTIVATION
GO_bp	GO_PLATELET_AGGREGATION	COMPOSITE	3	58	7	2.70319e-05	0.0283835	PEAR1:FERMT3:ITGA2B:ITGB3:ITGB3:MYL9:P2RY12:TLN1	http://www.gsea-msigdb.org/gsea/msigdb/cards/GO_PLATELET_AGGREGATION
GO_cc	GO_PLATELET_ALPHA_GRANULE	COMPOSITE	3	90	13	1.02391e-09	1.02493e-06	SELP:CYB5R1:FERMT3:VWF:ITGA2B:ITGB3:ITGB3:PROS1:PPBP:MMRN1:EGF:F13A1:TREML1:CLU	http://www.gsea-msigdb.org/gsea/msigdb/cards/GO_PLATELET_ALPHA_GRANULE
GO_cc	GO_PLATELET_ALPHA_GRANULE_LUMEN	COMPOSITE	3	67	8	7.76455e-06	0.00388616	FERMT3:VWF:PROS1:PPBP:MMRN1:EGF:F13A1:CLU	http://www.gsea-msigdb.org/gsea/msigdb/cards/GO_PLATELET_ALPHA_GRANULE_LUMEN
GO_cc	GO_SECRETORY_VESICLE	COMPOSITE	3	978	32	3.86985e-05	0.0129124	SELP:CYB5R1:ENKUR:BDNF:FERMT3:VWF:ANO6:C16orf62:CLN3:CLN3:ITGA2B:ITGB3:ITGB3:SEPT4:LGALS3BP:POMC:YPEL5:SLC40A1:SEPT5:PROS1:CD38:PPBP:MMRN1:EGF:F13A1:TREML1:DYNLT1:SNX10:STX1A:CAV2:CTTNBP2:CLU:GSDMD:GSN	http://www.gsea-msigdb.org/gsea/msigdb/cards/GO_SECRETORY_VESICLE
GO_cc	GO_PLATELET_ALPHA_GRANULE_MEMBRANE	COMPOSITE	3	16	4	8.24032e-05	0.0206214	SELP:CYB5R1:ITGA2B:ITGB3:ITGB3	http://www.gsea-msigdb.org/gsea/msigdb/cards/GO_PLATELET_ALPHA_GRANULE_MEMBRANE
GO_cc	GO_CAVEOLA	COMPOSITE	3	81	7	0.000232221	0.0464906	MYOF:CLN3:CLN3:SDPR:P2RY12:CAV2:ADCY8:JAK2	http://www.gsea-msigdb.org/gsea/msigdb/cards/GO_CAVEOLA
GO_mf	GO_PHOSPHORUS_OXYGEN_LYASE_ACTIVITY	COMPOSITE	3	22	5	1.67036e-05	0.0274775	ADCY3:CD38:GUCY1A3:GUCY1B3:ADCY8	http://www.gsea-msigdb.org/gsea/msigdb/cards/GO_PHOSPHORUS_OXYGEN_LYASE_ACTIVITY
GO_bp	GO_REGULATION_OF_IMMUNE_SYSTEM_PROCESS	COMPOSITE	4	1606	116	1.16273e-27	8.54606e-24	MASP2:MTOR:S100A8:XCL2:CR2:HLX:TLR5:COL17A1:HTRA1:ADAM8:MAPK8IP1:F2:NR1H3:SPI1:PSMC3:PTPRJ:SERPING1:MMP8:APOA1:CD27:KLRC1:NFE2:UNG:TRAFD1:PSMD9:HCAR2:EIF2B1:UBC:TNFSF13B:CTSG:ZFP36L1:ADAM10:IL4R:NLRC5:CMTM3:CBFB:PSMB10:NFATC3:SMPD3:ALOX15:CLEC10A:UBB:TNFRSF13B:FLOT2:MED1:ERBB2:IKZF3:PSMD3:NR1D1:CD79B:ELANE:FCER2:CD320:PRAM1:PGLYRP2:CEBPA:CD22:CD79A:FPR1:FPR2:FPR3:LILRB3:LILRB2:LILRA4:LAIR1:IL18RA…	http://www.gsea-msigdb.org/gsea/msigdb/cards/GO_REGULATION_OF_IMMUNE_SYSTEM_PROCESS
GO_bp	GO_CELL_ACTIVATION	COMPOSITE	4	1408	106	1.0383e-26	3.81575e-23	MTOR:CAP1:GCLM:S100A8:FCRL1:CHIT1:CR2:HLX:ALOX5:PRF1:BLNK:ADAM8:MAPK8IP1:F2:NR1H3:SPI1:PSMC3:PTPRJ:TCN1:MS4A3:MS4A1:MMP8:PAFAH1B2:CD27:OLR1:ITPR2:UNG:HVCN1:TNFSF13B:RNASE3:CTSG:ZFP36L1:ADAM10:ATP6V0C:IL4R:CBFB:PSMB10:HP:TNFRSF13B:FLOT2:ERBB2:IKZF3:ORMDL3:PSMD3:CD79B:ELANE:SBNO2:RETN:CD320:PRAM1:EMR3:PGLYRP2:CEBPA:CEBPG:CD22:CEACAM6:CD79A:BCL3:SIGLEC5:SIGLEC5:SIGLEC14:FPR1:FPR2:LILRB3:LILRB2:LILRA…	http://www.gsea-msigdb.org/gsea/msigdb/cards/GO_CELL_ACTIVATION
GO_bp	GO_SENSORY_PERCEPTION_OF_SMELL	COMPOSITE	4	448	56	1.13023e-24	2.76906e-21	OR13A1:OR4B1:OR4X2:OR4X1:OR4S1:OR4C3:OR4C5:OR4A47:OR4C13:OR4C12:OR4A5:OR4C46:OR4A16:OR4A15:OR4C15:OR4C16:OR4C11:OR4P4:OR4S2:OR4C6:OR5D13:OR5D14:OR5L1:OR5D18:OR5L2:OR5D16:OR5W2:OR5I1:OR10AG1:OR5F1:OR5AS1:OR8I2:OR8H2:OR8H3:OR8J3:OR8K5:OR5J2:OR5T2:OR5T3:OR5T1:OR8H1:OR8K3:OR8K1:OR8J1:OR8U1:OR5R1:OR5M9:OR5M3:OR5M8:OR5M11:OR5M10:OR5M1:OR5AP2:OR5AR1:OR9G1:OR9G4	http://www.gsea-msigdb.org/gsea/msigdb/cards/GO_SENSORY_PERCEPTION_OF_SMELL
GO_bp	GO_PROTEIN_CONTAINING_COMPLEX_ASSEMBLY	COMPOSITE	4	1891	120	1.02223e-23	1.87834e-20	MTOR:SLC2A1:TGFBR3:DR1:GLUL:LAMC1:PARP1:FAM21C:PRF1:HBD:CKAP5:LRP4:DDB2:MYBPC3:PSMC3:CELF1:NDUFS3:PPP2R5B:APOA5:APOA4:APOC3:APOA1:SHMT2:SART3:ACACB:KCTD10:PSMD9:CLIP1:DENR:HIP1R:TMED2:UBC:ULK1:ALOX5AP:TCL1A:RPS27L:SMAD6:HBQ1:RRN3:NDE1:MYH11:AMFR:NUP93:DYNC1LI2:TRADD:HSF4:NOL3:KCTD19:TPPP3:RLTPR:ACD:CENPT:LCAT:DDX28:SLC7A6:PRMT7:SMPD3:ALOX15:UBB:TCAP:GRB7:CD79B:AXIN2:KCNJ2:TCF4:NDUFA7:NDUFA7:RPS28…	http://www.gsea-msigdb.org/gsea/msigdb/cards/GO_PROTEIN_CONTAINING_COMPLEX_ASSEMBLY
GO_bp	GO_DEFENSE_RESPONSE	COMPOSITE	4	1684	111	3.09432e-23	4.54865e-20	MASP2:S100A8:XCL2:CR2:TLR5:ALOX5:PRF1:BLNK:HTRA1:ADAM8:ADM:F2:NR1H3:PSMC3:SERPING1:MMP8:CASP4:NCAM1:APOA4:APOA1:OLR1:SHMT2:MVK:TRAFD1:OAS1:OAS3:OAS2:PSMD9:UBC:RNASE3:CTSG:GZMB:IL4R:NLRC5:TRADD:PSMB10:NFATC3:HP:ALOX15:CLEC10A:UBB:MAP2K3:FBXL20:MED1:NEUROD2:PSMD3:NR1D1:IGFBP4:TRIM25:ELANE:SBNO2:PGLYRP2:CEBPA:CEBPG:BCL3:SIGLEC14:FPR1:FPR2:FPR3:LILRB3:LILRB5:LILRB2:LILRA3:LILRA5:LILRA4:GNLY:IL18RAP:I…	http://www.gsea-msigdb.org/gsea/msigdb/cards/GO_DEFENSE_RESPONSE
GO_bp	GO_SECRETION	COMPOSITE	4	1628	107	2.61813e-22	2.90645e-19	TARDBP:CAP1:SLC2A1:SLC6A9:S100A8:CACNA1E:GLUL:CHIT1:TLR5:KMO:ALOX5:ADAM8:ADM:NR1H3:PSMC3:C1QTNF4:PTPRJ:OR5T1:SERPING1:TCN1:MS4A3:MMP8:APOA1:PAFAH1B2:SIDT2:OLR1:ITPR2:HVCN1:OAS2:PSMD9:HCAR2:HIP1R:TNFSF13B:RNASE3:CTSG:FBLN5:AQP9:ADAM10:RAB8B:ATP6V0C:IL4R:CKLF:EXOC3L1:SMPD3:HP:SRCIN1:FBXL20:MED1:ORMDL3:PSMD3:NR1D1:ELANE:RETN:RAB11B:PRAM1:EMR3:CD22:CEACAM6:GIPR:SIGLEC5:SIGLEC5:SIGLEC14:FPR1:FPR2:LILR…	http://www.gsea-msigdb.org/gsea/msigdb/cards/GO_SECRETION
GO_bp	GO_SENSORY_PERCEPTION_OF_CHEMICAL_STIMULUS	COMPOSITE	4	519	57	2.76805e-22	2.90645e-19	OR13A1:OR4B1:OR4X2:OR4X1:OR4S1:OR4C3:OR4C5:OR4A47:OR4C13:OR4C12:OR4A5:OR4C46:OR4A16:OR4A15:OR4C15:OR4C16:OR4C11:OR4P4:OR4S2:OR4C6:OR5D13:OR5D14:OR5L1:OR5D18:OR5L2:OR5D16:OR5W2:OR5I1:OR10AG1:OR5F1:OR5AS1:OR8I2:OR8H2:OR8H3:OR8J3:OR8K5:OR5J2:OR5T2:OR5T3:OR5T1:OR8H1:OR8K3:OR8K1:OR8J1:OR8U1:OR5R1:OR5M9:OR5M3:OR5M8:OR5M11:OR5M10:OR5M1:OR5AP2:OR5AR1:OR9G1:OR9G4:LEF1	http://www.gsea-msigdb.org/gsea/msigdb/cards/GO_SENSORY_PERCEPTION_OF_CHEMICAL_STIMULUS
GO_bp	GO_DETECTION_OF_STIMULUS_INVOLVED_IN_SENSORY_PERCEPTION	COMPOSITE	4	523	57	4.03238e-22	3.70475e-19	OR13A1:OR4B1:OR4X2:OR4X1:OR4S1:OR4C3:OR4C5:OR4A47:OR4C13:OR4C12:OR4A5:OR4C46:OR4A16:OR4A15:OR4C15:OR4C16:OR4C11:OR4P4:OR4S2:OR4C6:OR5D13:OR5D14:OR5L1:OR5D18:OR5L2:OR5D16:OR5W2:OR5I1:OR10AG1:OR5F1:OR5AS1:OR8I2:OR8H2:OR8H3:OR8J3:OR8K5:OR5J2:OR5T2:OR5T3:OR5T1:OR8H1:OR8K3:OR8K1:OR8J1:OR8U1:OR5R1:OR5M9:OR5M3:OR5M8:OR5M11:OR5M10:OR5M1:OR5AP2:OR5AR1:OR9G1:OR9G4:BEST1	http://www.gsea-msigdb.org/gsea/msigdb/cards/GO_DETECTION_OF_STIMULUS_INVOLVED_IN_SENSORY_PERCEPTION
GO_bp	GO_DETECTION_OF_STIMULUS	COMPOSITE	4	683	65	7.32621e-22	5.98307e-19	PARP1:OR13A1:OR4B1:OR4X2:OR4X1:OR4S1:OR4C3:OR4C5:OR4A47:OR4C13:OR4C12:OR4A5:OR4C46:OR4A16:OR4A15:OR4C15:OR4C16:OR4C11:OR4P4:OR4S2:OR4C6:OR5D13:OR5D14:OR5L1:OR5D18:OR5L2:OR5D16:OR5W2:OR5I1:OR10AG1:OR5F1:OR5AS1:OR8I2:OR8H2:OR8H3:OR8J3:OR8K5:OR5J2:OR5T2:OR5T3:OR5T1:OR8H1:OR8K3:OR8K1:OR8J1:OR8U1:OR5R1:OR5M9:OR5M3:OR5M8:OR5M11:OR5M10:OR5M1:OR5AP2:OR5AR1:OR9G1:OR9G4:BEST1:TIMELESS:SCARB1:UBC:UBB:TCAP:P…	http://www.gsea-msigdb.org/gsea/msigdb/cards/GO_DETECTION_OF_STIMULUS
GO_bp	GO_HOMEOSTATIC_PROCESS	COMPOSITE	4	1906	113	4.918e-20	3.61473e-17	EXOSC10:PTCHD2:TGFBR3:GCLM:S100A8:PARP1:SCD:ADAM8:ADM:GYLTL1B:F2:NR1H3:SPI1:SLC39A13:APLNR:TNKS1BP1:GRM5:APOA5:APOA4:APOC3:APOA1:SIDT2:SCN2B:ITPR2:HOXC10:SART3:ACACB:HVCN1:MAPKAPK5:OAS1:HCAR2:SCARB1:TNFSF13B:ZFP36L1:GPR65:AQP9:LIPC:ATP6V0C:ZG16B:RRN3:IL4R:BBS2:MT1E:MT1F:MT1X:SLC12A3:HERPUD1:CETP:NOL3:E2F4:SLC9A5:ATP6V0D1:ACD:LCAT:SLC12A4:CTC-479C5.17:UBB:TNFRSF13B:MED1:ORMDL3:NR1D1:KCNJ2:LIPG:MYO…	http://www.gsea-msigdb.org/gsea/msigdb/cards/GO_HOMEOSTATIC_PROCESS
GO_bp	GO_POSITIVE_REGULATION_OF_IMMUNE_SYSTEM_PROCESS	COMPOSITE	4	1147	83	6.11025e-20	4.08276e-17	MASP2:S100A8:XCL2:CR2:HLX:TLR5:ADAM8:F2:NR1H3:PSMC3:PTPRJ:SERPING1:MMP8:CD27:UNG:PSMD9:HCAR2:EIF2B1:UBC:TNFSF13B:CTSG:ZFP36L1:ADAM10:IL4R:NLRC5:CMTM3:CBFB:PSMB10:CLEC10A:UBB:FLOT2:MED1:PSMD3:NR1D1:CD79B:ELANE:FCER2:CD320:PRAM1:PGLYRP2:CEBPA:CD22:CD79A:FPR1:FPR2:FPR3:LILRB2:LILRA4:IL18RAP:IL1B:HCK:CD40:XRCC6:LTF:PRKCD:NFKBIZ:BTLA:CD38:TLR6:STAP1:LEF1:ALPK1:TNIP3:HMGB2:MAP3K1:MEF2C:CD74:ITK:CD83:BT…	http://www.gsea-msigdb.org/gsea/msigdb/cards/GO_POSITIVE_REGULATION_OF_IMMUNE_SYSTEM_PROCESS
GO_bp	GO_REGULATION_OF_IMMUNE_RESPONSE	COMPOSITE	4	1072	78	6.33885e-19	3.82115e-16	MASP2:S100A8:CR2:HLX:TLR5:COL17A1:ADAM8:F2:NR1H3:PSMC3:PTPRJ:SERPING1:APOA1:KLRC1:UNG:TRAFD1:PSMD9:EIF2B1:UBC:TNFSF13B:CTSG:IL4R:NLRC5:CMTM3:CBFB:PSMB10:NFATC3:ALOX15:CLEC10A:UBB:MED1:PSMD3:NR1D1:CD79B:ELANE:FCER2:PRAM1:PGLYRP2:CD22:CD79A:FPR1:FPR2:FPR3:LILRB2:LILRA4:LAIR1:IL18RAP:IL1B:HCK:CD40:XRCC6:LTF:PRKCD:NFKBIZ:BTLA:CD38:TLR6:STAP1:ALPK1:TNIP3:HMGB2:MAP3K1:MEF2C:CD74:ITK:HFE:BTN3A2:BTN2A2:B…	http://www.gsea-msigdb.org/gsea/msigdb/cards/GO_REGULATION_OF_IMMUNE_RESPONSE
GO_bp	GO_IMMUNE_EFFECTOR_PROCESS	COMPOSITE	4	1242	85	6.7585e-19	3.82115e-16	MASP2:MTOR:CAP1:S100A8:CHIT1:CR2:HLX:ALOX5:PRF1:HTRA1:ADAM8:F2:PSMC3:PTPRJ:SERPING1:TCN1:MS4A3:MMP8:APOA1:PAFAH1B2:CD27:OLR1:UNG:HVCN1:OAS1:OAS3:OAS2:RNASE3:CTSG:GZMB:ADAM10:ATP6V0C:IL4R:NLRC5:HP:ORMDL3:PSMD3:TRIM25:ELANE:SBNO2:RETN:FCER2:PRAM1:EMR3:PGLYRP2:CEBPG:CD22:CEACAM6:BCL3:SIGLEC5:SIGLEC5:SIGLEC14:FPR1:FPR2:LILRB3:LILRB2:LILRA3:LAIR1:IL18RAP:IL1B:HCK:BPI:SLPI:CTSA:CD40:APOBEC3H:XRCC6:EOME…	http://www.gsea-msigdb.org/gsea/msigdb/cards/GO_IMMUNE_EFFECTOR_PROCESS
GO_bp	GO_POSITIVE_REGULATION_OF_IMMUNE_RESPONSE	COMPOSITE	4	871	68	3.50195e-18	1.83852e-15	MASP2:S100A8:CR2:HLX:TLR5:ADAM8:F2:NR1H3:PSMC3:PTPRJ:SERPING1:UNG:PSMD9:EIF2B1:UBC:TNFSF13B:CTSG:IL4R:NLRC5:CMTM3:CBFB:PSMB10:CLEC10A:UBB:MED1:PSMD3:NR1D1:CD79B:ELANE:FCER2:PRAM1:PGLYRP2:CD22:CD79A:FPR1:FPR2:FPR3:LILRA4:IL18RAP:IL1B:HCK:CD40:XRCC6:LTF:PRKCD:NFKBIZ:CD38:TLR6:STAP1:ALPK1:TNIP3:HMGB2:MAP3K1:MEF2C:CD74:ITK:BTN3A2:BTN2A2:BTN3A1:BTN3A3:BTN2A1:MAPK14:MYB:RAC1:MFHAS1:BLK:CD274:PAX5	http://www.gsea-msigdb.org/gsea/msigdb/cards/GO_POSITIVE_REGULATION_OF_IMMUNE_RESPONSE
GO_bp	GO_PROTEIN_DNA_COMPLEX_SUBUNIT_ORGANIZATION	COMPOSITE	4	274	37	7.70252e-18	3.77423e-15	DR1:PARP1:DDB2:PSMC3:NFE2:SART3:UBC:RRN3:CTCF:ACD:CENPT:UBB:SMARCE1:TCF4:PBRM1:HMGB2:HIST1H2BA:HIST1H1A:HIST1H3A:HIST1H4A:HIST1H4B:HIST1H3B:HIST1H2BB:HIST1H3C:HIST1H1C:HIST1H4C:HIST1H1T:HIST1H2BC:HIST1H1E:HIST1H2BD:HIST1H2BF:HIST1H4E:HIST1H2BG:HIST1H3E:HIST1H1D:HIST1H4H:HIST1H2BK	http://www.gsea-msigdb.org/gsea/msigdb/cards/GO_PROTEIN_DNA_COMPLEX_SUBUNIT_ORGANIZATION
GO_bp	GO_MYELOID_LEUKOCYTE_ACTIVATION	COMPOSITE	4	646	56	3.79296e-17	1.74239e-14	CAP1:S100A8:CHIT1:ALOX5:ADAM8:NR1H3:SPI1:PSMC3:PTPRJ:TCN1:MS4A3:MMP8:PAFAH1B2:OLR1:HVCN1:RNASE3:CTSG:ADAM10:ATP6V0C:IL4R:HP:ORMDL3:PSMD3:ELANE:SBNO2:RETN:PRAM1:EMR3:CEBPA:CEACAM6:SIGLEC5:SIGLEC5:SIGLEC14:FPR1:FPR2:LILRB3:LILRB2:LILRA3:LAIR1:IL18RAP:BPI:SLPI:CTSA:XRCC6:LTF:CAMP:PRKCD:TLR6:STAP1:CD74:MAPK14:CRISP3:RAC1:ABCA13:DEFA4:MFHAS1:LCN2	http://www.gsea-msigdb.org/gsea/msigdb/cards/GO_MYELOID_LEUKOCYTE_ACTIVATION
GO_bp	GO_LEUKOCYTE_MEDIATED_IMMUNITY	COMPOSITE	4	857	65	8.32687e-17	3.60015e-14	MASP2:CAP1:S100A8:CHIT1:CR2:ALOX5:PRF1:ADAM8:F2:PSMC3:PTPRJ:SERPING1:TCN1:MS4A3:MMP8:PAFAH1B2:CD27:OLR1:UNG:HVCN1:RNASE3:CTSG:GZMB:ADAM10:ATP6V0C:IL4R:HP:ORMDL3:PSMD3:ELANE:RETN:FCER2:PRAM1:EMR3:CEBPG:CEACAM6:BCL3:SIGLEC5:SIGLEC5:SIGLEC14:FPR1:FPR2:LILRB3:LILRB2:LILRA3:LAIR1:IL18RAP:IL1B:BPI:SLPI:CTSA:CD40:XRCC6:LTF:CAMP:PRKCD:CD74:HFE:BTN3A2:BTN3A3:MAPK14:CRISP3:RAC1:ABCA13:DEFA4:LCN2	http://www.gsea-msigdb.org/gsea/msigdb/cards/GO_LEUKOCYTE_MEDIATED_IMMUNITY
GO_bp	GO_CELL_ACTIVATION_INVOLVED_IN_IMMUNE_RESPONSE	COMPOSITE	4	702	58	9.11643e-17	3.72254e-14	MTOR:CAP1:S100A8:CHIT1:HLX:ALOX5:ADAM8:PSMC3:PTPRJ:TCN1:MS4A3:MMP8:PAFAH1B2:OLR1:UNG:HVCN1:RNASE3:CTSG:ADAM10:ATP6V0C:IL4R:HP:ORMDL3:PSMD3:ELANE:SBNO2:RETN:PRAM1:EMR3:PGLYRP2:CEACAM6:BCL3:SIGLEC5:SIGLEC5:SIGLEC14:FPR1:FPR2:LILRB3:LILRB2:LILRA3:LAIR1:BPI:SLPI:CTSA:CD40:XRCC6:EOMES:LTF:CAMP:PRKCD:NFKBIZ:LEF1:MAPK14:CRISP3:MYB:RAC1:ABCA13:DEFA4:LCN2	http://www.gsea-msigdb.org/gsea/msigdb/cards/GO_CELL_ACTIVATION_INVOLVED_IN_IMMUNE_RESPONSE
GO_bp	GO_SENSORY_PERCEPTION	COMPOSITE	4	960	69	1.41241e-16	5.4638e-14	MTOR:TACSTD2:ATF6:OR13A1:OR4B1:OR4X2:OR4X1:OR4S1:OR4C3:OR4C5:OR4A47:OR4C13:OR4C12:OR4A5:OR4C46:OR4A16:OR4A15:OR4C15:OR4C16:OR4C11:OR4P4:OR4S2:OR4C6:OR5D13:OR5D14:OR5L1:OR5D18:OR5L2:OR5D16:OR5W2:OR5I1:OR10AG1:OR5F1:OR5AS1:OR8I2:OR8H2:OR8H3:OR8J3:OR8K5:OR5J2:OR5T2:OR5T3:OR5T1:OR8H1:OR8K3:OR8K1:OR8J1:OR8U1:OR5R1:OR5M9:OR5M3:OR5M8:OR5M11:OR5M10:OR5M1:OR5AP2:OR5AR1:OR9G1:OR9G4:TIMM10:BEST1:BBS2:HSF4:R…	http://www.gsea-msigdb.org/gsea/msigdb/cards/GO_SENSORY_PERCEPTION
GO_bp	GO_IMMUNE_SYSTEM_DEVELOPMENT	COMPOSITE	4	968	69	2.15101e-16	7.90498e-14	MTOR:TGFBR3:CR2:HLX:PARP1:BLNK:ADAM8:SPI1:PSMC3:PTPRJ:CD27:NFE2:SART3:UNG:PSMD9:ZFP36L1:IL4R:CBFB:PSMB10:SLC7A6OS:SMPD3:TNFRSF13B:MED1:ERBB2:IKZF3:PSMD3:CD79B:SBNO2:MKNK2:PGLYRP2:CEBPA:CEBPG:CD79A:BCL3:LILRB3:LILRB2:CD40:EOMES:LTF:NFKBIZ:TIPARP:LEF1:HMGB2:MEF2C:CD74:ITK:CD83:HIST1H3A:HIST1H4A:HIST1H4B:HIST1H3B:HIST1H3C:HIST1H4C:HIST1H4E:HIST1H3E:HIST1H4H:BTN2A2:MAPK14:MYB:HOXA5:HOXA7:HOXA9:MFHAS1…	http://www.gsea-msigdb.org/gsea/msigdb/cards/GO_IMMUNE_SYSTEM_DEVELOPMENT
GO_bp	GO_REGULATION_OF_TRANSPORT	COMPOSITE	4	1827	102	2.3103e-16	8.08606e-14	TARDBP:MTOR:PTCHD2:SLC2A1:S100A8:CACNA1E:GLUL:TLR5:KMO:ADAM8:ATG13:ARHGAP1:F2:PACSIN3:NR1H3:MYBPC3:C1QTNF4:PTPRJ:OR5T1:LRRC55:APLNR:BEST1:GRM5:MMP8:ZNF259:APOA5:APOA4:APOC3:APOA1:SIDT2:SCN2B:ITPR2:HVCN1:OAS2:PSMD9:HCAR2:HIP1R:SCARB1:TFDP1:GZMB:RAB8B:IL4R:NETO2:CETP:FAM65A:SMPD3:CDH1:ALOX15:SRCIN1:CACNB1:STAC2:FBXL20:ERBB2:NR1D1:RGS9:KCNJ2:LIPG:ACAA2:RETN:RAB11B:PRAM1:CD22:GIPR:DMPK:LILRB2:LILRA5:…	http://www.gsea-msigdb.org/gsea/msigdb/cards/GO_REGULATION_OF_TRANSPORT
GO_bp	GO_G_PROTEIN_COUPLED_RECEPTOR_SIGNALING_PATHWAY	COMPOSITE	4	1363	84	5.37014e-16	1.79411e-13	CORT:XCL2:AKR1C3:OR13A1:ADM:F2:OR4B1:OR4X2:OR4X1:OR4S1:OR4C3:OR4C5:OR4A47:OR4C13:OR4C12:OR4A5:OR4C46:OR4A16:OR4A15:OR4C15:OR4C16:OR4C11:OR4P4:OR4S2:OR4C6:OR5D13:OR5D14:OR5L1:OR5D18:OR5L2:OR5D16:OR5W2:OR5I1:OR10AG1:OR5F1:OR5AS1:OR8I2:OR8H2:OR8H3:OR8J3:OR8K5:OR5J2:OR5T2:OR5T3:OR5T1:OR8H1:OR8K3:OR8K1:OR8J1:OR8U1:OR5R1:OR5M9:OR5M3:OR5M8:OR5M11:OR5M10:OR5M1:OR5AP2:OR5AR1:OR9G1:OR9G4:APLNR:GRM5:APOC3:A…	http://www.gsea-msigdb.org/gsea/msigdb/cards/GO_G_PROTEIN_COUPLED_RECEPTOR_SIGNALING_PATHWAY
GO_bp	GO_POSITIVE_REGULATION_OF_BIOSYNTHETIC_PROCESS	COMPOSITE	4	1966	106	5.88477e-16	1.88057e-13	TARDBP:MTOR:MTF2:DR1:ATF6:FAM129A:PARP1:ZNF438:ADM:F2:NR1H3:SPI1:PSMC3:PPP2R5B:MMP8:ZNF259:APOA5:APOA4:APOA1:HOXC13:HOXC11:HOXC10:NFE2:FOXN4:MAPKAPK5:PSMD9:MLXIP:CCDC62:SCARB1:UBC:TFDP1:RPS27L:SMAD6:RRN3:NLRC5:CBFB:HSF4:E2F4:FHOD1:CTCF:ACD:NFATC3:SMPD3:ZFP90:CDH1:UBB:MAP2K3:MED1:CDK12:NEUROD2:ERBB2:IKZF3:MED24:NR1D1:SMARCE1:TCF4:ELANE:SBNO2:FCER2:CEBPA:CEBPG:BCL3:FPR2:ZNF649:ZNF613:RPS9:IL1B:CD40…	http://www.gsea-msigdb.org/gsea/msigdb/cards/GO_POSITIVE_REGULATION_OF_BIOSYNTHETIC_PROCESS
GO_bp	GO_CELLULAR_PROTEIN_CONTAINING_COMPLEX_ASSEMBLY	COMPOSITE	4	1112	74	6.45103e-16	1.97563e-13	MTOR:TGFBR3:DR1:PARP1:FAM21C:CKAP5:DDB2:MYBPC3:PSMC3:CELF1:NDUFS3:SART3:PSMD9:CLIP1:DENR:HIP1R:UBC:RPS27L:SMAD6:RRN3:NDE1:MYH11:NUP93:NOL3:TPPP3:RLTPR:ACD:CENPT:DDX28:PRMT7:ALOX15:UBB:TCAP:GRB7:TCF4:NDUFA7:NDUFA7:RPS28:KANK3:VASP:SNRPD2:HCK:PMEPA1:TWF2:DNAH1:PRKCD:TLR6:HOPX:BBS12:PDGFC:HMGB2:NSG2:HIST1H2BA:HIST1H1A:HIST1H3A:HIST1H4A:HIST1H4B:HIST1H3B:HIST1H2BB:HIST1H3C:HIST1H1C:HIST1H4C:HIST1H1T:…	http://www.gsea-msigdb.org/gsea/msigdb/cards/GO_CELLULAR_PROTEIN_CONTAINING_COMPLEX_ASSEMBLY
GO_bp	GO_NUCLEOSOME_ORGANIZATION	COMPOSITE	4	174	28	8.13827e-16	2.39265e-13	NFE2:SART3:CTCF:CENPT:SMARCE1:PBRM1:HMGB2:HIST1H2BA:HIST1H1A:HIST1H3A:HIST1H4A:HIST1H4B:HIST1H3B:HIST1H2BB:HIST1H3C:HIST1H1C:HIST1H4C:HIST1H1T:HIST1H2BC:HIST1H1E:HIST1H2BD:HIST1H2BF:HIST1H4E:HIST1H2BG:HIST1H3E:HIST1H1D:HIST1H4H:HIST1H2BK	http://www.gsea-msigdb.org/gsea/msigdb/cards/GO_NUCLEOSOME_ORGANIZATION
GO_bp	GO_CHROMATIN_ASSEMBLY_OR_DISASSEMBLY	COMPOSITE	4	184	28	3.56589e-15	1.00805e-12	NFE2:SART3:CTCF:CENPT:SMARCE1:PBRM1:HMGB2:HIST1H2BA:HIST1H1A:HIST1H3A:HIST1H4A:HIST1H4B:HIST1H3B:HIST1H2BB:HIST1H3C:HIST1H1C:HIST1H4C:HIST1H1T:HIST1H2BC:HIST1H1E:HIST1H2BD:HIST1H2BF:HIST1H4E:HIST1H2BG:HIST1H3E:HIST1H1D:HIST1H4H:HIST1H2BK	http://www.gsea-msigdb.org/gsea/msigdb/cards/GO_CHROMATIN_ASSEMBLY_OR_DISASSEMBLY
GO_bp	GO_MYELOID_LEUKOCYTE_MEDIATED_IMMUNITY	COMPOSITE	4	548	48	4.83014e-15	1.31487e-12	CAP1:S100A8:CHIT1:ALOX5:ADAM8:F2:PSMC3:PTPRJ:TCN1:MS4A3:MMP8:PAFAH1B2:OLR1:HVCN1:RNASE3:CTSG:ADAM10:ATP6V0C:IL4R:HP:ORMDL3:PSMD3:ELANE:RETN:PRAM1:EMR3:CEACAM6:SIGLEC5:SIGLEC5:SIGLEC14:FPR1:FPR2:LILRB3:LILRB2:LILRA3:LAIR1:BPI:SLPI:CTSA:XRCC6:LTF:CAMP:PRKCD:MAPK14:CRISP3:RAC1:ABCA13:DEFA4:LCN2	http://www.gsea-msigdb.org/gsea/msigdb/cards/GO_MYELOID_LEUKOCYTE_MEDIATED_IMMUNITY
GO_bp	GO_POSITIVE_REGULATION_OF_SIGNALING	COMPOSITE	4	1813	98	7.25028e-15	1.9032e-12	TARDBP:MTOR:TGFBR3:S100A8:ATF6:XCL2:GLUL:TLR5:PARP1:KMO:AKR1C3:BLNK:ADAM8:MAPK8IP1:ARHGAP1:F2:NR1H3:MADD:PSMC3:RAPSN:C1QTNF4:PTPRJ:PPP2R5B:MMP8:CASP4:APOA1:CD27:MAPKAPK5:PSMD9:HCAR2:HIP1R:UBC:TFDP1:GZMB:GPR65:RAB8B:CHSY1:ATP6V0C:NUP93:NLRC5:CMTM3:TRADD:PSMB10:ALOX15:UBB:MAP2K3:MED1:NEUROD2:ERBB2:GRB7:PSMD3:IGFBP4:TRIM25:RGS9:AXIN2:RNF165:C18orf32:ELANE:RETN:GIPR:FPR1:FPR2:LILRB2:LILRA5:IL1B:CD40:…	http://www.gsea-msigdb.org/gsea/msigdb/cards/GO_POSITIVE_REGULATION_OF_SIGNALING
GO_bp	GO_POSITIVE_REGULATION_OF_MOLECULAR_FUNCTION	COMPOSITE	4	1740	95	1.07755e-14	2.73102e-12	MTOR:EVI5:GCLM:S100A8:XCL2:PARP1:AGAP4:AGAP8:ADAM8:AMBRA1:ATG13:ARHGAP1:F2:ARFGAP2:NR1H3:MADD:MYBPC3:LRRC55:PPP2R5B:GRM5:MMP8:CASP4:CASP5:APOA5:APOA4:APOA1:MAPKAPK5:HIP1R:SCARB1:UBC:ALOX5AP:GPR65:TCL1B:TCL1A:TPM1:RPS27L:APH1B:AMFR:HERPUD1:TRADD:PLEKHG4:ACD:GABARAPL2:UBB:MAP2K3:FLOT2:ARHGAP23:SRCIN1:STAC2:MED1:NEUROD2:ERBB2:TRIM25:RGS9:ELANE:FCER2:CEBPG:FPR1:FPR2:LILRA5:IL18RAP:IL1B:CTSA:CD40:UBE2…	http://www.gsea-msigdb.org/gsea/msigdb/cards/GO_POSITIVE_REGULATION_OF_MOLECULAR_FUNCTION
GO_bp	GO_NERVOUS_SYSTEM_PROCESS	COMPOSITE	4	1412	83	1.14262e-14	2.76129e-12	MTOR:TACSTD2:ATF6:OR13A1:OR4B1:OR4X2:OR4X1:OR4S1:OR4C3:OR4C5:OR4A47:OR4C13:OR4C12:OR4A5:OR4C46:OR4A16:OR4A15:OR4C15:OR4C16:OR4C11:OR4P4:OR4S2:OR4C6:OR5D13:OR5D14:OR5L1:OR5D18:OR5L2:OR5D16:OR5W2:OR5I1:OR10AG1:OR5F1:OR5AS1:OR8I2:OR8H2:OR8H3:OR8J3:OR8K5:OR5J2:OR5T2:OR5T3:OR5T1:OR8H1:OR8K3:OR8K1:OR8J1:OR8U1:OR5R1:OR5M9:OR5M3:OR5M8:OR5M11:OR5M10:OR5M1:OR5AP2:OR5AR1:OR9G1:OR9G4:TIMM10:BEST1:GRM5:ST3GAL…	http://www.gsea-msigdb.org/gsea/msigdb/cards/GO_NERVOUS_SYSTEM_PROCESS
GO_bp	GO_RESPONSE_TO_OXYGEN_CONTAINING_COMPOUND	COMPOSITE	4	1603	90	1.16463e-14	2.76129e-12	MTOR:ALPL:SLC2A1:IL12RB2:TGFBR3:GCLM:S100A8:GLUL:PARP1:KMO:AKR1C3:SCD:ADM:NR1H3:SPI1:OR5T1:GRM5:CASP4:APOA4:SIDT2:CD27:ITPR2:TIMELESS:SHMT2:CCDC62:EIF2B1:SCARB1:CTSG:ZFP36L1:FBLN5:ALDH1A2:AQP9:TPM1:RAB8B:ATP6V0C:MT1X:HSD11B2:ATP6V0D1:SMPD3:CDH1:HP:CACNB1:MED1:PPP1R1B:NR1D1:TRIM25:RGS9:ELANE:SBNO2:RETN:RAB11B:GIPR:FPR2:LILRB2:SLC8A1:BCL11A:IL18RAP:IL1B:SH3BP4:HCK:SLPI:CD40:KLHL22:PIM3:MLC1:LTF:TWF…	http://www.gsea-msigdb.org/gsea/msigdb/cards/GO_RESPONSE_TO_OXYGEN_CONTAINING_COMPOUND
GO_bp	GO_RESPONSE_TO_CYTOKINE	COMPOSITE	4	1182	74	1.51143e-14	3.47156e-12	SRM:IL12RB2:MTF2:GCLM:XCL2:KMO:ALOX5:NR1H3:MADD:SPI1:PSMC3:C1QTNF4:CASP4:NCAM1:APOA1:CD27:SHMT2:OAS1:OAS3:OAS2:PSMD9:UBC:TNFSF13B:ZFP36L1:TCL1A:ALDH1A2:ADAM10:IL4R:BBS2:MT1X:NLRC5:CBFB:TRADD:NOL3:PSMB10:SMPD3:ALOX15:UBB:TNFRSF13B:MED1:PSMD3:TRIM25:SBNO2:FCER2:CEBPA:FPR1:IL18RAP:IL1B:HCK:CD40:IL2RB:ITIH4:PRKCD:ST3GAL6:PCOLCE2:CD38:STAP1:LEF1:FGF2:ACSL1:LMNB1:CD74:TRIM38:HIST1H3A:HIST1H3B:HIST1H3C:…	http://www.gsea-msigdb.org/gsea/msigdb/cards/GO_RESPONSE_TO_CYTOKINE
GO_bp	GO_CHROMATIN_ASSEMBLY	COMPOSITE	4	158	25	4.26674e-14	9.5032e-12	SART3:CTCF:CENPT:HMGB2:HIST1H2BA:HIST1H1A:HIST1H3A:HIST1H4A:HIST1H4B:HIST1H3B:HIST1H2BB:HIST1H3C:HIST1H1C:HIST1H4C:HIST1H1T:HIST1H2BC:HIST1H1E:HIST1H2BD:HIST1H2BF:HIST1H4E:HIST1H2BG:HIST1H3E:HIST1H1D:HIST1H4H:HIST1H2BK	http://www.gsea-msigdb.org/gsea/msigdb/cards/GO_CHROMATIN_ASSEMBLY
GO_bp	GO_NEGATIVE_REGULATION_OF_MULTICELLULAR_ORGANISMAL_PROCESS	COMPOSITE	4	1265	76	5.44123e-14	1.17627e-11	MTOR:PTCHD2:TACSTD2:LMNA:HLX:ADM:F2:LRP4:NR1H3:SERPING1:MMP8:APOA4:APOC3:APOA1:PRICKLE1:HOXC10:FAM101A:ZFP36L1:SMAD6:CHSY1:C16orf45:IL4R:BBS2:NLRC5:CBFB:NOL3:NFATC3:MED1:NEUROD2:ERBB2:NR1D1:TRIM25:AXIN2:ELANE:PGLYRP2:BCL3:LILRB3:LILRA5:LILRA4:BCL11A:IL1B:BPI:S100B:LTF:SEMA3G:STAB1:SFMBT1:PRKCD:EAF2:CD38:TLR6:STAP1:BANK1:LEF1:FGF2:MEF2C:CD74:CD83:HIST1H4A:HIST1H4B:HFE:HIST1H4C:HIST1H4E:HIST1H4H:BT…	http://www.gsea-msigdb.org/gsea/msigdb/cards/GO_NEGATIVE_REGULATION_OF_MULTICELLULAR_ORGANISMAL_PROCESS
GO_bp	GO_POSITIVE_REGULATION_OF_GENE_EXPRESSION	COMPOSITE	4	1955	100	1.13869e-13	2.39125e-11	TARDBP:MTOR:MTF2:DR1:LMNA:ATF6:FAM129A:PARP1:ZNF438:ADAM8:NR1H3:SPI1:PSMC3:PPP2R5B:MMP8:ZNF259:HOXC13:HOXC11:HOXC10:NFE2:FOXN4:PSMD9:MLXIP:CCDC62:TMED2:UBC:TFDP1:ALDH1A2:RPS27L:SMAD6:RRN3:NLRC5:CBFB:HSF4:E2F4:FHOD1:CTCF:NFATC3:ZFP90:CDH1:UBB:MAP2K3:MED1:CDK12:NEUROD2:ERBB2:IKZF3:MED24:NR1D1:AXIN2:TCF4:SBNO2:CEBPA:CEBPG:BCL3:ZNF649:ZNF613:RPS9:BCL11A:IL1B:CD40:RBM38:PPM1F:XRCC6:EOMES:CSRNP1:ABHD14…	http://www.gsea-msigdb.org/gsea/msigdb/cards/GO_POSITIVE_REGULATION_OF_GENE_EXPRESSION
GO_bp	GO_IMMUNE_RESPONSE_REGULATING_SIGNALING_PATHWAY	COMPOSITE	4	645	50	1.48395e-13	3.00899e-11	S100A8:CR2:TLR5:NR1H3:PSMC3:PTPRJ:PSMD9:EIF2B1:UBC:CMTM3:CBFB:PSMB10:NFATC3:CLEC10A:UBB:PSMD3:NR1D1:CD79B:PRAM1:PGLYRP2:CD22:CD79A:FPR1:FPR2:FPR3:LILRB2:LILRA4:HCK:CD40:LTF:PRKCD:NFKBIZ:BTLA:CD38:TLR6:STAP1:ALPK1:TNIP3:MAP3K1:MEF2C:ITK:BTN3A2:BTN2A2:BTN3A1:BTN3A3:BTN2A1:RAC1:MFHAS1:BLK:PAX5	http://www.gsea-msigdb.org/gsea/msigdb/cards/GO_IMMUNE_RESPONSE_REGULATING_SIGNALING_PATHWAY
GO_bp	GO_POSITIVE_REGULATION_OF_RNA_BIOSYNTHETIC_PROCESS	COMPOSITE	4	1592	87	1.51473e-13	3.00899e-11	TARDBP:MTOR:MTF2:DR1:ATF6:PARP1:ZNF438:NR1H3:SPI1:PSMC3:PPP2R5B:ZNF259:HOXC13:HOXC11:HOXC10:NFE2:FOXN4:PSMD9:MLXIP:CCDC62:UBC:TFDP1:SMAD6:RRN3:NLRC5:CBFB:HSF4:E2F4:FHOD1:CTCF:NFATC3:ZFP90:CDH1:UBB:MAP2K3:MED1:CDK12:NEUROD2:ERBB2:IKZF3:MED24:NR1D1:SMARCE1:TCF4:SBNO2:CEBPA:CEBPG:BCL3:ZNF649:ZNF613:IL1B:CD40:UBE2L3:XRCC6:EOMES:CSRNP1:ABHD14B:GNL3:NEK4:EAF2:CD38:LDB2:LEF1:FGF2:HMGB2:GPBP1:MEF2C:CD74:…	http://www.gsea-msigdb.org/gsea/msigdb/cards/GO_POSITIVE_REGULATION_OF_RNA_BIOSYNTHETIC_PROCESS
GO_bp	GO_RESPONSE_TO_BACTERIUM	COMPOSITE	4	669	51	1.60397e-13	3.10241e-11	ALPL:IL12RB2:S100A8:CHIT1:TLR5:KMO:ADM:F2:NR1H3:MS4A1:OAS2:SCARB1:RNASE3:CTSG:NLRC5:HP:IKZF3:NR1D1:CD79B:ELANE:SBNO2:PGLYRP2:BCL3:LILRB2:GNLY:IL1B:HCK:BPI:SLPI:CD40:LTF:CAMP:STAB1:PRKCD:TLR6:STAP1:BANK1:TNIP3:HMGB2:GZMA:MEF2C:HIST1H2BC:HIST1H2BF:HIST1H2BG:HIST1H2BK:MAPK14:DEFA4:DEFA3:CD274:ABCA1:LCN2	http://www.gsea-msigdb.org/gsea/msigdb/cards/GO_RESPONSE_TO_BACTERIUM
GO_bp	GO_LYMPHOCYTE_ACTIVATION	COMPOSITE	4	709	52	4.12987e-13	7.78321e-11	MTOR:FCRL1:CR2:HLX:PRF1:BLNK:ADAM8:MAPK8IP1:SPI1:PTPRJ:MS4A1:CD27:UNG:TNFSF13B:ZFP36L1:IL4R:CBFB:PSMB10:TNFRSF13B:FLOT2:ERBB2:IKZF3:CD79B:CD320:PGLYRP2:CEBPG:CD22:CD79A:BCL3:LILRB2:IL1B:CD40:EOMES:PRKCD:NFKBIZ:BTLA:CD38:BANK1:LEF1:MEF2C:CD74:ITK:CD83:HFE:BTN2A2:BTN3A1:MYB:RAC1:SKAP2:TPD52:CD274:LRRC8A	http://www.gsea-msigdb.org/gsea/msigdb/cards/GO_LYMPHOCYTE_ACTIVATION
GO_bp	GO_REGULATION_OF_HEMOPOIESIS	COMPOSITE	4	468	41	4.8616e-13	8.86283e-11	MTOR:HLX:ADAM8:SPI1:PSMC3:CD27:NFE2:PSMD9:ZFP36L1:IL4R:CBFB:PSMB10:MED1:ERBB2:IKZF3:PSMD3:PGLYRP2:LILRB3:LILRB2:LTF:NFKBIZ:LEF1:HMGB2:MEF2C:CD74:CD83:HIST1H3A:HIST1H4A:HIST1H4B:HIST1H3B:HIST1H3C:HIST1H4C:HIST1H4E:HIST1H3E:HIST1H4H:BTN2A2:MAPK14:MYB:HOXA5:HOXA7:HOXA9	http://www.gsea-msigdb.org/gsea/msigdb/cards/GO_REGULATION_OF_HEMOPOIESIS
GO_bp	GO_LIPID_METABOLIC_PROCESS	COMPOSITE	4	1241	73	4.94389e-13	8.86283e-11	MTOR:PTCHD2:AKR1C3:ALOX5:SCD:ADM:AMBRA1:F2:NR1H3:APOA5:APOA4:APOC3:APOA1:PAFAH1B2:ST3GAL4:ACACB:MVK:SCARB1:ALOX5AP:EBPL:ALDH1A2:LIPC:LACTB:PDXDC1:RBL2:CETP:CES2:HSD11B2:LCAT:PLA2G15:SMPD3:ALOX15:MED1:STARD3:PGAP3:ORMDL3:NR1D1:PGS1:ABHD3:B4GALT6:LIPG:ACAA2:ANGPTL4:CEBPA:CYP2S1:FPR2:MBOAT7:IL1B:CTSA:PI4KA:LARGE:OSBPL10:ALAS1:PRKCD:ST3GAL6:TIPARP:AGPAT9:FGF2:ACSL1:BTN2A1:MAPK14:PLA2G7:DAGLB:ABCB4:TB…	http://www.gsea-msigdb.org/gsea/msigdb/cards/GO_LIPID_METABOLIC_PROCESS
GO_bp	GO_SMALL_MOLECULE_METABOLIC_PROCESS	COMPOSITE	4	1685	89	5.16504e-13	9.03882e-11	MTOR:UBIAD1:PTCHD2:SLC2A1:GCLM:WARS2:GLUL:MARC1:PARP1:GUK1:KMO:AKR1C3:PFKFB3:ALOX5:SCD:ADM:NR1H3:PSMC3:FOLH1:TCN1:APOA5:APOA4:APOC3:APOA1:SHMT2:UNG:ACACB:MMAB:MVK:ALDH2:OAS1:PSMD9:SCARB1:ALOX5AP:ALDH1A2:LIPC:HAGH:PDXDC1:CETP:TK2:CES2:PSMB10:LCAT:PLA2G15:SLC7A6:SCARF1:ALOX15:STARD3:PSMD3:NR1D1:IGFBP4:SCPEP1:ABHD3:ACAA2:CD320:CEBPA:PEPD:CYP2S1:ODC1:RPIA:IL1B:PNKD:APOBEC3H:ABHD14B:GLYCTK:NISCH:TKT:F…	http://www.gsea-msigdb.org/gsea/msigdb/cards/GO_SMALL_MOLECULE_METABOLIC_PROCESS
GO_bp	GO_INFLAMMATORY_RESPONSE	COMPOSITE	4	714	52	5.40981e-13	9.247e-11	S100A8:XCL2:TLR5:ALOX5:BLNK:ADAM8:ADM:F2:NR1H3:MMP8:CASP4:APOA1:OLR1:MVK:IL4R:TRADD:NFATC3:HP:ALOX15:MAP2K3:IGFBP4:ELANE:SBNO2:PGLYRP2:CEBPA:FPR1:FPR2:FPR3:LILRA5:IL18RAP:IL1B:HCK:CD40:STAB1:ITIH4:PRKCD:PROK2:NFKBIZ:TLR6:STAP1:TNIP3:HMGB2:HIST1H2BA:HFE:MAPK14:PLA2G7:NT5E:RAC1:TPST1:MFHAS1:NOV:TEK	http://www.gsea-msigdb.org/gsea/msigdb/cards/GO_INFLAMMATORY_RESPONSE
GO_bp	GO_PROTEIN_PHOSPHORYLATION	COMPOSITE	4	1949	98	5.68505e-13	9.49662e-11	TARDBP:MTOR:IL12RB2:TGFBR3:BCAR3:XCL2:FAM129A:ADAM8:MAPK8IP1:ATG13:F2:LRP4:MADD:PSMC3:PTPRJ:APLNR:TNKS1BP1:PPP2R5B:GRM5:MMP8:NCAM1:APOA1:SIK3:CD27:MAPKAPK5:PSMD9:CDK2AP1:UBC:ULK1:CTSG:ZFP36L1:TCL1B:TCL1A:ADAM10:SMAD6:PARD6A:PSKH1:PSMB10:DUS2:SMPD3:ALOX15:UBB:MAP2K3:SRCIN1:MED1:CDK12:PPP1R1B:ERBB2:PSMD3:IGFBP4:AXIN2:ELANE:MKNK2:CEBPA:DMPK:FPR1:FPR2:LILRA5:RNF149:IL1B:HCK:CD40:PMEPA1:PPM1F:LIMK2:IL…	http://www.gsea-msigdb.org/gsea/msigdb/cards/GO_PROTEIN_PHOSPHORYLATION
GO_bp	GO_NEGATIVE_REGULATION_OF_IMMUNE_SYSTEM_PROCESS	COMPOSITE	4	451	40	6.33945e-13	1.03544e-10	HLX:HTRA1:NR1H3:PTPRJ:SERPING1:APOA1:TRAFD1:ZFP36L1:IL4R:NLRC5:CBFB:ALOX15:TNFRSF13B:ERBB2:NR1D1:PGLYRP2:CD22:LILRB3:LILRB2:LILRA4:BPI:LTF:TLR6:STAP1:BANK1:CD74:TRIM38:HIST1H4A:HIST1H4B:HFE:HIST1H4C:HIST1H4E:HIST1H4H:BTN2A2:HOXA5:HOXA7:HOXA9:MFHAS1:NOV:CD274	http://www.gsea-msigdb.org/gsea/msigdb/cards/GO_NEGATIVE_REGULATION_OF_IMMUNE_SYSTEM_PROCESS
GO_bp	GO_ACTIVATION_OF_IMMUNE_RESPONSE	COMPOSITE	4	692	50	2.04896e-12	3.24367e-10	MASP2:S100A8:CR2:TLR5:F2:NR1H3:PSMC3:PTPRJ:SERPING1:PSMD9:EIF2B1:UBC:CMTM3:CBFB:PSMB10:CLEC10A:UBB:PSMD3:NR1D1:CD79B:PRAM1:PGLYRP2:CD22:CD79A:FPR1:FPR2:FPR3:LILRA4:HCK:XRCC6:LTF:PRKCD:NFKBIZ:CD38:TLR6:STAP1:ALPK1:TNIP3:MAP3K1:MEF2C:ITK:BTN3A2:BTN2A2:BTN3A1:BTN3A3:BTN2A1:RAC1:MFHAS1:BLK:PAX5	http://www.gsea-msigdb.org/gsea/msigdb/cards/GO_ACTIVATION_OF_IMMUNE_RESPONSE
GO_bp	GO_CELLULAR_RESPONSE_TO_OXYGEN_CONTAINING_COMPOUND	COMPOSITE	4	1118	67	2.07418e-12	3.24367e-10	MTOR:GCLM:PARP1:KMO:AKR1C3:NR1H3:SPI1:GRM5:CASP4:APOA4:SIDT2:ITPR2:TIMELESS:SHMT2:CCDC62:SCARB1:CTSG:ZFP36L1:FBLN5:ALDH1A2:AQP9:TPM1:RAB8B:ATP6V0C:MT1X:ATP6V0D1:SMPD3:CDH1:CACNB1:MED1:NR1D1:SBNO2:RAB11B:FPR2:LILRB2:SLC8A1:BCL11A:IL18RAP:IL1B:SH3BP4:HCK:CD40:KLHL22:PIM3:MLC1:LTF:TWF2:PRKCD:TLR6:STAP1:TNIP3:PDGFC:HMGB2:MEF2C:CPEB4:MAPK14:PTPRK:MYB:HOXA2:ABCB4:FIS1:DEFA4:DEFA3:CD274:ABCA1:LCN2:ENDOG	http://www.gsea-msigdb.org/gsea/msigdb/cards/GO_CELLULAR_RESPONSE_TO_OXYGEN_CONTAINING_COMPOUND
GO_bp	GO_POSITIVE_REGULATION_OF_CATALYTIC_ACTIVITY	COMPOSITE	4	1397	77	2.79859e-12	4.28534e-10	MTOR:EVI5:GCLM:S100A8:XCL2:AGAP4:AGAP8:ADAM8:AMBRA1:ATG13:ARHGAP1:F2:ARFGAP2:NR1H3:MADD:MYBPC3:GRM5:CASP4:CASP5:APOA5:APOA4:APOA1:MAPKAPK5:HIP1R:SCARB1:UBC:ALOX5AP:GPR65:TCL1B:TCL1A:TPM1:RPS27L:APH1B:TRADD:PLEKHG4:ACD:GABARAPL2:UBB:MAP2K3:ARHGAP23:SRCIN1:ERBB2:RGS9:ELANE:FCER2:FPR1:FPR2:LILRA5:IL1B:CTSA:CD40:UBE2L3:PPM1F:XRCC6:NEK10:LTF:DUSP7:NEK4:PRKCD:DCP1A:PROK2:PCOLCE2:TLR6:STAP1:FGF2:PDGFC:H…	http://www.gsea-msigdb.org/gsea/msigdb/cards/GO_POSITIVE_REGULATION_OF_CATALYTIC_ACTIVITY
GO_bp	GO_REVERSE_CHOLESTEROL_TRANSPORT	COMPOSITE	4	19	10	3.29995e-12	4.90337e-10	APOA5:APOA4:APOC3:APOA1:SCARB1:LIPC:CETP:LCAT:LIPG:ABCA1	http://www.gsea-msigdb.org/gsea/msigdb/cards/GO_REVERSE_CHOLESTEROL_TRANSPORT
GO_bp	GO_EXOCYTOSIS	COMPOSITE	4	897	58	3.33563e-12	4.90337e-10	CAP1:S100A8:CHIT1:ALOX5:ADAM8:PSMC3:PTPRJ:SERPING1:TCN1:MS4A3:MMP8:APOA1:PAFAH1B2:OLR1:HVCN1:RNASE3:CTSG:ADAM10:RAB8B:ATP6V0C:IL4R:EXOC3L1:SMPD3:HP:SRCIN1:FBXL20:ORMDL3:PSMD3:ELANE:RETN:RAB11B:PRAM1:EMR3:CEACAM6:SIGLEC5:SIGLEC5:SIGLEC14:FPR1:FPR2:LILRB3:LILRB2:LILRA3:LAIR1:HCK:BPI:SLPI:CTSA:XRCC6:LTF:CAMP:ITIH3:ITIH4:PRKCD:MAPK14:CRISP3:RAC1:ABCA13:DEFA4:LCN2	http://www.gsea-msigdb.org/gsea/msigdb/cards/GO_EXOCYTOSIS
GO_bp	GO_CYTOKINE_MEDIATED_SIGNALING_PATHWAY	COMPOSITE	4	780	53	4.62949e-12	6.67191e-10	IL12RB2:XCL2:ALOX5:NR1H3:MADD:SPI1:PSMC3:C1QTNF4:CASP4:NCAM1:APOA1:CD27:OAS1:OAS3:OAS2:PSMD9:UBC:TNFSF13B:IL4R:BBS2:NLRC5:CBFB:TRADD:NOL3:PSMB10:ALOX15:UBB:TNFRSF13B:MED1:PSMD3:TRIM25:FCER2:CEBPA:FPR1:IL18RAP:IL1B:HCK:CD40:IL2RB:PRKCD:STAP1:FGF2:ACSL1:LMNB1:CD74:TRIM38:HIST1H3A:HIST1H3B:HIST1H3C:HIST1H3E:TAX1BP1:CA1:LCN2	http://www.gsea-msigdb.org/gsea/msigdb/cards/GO_CYTOKINE_MEDIATED_SIGNALING_PATHWAY
GO_bp	GO_ANTIMICROBIAL_HUMORAL_RESPONSE	COMPOSITE	4	121	20	6.45302e-12	9.12109e-10	S100A8:F2:RNASE3:CTSG:ELANE:PGLYRP2:BCL3:GNLY:BPI:PI3:SLPI:LTF:CAMP:HIST1H2BC:HIST1H2BF:HIST1H2BG:HIST1H2BK:DEFA4:DEFA3:LCN2	http://www.gsea-msigdb.org/gsea/msigdb/cards/GO_ANTIMICROBIAL_HUMORAL_RESPONSE
GO_bp	GO_DNA_PACKAGING	COMPOSITE	4	201	25	1.07127e-11	1.48563e-09	SART3:CTCF:CENPT:HMGB2:HIST1H2BA:HIST1H1A:HIST1H3A:HIST1H4A:HIST1H4B:HIST1H3B:HIST1H2BB:HIST1H3C:HIST1H1C:HIST1H4C:HIST1H1T:HIST1H2BC:HIST1H1E:HIST1H2BD:HIST1H2BF:HIST1H4E:HIST1H2BG:HIST1H3E:HIST1H1D:HIST1H4H:HIST1H2BK	http://www.gsea-msigdb.org/gsea/msigdb/cards/GO_DNA_PACKAGING
GO_bp	GO_REGULATION_OF_CELL_DIFFERENTIATION	COMPOSITE	4	1844	91	1.15139e-11	1.56717e-09	MTOR:PTCHD2:TACSTD2:HLX:PARP1:FAM21C:ADAM8:ADM:F2:LRP4:NR1H3:SPI1:PSMC3:PPP2R5B:APOA1:CD27:BHLHE41:PRICKLE1:NFE2:PSMD9:FAM101A:ZFP36L1:ADAM10:SMAD6:RRN3:C16orf45:IL4R:CETP:CBFB:HSF4:PSMB10:NFATC3:SCARF1:FLOT2:SRCIN1:MED1:CDK12:NEUROD2:ERBB2:IKZF3:PSMD3:NR1D1:AXIN2:TCF4:PGLYRP2:CEBPA:DMPK:LILRB3:LILRB2:BCL11A:IL1B:RBM38:S100B:EOMES:LTF:TWF2:SEMA3G:NFKBIZ:CD38:HOPX:STAP1:LEF1:BBS12:FGF2:HMGB2:MEF2C…	http://www.gsea-msigdb.org/gsea/msigdb/cards/GO_REGULATION_OF_CELL_DIFFERENTIATION
GO_bp	GO_CHROMATIN_ORGANIZATION	COMPOSITE	4	776	52	1.23826e-11	1.65477e-09	MTF2:DR1:LMNA:DDB2:SPI1:NFE2:SART3:SETD8:RCBTB1:USP3:RBL2:HSF4:CTCF:CENPT:PRMT7:MSL1:SMARCE1:IL1B:PPM1F:WDR82:PBRM1:SFMBT1:PRKCD:LEF1:HMGB2:HIST1H2AA:HIST1H2BA:HIST1H1A:HIST1H3A:HIST1H4A:HIST1H4B:HIST1H3B:HIST1H2AB:HIST1H2BB:HIST1H3C:HIST1H1C:HIST1H4C:HIST1H1T:HIST1H2BC:HIST1H2AC:HIST1H1E:HIST1H2BD:HIST1H2BF:HIST1H4E:HIST1H2BG:HIST1H3E:HIST1H1D:HIST1H4H:HIST1H2BK:MYB:PAX5:GFI1B	http://www.gsea-msigdb.org/gsea/msigdb/cards/GO_CHROMATIN_ORGANIZATION
GO_bp	GO_POSITIVE_REGULATION_OF_PROTEIN_METABOLIC_PROCESS	COMPOSITE	4	1615	83	1.35497e-11	1.7784e-09	MTOR:MTF2:BCAR3:S100A8:LMNA:XCL2:RFWD2:FAM129A:ADAM8:MAPK8IP1:ATG13:F2:LRP4:PACSIN3:NR1H3:MADD:PSMC3:PTPRJ:APLNR:TNKS1BP1:GRM5:MMP8:CASP4:CASP5:CD27:PRICKLE1:SART3:MAPKAPK5:HIP1R:CDK2AP1:UBC:TCL1B:TCL1A:RPS27L:HERPUD1:TRADD:ALOX15:UBB:MAP2K3:SRCIN1:ERBB2:IGFBP4:AXIN2:ELANE:CEBPA:CEBPG:BCL3:SYMPK:FPR1:FPR2:RPS9:LILRB2:LILRA5:IL1B:CD40:UBE2L3:PPM1F:XRCC6:NEK10:LTF:DUSP7:GNL3:NEK4:PRKCD:PROK2:PCOLCE…	http://www.gsea-msigdb.org/gsea/msigdb/cards/GO_POSITIVE_REGULATION_OF_PROTEIN_METABOLIC_PROCESS
GO_bp	GO_RESPONSE_TO_BIOTIC_STIMULUS	COMPOSITE	4	1010	61	1.54047e-11	1.98639e-09	ALPL:IL12RB2:S100A8:CHIT1:TLR5:KMO:PRF1:HTRA1:ADM:F2:NR1H3:MS4A1:OAS1:OAS3:OAS2:SCARB1:RNASE3:CTSG:IL4R:NLRC5:HP:IKZF3:NR1D1:TRIM25:CD79B:ELANE:SBNO2:PGLYRP2:BCL3:LILRB2:ODC1:GNLY:IL1B:HCK:BPI:PI3:SLPI:CD40:APOBEC3H:LTF:CAMP:STAB1:PRKCD:TLR6:STAP1:BANK1:TNIP3:HMGB2:GZMA:MEF2C:TRIM38:HIST1H2BC:HIST1H2BF:HIST1H2BG:HIST1H2BK:MAPK14:DEFA4:DEFA3:CD274:ABCA1:LCN2	http://www.gsea-msigdb.org/gsea/msigdb/cards/GO_RESPONSE_TO_BIOTIC_STIMULUS
GO_bp	GO_PROTEOLYSIS	COMPOSITE	4	1744	87	1.96265e-11	2.48715e-09	MASP2:S100A8:RFWD2:PAPPA2:PARP1:HTRA1:ADAM8:F2:PACSIN3:DDB2:PSMC3:AGBL2:FOLH1:SERPING1:MMP8:CASP4:CASP5:PCSK7:CD27:OLR1:PRICKLE1:SHMT2:SART3:KCTD10:UBE3B:PSMD9:HIP1R:VPS37B:UBC:CTSG:GZMB:ADAM10:LACTB:RPS27L:APH1B:USP3:NTAN1:AMFR:HERPUD1:TRADD:FBXL8:NOL3:LRRC29:TMEM208:CTRL:PSMB10:DPEP3:DPEP2:HP:GABARAPL2:UBB:FBXL20:PSMD3:NR1D1:TRIM25:SCPEP1:ELANE:CEBPA:PEPD:RNF149:IL1B:CST7:PI3:SLPI:CTSA:ADAMTS1:…	http://www.gsea-msigdb.org/gsea/msigdb/cards/GO_PROTEOLYSIS
GO_bp	GO_DNA_CONFORMATION_CHANGE	COMPOSITE	4	297	30	2.03214e-11	2.53156e-09	PARP1:DDB2:SART3:UBC:CTCF:CENPT:UBB:XRCC6:HMGB2:HIST1H2BA:HIST1H1A:HIST1H3A:HIST1H4A:HIST1H4B:HIST1H3B:HIST1H2BB:HIST1H3C:HIST1H1C:HIST1H4C:HIST1H1T:HIST1H2BC:HIST1H1E:HIST1H2BD:HIST1H2BF:HIST1H4E:HIST1H2BG:HIST1H3E:HIST1H1D:HIST1H4H:HIST1H2BK	http://www.gsea-msigdb.org/gsea/msigdb/cards/GO_DNA_CONFORMATION_CHANGE
GO_bp	GO_INNATE_IMMUNE_RESPONSE	COMPOSITE	4	966	59	2.15798e-11	2.64352e-09	MASP2:S100A8:XCL2:CR2:TLR5:ADAM8:NR1H3:PSMC3:SERPING1:CASP4:NCAM1:APOA4:SHMT2:TRAFD1:OAS1:OAS3:OAS2:PSMD9:UBC:RNASE3:GZMB:NLRC5:PSMB10:CLEC10A:UBB:MED1:PSMD3:NR1D1:TRIM25:PGLYRP2:CEBPG:SIGLEC14:LILRA5:LILRA4:IL18RAP:HCK:SLPI:CD40:S100B:APOBEC3H:XRCC6:LTF:CAMP:PRKCD:TLR6:ALPK1:TNIP3:HMGB2:MAP3K1:TRIM38:HIST1H2BC:HIST1H2BF:HIST1H2BG:HIST1H2BK:CRISP3:DEFA4:DEFA3:MFHAS1:LCN2	http://www.gsea-msigdb.org/gsea/msigdb/cards/GO_INNATE_IMMUNE_RESPONSE
GO_bp	GO_LIPID_BIOSYNTHETIC_PROCESS	COMPOSITE	4	668	47	2.37584e-11	2.8627e-09	MTOR:AKR1C3:ALOX5:SCD:ADM:NR1H3:PTPMT1:APOA5:APOA4:APOC3:APOA1:ST3GAL4:ACACB:MVK:PITPNM2:SCARB1:ALDH1A2:LIPC:HSD11B2:LCAT:SMPD3:ALOX15:MED1:STARD3:PGAP3:ORMDL3:NR1D1:PGS1:ABHD3:B4GALT6:ACAA2:FPR2:MBOAT7:IL1B:PI4KA:LARGE:PRKCD:ST3GAL6:AGPAT9:FGF2:ACSL1:CD74:TBXAS1:DPM2:DOLK:GBGT1:PTGDS	http://www.gsea-msigdb.org/gsea/msigdb/cards/GO_LIPID_BIOSYNTHETIC_PROCESS
GO_bp	GO_PEPTIDYL_AMINO_ACID_MODIFICATION	COMPOSITE	4	1219	68	3.39581e-11	4.02567e-09	MTOR:IL12RB2:MTF2:DR1:BCAR3:S100A8:LMNA:PARP1:LRP4:SPI1:AGBL2:NUP160:PTPRJ:FOLH1:TNKS1BP1:PPP2R5B:GRM5:APOA1:MAPKAPK5:SETD8:ULK1:TCL1B:TCL1A:NUP93:ZDHHC1:CTCF:PRMT7:MAP2K3:SRCIN1:ERBB2:MSL1:TPGS2:MKNK2:QPCTL:DMPK:LILRA5:BCL11A:IL1B:HCK:CD40:PPIL2:PPM1F:WDR82:GNL3:PRKCD:ZDHHC19:STAP1:BANK1:LEF1:PDGFC:CD74:ITK:HIST1H1C:HIST1H1E:HIST1H1D:MAPK14:SGK1:MYB:ZDHHC4:TPST1:BLK:TEK:PAX5:DPM2:PKN3:ZDHHC12:NU…	http://www.gsea-msigdb.org/gsea/msigdb/cards/GO_PEPTIDYL_AMINO_ACID_MODIFICATION
GO_bp	GO_PEPTIDE_SECRETION	COMPOSITE	4	591	43	5.93444e-11	6.92351e-09	TARDBP:SLC2A1:S100A8:CACNA1E:GLUL:TLR5:ADAM8:NR1H3:C1QTNF4:MMP8:APOA1:SIDT2:ITPR2:PSMD9:HCAR2:TNFSF13B:RAB8B:IL4R:EXOC3L1:SMPD3:SRCIN1:NR1D1:RAB11B:CD22:GIPR:LILRA5:IL1B:CD40:PIM3:ITPR1:CD38:TLR6:BANK1:CD74:HFE:BTN3A2:BTN2A2:BTN3A1:MAPK14:BLK:NOV:CD274:ABCA1	http://www.gsea-msigdb.org/gsea/msigdb/cards/GO_PEPTIDE_SECRETION
GO_bp	GO_INNATE_IMMUNE_RESPONSE_IN_MUCOSA	COMPOSITE	4	24	10	6.30641e-11	7.24252e-09	APOA4:RNASE3:LTF:CAMP:HIST1H2BC:HIST1H2BF:HIST1H2BG:HIST1H2BK:DEFA4:DEFA3	http://www.gsea-msigdb.org/gsea/msigdb/cards/GO_INNATE_IMMUNE_RESPONSE_IN_MUCOSA
GO_bp	GO_IMMUNE_RESPONSE_REGULATING_CELL_SURFACE_RECEPTOR_SIGNALING_PATHWAY	COMPOSITE	4	481	38	7.4663e-11	8.44266e-09	CR2:PSMC3:PTPRJ:PSMD9:EIF2B1:CMTM3:CBFB:PSMB10:NFATC3:CLEC10A:PSMD3:CD79B:PRAM1:CD22:CD79A:FPR1:FPR2:FPR3:LILRB2:LILRA4:HCK:CD40:PRKCD:NFKBIZ:BTLA:CD38:STAP1:MAP3K1:MEF2C:ITK:BTN3A2:BTN2A2:BTN3A1:BTN3A3:BTN2A1:RAC1:BLK:PAX5	http://www.gsea-msigdb.org/gsea/msigdb/cards/GO_IMMUNE_RESPONSE_REGULATING_CELL_SURFACE_RECEPTOR_SIGNALING_PATHWAY
GO_bp	GO_LEUKOCYTE_DIFFERENTIATION	COMPOSITE	4	507	39	9.23955e-11	1.02895e-08	MTOR:CR2:HLX:PARP1:BLNK:ADAM8:SPI1:PTPRJ:CD27:ZFP36L1:IL4R:CBFB:MED1:ERBB2:IKZF3:CD79B:SBNO2:PGLYRP2:CEBPA:CEBPG:CD79A:BCL3:LILRB3:LILRB2:EOMES:LTF:NFKBIZ:LEF1:MEF2C:CD74:ITK:CD83:BTN2A2:MAPK14:MYB:HOXA7:TPD52:LRRC8A:GAB3	http://www.gsea-msigdb.org/gsea/msigdb/cards/GO_LEUKOCYTE_DIFFERENTIATION
GO_bp	GO_REGULATION_OF_CELL_POPULATION_PROLIFERATION	COMPOSITE	4	1684	83	1.07051e-10	1.17437e-08	MTOR:PTCHD2:TACSTD2:IL12RB2:TGFBR3:LMNA:GLUL:LAMC1:HLX:AKR1C3:HTRA1:ADM:MAPK8IP1:AMBRA1:F2:PTPRJ:APLNR:HOXC10:SHMT2:TNFSF13B:TFDP1:ZFP36L1:TCL1B:TCL1A:ALDH1A2:ADAM10:TPM1:SMAD6:IL4R:HSF4:E2F4:CTCF:ESRP2:SMPD3:TNFRSF13B:MED1:ERBB2:IKZF3:NR1D1:AXIN2:ELANE:CD320:CEBPA:CD22:CEACAM6:RPS9:LILRB2:ODC1:IL1B:SH3BP4:HCK:CD40:SULF2:ADAMTS1:S100B:XRCC6:LTF:PBRM1:GNL3:PROK2:EAF2:CD38:LEF1:FGF2:NUDT6:SPRY1:PDG…	http://www.gsea-msigdb.org/gsea/msigdb/cards/GO_REGULATION_OF_CELL_POPULATION_PROLIFERATION
GO_bp	GO_REGULATION_OF_DEFENSE_RESPONSE	COMPOSITE	4	754	49	1.40971e-10	1.52152e-08	S100A8:TLR5:HTRA1:ADAM8:F2:NR1H3:PSMC3:SERPING1:MMP8:APOA1:MVK:TRAFD1:PSMD9:UBC:NLRC5:TRADD:PSMB10:CLEC10A:UBB:MED1:PSMD3:NR1D1:ELANE:SBNO2:PGLYRP2:CEBPA:LILRA5:LILRA4:IL18RAP:IL1B:HCK:XRCC6:LTF:PRKCD:NFKBIZ:TLR6:STAP1:ALPK1:TNIP3:HMGB2:MAP3K1:MEF2C:TRIM38:MAPK14:PLA2G7:NT5E:MFHAS1:NOV:TEK	http://www.gsea-msigdb.org/gsea/msigdb/cards/GO_REGULATION_OF_DEFENSE_RESPONSE
GO_bp	GO_CHEMICAL_HOMEOSTASIS	COMPOSITE	4	1177	65	1.42836e-10	1.52152e-08	PTCHD2:GCLM:S100A8:PARP1:ADM:F2:NR1H3:SLC39A13:APLNR:GRM5:APOA5:APOA4:APOC3:APOA1:SIDT2:SCN2B:ITPR2:OAS1:SCARB1:GPR65:AQP9:LIPC:ATP6V0C:MT1E:MT1F:MT1X:SLC12A3:HERPUD1:CETP:NOL3:SLC9A5:ATP6V0D1:LCAT:SLC12A4:CTC-479C5.17:ORMDL3:NR1D1:KCNJ2:LIPG:MYO5B:ELANE:ANGPTL4:RAB11B:CEBPA:GIPR:DMPK:FPR1:FPR2:FPR3:SLC8A1:CD40:PIM3:ITPR1:SLC4A7:LTF:PROK2:CD38:FGF2:SCGN:HFE:ABCB4:FIS1:ABCA1:LCN2:ENDOG:ALAS2	http://www.gsea-msigdb.org/gsea/msigdb/cards/GO_CHEMICAL_HOMEOSTASIS
GO_bp	GO_REGULATION_OF_CELL_DEATH	COMPOSITE	4	1697	83	1.55355e-10	1.63123e-08	TARDBP:MTOR:GCLM:S100A8:LMNA:ATF6:PARP1:KMO:AKR1C3:ADAM8:ADM:MAPK8IP1:AMBRA1:MADD:RAPSN:NDUFS3:PTPMT1:MTCH2:CASP4:CASP5:ZNF259:CD27:UNG:HCAR2:HIP1R:UBC:TFDP1:GZMB:ZFP36L1:TCL1A:ALDH1A2:ADAM10:RPS27L:APH1B:SMAD6:RRN3:MT1X:HERPUD1:NAE1:TRADD:NOL3:DUS2:HP:UBB:MED1:MIEN1:IKZF3:AXIN2:ACAA2:ANGPTL4:CEACAM6:BCL3:RTKN:IL1B:HCK:CD40:S100B:SDF2L1:PPM1F:IL2RB:PIM3:LTF:PRKCD:PROK2:CD38:TLR6:LEF1:FGF2:HMGB2:G…	http://www.gsea-msigdb.org/gsea/msigdb/cards/GO_REGULATION_OF_CELL_DEATH
GO_bp	GO_RESPONSE_TO_ABIOTIC_STIMULUS	COMPOSITE	4	1211	66	1.77353e-10	1.83598e-08	MTOR:SLC2A1:TGFBR3:LMNA:RFWD2:PAPPA2:TLR5:PARP1:KMO:ADAM8:ADM:DDB2:PSMC3:NUP160:TNKS1BP1:BEST1:CASP5:ITPR2:TIMELESS:HVCN1:PSMD9:EIF2B1:UBC:ZFP36L1:GPR65:AQP9:NUP93:HSF4:NOL3:HSD11B2:ATP6V0D1:PSMB10:UBB:NEUROD2:PPP1R1B:TCAP:PSMD3:KCNJ2:ACAA2:ELANE:RETN:ANGPTL4:RAB11B:BCL3:SLC8A1:IL1B:CD40:S100B:XRCC6:MLC1:ITPR1:CD38:MAP3K1:CPEB4:MAPK14:PTPRK:MYB:RAC1:HOXA1:FIS1:TEK:STRBP:ENDOG:LRRC8A:NUP188:ALAS2	http://www.gsea-msigdb.org/gsea/msigdb/cards/GO_RESPONSE_TO_ABIOTIC_STIMULUS
GO_bp	GO_APOPTOTIC_PROCESS	COMPOSITE	4	1956	91	2.49711e-10	2.54913e-08	TARDBP:MTOR:GCLM:S100A8:LMNA:ATF6:PARP1:AKR1C3:PRF1:ADAM8:ADM:MAPK8IP1:AMBRA1:MADD:SPI1:RAPSN:NDUFS3:PTPMT1:MTCH2:CASP4:CASP5:ZNF259:CD27:UNG:HCAR2:HIP1R:UBC:TFDP1:GZMB:ZFP36L1:GPR65:TCL1A:ALDH1A2:ADAM10:RPS27L:APH1B:SMAD6:RRN3:MT1X:HERPUD1:NAE1:TRADD:NOL3:ELMO3:UBB:MED1:MIEN1:IKZF3:GSDMA:ACAA2:MKNK2:ANGPTL4:CEACAM6:BCL3:DMPK:RTKN:IL1B:HCK:CD40:S100B:SDF2L1:PPM1F:IL2RB:PIM3:ITPR1:CSRNP1:LTF:NISCH…	http://www.gsea-msigdb.org/gsea/msigdb/cards/GO_APOPTOTIC_PROCESS
GO_bp	GO_REGULATION_OF_CELL_ACTIVATION	COMPOSITE	4	596	42	2.6501e-10	2.66825e-08	HLX:ADAM8:MAPK8IP1:F2:NR1H3:MMP8:CD27:UNG:TNFSF13B:ZFP36L1:IL4R:CBFB:TNFRSF13B:FLOT2:ERBB2:IKZF3:CD320:PRAM1:PGLYRP2:CEBPA:CD22:LILRB2:LILRA5:IL1B:BPI:CD40:PRKCD:NFKBIZ:BTLA:CD38:TLR6:STAP1:BANK1:MEF2C:CD74:CD83:HFE:BTN2A2:MYB:RAC1:MFHAS1:CD274	http://www.gsea-msigdb.org/gsea/msigdb/cards/GO_REGULATION_OF_CELL_ACTIVATION
GO_bp	GO_CYTOKINE_PRODUCTION	COMPOSITE	4	750	48	3.63017e-10	3.60564e-08	IL12RB2:S100A8:TLR5:ADAM8:F2:C1QTNF4:PTPRJ:MMP8:APOA1:IL4R:NLRC5:NFATC3:MAP2K3:TRIM25:ELANE:PGLYRP2:CEBPG:BCL3:LILRB2:LILRA5:LILRA4:IL18RAP:IL1B:BPI:CD40:SULF2:XRCC6:EOMES:LTF:PRKCD:TLR6:BANK1:LEF1:HMGB2:CD74:ITK:CD83:TRIM38:HFE:BTN3A2:BTN2A2:BTN3A1:MAPK14:MYB:RAC1:TAX1BP1:CD274:ABCA1	http://www.gsea-msigdb.org/gsea/msigdb/cards/GO_CYTOKINE_PRODUCTION
GO_bp	GO_ANTIBACTERIAL_HUMORAL_RESPONSE	COMPOSITE	4	46	12	4.27921e-10	4.19363e-08	RNASE3:CTSG:ELANE:SLPI:LTF:CAMP:HIST1H2BC:HIST1H2BF:HIST1H2BG:HIST1H2BK:DEFA4:DEFA3	http://www.gsea-msigdb.org/gsea/msigdb/cards/GO_ANTIBACTERIAL_HUMORAL_RESPONSE
GO_bp	GO_REGULATION_OF_PROTEIN_MODIFICATION_PROCESS	COMPOSITE	4	1826	86	4.51355e-10	4.36507e-08	TARDBP:MTOR:MTF2:BCAR3:LMNA:XCL2:FAM129A:ADAM8:MAPK8IP1:ATG13:F2:LRP4:MADD:SPI1:PTPRJ:APLNR:TNKS1BP1:PPP2R5B:GRM5:MMP8:APOA1:CD27:PRICKLE1:SART3:MAPKAPK5:CDK2AP1:UBC:TCL1B:TCL1A:SMAD6:HERPUD1:CTCF:PARD6A:DUS2:SMPD3:ALOX15:UBB:MAP2K3:SRCIN1:CDK12:PPP1R1B:ERBB2:IGFBP4:AXIN2:ELANE:CEBPA:DMPK:SYMPK:FPR1:FPR2:LILRB2:LILRA5:RNF149:IL1B:CD40:PMEPA1:UBE2L3:PPM1F:XRCC6:NEK10:LTF:DUSP7:GNL3:NEK4:PRKCD:PROK…	http://www.gsea-msigdb.org/gsea/msigdb/cards/GO_REGULATION_OF_PROTEIN_MODIFICATION_PROCESS
GO_bp	GO_REGULATION_OF_PHOSPHORUS_METABOLIC_PROCESS	COMPOSITE	4	1677	81	4.73651e-10	4.52122e-08	TARDBP:MTOR:BCAR3:XCL2:FAM129A:ADAM8:MAPK8IP1:AMBRA1:ATG13:F2:LRP4:MADD:PTPRJ:APLNR:TNKS1BP1:PPP2R5B:GRM5:MMP8:APOA1:CD27:SHMT2:MAPKAPK5:CDK2AP1:UBC:TCL1B:TCL1A:SMAD6:RBL2:NLRC5:PARD6A:DUS2:SMPD3:ALOX15:UBB:MAP2K3:SRCIN1:CDK12:PPP1R1B:ERBB2:IGFBP4:AXIN2:ELANE:CEBPA:DMPK:SYMPK:FPR1:FPR2:LILRB2:LILRA5:RNF149:IL1B:CD40:PMEPA1:PPM1F:XRCC6:NEK10:LTF:DUSP7:NEK4:PRKCD:PROK2:CCNL1:LDB2:TLR6:STAP1:BANK1:F…	http://www.gsea-msigdb.org/gsea/msigdb/cards/GO_REGULATION_OF_PHOSPHORUS_METABOLIC_PROCESS
GO_bp	GO_HUMORAL_IMMUNE_RESPONSE	COMPOSITE	4	339	30	5.19944e-10	4.89947e-08	MASP2:S100A8:CR2:BLNK:F2:SERPING1:MS4A1:RNASE3:CTSG:PSMB10:ELANE:FCER2:PGLYRP2:BCL3:GNLY:BPI:PI3:SLPI:LTF:CAMP:MEF2C:CD83:HIST1H2BC:HIST1H2BF:HIST1H2BG:HIST1H2BK:DEFA4:DEFA3:PAX5:LCN2	http://www.gsea-msigdb.org/gsea/msigdb/cards/GO_HUMORAL_IMMUNE_RESPONSE
GO_bp	GO_CHROMOSOME_ORGANIZATION	COMPOSITE	4	1189	64	5.58361e-10	5.19488e-08	EXOSC10:MTF2:DR1:LMNA:PARP1:DDB2:SPI1:TNKS1BP1:NFE2:SART3:MAPKAPK5:SETD8:UBC:RCBTB1:USP3:RBL2:HSF4:CTCF:ACD:CENPT:PRMT7:UBB:MSL1:SMARCE1:AXIN2:IL1B:KLHL22:PPM1F:XRCC6:WDR82:PBRM1:GNL3:SFMBT1:PRKCD:LEF1:HMGB2:BOD1:HIST1H2AA:HIST1H2BA:HIST1H1A:HIST1H3A:HIST1H4A:HIST1H4B:HIST1H3B:HIST1H2AB:HIST1H2BB:HIST1H3C:HIST1H1C:HIST1H4C:HIST1H1T:HIST1H2BC:HIST1H2AC:HIST1H1E:HIST1H2BD:HIST1H2BF:HIST1H4E:HIST1H2…	http://www.gsea-msigdb.org/gsea/msigdb/cards/GO_CHROMOSOME_ORGANIZATION
GO_bp	GO_REGULATION_OF_PEPTIDE_SECRETION	COMPOSITE	4	471	36	5.81893e-10	5.34615e-08	TARDBP:SLC2A1:S100A8:CACNA1E:GLUL:TLR5:ADAM8:NR1H3:C1QTNF4:MMP8:APOA1:SIDT2:ITPR2:PSMD9:HCAR2:RAB8B:IL4R:SRCIN1:NR1D1:CD22:GIPR:LILRA5:IL1B:CD40:PIM3:ITPR1:CD38:TLR6:BANK1:CD74:HFE:BTN2A2:MAPK14:BLK:NOV:CD274	http://www.gsea-msigdb.org/gsea/msigdb/cards/GO_REGULATION_OF_PEPTIDE_SECRETION
GO_bp	GO_MACROMOLECULE_CATABOLIC_PROCESS	COMPOSITE	4	1366	70	6.82561e-10	6.1936e-08	TARDBP:EXOSC10:MTOR:RFWD2:CHIT1:ADAM8:PACSIN3:PSMC3:TNKS1BP1:ZNF259:SIDT2:PRICKLE1:KCTD10:UBE3B:OAS2:PSMD9:VPS37B:UBC:RNASE3:ZFP36L1:USP3:NTAN1:AMFR:HERPUD1:FBXL8:LRRC29:EDC4:CTRL:PSMB10:CDH1:GABARAPL2:UBB:RPL19:FBXL20:PSMD3:NR1D1:CASC3:TRIM25:SCPEP1:AXIN2:RNF165:RPL17:ELANE:RPS28:PGLYRP2:CEBPA:RPS9:ODC1:RNF149:IL1B:XRN2:CTSA:RBM38:KLHL22:UBE2L3:SDF2L1:PCBP4:PRKCD:DCP1A:FHIT:TIPARP:FGF2:HMGB2:GZM…	http://www.gsea-msigdb.org/gsea/msigdb/cards/GO_MACROMOLECULE_CATABOLIC_PROCESS
GO_bp	GO_MYELOID_CELL_DIFFERENTIATION	COMPOSITE	4	408	33	7.30787e-10	6.55035e-08	MTOR:TGFBR3:PARP1:SPI1:NFE2:ZFP36L1:CBFB:MED1:SBNO2:CEBPA:CEBPG:LILRB3:LTF:LEF1:HMGB2:MEF2C:CD74:HIST1H3A:HIST1H4A:HIST1H4B:HIST1H3B:HIST1H3C:HIST1H4C:HIST1H4E:HIST1H3E:HIST1H4H:MAPK14:HOXA5:HOXA7:HOXA9:MFHAS1:ALAS2:GAB3	http://www.gsea-msigdb.org/gsea/msigdb/cards/GO_MYELOID_CELL_DIFFERENTIATION
GO_bp	GO_PROTEIN_CONTAINING_COMPLEX_REMODELING	COMPOSITE	4	30	10	8.51609e-10	7.54135e-08	APOA5:APOA4:APOC3:APOA1:SCARB1:LIPC:CETP:LCAT:LIPG:PLA2G7	http://www.gsea-msigdb.org/gsea/msigdb/cards/GO_PROTEIN_CONTAINING_COMPLEX_REMODELING
GO_bp	GO_REGULATION_OF_HYDROLASE_ACTIVITY	COMPOSITE	4	1261	66	9.25872e-10	8.10138e-08	MTOR:EVI5:S100A8:XCL2:AGAP4:AGAP8:ARHGAP1:ARFGAP2:NR1H3:MYBPC3:SERPING1:PPP2R5B:CASP4:CASP5:APOA5:APOA4:APOC3:APOA1:CD27:OAS1:OAS3:OAS2:HIP1R:TMED2:GPR65:LIPC:TPM1:RPS27L:NDE1:HERPUD1:TRADD:NOL3:PLEKHG4:GABARAPL2:ARHGAP23:PPP1R1B:ERBB2:RGS9:ANGPTL4:DMPK:RTKN:SH3BP4:CST7:PI3:SLPI:CD40:PPM1F:LTF:TNNC1:ITIH1:ITIH3:ITIH4:PRKCD:PCOLCE2:LEF1:FGF2:SPRY1:HMGB2:GZMA:MEF2C:ITK:BOD1:MAPK14:FIS1:ALDH1A1:TBC1…	http://www.gsea-msigdb.org/gsea/msigdb/cards/GO_REGULATION_OF_HYDROLASE_ACTIVITY
GO_bp	GO_ADAPTIVE_IMMUNE_RESPONSE	COMPOSITE	4	600	41	1.07505e-09	9.22883e-08	MASP2:MTOR:CR2:HLX:MARCH8:PRF1:SERPING1:CD27:UNG:TNFSF13B:IL4R:ALOX15:CLEC10A:TNFRSF13B:CD79B:EMR1:FCER2:CD79A:BCL3:LILRB3:LILRA6:LILRB5:LILRB2:LILRA3:LAIR1:IL18RAP:IL1B:CD40:EOMES:PRKCD:NFKBIZ:BTLA:LEF1:MEF2C:CD74:ITK:HFE:BTN3A2:BTN3A1:BTN3A3:CD274	http://www.gsea-msigdb.org/gsea/msigdb/cards/GO_ADAPTIVE_IMMUNE_RESPONSE
GO_bp	GO_VERY_LOW_DENSITY_LIPOPROTEIN_PARTICLE_REMODELING	COMPOSITE	4	11	7	1.07984e-09	9.22883e-08	APOA5:APOA4:APOC3:APOA1:LIPC:CETP:LCAT	http://www.gsea-msigdb.org/gsea/msigdb/cards/GO_VERY_LOW_DENSITY_LIPOPROTEIN_PARTICLE_REMODELING
GO_bp	GO_NEGATIVE_REGULATION_OF_RNA_BIOSYNTHETIC_PROCESS	COMPOSITE	4	1238	65	1.10279e-09	9.31667e-08	MTF2:DR1:TBX15:PARP1:ZNF438:NR1H3:SPI1:BHLHE41:PRICKLE1:TIMELESS:SETD8:UBC:USP3:CBFB:HSF4:E2F4:CTCF:THAP11:NFATC3:ZFP90:UBB:MED1:NEUROD2:NR1D1:SMARCE1:ELANE:SBNO2:CEBPA:BCL3:ZNF649:ZNF613:BCL11A:HIC2:PPM1F:XRCC6:EOMES:SFMBT1:CD38:LDB2:LEF1:HMGB2:MEF2C:CXXC5:HIST1H1A:HIST1H3A:HIST1H4A:HIST1H4B:HIST1H3B:HIST1H3C:HIST1H1C:HIST1H4C:HIST1H1T:HIST1H1E:HIST1H4E:HIST1H3E:HIST1H1D:HIST1H4H:BACH2:PTPRK:MYB…	http://www.gsea-msigdb.org/gsea/msigdb/cards/GO_NEGATIVE_REGULATION_OF_RNA_BIOSYNTHETIC_PROCESS
GO_bp	GO_REGULATION_OF_MYELOID_CELL_DIFFERENTIATION	COMPOSITE	4	250	25	1.17714e-09	9.83178e-08	MTOR:SPI1:NFE2:ZFP36L1:CBFB:MED1:LILRB3:LTF:LEF1:HMGB2:MEF2C:CD74:HIST1H3A:HIST1H4A:HIST1H4B:HIST1H3B:HIST1H3C:HIST1H4C:HIST1H4E:HIST1H3E:HIST1H4H:MAPK14:HOXA5:HOXA7:HOXA9	http://www.gsea-msigdb.org/gsea/msigdb/cards/GO_REGULATION_OF_MYELOID_CELL_DIFFERENTIATION
GO_bp	GO_POSITIVE_REGULATION_OF_PROTEIN_MODIFICATION_PROCESS	COMPOSITE	4	1212	64	1.19095e-09	9.83534e-08	MTOR:MTF2:BCAR3:LMNA:XCL2:FAM129A:ADAM8:MAPK8IP1:ATG13:F2:LRP4:MADD:PTPRJ:APLNR:TNKS1BP1:GRM5:MMP8:CD27:PRICKLE1:SART3:MAPKAPK5:CDK2AP1:UBC:TCL1B:TCL1A:ALOX15:UBB:MAP2K3:SRCIN1:ERBB2:IGFBP4:AXIN2:ELANE:SYMPK:FPR1:FPR2:LILRB2:LILRA5:IL1B:CD40:UBE2L3:XRCC6:NEK10:LTF:DUSP7:GNL3:NEK4:PRKCD:PROK2:TLR6:STAP1:BANK1:FGF2:PDGFC:ACSL1:MAP3K1:CD74:HFE:MAPK14:MYB:RAC1:MFHAS1:TEK:PPP2R4	http://www.gsea-msigdb.org/gsea/msigdb/cards/GO_POSITIVE_REGULATION_OF_PROTEIN_MODIFICATION_PROCESS
GO_bp	GO_POSITIVE_REGULATION_OF_PHOSPHORUS_METABOLIC_PROCESS	COMPOSITE	4	1075	59	1.32015e-09	1.06678e-07	MTOR:BCAR3:XCL2:FAM129A:ADAM8:MAPK8IP1:AMBRA1:ATG13:F2:LRP4:MADD:PTPRJ:APLNR:TNKS1BP1:GRM5:MMP8:CD27:MAPKAPK5:CDK2AP1:UBC:TCL1B:TCL1A:ALOX15:UBB:MAP2K3:SRCIN1:ERBB2:IGFBP4:AXIN2:ELANE:SYMPK:FPR1:FPR2:LILRB2:LILRA5:IL1B:CD40:XRCC6:NEK10:LTF:DUSP7:NEK4:PRKCD:PROK2:TLR6:STAP1:BANK1:FGF2:PDGFC:ACSL1:MAP3K1:MEF2C:CD74:HFE:MAPK14:RAC1:MFHAS1:TEK:PPP2R4	http://www.gsea-msigdb.org/gsea/msigdb/cards/GO_POSITIVE_REGULATION_OF_PHOSPHORUS_METABOLIC_PROCESS
GO_bp	GO_CELLULAR_LIPID_METABOLIC_PROCESS	COMPOSITE	4	885	52	1.32078e-09	1.06678e-07	MTOR:AKR1C3:ALOX5:AMBRA1:NR1H3:APOA5:APOA4:APOC3:APOA1:ST3GAL4:ACACB:SCARB1:ALOX5AP:ALDH1A2:LIPC:PDXDC1:CETP:CES2:LCAT:PLA2G15:SMPD3:ALOX15:PGAP3:ORMDL3:PGS1:ABHD3:B4GALT6:LIPG:ACAA2:CYP2S1:FPR2:MBOAT7:CTSA:PI4KA:LARGE:OSBPL10:PRKCD:ST3GAL6:AGPAT9:FGF2:ACSL1:MAPK14:PLA2G7:DAGLB:TBXAS1:TEK:ALDH1A1:DPM2:DOLK:CRAT:GBGT1:PTGDS	http://www.gsea-msigdb.org/gsea/msigdb/cards/GO_CELLULAR_LIPID_METABOLIC_PROCESS
GO_bp	GO_REGULATION_OF_SECRETION	COMPOSITE	4	782	48	1.42703e-09	1.14007e-07	TARDBP:SLC2A1:S100A8:CACNA1E:GLUL:TLR5:KMO:ADAM8:NR1H3:C1QTNF4:OR5T1:MMP8:APOA1:SIDT2:ITPR2:OAS2:PSMD9:HCAR2:HIP1R:RAB8B:IL4R:SMPD3:SRCIN1:FBXL20:NR1D1:RETN:PRAM1:CD22:GIPR:LILRA5:IL1B:PNKD:CD40:PIM3:ITPR1:CD38:TLR6:BANK1:MEF2C:CD74:HFE:BTN2A2:MAPK14:SGK1:MYB:BLK:NOV:CD274	http://www.gsea-msigdb.org/gsea/msigdb/cards/GO_REGULATION_OF_SECRETION
GO_bp	GO_B_CELL_ACTIVATION	COMPOSITE	4	292	27	1.46081e-09	1.15451e-07	FCRL1:CR2:BLNK:PTPRJ:MS4A1:CD27:UNG:TNFSF13B:ZFP36L1:TNFRSF13B:IKZF3:CD79B:CD320:CEBPG:CD22:CD79A:BCL3:CD40:PRKCD:CD38:BANK1:LEF1:MEF2C:CD74:SKAP2:TPD52:LRRC8A	http://www.gsea-msigdb.org/gsea/msigdb/cards/GO_B_CELL_ACTIVATION
GO_bp	GO_RESPONSE_TO_LIPID	COMPOSITE	4	915	53	1.49886e-09	1.16309e-07	ALPL:IL12RB2:TGFBR3:S100A8:PARP1:KMO:AKR1C3:SCD:ADM:NR1H3:CCDC62:SCARB1:CTSG:ZFP36L1:ALDH1A2:CBFB:HSD11B2:MED1:NR1D1:TRIM25:RGS9:ELANE:SBNO2:GIPR:LILRB2:IL1B:HCK:SLPI:CD40:PMEPA1:S100B:UBE2L3:MLC1:LTF:TWF2:CD38:STAP1:LEF1:TNIP3:HMGB2:ACSL1:MEF2C:MAPK14:MYB:HOXA2:ABCB4:FIS1:DEFA4:DEFA3:CD274:ABCA1:LCN2:ENDOG	http://www.gsea-msigdb.org/gsea/msigdb/cards/GO_RESPONSE_TO_LIPID
GO_bp	GO_NEGATIVE_REGULATION_OF_RESPONSE_TO_STIMULUS	COMPOSITE	4	1629	78	1.50332e-09	1.16309e-07	MTOR:TGFBR3:GCLM:LMNA:HLX:HTRA1:ADM:MAPK8IP1:F2:LRP4:NR1H3:PSMC3:NDUFS3:PTPRJ:APLNR:SERPING1:PPP2R5B:APOA1:PRICKLE1:MVK:MAPKAPK5:TRAFD1:PSMD9:UBC:CGNL1:SMAD6:RRN3:IL4R:BBS2:HERPUD1:NLRC5:TRADD:NOL3:PSMB10:ALOX15:UBB:ERBB2:PSMD3:NR1D1:IGFBP4:RGS9:AXIN2:ACAA2:ELANE:PGLYRP2:CD22:BCL3:GIPR:LILRA4:RNF149:IL1B:SH3BP4:SULF2:PMEPA1:PIM3:ITPR1:LTF:DUSP7:SEMA3G:PRKCD:TLR6:STAP1:BANK1:TNIP3:FGF2:SPRY1:HMGB2…	http://www.gsea-msigdb.org/gsea/msigdb/cards/GO_NEGATIVE_REGULATION_OF_RESPONSE_TO_STIMULUS
GO_bp	GO_PROTEIN_COMPLEX_OLIGOMERIZATION	COMPOSITE	4	559	39	1.53646e-09	1.17635e-07	GLUL:PRF1:HBD:LRP4:SHMT2:ACACB:KCTD10:ALOX5AP:TCL1A:HBQ1:AMFR:DYNC1LI2:TRADD:HSF4:NOL3:KCTD19:SMPD3:CD79B:KCNJ2:ANGPTL4:CD79A:VASP:XRCC6:MLC1:CD74:HIST1H3A:HIST1H4A:HIST1H4B:HIST1H3B:HIST1H3C:HIST1H4C:HIST1H4E:HIST1H3E:HIST1H4H:FIS1:TRPS1:TEK:LCN2:LRRC8A	http://www.gsea-msigdb.org/gsea/msigdb/cards/GO_PROTEIN_COMPLEX_OLIGOMERIZATION
GO_bp	GO_HIGH_DENSITY_LIPOPROTEIN_PARTICLE_REMODELING	COMPOSITE	4	17	8	1.6502e-09	1.23972e-07	APOA4:APOC3:APOA1:SCARB1:LIPC:CETP:LCAT:LIPG	http://www.gsea-msigdb.org/gsea/msigdb/cards/GO_HIGH_DENSITY_LIPOPROTEIN_PARTICLE_REMODELING
GO_bp	GO_REGULATION_OF_HORMONE_LEVELS	COMPOSITE	4	513	37	1.65296e-09	1.23972e-07	TARDBP:SLC2A1:CACNA1E:GLUL:AKR1C3:ADM:APOA1:SIDT2:PCSK7:ITPR2:PSMD9:HCAR2:SCARB1:CTSG:ALDH1A2:RAB8B:EXOC3L1:HSD11B2:SMPD3:MED1:STARD3:NR1D1:SCPEP1:RETN:RAB11B:CHST8:GIPR:IL1B:PIM3:ITPR1:TIPARP:CD38:HFE:MYB:BLK:NOV:ALDH1A1	http://www.gsea-msigdb.org/gsea/msigdb/cards/GO_REGULATION_OF_HORMONE_LEVELS
GO_bp	GO_SKELETAL_SYSTEM_DEVELOPMENT	COMPOSITE	4	517	37	2.03976e-09	1.51437e-07	ALPL:TBX15:PAPPA2:ACP2:HOXC11:HOXC10:FAM101A:CHSY1:BBS2:ACD:SMPD3:MED1:IGFBP4:AXIN2:DYM:SULF2:CSRNP1:LTF:POC1A:MUSTN1:TIPARP:FGF2:PDGFC:MEF2C:MAPK14:HOXA1:HOXA2:HOXA5:HOXA7:HOXA9:HOXA10:HOXA11:HOXA13:TRPS1:NOV:TEK:PAX5	http://www.gsea-msigdb.org/gsea/msigdb/cards/GO_SKELETAL_SYSTEM_DEVELOPMENT
GO_bp	GO_CELLULAR_MACROMOLECULE_LOCALIZATION	COMPOSITE	4	1886	86	2.11481e-09	1.55439e-07	TARDBP:EXOSC10:EVI5:TMED5:LMNA:PARP1:FAM21C:ATG13:F2:LRP4:RAPSN:MTCH2:NUP160:TIMM10:ZNF259:PRICKLE1:RPH3A:CLIP1:VPS37B:RILPL2:TMED2:UBC:TFDP1:GZMB:ZFP36L1:IFT43:FBLN5:ADAM10:RAB8B:GGA2:BBS2:NUP93:HERPUD1:C16orf70:EXOC3L1:ZDHHC1:FAM65A:CTCF:ACD:PARD6A:NUTF2:CDH1:UBB:FLOT2:ARL5C:RPL19:STAC2:ERBB2:CASC3:AXIN2:RPL17:RPS28:RAB11B:PRAM1:BCL3:SYMPK:RPS9:RTKN:IL1B:SH3BP4:CTSA:U2AF1:UBE2L3:PPIL2:PPM1F:TWF…	http://www.gsea-msigdb.org/gsea/msigdb/cards/GO_CELLULAR_MACROMOLECULE_LOCALIZATION
GO_bp	GO_NEGATIVE_REGULATION_OF_BIOSYNTHETIC_PROCESS	COMPOSITE	4	1612	77	2.1451e-09	1.56104e-07	EXOSC10:MTF2:DR1:TBX15:PARP1:AKR1C3:ZNF438:NR1H3:SPI1:CELF1:APOC3:BHLHE41:PRICKLE1:TIMELESS:SETD8:UBC:ZFP36L1:USP3:CBFB:HSF4:E2F4:CTCF:ACD:THAP11:NFATC3:SMPD3:ZFP90:UBB:LIG3:MED1:NEUROD2:GRB7:ORMDL3:NR1D1:SMARCE1:ELANE:SBNO2:CEBPA:BCL3:ZNF649:ZNF613:BCL11A:HIC2:PPM1F:XRCC6:EOMES:SFMBT1:CD38:LDB2:BANK1:LEF1:HMGB2:MEF2C:CXXC5:CPEB4:HIST1H1A:HIST1H3A:HIST1H4A:HIST1H4B:HIST1H3B:HIST1H3C:HIST1H1C:HIST…	http://www.gsea-msigdb.org/gsea/msigdb/cards/GO_NEGATIVE_REGULATION_OF_BIOSYNTHETIC_PROCESS
GO_bp	GO_REGULATION_OF_LIPID_METABOLIC_PROCESS	COMPOSITE	4	383	31	2.34929e-09	1.69287e-07	MTOR:PTCHD2:AKR1C3:SCD:ADM:AMBRA1:F2:NR1H3:APOA5:APOA4:APOC3:APOA1:ACACB:MVK:SCARB1:LACTB:RBL2:SMPD3:MED1:ORMDL3:NR1D1:ANGPTL4:FPR2:IL1B:ALAS1:PRKCD:FGF2:ACSL1:ABCB4:TEK:ABCA1	http://www.gsea-msigdb.org/gsea/msigdb/cards/GO_REGULATION_OF_LIPID_METABOLIC_PROCESS
GO_bp	GO_POSITIVE_REGULATION_OF_DEFENSE_RESPONSE	COMPOSITE	4	501	36	3.02911e-09	2.16155e-07	S100A8:TLR5:ADAM8:NR1H3:PSMC3:MMP8:PSMD9:UBC:NLRC5:TRADD:PSMB10:CLEC10A:UBB:MED1:PSMD3:NR1D1:PGLYRP2:CEBPA:LILRA5:LILRA4:IL18RAP:IL1B:HCK:XRCC6:LTF:PRKCD:NFKBIZ:TLR6:STAP1:ALPK1:TNIP3:HMGB2:MAP3K1:MEF2C:PLA2G7:MFHAS1	http://www.gsea-msigdb.org/gsea/msigdb/cards/GO_POSITIVE_REGULATION_OF_DEFENSE_RESPONSE
GO_bp	GO_PROTEIN_HETEROTETRAMERIZATION	COMPOSITE	4	54	12	3.18212e-09	2.2489e-07	LRP4:XRCC6:CD74:HIST1H3A:HIST1H4A:HIST1H4B:HIST1H3B:HIST1H3C:HIST1H4C:HIST1H4E:HIST1H3E:HIST1H4H	http://www.gsea-msigdb.org/gsea/msigdb/cards/GO_PROTEIN_HETEROTETRAMERIZATION
GO_bp	GO_LYMPHOCYTE_DIFFERENTIATION	COMPOSITE	4	346	29	3.50169e-09	2.45118e-07	MTOR:CR2:HLX:BLNK:ADAM8:SPI1:PTPRJ:CD27:ZFP36L1:IL4R:CBFB:ERBB2:IKZF3:CD79B:PGLYRP2:CEBPG:CD79A:BCL3:LILRB2:EOMES:NFKBIZ:LEF1:CD74:ITK:CD83:BTN2A2:MYB:TPD52:LRRC8A	http://www.gsea-msigdb.org/gsea/msigdb/cards/GO_LYMPHOCYTE_DIFFERENTIATION
GO_bp	GO_ORGANIC_CYCLIC_COMPOUND_CATABOLIC_PROCESS	COMPOSITE	4	601	40	3.6318e-09	2.51828e-07	TARDBP:EXOSC10:MTOR:KMO:PSMC3:TNKS1BP1:ZNF259:SIDT2:UNG:OAS2:PSMD9:SCARB1:UBC:RNASE3:ZFP36L1:EDC4:PSMB10:SCARF1:UBB:RPL19:PSMD3:CASC3:AXIN2:RPL17:RPS28:BLVRB:RPS9:XRN2:RBM38:APOBEC3H:PCBP4:PRKCD:DCP1A:HMGB2:MAPK14:NT5E:MOXD1:ERI1:ENDOG:CCBL1	http://www.gsea-msigdb.org/gsea/msigdb/cards/GO_ORGANIC_CYCLIC_COMPOUND_CATABOLIC_PROCESS
GO_bp	GO_REGULATION_OF_INTRACELLULAR_SIGNAL_TRANSDUCTION	COMPOSITE	4	1824	83	4.54831e-09	3.12431e-07	MTOR:S100A8:XCL2:PARP1:AKR1C3:ADAM8:MAPK8IP1:ARHGAP1:F2:MADD:NDUFS3:PTPMT1:C1QTNF4:PTPRJ:APLNR:SSRP1:PPP2R5B:MMP8:APOC3:APOA1:CD27:MAPKAPK5:SETD8:UBC:GPR65:CGNL1:RRN3:HERPUD1:TRADD:NOL3:PLEKHG4:ALOX15:UBB:MAP2K3:ARHGAP23:CDK12:NEUROD2:ERBB2:IGFBP4:TRIM25:C18orf32:ELANE:CD22:BCL3:GIPR:FPR1:FPR2:LILRA5:RNF149:IL1B:SH3BP4:CD40:S100B:KLHL22:ITPR1:NEK10:LTF:DUSP7:TMEM110:PRKCD:PROK2:TLR6:AGPAT9:BANK1:…	http://www.gsea-msigdb.org/gsea/msigdb/cards/GO_REGULATION_OF_INTRACELLULAR_SIGNAL_TRANSDUCTION
GO_bp	GO_ANIMAL_ORGAN_MORPHOGENESIS	COMPOSITE	4	1030	56	4.89674e-09	3.33251e-07	MTOR:ALPL:TACSTD2:TGFBR3:BCAR3:TBX15:PAPPA2:HLX:HTRA1:ADM:LRP4:MYBPC3:PSMC3:BHLHE41:PRICKLE1:HOXC13:HOXC11:FOXN4:PSMD9:TMED2:FAM101A:ALDH1A2:TPM1:SMAD6:CHSY1:BBS2:E2F4:PARD6A:PSMB10:ESRP2:SMPD3:MED1:TCAP:PSMD3:AXIN2:SULF2:ADAMTS1:CSRNP1:LTF:POC1A:TNNC1:TIPARP:LEF1:FGF2:SPRY1:PDGFC:MEF2C:MAPK14:RAC1:HOXA1:HOXA2:HOXA5:HOXA7:HOXA11:TEK:PAX5	http://www.gsea-msigdb.org/gsea/msigdb/cards/GO_ANIMAL_ORGAN_MORPHOGENESIS
GO_bp	GO_TRIGLYCERIDE_RICH_LIPOPROTEIN_PARTICLE_REMODELING	COMPOSITE	4	13	7	5.39146e-09	3.63553e-07	APOA5:APOA4:APOC3:APOA1:LIPC:CETP:LCAT	http://www.gsea-msigdb.org/gsea/msigdb/cards/GO_TRIGLYCERIDE_RICH_LIPOPROTEIN_PARTICLE_REMODELING
GO_bp	GO_GROWTH	COMPOSITE	4	979	54	5.69313e-09	3.80404e-07	MTOR:TGFBR3:S100A8:PAPPA2:HLX:ADM:F2:LRP4:NDUFS3:PTPRJ:ZNF259:APOA5:ACACB:TMED2:ULK1:CTSG:ZFP36L1:FBLN5:ADAM10:BBS2:MT1E:MT1F:MT1X:NRN1L:SMPD3:MED1:ERBB2:IGFBP4:ELANE:PGLYRP2:BCL11A:SH3BP4:KLHL22:PPM1F:LARGE:CAMP:POC1A:TWF2:SEMA3G:MUSTN1:TKT:EAF2:CD38:LEF1:FGF2:SPRY1:MEF2C:MAPK14:SGK1:HOXA5:HOXA11:PTPN12:DPYSL2:NOV	http://www.gsea-msigdb.org/gsea/msigdb/cards/GO_GROWTH
GO_bp	GO_POSITIVE_REGULATION_OF_TRANSCRIPTION_BY_RNA_POLYMERASE_II	COMPOSITE	4	1178	61	6.12623e-09	4.05656e-07	TARDBP:MTF2:DR1:ATF6:PARP1:ZNF438:NR1H3:SPI1:PSMC3:PPP2R5B:HOXC13:HOXC11:HOXC10:MLXIP:CCDC62:UBC:TFDP1:SMAD6:NLRC5:CBFB:HSF4:E2F4:FHOD1:CTCF:NFATC3:UBB:MED1:CDK12:NEUROD2:IKZF3:NR1D1:TCF4:SBNO2:CEBPA:CEBPG:BCL3:ZNF649:ZNF613:IL1B:CD40:XRCC6:EOMES:CSRNP1:ABHD14B:GNL3:EAF2:LDB2:LEF1:FGF2:HMGB2:MEF2C:EBF1:MAPK14:MYB:HOXA1:HOXA2:HOXA5:HOXA7:HOXA9:HOXA10:PAX5	http://www.gsea-msigdb.org/gsea/msigdb/cards/GO_POSITIVE_REGULATION_OF_TRANSCRIPTION_BY_RNA_POLYMERASE_II
GO_bp	GO_REGULATION_OF_PROTEIN_LOCALIZATION	COMPOSITE	4	982	54	6.31825e-09	4.14635e-07	TARDBP:SLC2A1:LMNA:CACNA1E:GLUL:TLR5:PARP1:ADAM8:ATG13:F2:LRP4:NR1H3:C1QTNF4:MMP8:ZNF259:APOA1:SIDT2:ITPR2:PSMD9:HCAR2:TFDP1:GZMB:ADAM10:IL4R:FAM65A:PARD6A:CDH1:SRCIN1:STAC2:ERBB2:NR1D1:RAB11B:CD22:GIPR:LILRA5:IL1B:CD40:UBE2L3:PPM1F:PIM3:ITPR1:GNL3:PRKCD:CD38:TLR6:BANK1:HFE:BTN2A2:MAPK14:FIS1:MFHAS1:BLK:NOV:CD274	http://www.gsea-msigdb.org/gsea/msigdb/cards/GO_REGULATION_OF_PROTEIN_LOCALIZATION
GO_bp	GO_REGULATION_OF_CATABOLIC_PROCESS	COMPOSITE	4	959	53	7.40769e-09	4.81827e-07	TARDBP:MTOR:KIAA1324:RFWD2:PFKFB3:C10orf10:ADAM8:AMBRA1:ATG13:PACSIN3:PSMC3:NUP160:APOA5:APOA4:APOC3:PAFAH1B2:PRICKLE1:ACACB:PSMD9:HCAR2:SCARB1:UBC:ULK1:ZFP36L1:ATP6V0C:NUP93:HERPUD1:ATP6V0D1:PSMB10:CDH1:HP:GABARAPL2:UBB:FBXL20:PSMD3:AXIN2:CEBPA:ODC1:IL1B:SH3BP4:CTSA:RBM38:KLHL22:ITPR1:PCBP4:PRKCD:DCP1A:FHIT:TIPARP:HFE:MAPK14:ENDOG:NUP188	http://www.gsea-msigdb.org/gsea/msigdb/cards/GO_REGULATION_OF_CATABOLIC_PROCESS
GO_bp	GO_RESPONSE_TO_MOLECULE_OF_BACTERIAL_ORIGIN	COMPOSITE	4	337	28	7.87366e-09	5.07644e-07	ALPL:IL12RB2:S100A8:KMO:ADM:NR1H3:SCARB1:CTSG:NR1D1:ELANE:SBNO2:LILRB2:IL1B:HCK:SLPI:CD40:LTF:TLR6:STAP1:TNIP3:HMGB2:MEF2C:MAPK14:DEFA4:DEFA3:CD274:ABCA1:LCN2	http://www.gsea-msigdb.org/gsea/msigdb/cards/GO_RESPONSE_TO_MOLECULE_OF_BACTERIAL_ORIGIN
GO_bp	GO_REGULATION_OF_RESPONSE_TO_STRESS	COMPOSITE	4	1481	71	8.16542e-09	5.21877e-07	MTOR:S100A8:LMNA:ATF6:TLR5:PARP1:HTRA1:ADAM8:MAPK8IP1:F2:NR1H3:PSMC3:NUP160:SERPING1:MMP8:APOA1:CD27:TIMELESS:MVK:TRAFD1:PSMD9:SETD8:UBC:FBLN5:NUP93:HERPUD1:NLRC5:TRADD:NOL3:PSMB10:SCARF1:CLEC10A:UBB:MED1:PSMD3:NR1D1:AXIN2:ELANE:SBNO2:PGLYRP2:CEBPA:CEBPG:LILRA5:LILRA4:IL18RAP:IL1B:HCK:XRCC6:MLC1:LTF:NEK4:PRKCD:NFKBIZ:TLR6:STAP1:ALPK1:TNIP3:FGF2:HMGB2:MAP3K1:MEF2C:CD74:TRIM38:MAPK14:PLA2G7:NT5E:MF…	http://www.gsea-msigdb.org/gsea/msigdb/cards/GO_REGULATION_OF_RESPONSE_TO_STRESS
GO_bp	GO_LOCOMOTION	COMPOSITE	4	1915	85	9.11784e-09	5.76367e-07	MTOR:CAP1:TACSTD2:TGFBR3:S100A8:LMNA:XCL2:GLUL:LAMC1:ADAM8:F2:PTPRJ:NCAM1:APOA1:OLR1:VPS37B:SCARB1:ADAM10:TPM1:PDXDC1:C16orf45:NDE1:BBS2:CKLF:CMTM3:TRADD:ELMO3:FAM65A:RLTPR:SLC7A6:SMPD3:CDH1:MAP2K3:SRCIN1:ERBB2:MIEN1:GRB7:TRIM25:DNAH17:RNF165:ELANE:SLC7A10:CEACAM6:VASP:FPR1:FPR2:FPR3:MBOAT7:SLC8A1:IL1B:HCK:CD40:ADAMTS1:PPIL2:PPM1F:VPREB3:DNAH1:SEMA3G:NISCH:PRKCD:PROK2:LDB2:STAP1:LEF1:FGF2:PDGFC:H…	http://www.gsea-msigdb.org/gsea/msigdb/cards/GO_LOCOMOTION
GO_bp	GO_DEFENSE_RESPONSE_TO_OTHER_ORGANISM	COMPOSITE	4	547	37	9.17483e-09	5.76367e-07	S100A8:TLR5:PRF1:HTRA1:F2:OAS1:OAS3:OAS2:RNASE3:CTSG:IL4R:NLRC5:HP:TRIM25:ELANE:PGLYRP2:BCL3:GNLY:IL1B:BPI:SLPI:CD40:APOBEC3H:LTF:CAMP:STAB1:PRKCD:TLR6:HMGB2:TRIM38:HIST1H2BC:HIST1H2BF:HIST1H2BG:HIST1H2BK:DEFA4:DEFA3:LCN2	http://www.gsea-msigdb.org/gsea/msigdb/cards/GO_DEFENSE_RESPONSE_TO_OTHER_ORGANISM
GO_bp	GO_REGULATION_OF_KINASE_ACTIVITY	COMPOSITE	4	857	49	9.53244e-09	5.93758e-07	MTOR:ADAM8:MAPK8IP1:AMBRA1:ATG13:F2:MADD:PTPRJ:GRM5:MAPKAPK5:UBC:TCL1B:TCL1A:RBL2:NLRC5:DUS2:UBB:MAP2K3:SRCIN1:CDK12:PPP1R1B:ERBB2:ELANE:CEBPA:FPR1:FPR2:LILRA5:IL1B:CD40:PPM1F:XRCC6:NEK10:LTF:DUSP7:NEK4:PRKCD:PROK2:CCNL1:LDB2:TLR6:STAP1:FGF2:SPRY1:PDGFC:ACSL1:MAP3K1:CD74:MAPK14:TEK	http://www.gsea-msigdb.org/gsea/msigdb/cards/GO_REGULATION_OF_KINASE_ACTIVITY
GO_bp	GO_NEGATIVE_REGULATION_OF_CELL_DIFFERENTIATION	COMPOSITE	4	733	44	1.34432e-08	8.30317e-07	PTCHD2:TACSTD2:HLX:F2:LRP4:NR1H3:BHLHE41:PRICKLE1:FAM101A:ZFP36L1:SMAD6:C16orf45:IL4R:CETP:CBFB:NFATC3:MED1:CDK12:ERBB2:AXIN2:PGLYRP2:LILRB3:BCL11A:IL1B:S100B:LTF:SEMA3G:CD38:HOPX:STAP1:BBS12:CD74:HIST1H4A:HIST1H4B:HIST1H4C:HIST1H4E:HIST1H4H:HOXA2:HOXA5:HOXA7:HOXA9:SGK223:NOV:ABCA1	http://www.gsea-msigdb.org/gsea/msigdb/cards/GO_NEGATIVE_REGULATION_OF_CELL_DIFFERENTIATION
GO_bp	GO_POSITIVE_REGULATION_OF_INTRACELLULAR_SIGNAL_TRANSDUCTION	COMPOSITE	4	1005	54	1.37997e-08	8.45234e-07	MTOR:S100A8:XCL2:AKR1C3:ADAM8:MAPK8IP1:F2:MADD:C1QTNF4:PTPRJ:MMP8:APOA1:CD27:MAPKAPK5:UBC:GPR65:TRADD:ALOX15:UBB:MAP2K3:NEUROD2:ERBB2:IGFBP4:TRIM25:C18orf32:ELANE:GIPR:FPR1:FPR2:LILRA5:IL1B:CD40:S100B:KLHL22:NEK10:LTF:DUSP7:TMEM110:PROK2:TLR6:BANK1:ALPK1:FGF2:PDGFC:MAP3K1:CXXC5:CD74:TRIM38:MAPK14:RAC1:FIS1:SGK223:MFHAS1:TEK	http://www.gsea-msigdb.org/gsea/msigdb/cards/GO_POSITIVE_REGULATION_OF_INTRACELLULAR_SIGNAL_TRANSDUCTION
GO_bp	GO_POSITIVE_REGULATION_OF_TRANSPORT	COMPOSITE	4	950	52	1.41107e-08	8.57136e-07	TARDBP:S100A8:GLUL:KMO:ADAM8:ATG13:F2:NR1H3:C1QTNF4:PTPRJ:LRRC55:APLNR:MMP8:ZNF259:APOA5:APOA1:PSMD9:HCAR2:HIP1R:TFDP1:GZMB:RAB8B:IL4R:FAM65A:SMPD3:CDH1:STAC2:ERBB2:RGS9:KCNJ2:LIPG:RETN:GIPR:LILRA5:IL1B:UBE2L3:IL2RB:MLC1:TMEM110:PRKCD:CD38:STAP1:HIST1H1A:HFE:MAPK14:SGK1:MYB:ABCB4:FIS1:BLK:CD274:ABCA1	http://www.gsea-msigdb.org/gsea/msigdb/cards/GO_POSITIVE_REGULATION_OF_TRANSPORT
GO_bp	GO_ORGAN_OR_TISSUE_SPECIFIC_IMMUNE_RESPONSE	COMPOSITE	4	39	10	1.4917e-08	8.98689e-07	APOA4:RNASE3:LTF:CAMP:HIST1H2BC:HIST1H2BF:HIST1H2BG:HIST1H2BK:DEFA4:DEFA3	http://www.gsea-msigdb.org/gsea/msigdb/cards/GO_ORGAN_OR_TISSUE_SPECIFIC_IMMUNE_RESPONSE
GO_bp	GO_PROTEIN_LIPID_COMPLEX_SUBUNIT_ORGANIZATION	COMPOSITE	4	50	11	1.62024e-08	9.68189e-07	APOA5:APOA4:APOC3:APOA1:SCARB1:LIPC:CETP:LCAT:LIPG:PLA2G7:ABCA1	http://www.gsea-msigdb.org/gsea/msigdb/cards/GO_PROTEIN_LIPID_COMPLEX_SUBUNIT_ORGANIZATION
GO_bp	GO_POSITIVE_REGULATION_OF_LIPID_METABOLIC_PROCESS	COMPOSITE	4	137	17	2.20646e-08	1.30786e-06	MTOR:PTCHD2:ADM:AMBRA1:F2:NR1H3:APOA5:APOA4:APOA1:SCARB1:SMPD3:NR1D1:FPR2:IL1B:PRKCD:FGF2:TEK	http://www.gsea-msigdb.org/gsea/msigdb/cards/GO_POSITIVE_REGULATION_OF_LIPID_METABOLIC_PROCESS
GO_bp	GO_NEGATIVE_REGULATION_OF_SIGNALING	COMPOSITE	4	1369	66	2.28076e-08	1.34109e-06	MTOR:TGFBR3:GCLM:LMNA:HTRA1:ADM:MAPK8IP1:LRP4:NR1H3:PSMC3:NDUFS3:PTPRJ:APLNR:PPP2R5B:APOA1:PRICKLE1:MAPKAPK5:PSMD9:UBC:CGNL1:SMAD6:RRN3:HERPUD1:NLRC5:TRADD:NOL3:PSMB10:UBB:ERBB2:PSMD3:NR1D1:IGFBP4:RGS9:AXIN2:ACAA2:CD22:BCL3:GIPR:LILRB2:LILRA4:RNF149:IL1B:PNKD:SH3BP4:SULF2:PMEPA1:PIM3:ITPR1:LTF:DUSP7:PRKCD:CD38:TLR6:STAP1:BANK1:TNIP3:SPRY1:HMGB2:CD74:BTN2A2:MAPK14:GRID2IP:PTPN12:PEG10:MFHAS1:NOV	http://www.gsea-msigdb.org/gsea/msigdb/cards/GO_NEGATIVE_REGULATION_OF_SIGNALING
GO_bp	GO_POSITIVE_REGULATION_OF_KINASE_ACTIVITY	COMPOSITE	4	569	37	2.55994e-08	1.48238e-06	MTOR:ADAM8:AMBRA1:ATG13:F2:MADD:GRM5:MAPKAPK5:UBC:TCL1B:TCL1A:UBB:MAP2K3:SRCIN1:ERBB2:ELANE:FPR1:FPR2:LILRA5:IL1B:CD40:XRCC6:NEK10:LTF:DUSP7:NEK4:PRKCD:PROK2:TLR6:STAP1:FGF2:PDGFC:ACSL1:MAP3K1:CD74:MAPK14:TEK	http://www.gsea-msigdb.org/gsea/msigdb/cards/GO_POSITIVE_REGULATION_OF_KINASE_ACTIVITY
GO_bp	GO_REGULATION_OF_ESTABLISHMENT_OF_PROTEIN_LOCALIZATION	COMPOSITE	4	723	43	2.56139e-08	1.48238e-06	TARDBP:SLC2A1:CACNA1E:GLUL:TLR5:ADAM8:ATG13:NR1H3:C1QTNF4:MMP8:ZNF259:APOA1:SIDT2:ITPR2:PSMD9:HCAR2:TFDP1:GZMB:IL4R:FAM65A:CDH1:SRCIN1:ERBB2:NR1D1:CD22:GIPR:LILRA5:IL1B:CD40:UBE2L3:PPM1F:PIM3:ITPR1:PRKCD:CD38:TLR6:BANK1:BTN2A2:MAPK14:FIS1:BLK:NOV:CD274	http://www.gsea-msigdb.org/gsea/msigdb/cards/GO_REGULATION_OF_ESTABLISHMENT_OF_PROTEIN_LOCALIZATION
GO_bp	GO_CELLULAR_RESPONSE_TO_BIOTIC_STIMULUS	COMPOSITE	4	230	22	2.59518e-08	1.4902e-06	KMO:NR1H3:SCARB1:CTSG:NR1D1:SBNO2:LILRB2:IL1B:HCK:CD40:LTF:TLR6:STAP1:TNIP3:HMGB2:MEF2C:MAPK14:DEFA4:DEFA3:CD274:ABCA1:LCN2	http://www.gsea-msigdb.org/gsea/msigdb/cards/GO_CELLULAR_RESPONSE_TO_BIOTIC_STIMULUS
GO_bp	GO_CELLULAR_MACROMOLECULE_CATABOLIC_PROCESS	COMPOSITE	4	1139	58	2.62737e-08	1.49699e-06	TARDBP:EXOSC10:MTOR:RFWD2:PSMC3:TNKS1BP1:ZNF259:SIDT2:PRICKLE1:KCTD10:UBE3B:OAS2:PSMD9:VPS37B:UBC:RNASE3:ZFP36L1:USP3:NTAN1:AMFR:HERPUD1:FBXL8:LRRC29:EDC4:PSMB10:GABARAPL2:UBB:RPL19:FBXL20:PSMD3:NR1D1:CASC3:TRIM25:SCPEP1:AXIN2:RPL17:RPS28:CEBPA:RPS9:RNF149:XRN2:CTSA:RBM38:KLHL22:UBE2L3:SDF2L1:PCBP4:PRKCD:DCP1A:FHIT:HMGB2:GZMA:TRIM38:HFE:MAPK14:ERI1:SEC61B:ENDOG	http://www.gsea-msigdb.org/gsea/msigdb/cards/GO_CELLULAR_MACROMOLECULE_CATABOLIC_PROCESS
GO_bp	GO_REGULATION_OF_MEGAKARYOCYTE_DIFFERENTIATION	COMPOSITE	4	78	13	2.85204e-08	1.6125e-06	NFE2:CBFB:HMGB2:MEF2C:HIST1H3A:HIST1H4A:HIST1H4B:HIST1H3B:HIST1H3C:HIST1H4C:HIST1H4E:HIST1H3E:HIST1H4H	http://www.gsea-msigdb.org/gsea/msigdb/cards/GO_REGULATION_OF_MEGAKARYOCYTE_DIFFERENTIATION
GO_bp	GO_B_CELL_PROLIFERATION	COMPOSITE	4	93	14	3.22945e-08	1.81195e-06	CR2:MS4A1:TNFSF13B:TNFRSF13B:IKZF3:CD320:CD22:CD79A:CD40:PRKCD:CD38:LEF1:MEF2C:CD74	http://www.gsea-msigdb.org/gsea/msigdb/cards/GO_B_CELL_PROLIFERATION
GO_bp	GO_DNA_REPLICATION_DEPENDENT_NUCLEOSOME_ORGANIZATION	COMPOSITE	4	32	9	3.26434e-08	1.81765e-06	HIST1H3A:HIST1H4A:HIST1H4B:HIST1H3B:HIST1H3C:HIST1H4C:HIST1H4E:HIST1H3E:HIST1H4H	http://www.gsea-msigdb.org/gsea/msigdb/cards/GO_DNA_REPLICATION_DEPENDENT_NUCLEOSOME_ORGANIZATION
GO_bp	GO_MEGAKARYOCYTE_DIFFERENTIATION	COMPOSITE	4	94	14	3.71426e-08	2.05262e-06	NFE2:CBFB:MED1:HMGB2:MEF2C:HIST1H3A:HIST1H4A:HIST1H4B:HIST1H3B:HIST1H3C:HIST1H4C:HIST1H4E:HIST1H3E:HIST1H4H	http://www.gsea-msigdb.org/gsea/msigdb/cards/GO_MEGAKARYOCYTE_DIFFERENTIATION
GO_bp	GO_RESPONSE_TO_OXYGEN_LEVELS	COMPOSITE	4	385	29	3.74535e-08	2.05435e-06	MTOR:SLC2A1:TGFBR3:LMNA:ADAM8:ADM:PSMC3:ITPR2:PSMD9:UBC:ZFP36L1:NOL3:HSD11B2:ATP6V0D1:PSMB10:UBB:PSMD3:ACAA2:ANGPTL4:SLC8A1:S100B:ITPR1:CD38:CPEB4:MYB:FIS1:TEK:ENDOG:ALAS2	http://www.gsea-msigdb.org/gsea/msigdb/cards/GO_RESPONSE_TO_OXYGEN_LEVELS
GO_bp	GO_REGULATION_OF_TRANSFERASE_ACTIVITY	COMPOSITE	4	956	51	4.4064e-08	2.39904e-06	MTOR:ADAM8:MAPK8IP1:AMBRA1:ATG13:F2:MADD:PTPRJ:GRM5:MAPKAPK5:UBC:TCL1B:TCL1A:RBL2:NLRC5:ACD:DUS2:UBB:MAP2K3:SRCIN1:CDK12:PPP1R1B:ERBB2:ELANE:CEBPA:FPR1:FPR2:LILRA5:IL1B:CD40:UBE2L3:PPM1F:XRCC6:NEK10:LTF:DUSP7:NEK4:PRKCD:PROK2:CCNL1:LDB2:TLR6:STAP1:FGF2:SPRY1:PDGFC:ACSL1:MAP3K1:CD74:MAPK14:TEK	http://www.gsea-msigdb.org/gsea/msigdb/cards/GO_REGULATION_OF_TRANSFERASE_ACTIVITY
GO_bp	GO_POSITIVE_REGULATION_OF_CELLULAR_COMPONENT_ORGANIZATION	COMPOSITE	4	1188	59	4.7459e-08	2.56488e-06	MTOR:MTF2:FNBP1L:KIAA1324:LMNA:PARP1:FAM21C:ATG13:LRP4:DDB2:PSMC3:PTPRJ:PPP2R5B:APOA5:APOA1:SART3:MAPKAPK5:CLIP1:HIP1R:ULK1:TFDP1:GZMB:PLEK2:GPR65:TCL1A:TPM1:RAB8B:RRN3:IL4R:FHOD1:TPPP3:RLTPR:ACD:SMPD3:SCARF1:ALOX15:NEUROD2:MIEN1:VASP:IL1B:HCK:UBE2L3:PPM1F:POC1A:TWF2:GNL3:PRKCD:TLR6:STAP1:HIST1H1A:HFE:MAPK14:MYB:RAC1:ABCB4:FIS1:TEK:LCN2:ENDOG	http://www.gsea-msigdb.org/gsea/msigdb/cards/GO_POSITIVE_REGULATION_OF_CELLULAR_COMPONENT_ORGANIZATION
GO_bp	GO_LIPID_HOMEOSTASIS	COMPOSITE	4	145	17	5.17073e-08	2.77408e-06	PTCHD2:NR1H3:APOA5:APOA4:APOC3:APOA1:SCARB1:LIPC:CETP:LCAT:ORMDL3:NR1D1:LIPG:ANGPTL4:CEBPA:ABCB4:ABCA1	http://www.gsea-msigdb.org/gsea/msigdb/cards/GO_LIPID_HOMEOSTASIS
GO_bp	GO_CELLULAR_HOMEOSTASIS	COMPOSITE	4	967	51	6.30419e-08	3.35767e-06	GCLM:S100A8:ADM:GYLTL1B:F2:SLC39A13:APLNR:GRM5:SIDT2:ITPR2:HVCN1:GPR65:ATP6V0C:MT1E:MT1F:MT1X:SLC12A3:HERPUD1:NOL3:E2F4:SLC9A5:ATP6V0D1:ACD:SLC12A4:CTC-479C5.17:ORMDL3:NR1D1:KCNJ2:ELANE:RAB11B:GIPR:DMPK:FPR1:FPR2:FPR3:SLC8A1:CD40:LARGE:PIM3:ITPR1:SLC4A7:LTF:PROK2:CD38:FGF2:SCGN:HFE:FIS1:LCN2:ENDOG:LRRC8A:ALAS2	http://www.gsea-msigdb.org/gsea/msigdb/cards/GO_CELLULAR_HOMEOSTASIS
GO_bp	GO_REGULATION_OF_CELLULAR_COMPONENT_MOVEMENT	COMPOSITE	4	1053	54	6.40729e-08	3.38803e-06	MTOR:TACSTD2:TGFBR3:LMNA:XCL2:GLUL:ADAM8:MYBPC3:PTPRJ:SCARB1:ADAM10:TPM1:C16orf45:BBS2:TRADD:FAM65A:RLTPR:SMPD3:CDH1:MAP2K3:SRCIN1:ERBB2:MIEN1:GRB7:KCNJ2:DSC2:ELANE:CEACAM6:FPR2:SLC8A1:IL1B:CD40:ADAMTS1:PPM1F:SEMA3G:TNNC1:NISCH:LDB2:STAP1:LEF1:FGF2:PDGFC:MEF2C:CD74:MAPK14:PLA2G7:PTPRK:SGK1:RAC1:HOXA7:SGK223:NOV:CD274:TEK	http://www.gsea-msigdb.org/gsea/msigdb/cards/GO_REGULATION_OF_CELLULAR_COMPONENT_MOVEMENT
GO_bp	GO_POSITIVE_REGULATION_OF_TRANSFERASE_ACTIVITY	COMPOSITE	4	643	39	6.86635e-08	3.60483e-06	MTOR:ADAM8:AMBRA1:ATG13:F2:MADD:GRM5:MAPKAPK5:UBC:TCL1B:TCL1A:ACD:UBB:MAP2K3:SRCIN1:ERBB2:ELANE:FPR1:FPR2:LILRA5:IL1B:CD40:UBE2L3:XRCC6:NEK10:LTF:DUSP7:NEK4:PRKCD:PROK2:TLR6:STAP1:FGF2:PDGFC:ACSL1:MAP3K1:CD74:MAPK14:TEK	http://www.gsea-msigdb.org/gsea/msigdb/cards/GO_POSITIVE_REGULATION_OF_TRANSFERASE_ACTIVITY
GO_bp	GO_REGULATION_OF_CELLULAR_CATABOLIC_PROCESS	COMPOSITE	4	805	45	7.39947e-08	3.85717e-06	TARDBP:MTOR:KIAA1324:RFWD2:PFKFB3:C10orf10:ADAM8:AMBRA1:ATG13:PACSIN3:PSMC3:APOA5:APOA4:APOC3:PAFAH1B2:PRICKLE1:ACACB:PSMD9:SCARB1:UBC:ULK1:ZFP36L1:ATP6V0C:HERPUD1:ATP6V0D1:PSMB10:HP:GABARAPL2:UBB:PSMD3:AXIN2:CEBPA:IL1B:SH3BP4:CTSA:RBM38:KLHL22:ITPR1:PCBP4:PRKCD:DCP1A:FHIT:HFE:MAPK14:ENDOG	http://www.gsea-msigdb.org/gsea/msigdb/cards/GO_REGULATION_OF_CELLULAR_CATABOLIC_PROCESS
GO_bp	GO_ORGANONITROGEN_COMPOUND_CATABOLIC_PROCESS	COMPOSITE	4	1263	61	7.45425e-08	3.85836e-06	MTOR:RFWD2:GLUL:CHIT1:KMO:ADAM8:PACSIN3:PSMC3:PRICKLE1:SHMT2:UNG:KCTD10:UBE3B:PSMD9:VPS37B:SCARB1:UBC:LIPC:USP3:PDXDC1:NTAN1:AMFR:HERPUD1:FBXL8:LRRC29:CTRL:PSMB10:PLA2G15:SMPD3:CDH1:GABARAPL2:UBB:FBXL20:PSMD3:NR1D1:TRIM25:SCPEP1:RNF165:ELANE:PGLYRP2:CEBPA:BLVRB:ODC1:RNF149:IL1B:CTSA:KLHL22:UBE2L3:SDF2L1:APOBEC3H:PRKCD:FHIT:TIPARP:FGF2:GZMA:TRIM38:HFE:NT5E:MOXD1:SEC61B:CCBL1	http://www.gsea-msigdb.org/gsea/msigdb/cards/GO_ORGANONITROGEN_COMPOUND_CATABOLIC_PROCESS
GO_bp	GO_DEFENSE_RESPONSE_TO_BACTERIUM	COMPOSITE	4	308	25	7.77744e-08	3.9975e-06	S100A8:TLR5:F2:RNASE3:CTSG:HP:ELANE:PGLYRP2:BCL3:GNLY:BPI:SLPI:LTF:CAMP:STAB1:PRKCD:TLR6:HMGB2:HIST1H2BC:HIST1H2BF:HIST1H2BG:HIST1H2BK:DEFA4:DEFA3:LCN2	http://www.gsea-msigdb.org/gsea/msigdb/cards/GO_DEFENSE_RESPONSE_TO_BACTERIUM
GO_bp	GO_RESPONSE_TO_ENDOGENOUS_STIMULUS	COMPOSITE	4	1634	73	8.51793e-08	4.34769e-06	MTOR:ALPL:SLC2A1:TGFBR3:GCLM:PARP1:AKR1C3:HTRA1:ADM:LRP4:NR1H3:GRM5:CASP4:ZNF259:ITPR2:TIMELESS:SHMT2:CCDC62:EIF2B1:UBC:ZFP36L1:ALDH1A2:AQP9:RAB8B:SMAD6:ATP6V0C:BBS2:DYNC1LI2:CBFB:HSD11B2:ATP6V0D1:PARD6A:ESRP2:SMPD3:CDH1:UBB:CACNB1:MED1:ERBB2:NR1D1:RGS9:RNF165:RETN:FPR2:SLC8A1:BCL11A:IL1B:SH3BP4:SULF2:PMEPA1:S100B:KLHL22:UBE2L3:PRKCD:CD38:TLR6:LEF1:FGF2:SPRY1:PDGFC:HMGB2:ACSL1:MEF2C:CPEB4:HFE:PTP…	http://www.gsea-msigdb.org/gsea/msigdb/cards/GO_RESPONSE_TO_ENDOGENOUS_STIMULUS
GO_bp	GO_ION_HOMEOSTASIS	COMPOSITE	4	810	45	8.83147e-08	4.47664e-06	GCLM:S100A8:PARP1:ADM:F2:SLC39A13:APLNR:GRM5:APOA1:SCN2B:ITPR2:GPR65:ATP6V0C:MT1E:MT1F:MT1X:SLC12A3:HERPUD1:CETP:NOL3:SLC9A5:ATP6V0D1:SLC12A4:CTC-479C5.17:KCNJ2:LIPG:ELANE:GIPR:DMPK:FPR1:FPR2:FPR3:SLC8A1:CD40:ITPR1:SLC4A7:LTF:PROK2:CD38:FGF2:SCGN:HFE:FIS1:ABCA1:LCN2:ALAS2	http://www.gsea-msigdb.org/gsea/msigdb/cards/GO_ION_HOMEOSTASIS
GO_bp	GO_CELL_CELL_SIGNALING	COMPOSITE	4	1638	73	9.3685e-08	4.71634e-06	TPRG1L:CORT:TARDBP:MTOR:SLC2A1:SLC6A9:S100A8:CACNA1E:GLUL:KMO:ADM:LRP4:PSMC3:RAPSN:OR5T2:OR5T3:OR5T1:GRM5:SIDT2:SCN2B:ITPR2:PRICKLE1:PSMD9:HCAR2:UBC:ADAM10:RAB8B:ATP6V0C:CBFB:EXOC3L1:PARD6A:PSMB10:SLC12A4:CTC-479C5.17:SMPD3:CDH1:UBB:CACNB1:FBXL20:NEUROD2:PSMD3:NR1D1:IGFBP4:AXIN2:RETN:RAB11B:CEP89:GIPR:DMPK:LILRB2:IL1B:PNKD:SULF2:S100B:PIM3:ITPR1:NISCH:STAB1:CD38:LEF1:FGF2:MEF2C:SCGN:HFE:MAPK14:MY…	http://www.gsea-msigdb.org/gsea/msigdb/cards/GO_CELL_CELL_SIGNALING
GO_bp	GO_CELLULAR_RESPONSE_TO_LIPID	COMPOSITE	4	601	37	1.02604e-07	5.1302e-06	PARP1:KMO:AKR1C3:NR1H3:CCDC62:SCARB1:CTSG:ZFP36L1:ALDH1A2:CBFB:MED1:NR1D1:SBNO2:LILRB2:IL1B:HCK:CD40:PMEPA1:UBE2L3:MLC1:LTF:TWF2:STAP1:LEF1:TNIP3:HMGB2:MEF2C:MAPK14:MYB:HOXA2:ABCB4:FIS1:DEFA4:DEFA3:CD274:ABCA1:LCN2	http://www.gsea-msigdb.org/gsea/msigdb/cards/GO_CELLULAR_RESPONSE_TO_LIPID
GO_bp	GO_REGULATION_OF_GENE_SILENCING	COMPOSITE	4	152	17	1.03835e-07	5.15666e-06	NUP160:NUP93:HIST1H1A:HIST1H3A:HIST1H4A:HIST1H4B:HIST1H3B:HIST1H3C:HIST1H1C:HIST1H4C:HIST1H1T:HIST1H1E:HIST1H4E:HIST1H3E:HIST1H1D:HIST1H4H:NUP188	http://www.gsea-msigdb.org/gsea/msigdb/cards/GO_REGULATION_OF_GENE_SILENCING
GO_bp	GO_PROTEIN_HETEROOLIGOMERIZATION	COMPOSITE	4	135	16	1.09174e-07	5.34955e-06	HBD:LRP4:HBQ1:TRADD:XRCC6:CD74:HIST1H3A:HIST1H4A:HIST1H4B:HIST1H3B:HIST1H3C:HIST1H4C:HIST1H4E:HIST1H3E:HIST1H4H:TRPS1	http://www.gsea-msigdb.org/gsea/msigdb/cards/GO_PROTEIN_HETEROOLIGOMERIZATION
GO_bp	GO_NEGATIVE_REGULATION_OF_GENE_EXPRESSION_EPIGENETIC	COMPOSITE	4	135	16	1.09174e-07	5.34955e-06	MTF2:SPI1:HIST1H1A:HIST1H3A:HIST1H4A:HIST1H4B:HIST1H3B:HIST1H3C:HIST1H1C:HIST1H4C:HIST1H1T:HIST1H1E:HIST1H4E:HIST1H3E:HIST1H1D:HIST1H4H	http://www.gsea-msigdb.org/gsea/msigdb/cards/GO_NEGATIVE_REGULATION_OF_GENE_EXPRESSION_EPIGENETIC
GO_bp	GO_ANTIMICROBIAL_HUMORAL_IMMUNE_RESPONSE_MEDIATED_BY_ANTIMICROBIAL_PEPTIDE	COMPOSITE	4	73	12	1.13949e-07	5.52623e-06	F2:RNASE3:ELANE:GNLY:LTF:CAMP:HIST1H2BC:HIST1H2BF:HIST1H2BG:HIST1H2BK:DEFA4:DEFA3	http://www.gsea-msigdb.org/gsea/msigdb/cards/GO_ANTIMICROBIAL_HUMORAL_IMMUNE_RESPONSE_MEDIATED_BY_ANTIMICROBIAL_PEPTIDE
GO_bp	GO_NEGATIVE_REGULATION_OF_HEMOPOIESIS	COMPOSITE	4	153	17	1.14322e-07	5.52623e-06	HLX:ZFP36L1:IL4R:CBFB:ERBB2:PGLYRP2:LILRB3:LTF:CD74:HIST1H4A:HIST1H4B:HIST1H4C:HIST1H4E:HIST1H4H:HOXA5:HOXA7:HOXA9	http://www.gsea-msigdb.org/gsea/msigdb/cards/GO_NEGATIVE_REGULATION_OF_HEMOPOIESIS
GO_bp	GO_ORGANIC_ACID_METABOLIC_PROCESS	COMPOSITE	4	901	48	1.15036e-07	5.52623e-06	MTOR:SLC2A1:GCLM:WARS2:GLUL:MARC1:KMO:AKR1C3:ALOX5:SCD:NR1H3:PSMC3:FOLH1:APOA5:APOA4:APOC3:SHMT2:ACACB:PSMD9:ALOX5AP:ALDH1A2:LIPC:HAGH:PDXDC1:CES2:PSMB10:PLA2G15:SLC7A6:ALOX15:PSMD3:NR1D1:SCPEP1:ABHD3:ACAA2:PEPD:CYP2S1:ODC1:ACSL1:CD74:SLC17A1:SLC17A3:MAPK14:DAGLB:TBXAS1:MSRA:CCBL1:CRAT:PTGDS	http://www.gsea-msigdb.org/gsea/msigdb/cards/GO_ORGANIC_ACID_METABOLIC_PROCESS
GO_bp	GO_KILLING_OF_CELLS_OF_OTHER_ORGANISM	COMPOSITE	4	60	11	1.20366e-07	5.74473e-06	PRF1:F2:CTSG:ELANE:FCER2:GNLY:LTF:CAMP:HIST1H2BK:DEFA4:DEFA3	http://www.gsea-msigdb.org/gsea/msigdb/cards/GO_KILLING_OF_CELLS_OF_OTHER_ORGANISM
GO_bp	GO_ANTIGEN_RECEPTOR_MEDIATED_SIGNALING_PATHWAY	COMPOSITE	4	294	24	1.26786e-07	6.01212e-06	PSMC3:PTPRJ:PSMD9:EIF2B1:CMTM3:CBFB:PSMB10:PSMD3:CD79B:PRAM1:CD22:CD79A:NFKBIZ:CD38:STAP1:MEF2C:ITK:BTN3A2:BTN2A2:BTN3A1:BTN3A3:BTN2A1:BLK:PAX5	http://www.gsea-msigdb.org/gsea/msigdb/cards/GO_ANTIGEN_RECEPTOR_MEDIATED_SIGNALING_PATHWAY
GO_bp	GO_BIOLOGICAL_ADHESION	COMPOSITE	4	1404	65	1.28337e-07	6.04665e-06	TACSTD2:S100A8:LAMC1:HLX:FAM21C:COL17A1:ADAM8:MYBPC3:PTPRJ:NCAM1:APOA4:APOA1:CD27:OLR1:SSPN:SCARB1:TNFSF13B:ZFP36L1:FBLN5:ADAM10:TPM1:SMAD6:IL4R:CDH16:CBFB:CDH1:SCARF1:ALOX15:FLOT2:SRCIN1:ERBB2:DSC2:ELANE:EMR1:CD22:CEACAM6:SYMPK:SIGLEC5:SIGLEC5:SIGLEC14:FPR2:LILRB2:IL1B:HCK:PPM1F:PARVB:LTF:STAB1:PRKCD:NFKBIZ:BTLA:LEF1:CD74:CD83:HFE:BTN2A2:MAPK14:NT5E:PTPRK:MYB:RAC1:HOXA7:NOV:CD274:TEK:CD72	http://www.gsea-msigdb.org/gsea/msigdb/cards/GO_BIOLOGICAL_ADHESION
GO_bp	GO_ACYLGLYCEROL_HOMEOSTASIS	COMPOSITE	4	37	9	1.3049e-07	6.10892e-06	NR1H3:APOA5:APOA4:APOC3:APOA1:SCARB1:LIPC:CETP:ANGPTL4	http://www.gsea-msigdb.org/gsea/msigdb/cards/GO_ACYLGLYCEROL_HOMEOSTASIS
GO_bp	GO_CELL_MOTILITY	COMPOSITE	4	1691	74	1.55179e-07	7.21877e-06	MTOR:CAP1:TACSTD2:TGFBR3:S100A8:LMNA:XCL2:GLUL:LAMC1:ADAM8:F2:PTPRJ:APOA1:OLR1:SCARB1:ADAM10:TPM1:PDXDC1:C16orf45:NDE1:BBS2:CKLF:TRADD:ELMO3:FAM65A:RLTPR:SLC7A6:SMPD3:CDH1:MAP2K3:SRCIN1:ERBB2:MIEN1:GRB7:DNAH17:ELANE:SLC7A10:CEACAM6:FPR2:MBOAT7:SLC8A1:IL1B:HCK:CD40:ADAMTS1:PPIL2:PPM1F:VPREB3:DNAH1:SEMA3G:NISCH:PRKCD:LDB2:STAP1:LEF1:FGF2:PDGFC:HMGB2:MEF2C:CD74:HIST1H2BA:HIST1H1T:MAPK14:PLA2G7:PTPRK…	http://www.gsea-msigdb.org/gsea/msigdb/cards/GO_CELL_MOTILITY
GO_bp	GO_NEGATIVE_REGULATION_OF_CELLULAR_COMPONENT_ORGANIZATION	COMPOSITE	4	694	40	1.7907e-07	8.27776e-06	EXOSC10:TACSTD2:MTF2:LMNA:PARP1:FAM21C:LRP4:PACSIN3:NR1H3:SPI1:APOA4:APOC3:APOA1:HIP1R:ULK1:SMAD6:C16orf45:NOL3:RLTPR:ACD:NEUROD2:ACAA2:KANK3:LILRB2:BCL11A:PMEPA1:KLHL22:TWF2:SEMA3G:PRKCD:CD38:STAP1:HIST1H1A:HIST1H1C:HIST1H1T:HIST1H1E:HIST1H1D:RAC1:SGK223:PAX5	http://www.gsea-msigdb.org/gsea/msigdb/cards/GO_NEGATIVE_REGULATION_OF_CELLULAR_COMPONENT_ORGANIZATION
GO_bp	GO_RNA_CATABOLIC_PROCESS	COMPOSITE	4	391	28	1.82774e-07	8.39617e-06	TARDBP:EXOSC10:MTOR:PSMC3:TNKS1BP1:ZNF259:SIDT2:OAS2:PSMD9:UBC:RNASE3:ZFP36L1:EDC4:PSMB10:UBB:RPL19:PSMD3:CASC3:AXIN2:RPL17:RPS28:RPS9:XRN2:RBM38:PCBP4:PRKCD:DCP1A:MAPK14	http://www.gsea-msigdb.org/gsea/msigdb/cards/GO_RNA_CATABOLIC_PROCESS
GO_bp	GO_REGULATION_OF_CELL_CELL_ADHESION	COMPOSITE	4	393	28	2.02875e-07	9.26168e-06	HLX:ADAM8:APOA1:CD27:TNFSF13B:IL4R:CBFB:CDH1:ALOX15:FLOT2:ERBB2:ELANE:CEACAM6:LILRB2:IL1B:PPM1F:PRKCD:NFKBIZ:BTLA:LEF1:CD74:CD83:HFE:BTN2A2:MAPK14:MYB:RAC1:CD274	http://www.gsea-msigdb.org/gsea/msigdb/cards/GO_REGULATION_OF_CELL_CELL_ADHESION
GO_bp	GO_SKELETAL_SYSTEM_MORPHOGENESIS	COMPOSITE	4	238	21	2.11557e-07	9.59843e-06	ALPL:TBX15:PAPPA2:HOXC11:FAM101A:CHSY1:SMPD3:AXIN2:CSRNP1:LTF:POC1A:TIPARP:MEF2C:MAPK14:HOXA1:HOXA2:HOXA5:HOXA7:HOXA11:TEK:PAX5	http://www.gsea-msigdb.org/gsea/msigdb/cards/GO_SKELETAL_SYSTEM_MORPHOGENESIS
GO_bp	GO_LIPID_CATABOLIC_PROCESS	COMPOSITE	4	325	25	2.17046e-07	9.78705e-06	MTOR:AKR1C3:APOA5:APOA4:APOC3:APOA1:PAFAH1B2:ACACB:HCAR2:SCARB1:LIPC:PDXDC1:CES3:CES4A:PLA2G15:SMPD3:SCARF1:ABHD3:LIPG:ACAA2:IL1B:PRKCD:PLA2G7:DAGLB:CRAT	http://www.gsea-msigdb.org/gsea/msigdb/cards/GO_LIPID_CATABOLIC_PROCESS
GO_bp	GO_STEROL_TRANSPORT	COMPOSITE	4	108	14	2.20761e-07	9.89387e-06	NR1H3:APOA5:APOA4:APOC3:APOA1:SCARB1:LIPC:CETP:LCAT:STARD3:LIPG:OSBPL10:ABCB4:ABCA1	http://www.gsea-msigdb.org/gsea/msigdb/cards/GO_STEROL_TRANSPORT
GO_bp	GO_REGULATION_OF_LYMPHOCYTE_ACTIVATION	COMPOSITE	4	468	31	2.30281e-07	1.0258e-05	HLX:ADAM8:MAPK8IP1:CD27:UNG:TNFSF13B:ZFP36L1:IL4R:CBFB:TNFRSF13B:FLOT2:ERBB2:IKZF3:CD320:PGLYRP2:CD22:LILRB2:IL1B:CD40:NFKBIZ:BTLA:CD38:BANK1:MEF2C:CD74:CD83:HFE:BTN2A2:MYB:RAC1:CD274	http://www.gsea-msigdb.org/gsea/msigdb/cards/GO_REGULATION_OF_LYMPHOCYTE_ACTIVATION
GO_bp	GO_PROTEIN_TETRAMERIZATION	COMPOSITE	4	161	17	2.39974e-07	1.06254e-05	LRP4:SHMT2:ACACB:KCNJ2:CD79A:VASP:XRCC6:CD74:HIST1H3A:HIST1H4A:HIST1H4B:HIST1H3B:HIST1H3C:HIST1H4C:HIST1H4E:HIST1H3E:HIST1H4H	http://www.gsea-msigdb.org/gsea/msigdb/cards/GO_PROTEIN_TETRAMERIZATION
GO_bp	GO_STEROL_HOMEOSTASIS	COMPOSITE	4	93	13	2.43897e-07	1.07344e-05	PTCHD2:NR1H3:APOA5:APOA4:APOC3:APOA1:SCARB1:LIPC:CETP:LCAT:NR1D1:LIPG:ABCA1	http://www.gsea-msigdb.org/gsea/msigdb/cards/GO_STEROL_HOMEOSTASIS
GO_bp	GO_INTERSPECIES_INTERACTION_BETWEEN_ORGANISMS	COMPOSITE	4	925	48	2.48299e-07	1.08631e-05	TARDBP:CR2:PRF1:F2:PSMC3:NUP160:NCAM1:UNG:OAS1:OAS3:DENR:VPS37B:SCARB1:UBC:ULK1:CTSG:ATP6V0C:NUP93:PARD6A:PSMB10:CDH1:UBB:RPL19:TRIM25:RPL17:ELANE:FCER2:RPS28:PGLYRP2:CEBPA:RPS9:GNLY:HCK:SLPI:PI4KA:IL2RB:APOBEC3H:XRCC6:LTF:CAMP:LEF1:CD74:TRIM38:HIST1H2BK:RAC1:DEFA4:DEFA3:NUP188	http://www.gsea-msigdb.org/gsea/msigdb/cards/GO_INTERSPECIES_INTERACTION_BETWEEN_ORGANISMS
GO_bp	GO_NEGATIVE_REGULATION_OF_DEVELOPMENTAL_PROCESS	COMPOSITE	4	1013	51	2.61845e-07	1.13879e-05	PTCHD2:TACSTD2:HLX:F2:LRP4:NR1H3:BHLHE41:PRICKLE1:FAM101A:ZFP36L1:SMAD6:C16orf45:IL4R:BBS2:CETP:CBFB:NFATC3:MED1:CDK12:NEUROD2:ERBB2:AXIN2:PGLYRP2:LILRB3:BCL11A:IL1B:S100B:LTF:SEMA3G:STAB1:SFMBT1:EAF2:CD38:HOPX:STAP1:LEF1:BBS12:CD74:HIST1H4A:HIST1H4B:HIST1H4C:HIST1H4E:HIST1H4H:HOXA2:HOXA5:HOXA7:HOXA9:SGK223:NOV:TEK:ABCA1	http://www.gsea-msigdb.org/gsea/msigdb/cards/GO_NEGATIVE_REGULATION_OF_DEVELOPMENTAL_PROCESS
GO_bp	GO_RESPONSE_TO_EXTRACELLULAR_STIMULUS	COMPOSITE	4	521	33	2.63659e-07	1.13994e-05	MTOR:ALPL:SLC2A1:GCLM:KIAA1324:GLUL:AKR1C3:ADM:AMBRA1:APOA1:ACACB:ULK1:ALDH1A2:CHSY1:BBS2:HSD11B2:FAM65A:GABARAPL2:MED1:TRIM25:DSC2:LIPG:GIPR:SLC8A1:BCL11A:IL1B:CD40:ACSL1:CPEB4:HFE:FIS1:ABCA1:LCN2	http://www.gsea-msigdb.org/gsea/msigdb/cards/GO_RESPONSE_TO_EXTRACELLULAR_STIMULUS
GO_bp	GO_CHROMATIN_SILENCING_AT_RDNA	COMPOSITE	4	40	9	2.69491e-07	1.15834e-05	HIST1H3A:HIST1H4A:HIST1H4B:HIST1H3B:HIST1H3C:HIST1H4C:HIST1H4E:HIST1H3E:HIST1H4H	http://www.gsea-msigdb.org/gsea/msigdb/cards/GO_CHROMATIN_SILENCING_AT_RDNA
GO_bp	GO_POSITIVE_REGULATION_OF_LIPID_BIOSYNTHETIC_PROCESS	COMPOSITE	4	79	12	2.7948e-07	1.19429e-05	MTOR:ADM:NR1H3:APOA5:APOA4:APOA1:SCARB1:SMPD3:NR1D1:FPR2:IL1B:PRKCD	http://www.gsea-msigdb.org/gsea/msigdb/cards/GO_POSITIVE_REGULATION_OF_LIPID_BIOSYNTHETIC_PROCESS
GO_bp	GO_POSITIVE_REGULATION_OF_CELL_ACTIVATION	COMPOSITE	4	378	27	3.17179e-07	1.34755e-05	HLX:ADAM8:MMP8:CD27:UNG:TNFSF13B:IL4R:CBFB:FLOT2:CD320:CEBPA:LILRB2:LILRA5:IL1B:CD40:NFKBIZ:BTLA:CD38:TLR6:STAP1:MEF2C:CD74:CD83:BTN2A2:MYB:RAC1:CD274	http://www.gsea-msigdb.org/gsea/msigdb/cards/GO_POSITIVE_REGULATION_OF_CELL_ACTIVATION
GO_bp	GO_ION_TRANSPORT	COMPOSITE	4	1663	72	3.44174e-07	1.45384e-05	MTOR:SLC2A1:SLC6A9:CACNA1E:KMO:ARHGAP1:F2:PACSIN3:SLC39A13:OR5T1:LRRC55:APLNR:TCN1:BEST1:GRM5:APOA5:APOA4:APOC3:APOA1:SCN2B:ITPR2:ACACB:HVCN1:PITPNM2:SCARB1:AQP9:ATP6V0C:NETO2:SLC12A3:CETP:NOL3:SLC9A5:ATP6V0D1:SLC12A4:CTC-479C5.17:SLC7A6:CACNB1:STAC2:RGS9:KCNJ2:RAB11B:SLC7A10:DMPK:LILRB2:LILRA5:SLC8A1:IL1B:MLC1:ITPR1:SLC4A7:OSBPL10:LTF:TMEM110:PRKCD:KCNAB1:ABCC5:FGF2:ACSL1:MEF2C:SLC17A4:SLC17A1:S…	http://www.gsea-msigdb.org/gsea/msigdb/cards/GO_ION_TRANSPORT
GO_bp	GO_POSITIVE_REGULATION_OF_CELL_POPULATION_PROLIFERATION	COMPOSITE	4	965	49	3.51708e-07	1.47717e-05	MTOR:PTCHD2:IL12RB2:TGFBR3:GLUL:LAMC1:HLX:AKR1C3:HTRA1:ADM:F2:APLNR:HOXC10:SHMT2:TNFSF13B:TCL1B:TCL1A:ALDH1A2:ADAM10:HSF4:ESRP2:SMPD3:MED1:ERBB2:ELANE:CD320:CEACAM6:RPS9:LILRB2:ODC1:IL1B:HCK:CD40:ADAMTS1:S100B:LTF:PROK2:CD38:LEF1:FGF2:PDGFC:HMGB2:MEF2C:CD74:MAPK14:MYB:CDCA7L:CD274:TEK	http://www.gsea-msigdb.org/gsea/msigdb/cards/GO_POSITIVE_REGULATION_OF_CELL_POPULATION_PROLIFERATION
GO_bp	GO_REGULATION_OF_MAP_KINASE_ACTIVITY	COMPOSITE	4	335	25	3.83308e-07	1.60075e-05	ADAM8:MAPK8IP1:MADD:PTPRJ:MAPKAPK5:UBC:UBB:MAP2K3:CDK12:ERBB2:ELANE:FPR1:IL1B:CD40:NEK10:DUSP7:PRKCD:PROK2:TLR6:FGF2:SPRY1:PDGFC:MAP3K1:CD74:MAPK14	http://www.gsea-msigdb.org/gsea/msigdb/cards/GO_REGULATION_OF_MAP_KINASE_ACTIVITY
GO_bp	GO_POSITIVE_REGULATION_OF_MULTICELLULAR_ORGANISMAL_PROCESS	COMPOSITE	4	1771	75	4.51159e-07	1.87346e-05	MTOR:IL12RB2:TGFBR3:HLX:TLR5:PARP1:SCD:ADAM8:ADM:F2:C1QTNF4:PTPRJ:APLNR:PPP2R5B:MMP8:APOA5:CD27:HOXC11:UNG:ACACB:HCAR2:SCARB1:ZFP36L1:TPM1:RAB8B:RRN3:IL4R:BBS2:CBFB:TRADD:SCARF1:MAP2K3:MED1:NEUROD2:AXIN2:LIPG:TCF4:ELANE:RETN:ANGPTL4:CEBPA:CEBPG:BCL3:LILRB2:LILRA5:SLC8A1:IL1B:CD40:SULF2:S100B:PPM1F:XRCC6:LTF:TWF2:PROK2:NFKBIZ:CD38:TLR6:LEF1:FGF2:SPRY1:PDGFC:HMGB2:ACSL1:MEF2C:CD74:CD83:BTN2A2:MAPK1…	http://www.gsea-msigdb.org/gsea/msigdb/cards/GO_POSITIVE_REGULATION_OF_MULTICELLULAR_ORGANISMAL_PROCESS
GO_bp	GO_CELLULAR_CHEMICAL_HOMEOSTASIS	COMPOSITE	4	803	43	4.6006e-07	1.89968e-05	GCLM:S100A8:ADM:F2:SLC39A13:APLNR:GRM5:SIDT2:ITPR2:GPR65:ATP6V0C:MT1E:MT1F:MT1X:HERPUD1:NOL3:SLC9A5:ATP6V0D1:ORMDL3:NR1D1:KCNJ2:ELANE:RAB11B:GIPR:DMPK:FPR1:FPR2:FPR3:SLC8A1:CD40:PIM3:ITPR1:SLC4A7:LTF:PROK2:CD38:FGF2:SCGN:HFE:FIS1:LCN2:ENDOG:ALAS2	http://www.gsea-msigdb.org/gsea/msigdb/cards/GO_CELLULAR_CHEMICAL_HOMEOSTASIS
GO_bp	GO_SMALL_MOLECULE_BIOSYNTHETIC_PROCESS	COMPOSITE	4	666	38	4.65057e-07	1.9033e-05	UBIAD1:GLUL:GUK1:KMO:AKR1C3:ALOX5:SCD:ADM:NR1H3:FOLH1:APOA5:APOA4:APOC3:APOA1:SHMT2:UNG:ACACB:MMAB:MVK:ALOX5AP:ALDH1A2:LIPC:TK2:ALOX15:STARD3:NR1D1:ABHD3:ACAA2:IL1B:TKT:FGF2:CD74:NT5E:AMD1:MOXD1:TBXAS1:CCBL1:PTGDS	http://www.gsea-msigdb.org/gsea/msigdb/cards/GO_SMALL_MOLECULE_BIOSYNTHETIC_PROCESS
GO_bp	GO_REGULATION_OF_LIPID_BIOSYNTHETIC_PROCESS	COMPOSITE	4	188	18	4.66114e-07	1.9033e-05	MTOR:AKR1C3:SCD:ADM:NR1H3:APOA5:APOA4:APOC3:APOA1:ACACB:MVK:SCARB1:SMPD3:ORMDL3:NR1D1:FPR2:IL1B:PRKCD	http://www.gsea-msigdb.org/gsea/msigdb/cards/GO_REGULATION_OF_LIPID_BIOSYNTHETIC_PROCESS
GO_bp	GO_REGULATION_OF_INNATE_IMMUNE_RESPONSE	COMPOSITE	4	435	29	4.92031e-07	1.99803e-05	S100A8:TLR5:ADAM8:NR1H3:PSMC3:SERPING1:TRAFD1:PSMD9:UBC:NLRC5:PSMB10:CLEC10A:UBB:MED1:PSMD3:NR1D1:PGLYRP2:LILRA4:IL18RAP:HCK:XRCC6:LTF:PRKCD:TLR6:ALPK1:TNIP3:HMGB2:MAP3K1:MFHAS1	http://www.gsea-msigdb.org/gsea/msigdb/cards/GO_REGULATION_OF_INNATE_IMMUNE_RESPONSE
GO_bp	GO_PROXIMAL_DISTAL_PATTERN_FORMATION	COMPOSITE	4	32	8	5.2441e-07	2.11781e-05	LRP4:HOXC11:HOXC10:ALDH1A2:CHSY1:HOXA9:HOXA10:HOXA11	http://www.gsea-msigdb.org/gsea/msigdb/cards/GO_PROXIMAL_DISTAL_PATTERN_FORMATION
GO_bp	GO_REGULATION_OF_LIPID_LOCALIZATION	COMPOSITE	4	152	16	5.62518e-07	2.25157e-05	PTCHD2:NR1H3:APOA5:APOA4:APOC3:APOA1:ACACB:SCARB1:CETP:LIPG:RETN:IL1B:PRKCD:MYB:ABCB4:ABCA1	http://www.gsea-msigdb.org/gsea/msigdb/cards/GO_REGULATION_OF_LIPID_LOCALIZATION
GO_bp	GO_HORMONE_TRANSPORT	COMPOSITE	4	319	24	5.63658e-07	2.25157e-05	TARDBP:SLC2A1:CACNA1E:GLUL:ADM:SIDT2:ITPR2:PSMD9:HCAR2:RAB8B:EXOC3L1:SMPD3:NR1D1:RETN:RAB11B:GIPR:IL1B:PIM3:ITPR1:CD38:HFE:MYB:BLK:NOV	http://www.gsea-msigdb.org/gsea/msigdb/cards/GO_HORMONE_TRANSPORT
GO_bp	GO_ORGANONITROGEN_COMPOUND_BIOSYNTHETIC_PROCESS	COMPOSITE	4	1814	76	5.67373e-07	2.25416e-05	SRM:MTOR:GCLM:WARS2:GLUL:FAM129A:PARP1:GUK1:KMO:SCD:GYLTL1B:CELF1:FOLH1:GRM5:APOA1:ST3GAL4:SHMT2:ACACB:MMAB:MAPKAPK5:DENR:C12orf65:EIF2B1:ZFP36L1:CHST14:RPS27L:CHSY1:HAGH:TK2:B3GNT9:ZDHHC1:LCAT:SMPD3:RPL19:PNMT:PGAP3:ERBB2:GRB7:ORMDL3:CASC3:ABHD3:B4GALT6:RPL17:ELANE:MKNK2:NDUFA7:NDUFA7:RPS28:CEBPA:CHST8:BCL3:RPS9:ODC1:IL1B:LARGE:ALAS1:PRKCD:ST3GAL6:ABCC5:ZDHHC19:TLR6:AGPAT9:BANK1:ACSL1:CPEB4:NT5E…	http://www.gsea-msigdb.org/gsea/msigdb/cards/GO_ORGANONITROGEN_COMPOUND_BIOSYNTHETIC_PROCESS
GO_bp	GO_EXTRACELLULAR_STRUCTURE_ORGANIZATION	COMPOSITE	4	417	28	6.6936e-07	2.64505e-05	LAMC1:COL17A1:HTRA1:ADAM8:MMP8:APOA5:APOA4:APOC3:APOA1:SCARB1:CTSG:FBLN5:LIPC:ADAM10:MYH11:CETP:RLTPR:GFOD2:LCAT:SMPD3:CDH1:LIPG:ELANE:BCL3:SULF2:FGF2:PLA2G7:ABCA1	http://www.gsea-msigdb.org/gsea/msigdb/cards/GO_EXTRACELLULAR_STRUCTURE_ORGANIZATION
GO_bp	GO_REGULATION_OF_INFLAMMATORY_RESPONSE	COMPOSITE	4	349	25	8.16607e-07	3.20966e-05	S100A8:ADAM8:F2:NR1H3:MMP8:APOA1:MVK:TRADD:ELANE:SBNO2:PGLYRP2:CEBPA:LILRA5:IL1B:HCK:PRKCD:NFKBIZ:TLR6:STAP1:MAPK14:PLA2G7:NT5E:MFHAS1:NOV:TEK	http://www.gsea-msigdb.org/gsea/msigdb/cards/GO_REGULATION_OF_INFLAMMATORY_RESPONSE
GO_bp	GO_REGULATION_OF_LIPID_TRANSPORT	COMPOSITE	4	122	14	1.00183e-06	3.91675e-05	PTCHD2:NR1H3:APOA5:APOA4:APOC3:APOA1:CETP:LIPG:RETN:IL1B:PRKCD:MYB:ABCB4:ABCA1	http://www.gsea-msigdb.org/gsea/msigdb/cards/GO_REGULATION_OF_LIPID_TRANSPORT
GO_bp	GO_NUCLEOSOME_POSITIONING	COMPOSITE	4	16	6	1.01028e-06	3.92888e-05	CTCF:HIST1H1A:HIST1H1C:HIST1H1T:HIST1H1E:HIST1H1D	http://www.gsea-msigdb.org/gsea/msigdb/cards/GO_NUCLEOSOME_POSITIONING
GO_bp	GO_PROTEIN_LOCALIZATION_TO_ORGANELLE	COMPOSITE	4	916	46	1.08736e-06	4.18879e-05	TARDBP:LMNA:PARP1:FAM21C:ATG13:F2:MTCH2:TIMM10:ZNF259:PRICKLE1:VPS37B:UBC:TFDP1:GZMB:ADAM10:RAB8B:BBS2:NUP93:FAM65A:CTCF:ACD:PARD6A:NUTF2:CDH1:UBB:ARL5C:RPL19:RPL17:RPS28:BCL3:RPS9:RTKN:SH3BP4:UBE2L3:GNL3:SPCS1:PRKCD:DCP1A:BOD1:MAPK14:KDELR2:FIS1:MFHAS1:SEC61B:NUP188:CRAT	http://www.gsea-msigdb.org/gsea/msigdb/cards/GO_PROTEIN_LOCALIZATION_TO_ORGANELLE
GO_bp	GO_POSITIVE_REGULATION_OF_PROTEIN_SERINE_THREONINE_KINASE_ACTIVITY	COMPOSITE	4	331	24	1.08852e-06	4.18879e-05	ADAM8:MADD:MAPKAPK5:UBC:TCL1B:TCL1A:UBB:MAP2K3:ERBB2:ELANE:FPR1:IL1B:CD40:NEK10:LTF:DUSP7:PROK2:TLR6:FGF2:PDGFC:ACSL1:MAP3K1:CD74:MAPK14	http://www.gsea-msigdb.org/gsea/msigdb/cards/GO_POSITIVE_REGULATION_OF_PROTEIN_SERINE_THREONINE_KINASE_ACTIVITY
GO_bp	GO_RESPONSE_TO_TUMOR_NECROSIS_FACTOR	COMPOSITE	4	308	23	1.09693e-06	4.19918e-05	XCL2:MADD:PSMC3:CASP4:APOA1:CD27:PSMD9:TNFSF13B:ZFP36L1:TCL1A:ADAM10:TRADD:NOL3:PSMB10:SMPD3:TNFRSF13B:PSMD3:CEBPA:CD40:MAPK14:TAX1BP1:LCN2:ENDOG	http://www.gsea-msigdb.org/gsea/msigdb/cards/GO_RESPONSE_TO_TUMOR_NECROSIS_FACTOR
GO_bp	GO_REGULATION_OF_PROTEIN_SERINE_THREONINE_KINASE_ACTIVITY	COMPOSITE	4	505	31	1.17042e-06	4.45731e-05	ADAM8:MAPK8IP1:MADD:PTPRJ:MAPKAPK5:UBC:TCL1B:TCL1A:UBB:MAP2K3:CDK12:ERBB2:ELANE:CEBPA:FPR1:IL1B:CD40:NEK10:LTF:DUSP7:PRKCD:PROK2:CCNL1:TLR6:FGF2:SPRY1:PDGFC:ACSL1:MAP3K1:CD74:MAPK14	http://www.gsea-msigdb.org/gsea/msigdb/cards/GO_REGULATION_OF_PROTEIN_SERINE_THREONINE_KINASE_ACTIVITY
GO_bp	GO_ANION_TRANSPORT	COMPOSITE	4	611	35	1.20074e-06	4.5492e-05	MTOR:SLC2A1:SLC6A9:KMO:BEST1:GRM5:APOA5:APOA4:APOC3:APOA1:ACACB:PITPNM2:SCARB1:AQP9:SLC12A3:CETP:SLC12A4:CTC-479C5.17:SLC7A6:RAB11B:SLC7A10:IL1B:SLC4A7:OSBPL10:PRKCD:ABCC5:ACSL1:SLC17A4:SLC17A1:SLC17A3:SLC17A2:ABCB4:CA1:ABCA1:LRRC8A:CLIC3	http://www.gsea-msigdb.org/gsea/msigdb/cards/GO_ANION_TRANSPORT
GO_bp	GO_REGULATION_OF_RESPONSE_TO_EXTERNAL_STIMULUS	COMPOSITE	4	779	41	1.31347e-06	4.95076e-05	MTOR:S100A8:XCL2:HTRA1:ADAM8:F2:NR1H3:SERPING1:MMP8:APOA1:MVK:ADAM10:BBS2:TRADD:SCARF1:MED1:ELANE:SBNO2:PGLYRP2:CEBPA:FPR2:LILRA5:IL1B:HCK:PPM1F:LTF:SEMA3G:PRKCD:NFKBIZ:TLR6:STAP1:FGF2:CD74:TRIM38:MAPK14:PLA2G7:NT5E:RAC1:MFHAS1:NOV:TEK	http://www.gsea-msigdb.org/gsea/msigdb/cards/GO_REGULATION_OF_RESPONSE_TO_EXTERNAL_STIMULUS
GO_bp	GO_SIGNAL_TRANSDUCTION_BY_PROTEIN_PHOSPHORYLATION	COMPOSITE	4	952	47	1.32724e-06	4.97716e-05	XCL2:ADAM8:MAPK8IP1:MADD:PSMC3:PTPRJ:MMP8:NCAM1:CD27:MAPKAPK5:PSMD9:UBC:ZFP36L1:PSMB10:ALOX15:UBB:MAP2K3:MED1:CDK12:ERBB2:PSMD3:IGFBP4:ELANE:FPR1:FPR2:LILRA5:RNF149:IL1B:CD40:IL2RB:NEK10:DUSP7:NEK4:PRKCD:PROK2:TLR6:BANK1:FGF2:SPRY1:PDGFC:MAP3K1:MEF2C:CD74:BTN2A2:MAPK14:MFHAS1:TEK	http://www.gsea-msigdb.org/gsea/msigdb/cards/GO_SIGNAL_TRANSDUCTION_BY_PROTEIN_PHOSPHORYLATION
GO_bp	GO_POSITIVE_REGULATION_OF_HEMOPOIESIS	COMPOSITE	4	182	17	1.3621e-06	5.08195e-05	HLX:ADAM8:CD27:ZFP36L1:IL4R:CBFB:MED1:LILRB2:NFKBIZ:LEF1:HMGB2:CD74:CD83:BTN2A2:MAPK14:MYB:HOXA5	http://www.gsea-msigdb.org/gsea/msigdb/cards/GO_POSITIVE_REGULATION_OF_HEMOPOIESIS
GO_bp	GO_PROTEIN_MODIFICATION_BY_SMALL_PROTEIN_CONJUGATION	COMPOSITE	4	896	45	1.41923e-06	5.26834e-05	MTOR:RFWD2:MARCH8:DDB2:PSMC3:NUP160:RNF214:PRICKLE1:KCTD10:UBE3B:PSMD9:UBC:AMFR:NUP93:HERPUD1:NAE1:CBFB:FBXL8:LRRC29:PSMB10:UBB:FBXL20:MED1:NEUROD2:PSMD3:TRIM25:RNF165:MARCH2:BCL11A:RNF149:RNF24:KLHL22:UBE2L3:PPIL2:GNL3:HIST1H2BA:TRIM38:HIST1H2BB:HIST1H2BC:HIST1H2BD:HIST1H2BF:HIST1H2BG:HIST1H2BK:MED30:NUP188	http://www.gsea-msigdb.org/gsea/msigdb/cards/GO_PROTEIN_MODIFICATION_BY_SMALL_PROTEIN_CONJUGATION
GO_bp	GO_LEUKOCYTE_PROLIFERATION	COMPOSITE	4	290	22	1.43997e-06	5.30421e-05	CR2:MAPK8IP1:MS4A1:TNFSF13B:PSMB10:TNFRSF13B:ERBB2:IKZF3:CD320:CD22:CD79A:LILRB2:IL1B:CD40:PRKCD:CD38:LEF1:MEF2C:CD74:BTN2A2:BTN3A1:CD274	http://www.gsea-msigdb.org/gsea/msigdb/cards/GO_LEUKOCYTE_PROLIFERATION
GO_bp	GO_POSITIVE_REGULATION_OF_CELL_DEATH	COMPOSITE	4	698	38	1.44332e-06	5.30421e-05	MTOR:S100A8:ATF6:PARP1:KMO:AKR1C3:ADAM8:ADM:RAPSN:MTCH2:CASP4:CASP5:HCAR2:HIP1R:UBC:TFDP1:GZMB:ALDH1A2:ADAM10:RPS27L:APH1B:TRADD:HP:UBB:AXIN2:CD40:S100B:PPM1F:PRKCD:TLR6:GZMA:MEF2C:MYB:HOXA5:FIS1:CD274:ENDOG:PPP2R4	http://www.gsea-msigdb.org/gsea/msigdb/cards/GO_POSITIVE_REGULATION_OF_CELL_DEATH
GO_bp	GO_POSITIVE_REGULATION_OF_MAPK_CASCADE	COMPOSITE	4	537	32	1.49116e-06	5.45273e-05	XCL2:ADAM8:MAPK8IP1:MADD:PTPRJ:MMP8:CD27:MAPKAPK5:UBC:ALOX15:UBB:MAP2K3:ERBB2:IGFBP4:ELANE:FPR1:FPR2:LILRA5:IL1B:CD40:NEK10:DUSP7:PROK2:TLR6:BANK1:FGF2:PDGFC:MAP3K1:CD74:MAPK14:MFHAS1:TEK	http://www.gsea-msigdb.org/gsea/msigdb/cards/GO_POSITIVE_REGULATION_OF_MAPK_CASCADE
GO_bp	GO_SIGNAL_RELEASE	COMPOSITE	4	460	29	1.51946e-06	5.52371e-05	TARDBP:SLC2A1:SLC6A9:CACNA1E:GLUL:KMO:ADM:SIDT2:ITPR2:PSMD9:HCAR2:RAB8B:EXOC3L1:SMPD3:FBXL20:NR1D1:RETN:RAB11B:GIPR:IL1B:PNKD:PIM3:ITPR1:CD38:MEF2C:HFE:MYB:BLK:NOV	http://www.gsea-msigdb.org/gsea/msigdb/cards/GO_SIGNAL_RELEASE
GO_bp	GO_STEROID_METABOLIC_PROCESS	COMPOSITE	4	314	23	1.5256e-06	5.52371e-05	PTCHD2:AKR1C3:SCD:ADM:APOA5:APOA4:APOA1:ACACB:MVK:SCARB1:EBPL:LIPC:CETP:HSD11B2:LCAT:MED1:STARD3:NR1D1:ACAA2:CEBPA:IL1B:TIPARP:ABCA1	http://www.gsea-msigdb.org/gsea/msigdb/cards/GO_STEROID_METABOLIC_PROCESS
GO_bp	GO_CHROMATIN_ORGANIZATION_INVOLVED_IN_REGULATION_OF_TRANSCRIPTION	COMPOSITE	4	127	14	1.63095e-06	5.87621e-05	HIST1H1A:HIST1H3A:HIST1H4A:HIST1H4B:HIST1H3B:HIST1H3C:HIST1H1C:HIST1H4C:HIST1H1T:HIST1H1E:HIST1H4E:HIST1H3E:HIST1H1D:HIST1H4H	http://www.gsea-msigdb.org/gsea/msigdb/cards/GO_CHROMATIN_ORGANIZATION_INVOLVED_IN_REGULATION_OF_TRANSCRIPTION
GO_bp	GO_NEGATIVE_REGULATION_OF_CYTOKINE_PRODUCTION	COMPOSITE	4	270	21	1.66952e-06	5.98586e-05	F2:MMP8:APOA1:NLRC5:TRIM25:ELANE:PGLYRP2:BCL3:LILRA5:LILRA4:BPI:LTF:TLR6:BANK1:LEF1:CD83:HFE:BTN2A2:RAC1:TAX1BP1:CD274	http://www.gsea-msigdb.org/gsea/msigdb/cards/GO_NEGATIVE_REGULATION_OF_CYTOKINE_PRODUCTION
GO_bp	GO_PEPTIDE_HORMONE_SECRETION	COMPOSITE	4	248	20	1.6831e-06	6.00524e-05	TARDBP:SLC2A1:CACNA1E:GLUL:SIDT2:ITPR2:PSMD9:RAB8B:EXOC3L1:SMPD3:NR1D1:RAB11B:GIPR:IL1B:PIM3:ITPR1:CD38:HFE:BLK:NOV	http://www.gsea-msigdb.org/gsea/msigdb/cards/GO_PEPTIDE_HORMONE_SECRETION
GO_bp	GO_EMBRYO_DEVELOPMENT_ENDING_IN_BIRTH_OR_EGG_HATCHING	COMPOSITE	4	621	35	1.73073e-06	6.14535e-05	TBX15:ADM:AMBRA1:PSMC3:CELF1:ZNF259:BHLHE41:PRICKLE1:HOXC11:CCDC62:TMED2:ZFP36L1:ALDH1A2:ADAM10:TPM1:RRN3:CMTM3:MED1:TCAP:AXIN2:CEBPA:VASP:SULF2:EOMES:HOPX:LEF1:MEF2C:HOXA1:HOXA2:HOXA5:HOXA7:HOXA9:HOXA11:PAX5:ENDOG	http://www.gsea-msigdb.org/gsea/msigdb/cards/GO_EMBRYO_DEVELOPMENT_ENDING_IN_BIRTH_OR_EGG_HATCHING
GO_bp	GO_CIRCULATORY_SYSTEM_PROCESS	COMPOSITE	4	541	32	1.74487e-06	6.16577e-05	MTOR:GCLM:XCL2:ADM:MYBPC3:PTPRJ:SERPING1:SCN2B:OLR1:ITPR2:NFE2:FOXN4:CTSG:TPM1:BBS2:E2F4:HSD11B2:MAP2K3:CACNB1:TCAP:SCPEP1:KCNJ2:DSC2:DMPK:SLC8A1:ITPR1:TNNC1:NISCH:CD38:SGK1:NCALD:TEK	http://www.gsea-msigdb.org/gsea/msigdb/cards/GO_CIRCULATORY_SYSTEM_PROCESS
GO_bp	GO_NEGATIVE_REGULATION_OF_TRANSCRIPTION_BY_RNA_POLYMERASE_II	COMPOSITE	4	818	42	1.83123e-06	6.43996e-05	MTF2:DR1:TBX15:PARP1:NR1H3:SPI1:BHLHE41:TIMELESS:SETD8:UBC:USP3:CBFB:HSF4:E2F4:CTCF:THAP11:NFATC3:ZFP90:UBB:MED1:NR1D1:ELANE:CEBPA:ZNF649:ZNF613:BCL11A:HIC2:EOMES:LDB2:LEF1:MEF2C:CXXC5:HIST1H1C:HIST1H1E:HIST1H1D:BACH2:MYB:HOXA2:HOXA7:TRPS1:PAX5:GFI1B	http://www.gsea-msigdb.org/gsea/msigdb/cards/GO_NEGATIVE_REGULATION_OF_TRANSCRIPTION_BY_RNA_POLYMERASE_II
GO_bp	GO_CELLULAR_LIPID_CATABOLIC_PROCESS	COMPOSITE	4	207	18	1.89504e-06	6.63264e-05	MTOR:AKR1C3:APOA5:APOA4:APOC3:APOA1:ACACB:SCARB1:LIPC:PDXDC1:PLA2G15:SMPD3:ABHD3:LIPG:ACAA2:PRKCD:DAGLB:CRAT	http://www.gsea-msigdb.org/gsea/msigdb/cards/GO_CELLULAR_LIPID_CATABOLIC_PROCESS
GO_bp	GO_REGIONALIZATION	COMPOSITE	4	342	24	1.93156e-06	6.72841e-05	MTF2:LRP4:BHLHE41:HOXC13:HOXC11:HOXC10:FOXN4:TMED2:ALDH1A2:SMAD6:CHSY1:ACD:TCAP:AXIN2:EOMES:LEF1:SPRY1:MEF2C:HOXA2:HOXA5:HOXA7:HOXA9:HOXA10:HOXA11	http://www.gsea-msigdb.org/gsea/msigdb/cards/GO_REGIONALIZATION
GO_bp	GO_REGULATION_OF_GROWTH	COMPOSITE	4	680	37	2.00562e-06	6.95346e-05	MTOR:TGFBR3:S100A8:PAPPA2:HLX:F2:NDUFS3:PTPRJ:ZNF259:ACACB:CTSG:FBLN5:ADAM10:BBS2:MT1E:MT1F:MT1X:ERBB2:IGFBP4:ELANE:BCL11A:SH3BP4:KLHL22:PPM1F:CAMP:TWF2:SEMA3G:TKT:EAF2:CD38:LEF1:FGF2:MEF2C:MAPK14:SGK1:DPYSL2:NOV	http://www.gsea-msigdb.org/gsea/msigdb/cards/GO_REGULATION_OF_GROWTH
GO_bp	GO_ADAPTIVE_IMMUNE_RESPONSE_BASED_ON_SOMATIC_RECOMBINATION_OF_IMMUNE_RECEPTORS_BUILT_FROM_IMMUNOGLOBULIN_SUPERFAMILY_DOMAINS	COMPOSITE	4	343	24	2.03221e-06	7.01254e-05	MASP2:MTOR:CR2:HLX:PRF1:SERPING1:CD27:UNG:TNFSF13B:IL4R:FCER2:BCL3:IL18RAP:IL1B:CD40:PRKCD:NFKBIZ:LEF1:MEF2C:CD74:HFE:BTN3A2:BTN3A3:CD274	http://www.gsea-msigdb.org/gsea/msigdb/cards/GO_ADAPTIVE_IMMUNE_RESPONSE_BASED_ON_SOMATIC_RECOMBINATION_OF_IMMUNE_RECEPTORS_BUILT_FROM_IMMUNOGLOBULIN_SUPERFAMILY_DOMAINS
GO_bp	GO_ORGANIC_ACID_BIOSYNTHETIC_PROCESS	COMPOSITE	4	297	22	2.13232e-06	7.32362e-05	GLUL:KMO:AKR1C3:ALOX5:SCD:NR1H3:FOLH1:APOA5:APOA4:APOC3:SHMT2:ACACB:ALOX5AP:ALDH1A2:LIPC:ALOX15:NR1D1:ABHD3:CD74:TBXAS1:CCBL1:PTGDS	http://www.gsea-msigdb.org/gsea/msigdb/cards/GO_ORGANIC_ACID_BIOSYNTHETIC_PROCESS
GO_bp	GO_POSITIVE_REGULATION_OF_CELL_CELL_ADHESION	COMPOSITE	4	252	20	2.15316e-06	7.36079e-05	HLX:ADAM8:CD27:TNFSF13B:IL4R:CBFB:ALOX15:FLOT2:ELANE:CEACAM6:LILRB2:IL1B:NFKBIZ:BTLA:CD74:CD83:BTN2A2:MYB:RAC1:CD274	http://www.gsea-msigdb.org/gsea/msigdb/cards/GO_POSITIVE_REGULATION_OF_CELL_CELL_ADHESION
GO_bp	GO_INTRACELLULAR_TRANSPORT	COMPOSITE	4	1815	74	2.17071e-06	7.38644e-05	TARDBP:EVI5:TMED5:FNBP1L:LMNA:FAM21C:ATG13:ARHGAP1:F2:ARFGAP2:MYBPC3:NUP160:TIMM10:ZNF259:PRICKLE1:ACACB:RPH3A:CLIP1:VPS37B:RILPL2:TMED2:UBC:IFT43:RAB8B:NDE1:GGA2:IL4R:BBS2:NUP93:HERPUD1:DYNC1LI2:FHOD1:ZDHHC1:FAM65A:ACD:NUTF2:CDH1:UBB:FLOT2:ARL5C:RPL19:FBXL20:ERBB2:CASC3:RPL17:MYO5B:RPS28:RAB11B:SNRPD2:SYMPK:RPS9:IL1B:CTSA:U2AF1:UBE2L3:MLC1:TNNC1:SPCS1:PRKCD:ZDHHC19:BBS12:CD74:NSG2:MAPK14:BACH2:K…	http://www.gsea-msigdb.org/gsea/msigdb/cards/GO_INTRACELLULAR_TRANSPORT
GO_bp	GO_POSITIVE_REGULATION_OF_CELLULAR_COMPONENT_BIOGENESIS	COMPOSITE	4	521	31	2.23466e-06	7.56902e-05	MTOR:FNBP1L:KIAA1324:PARP1:FAM21C:DDB2:PSMC3:PTPRJ:PPP2R5B:APOA1:CLIP1:HIP1R:ULK1:PLEK2:GPR65:TCL1A:TPM1:FHOD1:TPPP3:RLTPR:SMPD3:ALOX15:MIEN1:VASP:HCK:PPM1F:TWF2:LDB2:TLR6:RAC1:TEK	http://www.gsea-msigdb.org/gsea/msigdb/cards/GO_POSITIVE_REGULATION_OF_CELLULAR_COMPONENT_BIOGENESIS
GO_bp	GO_RESPONSE_TO_ORGANIC_CYCLIC_COMPOUND	COMPOSITE	4	912	45	2.26112e-06	7.62351e-05	MTOR:ALPL:GCLM:PARP1:AKR1C3:ADM:NR1H3:OR5T1:APOA4:ITPR2:SHMT2:ACACB:CCDC62:ZFP36L1:ALDH1A2:AQP9:CBFB:HSD11B2:CDH1:MED1:PPP1R1B:NR1D1:TRIM25:RGS9:CEBPA:SLC8A1:IL1B:CD40:PMEPA1:S100B:UBE2L3:MLC1:TIPARP:CD38:LEF1:HMGB2:ACSL1:MEF2C:CD83:ABCB4:FIS1:DEFA3:TEK:ABCA1:ENDOG	http://www.gsea-msigdb.org/gsea/msigdb/cards/GO_RESPONSE_TO_ORGANIC_CYCLIC_COMPOUND
GO_bp	GO_INTRACELLULAR_PROTEIN_TRANSPORT	COMPOSITE	4	1156	53	2.54258e-06	8.53331e-05	TARDBP:EVI5:TMED5:LMNA:ATG13:NUP160:TIMM10:ZNF259:PRICKLE1:RPH3A:CLIP1:VPS37B:RILPL2:TMED2:UBC:IFT43:RAB8B:GGA2:NUP93:HERPUD1:ZDHHC1:FAM65A:ACD:NUTF2:CDH1:UBB:ARL5C:RPL19:ERBB2:CASC3:RPL17:RPS28:RAB11B:SYMPK:RPS9:IL1B:CTSA:U2AF1:UBE2L3:SPCS1:PRKCD:ZDHHC19:BBS12:CD74:MAPK14:KDELR2:ZDHHC4:FIS1:SEC61B:ZDHHC12:TBC1D13:NUP188:CRAT	http://www.gsea-msigdb.org/gsea/msigdb/cards/GO_INTRACELLULAR_PROTEIN_TRANSPORT
GO_bp	GO_POSITIVE_REGULATION_OF_CELL_ADHESION	COMPOSITE	4	397	26	2.62652e-06	8.77495e-05	HLX:ADAM8:PTPRJ:APOA1:CD27:TNFSF13B:TPM1:IL4R:CBFB:ALOX15:FLOT2:ERBB2:ELANE:CEACAM6:LILRB2:IL1B:PPM1F:NFKBIZ:BTLA:CD74:CD83:BTN2A2:MYB:RAC1:CD274:TEK	http://www.gsea-msigdb.org/gsea/msigdb/cards/GO_POSITIVE_REGULATION_OF_CELL_ADHESION
GO_bp	GO_CELLULAR_ION_HOMEOSTASIS	COMPOSITE	4	661	36	2.69341e-06	8.95774e-05	S100A8:ADM:F2:SLC39A13:APLNR:GRM5:ITPR2:GPR65:ATP6V0C:MT1E:MT1F:MT1X:HERPUD1:NOL3:SLC9A5:ATP6V0D1:KCNJ2:ELANE:GIPR:DMPK:FPR1:FPR2:FPR3:SLC8A1:CD40:ITPR1:SLC4A7:LTF:PROK2:CD38:FGF2:SCGN:HFE:FIS1:LCN2:ALAS2	http://www.gsea-msigdb.org/gsea/msigdb/cards/GO_CELLULAR_ION_HOMEOSTASIS
GO_bp	GO_ESTABLISHMENT_OF_PROTEIN_LOCALIZATION_TO_MEMBRANE	COMPOSITE	4	325	23	2.72923e-06	9.01984e-05	RAPSN:TIMM10:CLIP1:VPS37B:RILPL2:TFDP1:GZMB:RAB8B:GGA2:BBS2:C16orf70:ZDHHC1:RPL19:ERBB2:RPL17:RPS28:RAB11B:RPS9:ZDHHC19:ZDHHC4:FIS1:SEC61B:ZDHHC12	http://www.gsea-msigdb.org/gsea/msigdb/cards/GO_ESTABLISHMENT_OF_PROTEIN_LOCALIZATION_TO_MEMBRANE
GO_bp	GO_POSITIVE_REGULATION_OF_LIPID_LOCALIZATION	COMPOSITE	4	81	11	2.73663e-06	9.01984e-05	NR1H3:APOA1:ACACB:SCARB1:LIPG:RETN:IL1B:PRKCD:MYB:ABCB4:ABCA1	http://www.gsea-msigdb.org/gsea/msigdb/cards/GO_POSITIVE_REGULATION_OF_LIPID_LOCALIZATION
GO_bp	GO_RESPONSE_TO_INORGANIC_SUBSTANCE	COMPOSITE	4	553	32	2.76512e-06	9.07304e-05	S100A8:PARP1:AKR1C3:SLC39A13:APOA4:TIMELESS:HVCN1:ALOX5AP:FBLN5:AQP9:MT1E:MT1F:MT1X:CPNE2:SMPD3:CDH1:HP:ALOX15:NEUROD2:MIEN1:CEBPA:GIPR:SLC8A1:IL18RAP:TNNC1:PRKCD:MEF2C:HFE:MYB:FIS1:LCN2:ENDOG	http://www.gsea-msigdb.org/gsea/msigdb/cards/GO_RESPONSE_TO_INORGANIC_SUBSTANCE
GO_bp	GO_REGULATION_OF_LIPID_CATABOLIC_PROCESS	COMPOSITE	4	52	9	2.82721e-06	9.23554e-05	MTOR:APOA5:APOA4:APOC3:ACACB:HCAR2:SCARB1:IL1B:PRKCD	http://www.gsea-msigdb.org/gsea/msigdb/cards/GO_REGULATION_OF_LIPID_CATABOLIC_PROCESS
GO_bp	GO_POSITIVE_REGULATION_OF_MAP_KINASE_ACTIVITY	COMPOSITE	4	257	20	2.9072e-06	9.45482e-05	ADAM8:MADD:MAPKAPK5:UBC:UBB:MAP2K3:ERBB2:ELANE:FPR1:IL1B:CD40:NEK10:DUSP7:PROK2:TLR6:FGF2:PDGFC:MAP3K1:CD74:MAPK14	http://www.gsea-msigdb.org/gsea/msigdb/cards/GO_POSITIVE_REGULATION_OF_MAP_KINASE_ACTIVITY
GO_bp	GO_POSITIVE_REGULATION_OF_LEUKOCYTE_CELL_CELL_ADHESION	COMPOSITE	4	215	18	3.24948e-06	0.000105214	HLX:ADAM8:CD27:TNFSF13B:IL4R:CBFB:FLOT2:ELANE:LILRB2:IL1B:NFKBIZ:BTLA:CD74:CD83:BTN2A2:MYB:RAC1:CD274	http://www.gsea-msigdb.org/gsea/msigdb/cards/GO_POSITIVE_REGULATION_OF_LEUKOCYTE_CELL_CELL_ADHESION
GO_bp	GO_ALPHA_BETA_T_CELL_ACTIVATION	COMPOSITE	4	135	14	3.38535e-06	0.000109133	MTOR:HLX:MAPK8IP1:IL4R:CBFB:BCL3:EOMES:NFKBIZ:LEF1:ITK:CD83:HFE:MYB:CD274	http://www.gsea-msigdb.org/gsea/msigdb/cards/GO_ALPHA_BETA_T_CELL_ACTIVATION
GO_bp	GO_EMBRYO_DEVELOPMENT	COMPOSITE	4	986	47	3.41228e-06	0.000109521	TBX15:HLX:ADM:AMBRA1:LRP4:PSMC3:CELF1:APLNR:MMP8:ZNF259:APOA1:BHLHE41:PRICKLE1:HOXC11:HOXC10:FOXN4:CCDC62:TMED2:ZFP36L1:ALDH1A2:ADAM10:TPM1:SMAD6:RRN3:CMTM3:ACD:MED1:TCAP:AXIN2:CEBPA:VASP:SULF2:EOMES:HOPX:LEF1:FGF2:PDGFC:MEF2C:HOXA1:HOXA2:HOXA5:HOXA7:HOXA9:HOXA10:HOXA11:PAX5:ENDOG	http://www.gsea-msigdb.org/gsea/msigdb/cards/GO_EMBRYO_DEVELOPMENT
GO_bp	GO_TELOMERE_ORGANIZATION	COMPOSITE	4	175	16	3.65599e-06	0.000116833	EXOSC10:PARP1:TNKS1BP1:MAPKAPK5:ACD:XRCC6:GNL3:HIST1H3A:HIST1H4A:HIST1H4B:HIST1H3B:HIST1H3C:HIST1H4C:HIST1H4E:HIST1H3E:HIST1H4H	http://www.gsea-msigdb.org/gsea/msigdb/cards/GO_TELOMERE_ORGANIZATION
GO_bp	GO_LEUKOCYTE_CELL_CELL_ADHESION	COMPOSITE	4	331	23	3.70349e-06	0.000117838	S100A8:HLX:ADAM8:APOA4:CD27:TNFSF13B:IL4R:CBFB:FLOT2:ERBB2:ELANE:LILRB2:IL1B:NFKBIZ:BTLA:CD74:CD83:HFE:BTN2A2:NT5E:MYB:RAC1:CD274	http://www.gsea-msigdb.org/gsea/msigdb/cards/GO_LEUKOCYTE_CELL_CELL_ADHESION
GO_bp	GO_T_CELL_ACTIVATION	COMPOSITE	4	457	28	3.94889e-06	0.000125105	MTOR:HLX:ADAM8:MAPK8IP1:CD27:TNFSF13B:ZFP36L1:IL4R:CBFB:PSMB10:FLOT2:ERBB2:BCL3:LILRB2:IL1B:EOMES:NFKBIZ:BTLA:LEF1:CD74:ITK:CD83:HFE:BTN2A2:BTN3A1:MYB:RAC1:CD274	http://www.gsea-msigdb.org/gsea/msigdb/cards/GO_T_CELL_ACTIVATION
GO_bp	GO_REGULATION_OF_NUCLEOBASE_CONTAINING_COMPOUND_METABOLIC_PROCESS	COMPOSITE	4	510	30	4.07034e-06	0.000128298	EXOSC10:PARP1:SPI1:CELF1:ZNF259:TIMELESS:SART3:UNG:MAPKAPK5:OAS1:OAS3:OAS2:ZFP36L1:ACD:ESRP2:CDK12:AXIN2:CEBPG:CD40:RBM38:GNL3:PRKCD:HMGB2:GZMA:HIST1H1A:HIST1H1C:HIST1H1T:HIST1H1E:HIST1H1D:ENDOG	http://www.gsea-msigdb.org/gsea/msigdb/cards/GO_REGULATION_OF_NUCLEOBASE_CONTAINING_COMPOUND_METABOLIC_PROCESS
GO_bp	GO_REGULATION_OF_PLASMA_LIPOPROTEIN_PARTICLE_LEVELS	COMPOSITE	4	101	12	4.08459e-06	0.000128298	APOA5:APOA4:APOC3:APOA1:SCARB1:LIPC:CETP:CES3:LCAT:LIPG:PLA2G7:ABCA1	http://www.gsea-msigdb.org/gsea/msigdb/cards/GO_REGULATION_OF_PLASMA_LIPOPROTEIN_PARTICLE_LEVELS
GO_bp	GO_REGULATION_OF_HORMONE_SECRETION	COMPOSITE	4	263	20	4.12377e-06	0.000128945	TARDBP:SLC2A1:CACNA1E:GLUL:SIDT2:ITPR2:PSMD9:HCAR2:RAB8B:NR1D1:RETN:GIPR:IL1B:PIM3:ITPR1:CD38:HFE:MYB:BLK:NOV	http://www.gsea-msigdb.org/gsea/msigdb/cards/GO_REGULATION_OF_HORMONE_SECRETION
GO_bp	GO_APOPTOTIC_SIGNALING_PATHWAY	COMPOSITE	4	591	33	4.14027e-06	0.000128945	GCLM:S100A8:LMNA:PARP1:MAPK8IP1:MADD:NDUFS3:PTPMT1:CASP4:CASP5:CD27:HIP1R:TFDP1:GZMB:RPS27L:RRN3:HERPUD1:TRADD:NOL3:UBB:ACAA2:MKNK2:BCL3:IL1B:PPM1F:ITPR1:PRKCD:FHIT:CD38:HMGB2:CD74:FIS1:LCN2	http://www.gsea-msigdb.org/gsea/msigdb/cards/GO_APOPTOTIC_SIGNALING_PATHWAY
GO_bp	GO_ACTIVATION_OF_INNATE_IMMUNE_RESPONSE	COMPOSITE	4	311	22	4.49821e-06	0.000139501	S100A8:TLR5:NR1H3:PSMC3:PSMD9:UBC:PSMB10:CLEC10A:UBB:PSMD3:NR1D1:PGLYRP2:LILRA4:HCK:XRCC6:LTF:PRKCD:TLR6:ALPK1:TNIP3:MAP3K1:MFHAS1	http://www.gsea-msigdb.org/gsea/msigdb/cards/GO_ACTIVATION_OF_INNATE_IMMUNE_RESPONSE
GO_bp	GO_PHOSPHOLIPID_EFFLUX	COMPOSITE	4	12	5	4.61263e-06	0.000142449	APOA5:APOA4:APOC3:APOA1:ABCA1	http://www.gsea-msigdb.org/gsea/msigdb/cards/GO_PHOSPHOLIPID_EFFLUX
GO_bp	GO_CELLULAR_RESPONSE_TO_ENDOGENOUS_STIMULUS	COMPOSITE	4	1373	59	5.14602e-06	0.000158256	MTOR:TGFBR3:GCLM:PARP1:AKR1C3:HTRA1:LRP4:NR1H3:GRM5:CASP4:ZNF259:ITPR2:TIMELESS:SHMT2:CCDC62:UBC:ZFP36L1:AQP9:RAB8B:SMAD6:ATP6V0C:BBS2:DYNC1LI2:CBFB:ATP6V0D1:PARD6A:ESRP2:SMPD3:CDH1:UBB:CACNB1:MED1:ERBB2:NR1D1:RNF165:FPR2:SLC8A1:BCL11A:IL1B:SH3BP4:SULF2:PMEPA1:KLHL22:UBE2L3:PRKCD:TLR6:LEF1:FGF2:SPRY1:PDGFC:ACSL1:MEF2C:CPEB4:HFE:PTPRK:PTPN12:PEG10:FIS1:DEFA3	http://www.gsea-msigdb.org/gsea/msigdb/cards/GO_CELLULAR_RESPONSE_TO_ENDOGENOUS_STIMULUS
GO_bp	GO_METAL_ION_HOMEOSTASIS	COMPOSITE	4	653	35	5.23644e-06	0.000160366	S100A8:ADM:F2:SLC39A13:APLNR:GRM5:ITPR2:GPR65:MT1E:MT1F:MT1X:SLC12A3:HERPUD1:NOL3:ATP6V0D1:SLC12A4:CTC-479C5.17:KCNJ2:ELANE:GIPR:DMPK:FPR1:FPR2:FPR3:SLC8A1:CD40:ITPR1:LTF:PROK2:CD38:FGF2:SCGN:HFE:FIS1:LCN2:ALAS2	http://www.gsea-msigdb.org/gsea/msigdb/cards/GO_METAL_ION_HOMEOSTASIS
GO_bp	GO_CELL_KILLING	COMPOSITE	4	160	15	5.37726e-06	0.000163318	PRF1:F2:CTSG:GZMB:ELANE:FCER2:CEBPG:GNLY:IL18RAP:LTF:CAMP:STAP1:HIST1H2BK:DEFA4:DEFA3	http://www.gsea-msigdb.org/gsea/msigdb/cards/GO_CELL_KILLING
GO_bp	GO_MODIFICATION_OF_MORPHOLOGY_OR_PHYSIOLOGY_OF_OTHER_ORGANISM	COMPOSITE	4	160	15	5.37726e-06	0.000163318	TARDBP:PRF1:F2:PSMC3:CTSG:ELANE:FCER2:GNLY:SLPI:LTF:CAMP:LEF1:HIST1H2BK:DEFA4:DEFA3	http://www.gsea-msigdb.org/gsea/msigdb/cards/GO_MODIFICATION_OF_MORPHOLOGY_OR_PHYSIOLOGY_OF_OTHER_ORGANISM
GO_bp	GO_DEFENSE_RESPONSE_TO_GRAM_NEGATIVE_BACTERIUM	COMPOSITE	4	87	11	5.57259e-06	0.000168554	F2:RNASE3:CTSG:ELANE:BPI:LTF:CAMP:HMGB2:HIST1H2BK:DEFA4:DEFA3	http://www.gsea-msigdb.org/gsea/msigdb/cards/GO_DEFENSE_RESPONSE_TO_GRAM_NEGATIVE_BACTERIUM
GO_bp	GO_EPITHELIAL_CELL_PROLIFERATION	COMPOSITE	4	415	26	5.83402e-06	0.000175738	MTOR:TACSTD2:TGFBR3:GLUL:LAMC1:HTRA1:APLNR:APOA1:SIDT2:SCARB1:ZFP36L1:ALDH1A2:ESRP2:MED1:ERBB2:NR1D1:IGFBP4:SULF2:EAF2:FGF2:HMGB2:MEF2C:PTPRK:HOXA5:NOV:TEK	http://www.gsea-msigdb.org/gsea/msigdb/cards/GO_EPITHELIAL_CELL_PROLIFERATION
GO_bp	GO_REGULATION_OF_ORGANELLE_ORGANIZATION	COMPOSITE	4	1254	55	6.03021e-06	0.000180906	EXOSC10:MTOR:TACSTD2:MTF2:KIAA1324:S100A8:LMNA:PARP1:FAM21C:ATG13:SPI1:APOA1:SART3:MAPKAPK5:CLIP1:HIP1R:ULK1:TFDP1:GZMB:GPR65:TPM1:C16orf45:NOL3:FHOD1:CTCF:RLTPR:ACD:SMPD3:ALOX15:AXIN2:ACAA2:KANK3:VASP:LILRB2:IL1B:HCK:KLHL22:UBE2L3:PPM1F:POC1A:TWF2:GNL3:PRKCD:STAP1:MEF2C:HIST1H1A:HIST1H1C:HIST1H1T:HIST1H1E:HIST1H1D:MYB:RAC1:FIS1:TEK:PAX5	http://www.gsea-msigdb.org/gsea/msigdb/cards/GO_REGULATION_OF_ORGANELLE_ORGANIZATION
GO_bp	GO_REGULATION_OF_LEUKOCYTE_DIFFERENTIATION	COMPOSITE	4	270	20	6.11361e-06	0.000182663	MTOR:HLX:ADAM8:CD27:ZFP36L1:IL4R:CBFB:ERBB2:IKZF3:PGLYRP2:LILRB3:LILRB2:LTF:NFKBIZ:LEF1:CD74:CD83:BTN2A2:MYB:HOXA7	http://www.gsea-msigdb.org/gsea/msigdb/cards/GO_REGULATION_OF_LEUKOCYTE_DIFFERENTIATION
GO_bp	GO_INTERFERON_GAMMA_MEDIATED_SIGNALING_PATHWAY	COMPOSITE	4	88	11	6.23634e-06	0.000185575	NR1H3:NCAM1:OAS1:OAS3:OAS2:NLRC5:MED1:TRIM25:HCK:PRKCD:TRIM38	http://www.gsea-msigdb.org/gsea/msigdb/cards/GO_INTERFERON_GAMMA_MEDIATED_SIGNALING_PATHWAY
GO_bp	GO_POSITIVE_REGULATION_OF_LYMPHOCYTE_ACTIVATION	COMPOSITE	4	319	22	6.74332e-06	0.000199852	HLX:ADAM8:CD27:UNG:TNFSF13B:IL4R:CBFB:FLOT2:CD320:LILRB2:IL1B:CD40:NFKBIZ:BTLA:CD38:MEF2C:CD74:CD83:BTN2A2:MYB:RAC1:CD274	http://www.gsea-msigdb.org/gsea/msigdb/cards/GO_POSITIVE_REGULATION_OF_LYMPHOCYTE_ACTIVATION
GO_bp	GO_REGULATION_OF_PEPTIDE_HORMONE_SECRETION	COMPOSITE	4	205	17	6.86576e-06	0.000202664	TARDBP:SLC2A1:CACNA1E:GLUL:SIDT2:ITPR2:PSMD9:RAB8B:NR1D1:GIPR:IL1B:PIM3:ITPR1:CD38:HFE:BLK:NOV	http://www.gsea-msigdb.org/gsea/msigdb/cards/GO_REGULATION_OF_PEPTIDE_HORMONE_SECRETION
GO_bp	GO_PHOSPHOLIPID_TRANSPORT	COMPOSITE	4	89	11	6.96798e-06	0.000204859	APOA5:APOA4:APOC3:APOA1:PITPNM2:SCARB1:CETP:OSBPL10:PRKCD:ABCB4:ABCA1	http://www.gsea-msigdb.org/gsea/msigdb/cards/GO_PHOSPHOLIPID_TRANSPORT
GO_bp	GO_MACROPHAGE_ACTIVATION	COMPOSITE	4	90	11	7.77332e-06	0.000227625	NR1H3:MMP8:IL4R:SBNO2:CEBPA:FPR2:BPI:TLR6:STAP1:CD74:MFHAS1	http://www.gsea-msigdb.org/gsea/msigdb/cards/GO_MACROPHAGE_ACTIVATION
GO_bp	GO_MONOCARBOXYLIC_ACID_METABOLIC_PROCESS	COMPOSITE	4	474	28	7.81759e-06	0.000228013	MTOR:KMO:AKR1C3:ALOX5:SCD:NR1H3:APOA5:APOA4:APOC3:ACACB:ALOX5AP:ALDH1A2:LIPC:HAGH:CES2:ALOX15:NR1D1:SCPEP1:ABHD3:ACAA2:CYP2S1:ACSL1:CD74:MAPK14:DAGLB:TBXAS1:CRAT:PTGDS	http://www.gsea-msigdb.org/gsea/msigdb/cards/GO_MONOCARBOXYLIC_ACID_METABOLIC_PROCESS
GO_bp	GO_REGULATION_OF_STEROL_TRANSPORT	COMPOSITE	4	59	9	8.35409e-06	0.000241795	NR1H3:APOA5:APOA4:APOC3:APOA1:CETP:LIPG:ABCB4:ABCA1	http://www.gsea-msigdb.org/gsea/msigdb/cards/GO_REGULATION_OF_STEROL_TRANSPORT
GO_bp	GO_REGULATION_OF_NUCLEASE_ACTIVITY	COMPOSITE	4	22	6	8.3559e-06	0.000241795	OAS1:OAS3:OAS2:PRKCD:HMGB2:GZMA	http://www.gsea-msigdb.org/gsea/msigdb/cards/GO_REGULATION_OF_NUCLEASE_ACTIVITY
GO_bp	GO_REGULATION_OF_LYMPHOCYTE_DIFFERENTIATION	COMPOSITE	4	167	15	9.06292e-06	0.000261225	HLX:ADAM8:CD27:ZFP36L1:IL4R:CBFB:ERBB2:IKZF3:PGLYRP2:LILRB2:NFKBIZ:CD74:CD83:BTN2A2:MYB	http://www.gsea-msigdb.org/gsea/msigdb/cards/GO_REGULATION_OF_LYMPHOCYTE_DIFFERENTIATION
GO_bp	GO_DNA_METABOLIC_PROCESS	COMPOSITE	4	844	41	9.18957e-06	0.000263841	EXOSC10:PARP1:DDB2:SPI1:TNKS1BP1:SSRP1:CEP164:TIMELESS:UNG:MAPKAPK5:UBC:USP3:CTCF:ACD:PRMT7:UBB:LIG3:IGFBP4:TRIM25:AXIN2:CEBPG:CD40:APOBEC3H:XRCC6:GNL3:PRKCD:LEF1:HMGB2:GZMA:HIST1H1A:HIST1H4A:HIST1H4B:HIST1H1C:HIST1H4C:HIST1H1T:HIST1H1E:HIST1H4E:HIST1H1D:HIST1H4H:NT5E:ENDOG	http://www.gsea-msigdb.org/gsea/msigdb/cards/GO_DNA_METABOLIC_PROCESS
GO_bp	GO_REGULATION_OF_B_CELL_PROLIFERATION	COMPOSITE	4	60	9	9.62725e-06	0.000274347	TNFSF13B:TNFRSF13B:IKZF3:CD320:CD22:CD40:CD38:MEF2C:CD74	http://www.gsea-msigdb.org/gsea/msigdb/cards/GO_REGULATION_OF_B_CELL_PROLIFERATION
GO_bp	GO_NEGATIVE_REGULATION_OF_MYELOID_CELL_DIFFERENTIATION	COMPOSITE	4	92	11	9.63014e-06	0.000274347	ZFP36L1:LILRB3:LTF:HIST1H4A:HIST1H4B:HIST1H4C:HIST1H4E:HIST1H4H:HOXA5:HOXA7:HOXA9	http://www.gsea-msigdb.org/gsea/msigdb/cards/GO_NEGATIVE_REGULATION_OF_MYELOID_CELL_DIFFERENTIATION
GO_bp	GO_PROTEIN_CATABOLIC_PROCESS	COMPOSITE	4	907	43	1.01179e-05	0.000287131	MTOR:RFWD2:ADAM8:PACSIN3:PSMC3:PRICKLE1:KCTD10:UBE3B:PSMD9:VPS37B:UBC:USP3:NTAN1:AMFR:HERPUD1:FBXL8:LRRC29:CTRL:PSMB10:CDH1:GABARAPL2:UBB:FBXL20:PSMD3:NR1D1:TRIM25:SCPEP1:RNF165:ELANE:CEBPA:ODC1:RNF149:IL1B:CTSA:KLHL22:UBE2L3:SDF2L1:FHIT:TIPARP:GZMA:TRIM38:HFE:SEC61B	http://www.gsea-msigdb.org/gsea/msigdb/cards/GO_PROTEIN_CATABOLIC_PROCESS
GO_bp	GO_T_CELL_DIFFERENTIATION	COMPOSITE	4	234	18	1.05346e-05	0.000297805	MTOR:HLX:ADAM8:CD27:ZFP36L1:IL4R:CBFB:ERBB2:BCL3:LILRB2:EOMES:NFKBIZ:LEF1:CD74:ITK:CD83:BTN2A2:MYB	http://www.gsea-msigdb.org/gsea/msigdb/cards/GO_T_CELL_DIFFERENTIATION
GO_bp	GO_REGULATION_OF_CELLULAR_COMPONENT_BIOGENESIS	COMPOSITE	4	909	43	1.06702e-05	0.000300038	MTOR:TACSTD2:DR1:FNBP1L:KIAA1324:PARP1:FAM21C:DDB2:PSMC3:PTPRJ:PPP2R5B:APOA1:CLIP1:HIP1R:ULK1:PLEK2:GPR65:TCL1A:TPM1:SMAD6:CBFB:FHOD1:TPPP3:RLTPR:LCAT:SMPD3:ALOX15:MIEN1:ORMDL3:KANK3:VASP:HCK:PMEPA1:PPM1F:TWF2:PRKCD:LDB2:TLR6:STAP1:MEF2C:RAC1:TEK:ABCA1	http://www.gsea-msigdb.org/gsea/msigdb/cards/GO_REGULATION_OF_CELLULAR_COMPONENT_BIOGENESIS
GO_bp	GO_POSITIVE_REGULATION_OF_LYMPHOCYTE_DIFFERENTIATION	COMPOSITE	4	93	11	1.06952e-05	0.000300038	HLX:ADAM8:CD27:IL4R:CBFB:LILRB2:NFKBIZ:CD74:CD83:BTN2A2:MYB	http://www.gsea-msigdb.org/gsea/msigdb/cards/GO_POSITIVE_REGULATION_OF_LYMPHOCYTE_DIFFERENTIATION
GO_bp	GO_NEGATIVE_REGULATION_OF_PROTEIN_METABOLIC_PROCESS	COMPOSITE	4	1123	50	1.07599e-05	0.000300276	TARDBP:MTOR:MTF2:FAM129A:MAPK8IP1:F2:SPI1:CELF1:PTPRJ:SERPING1:CD27:ZFP36L1:SMAD6:HERPUD1:NOL3:PARD6A:DUS2:GABARAPL2:FLOT2:SRCIN1:PPP1R1B:GRB7:ELANE:CEBPA:BCL3:LILRB2:RNF149:IL1B:CST7:PI3:SLPI:PMEPA1:PPM1F:LTF:DUSP7:ITIH1:ITIH3:ITIH4:PRKCD:FHIT:BANK1:LEF1:SPRY1:BOD1:CPEB4:HFE:BTN2A2:MFHAS1:PAX5:PPP2R4	http://www.gsea-msigdb.org/gsea/msigdb/cards/GO_NEGATIVE_REGULATION_OF_PROTEIN_METABOLIC_PROCESS
GO_bp	GO_POSITIVE_REGULATION_OF_ORGANELLE_ORGANIZATION	COMPOSITE	4	619	33	1.07854e-05	0.000300276	MTOR:MTF2:KIAA1324:LMNA:FAM21C:ATG13:APOA1:SART3:MAPKAPK5:CLIP1:HIP1R:ULK1:TFDP1:GZMB:GPR65:TPM1:FHOD1:RLTPR:ACD:SMPD3:ALOX15:VASP:IL1B:HCK:UBE2L3:PPM1F:POC1A:GNL3:STAP1:MYB:RAC1:FIS1:TEK	http://www.gsea-msigdb.org/gsea/msigdb/cards/GO_POSITIVE_REGULATION_OF_ORGANELLE_ORGANIZATION
GO_bp	GO_HEART_DEVELOPMENT	COMPOSITE	4	564	31	1.09579e-05	0.000302227	C1orf127:MTOR:TGFBR3:LMNA:ADM:MYBPC3:APLNR:PRICKLE1:ACACB:FOXN4:TMED2:ZFP36L1:ALDH1A2:TPM1:SMAD6:MYH11:PSKH1:MED1:TCAP:ERBB2:AXIN2:SLC8A1:ADAMTS1:EOMES:TNNC1:KCNAB1:FGF2:SPRY1:MEF2C:MAPK14:TEK	http://www.gsea-msigdb.org/gsea/msigdb/cards/GO_HEART_DEVELOPMENT
GO_bp	GO_REGULATION_OF_CELL_ADHESION	COMPOSITE	4	676	35	1.09815e-05	0.000302227	TACSTD2:HLX:FAM21C:ADAM8:PTPRJ:APOA1:CD27:TNFSF13B:ADAM10:TPM1:IL4R:CBFB:CDH1:ALOX15:FLOT2:ERBB2:ELANE:CEACAM6:LILRB2:IL1B:PPM1F:PRKCD:NFKBIZ:BTLA:LEF1:CD74:CD83:HFE:BTN2A2:MAPK14:MYB:RAC1:HOXA7:CD274:TEK	http://www.gsea-msigdb.org/gsea/msigdb/cards/GO_REGULATION_OF_CELL_ADHESION
GO_bp	GO_POSITIVE_REGULATION_OF_LIPID_TRANSPORT	COMPOSITE	4	61	9	1.10625e-05	0.000302227	NR1H3:APOA1:LIPG:RETN:IL1B:PRKCD:MYB:ABCB4:ABCA1	http://www.gsea-msigdb.org/gsea/msigdb/cards/GO_POSITIVE_REGULATION_OF_LIPID_TRANSPORT
GO_bp	GO_REGULATION_OF_MACROPHAGE_ACTIVATION	COMPOSITE	4	61	9	1.10625e-05	0.000302227	NR1H3:MMP8:IL4R:CEBPA:BPI:TLR6:STAP1:CD74:MFHAS1	http://www.gsea-msigdb.org/gsea/msigdb/cards/GO_REGULATION_OF_MACROPHAGE_ACTIVATION
GO_bp	GO_REGULATION_OF_LIPOPROTEIN_LIPASE_ACTIVITY	COMPOSITE	4	23	6	1.10831e-05	0.000302227	NR1H3:APOA5:APOA4:APOC3:LIPC:ANGPTL4	http://www.gsea-msigdb.org/gsea/msigdb/cards/GO_REGULATION_OF_LIPOPROTEIN_LIPASE_ACTIVITY
GO_bp	GO_MUSCLE_STRUCTURE_DEVELOPMENT	COMPOSITE	4	648	34	1.11022e-05	0.000302227	MTOR:TGFBR3:LMNA:HLX:ADM:MYBPC3:TAGLN:BHLHE41:PRICKLE1:ZFP36L1:TPM1:TMEM204:MYH11:IL4R:NFATC3:FLOT2:MED1:TCAP:RNF165:DMPK:SLC8A1:RBM38:S100B:LARGE:EOMES:TNNC1:SFMBT1:KCNAB1:LEF1:FGF2:MEF2C:MAPK14:NOV:PAX5	http://www.gsea-msigdb.org/gsea/msigdb/cards/GO_MUSCLE_STRUCTURE_DEVELOPMENT
GO_bp	GO_REGULATION_OF_PROTEOLYSIS	COMPOSITE	4	706	36	1.14728e-05	0.000311164	S100A8:RFWD2:ADAM8:F2:PACSIN3:PSMC3:SERPING1:CASP4:CASP5:CD27:PRICKLE1:SART3:HIP1R:RPS27L:HERPUD1:TRADD:NOL3:GABARAPL2:UBB:CEBPA:IL1B:CST7:PI3:SLPI:PPM1F:LTF:ITIH1:ITIH3:ITIH4:FHIT:PCOLCE2:LEF1:HFE:MAPK14:GSAP:FIS1	http://www.gsea-msigdb.org/gsea/msigdb/cards/GO_REGULATION_OF_PROTEOLYSIS
GO_bp	GO_NEGATIVE_REGULATION_OF_ORGANELLE_ORGANIZATION	COMPOSITE	4	380	24	1.15384e-05	0.000311791	EXOSC10:TACSTD2:MTF2:LMNA:PARP1:FAM21C:SPI1:HIP1R:C16orf45:NOL3:RLTPR:ACD:ACAA2:KANK3:LILRB2:KLHL22:TWF2:PRKCD:HIST1H1A:HIST1H1C:HIST1H1T:HIST1H1E:HIST1H1D:PAX5	http://www.gsea-msigdb.org/gsea/msigdb/cards/GO_NEGATIVE_REGULATION_OF_ORGANELLE_ORGANIZATION
GO_bp	GO_LIPID_LOCALIZATION	COMPOSITE	4	406	25	1.17696e-05	0.000316873	PTCHD2:NR1H3:APOA5:APOA4:APOC3:APOA1:ACACB:PITPNM2:SCARB1:AQP9:LIPC:CETP:LCAT:STARD3:LIPG:RETN:IL1B:OSBPL10:RFT1:PRKCD:ACSL1:MYB:ABCA13:ABCB4:ABCA1	http://www.gsea-msigdb.org/gsea/msigdb/cards/GO_LIPID_LOCALIZATION
GO_bp	GO_ORGANIC_ANION_TRANSPORT	COMPOSITE	4	485	28	1.19154e-05	0.00031963	SLC2A1:SLC6A9:KMO:APOA5:APOA4:APOC3:APOA1:ACACB:PITPNM2:SCARB1:AQP9:CETP:SLC7A6:SLC7A10:IL1B:SLC4A7:OSBPL10:PRKCD:ABCC5:ACSL1:SLC17A4:SLC17A1:SLC17A3:SLC17A2:ABCB4:CA1:ABCA1:LRRC8A	http://www.gsea-msigdb.org/gsea/msigdb/cards/GO_ORGANIC_ANION_TRANSPORT
GO_bp	GO_REGULATION_OF_ACTIN_FILAMENT_BASED_PROCESS	COMPOSITE	4	381	24	1.20496e-05	0.000321421	MTOR:TACSTD2:FAM21C:MYBPC3:APOA1:HIP1R:GPR65:TPM1:FHOD1:RLTPR:ALOX15:KCNJ2:DSC2:KANK3:VASP:HCK:PPM1F:TWF2:TNNC1:PRKCD:STAP1:MEF2C:RAC1:TEK	http://www.gsea-msigdb.org/gsea/msigdb/cards/GO_REGULATION_OF_ACTIN_FILAMENT_BASED_PROCESS
GO_bp	GO_CELLULAR_RESPONSE_TO_INORGANIC_SUBSTANCE	COMPOSITE	4	214	17	1.20996e-05	0.000321421	PARP1:AKR1C3:TIMELESS:HVCN1:ALOX5AP:MT1E:MT1F:MT1X:CPNE2:SMPD3:CDH1:ALOX15:NEUROD2:CEBPA:MEF2C:HFE:ENDOG	http://www.gsea-msigdb.org/gsea/msigdb/cards/GO_CELLULAR_RESPONSE_TO_INORGANIC_SUBSTANCE
GO_bp	GO_PROTEIN_MODIFICATION_BY_SMALL_PROTEIN_CONJUGATION_OR_REMOVAL	COMPOSITE	4	1097	49	1.21134e-05	0.000321421	MTOR:RFWD2:MARCH8:DDB2:PSMC3:NUP160:RNF214:PRICKLE1:SHMT2:SART3:KCTD10:UBE3B:PSMD9:UBC:USP3:AMFR:NUP93:HERPUD1:NAE1:CBFB:FBXL8:LRRC29:PSMB10:UBB:FBXL20:MED1:NEUROD2:PSMD3:TRIM25:RNF165:MARCH2:BCL11A:RNF149:RNF24:KLHL22:UBE2L3:PPIL2:GNL3:TNIP3:HIST1H2BA:TRIM38:HIST1H2BB:HIST1H2BC:HIST1H2BD:HIST1H2BF:HIST1H2BG:HIST1H2BK:MED30:NUP188	http://www.gsea-msigdb.org/gsea/msigdb/cards/GO_PROTEIN_MODIFICATION_BY_SMALL_PROTEIN_CONJUGATION_OR_REMOVAL
GO_bp	GO_ORGANIC_HYDROXY_COMPOUND_METABOLIC_PROCESS	COMPOSITE	4	486	28	1.23714e-05	0.000327085	PTCHD2:AKR1C3:SCD:APOA5:APOA4:APOA1:ACACB:MVK:ALDH2:EBPL:ALDH1A2:LIPC:CETP:LCAT:ALOX15:MED1:STARD3:PNMT:NR1D1:ACAA2:CEBPA:IL1B:PNKD:FGF2:MOXD1:ALDH1A1:ABCA1:DPM2	http://www.gsea-msigdb.org/gsea/msigdb/cards/GO_ORGANIC_HYDROXY_COMPOUND_METABOLIC_PROCESS
GO_bp	GO_DEFENSE_RESPONSE_TO_GRAM_POSITIVE_BACTERIUM	COMPOSITE	4	95	11	1.31361e-05	0.00034497	RNASE3:CTSG:PGLYRP2:CAMP:HMGB2:HIST1H2BC:HIST1H2BF:HIST1H2BG:HIST1H2BK:DEFA4:DEFA3	http://www.gsea-msigdb.org/gsea/msigdb/cards/GO_DEFENSE_RESPONSE_TO_GRAM_POSITIVE_BACTERIUM
GO_bp	GO_RESPONSE_TO_DRUG	COMPOSITE	4	1008	46	1.31417e-05	0.00034497	MTOR:SLC6A9:BCAR3:GCLM:S100A8:HBD:NR1H3:SPI1:OR5T1:TCN1:APOA1:CD27:ITPR2:TIMELESS:ACACB:ADAM10:HBQ1:HSD11B2:SMPD3:CDH1:HP:PPP1R1B:RGS9:RETN:CD320:SLC7A10:CYP2S1:SLC8A1:BCL11A:RNF149:IL18RAP:IL1B:CD40:PPM1F:PRKCD:CD38:HMGB2:ACSL1:MEF2C:SLC17A3:MAPK14:MYB:ABCB4:ABCA1:LCN2:ENDOG	http://www.gsea-msigdb.org/gsea/msigdb/cards/GO_RESPONSE_TO_DRUG
GO_bp	GO_AMINOGLYCAN_METABOLIC_PROCESS	COMPOSITE	4	132	13	1.32218e-05	0.000345836	ST3GAL4:CHST14:CHSY1:B3GNT9:SMPD3:B4GALT6:IL1B:ITIH1:ITIH3:ITIH4:ST3GAL6:ABCC5:DSE	http://www.gsea-msigdb.org/gsea/msigdb/cards/GO_AMINOGLYCAN_METABOLIC_PROCESS
GO_bp	GO_FATTY_ACID_BIOSYNTHETIC_PROCESS	COMPOSITE	4	152	14	1.34434e-05	0.000350387	AKR1C3:ALOX5:SCD:NR1H3:APOA5:APOA4:APOC3:ACACB:LIPC:ALOX15:ABHD3:CD74:TBXAS1:PTGDS	http://www.gsea-msigdb.org/gsea/msigdb/cards/GO_FATTY_ACID_BIOSYNTHETIC_PROCESS
GO_bp	GO_NEGATIVE_REGULATION_OF_CELL_ACTIVATION	COMPOSITE	4	194	16	1.35942e-05	0.000353066	HLX:F2:NR1H3:IL4R:CBFB:TNFRSF13B:ERBB2:PGLYRP2:LILRB2:BPI:PRKCD:BANK1:CD74:HFE:BTN2A2:CD274	http://www.gsea-msigdb.org/gsea/msigdb/cards/GO_NEGATIVE_REGULATION_OF_CELL_ACTIVATION
GO_bp	GO_CELLULAR_RESPONSE_TO_EXTERNAL_STIMULUS	COMPOSITE	4	334	22	1.38532e-05	0.000357331	MTOR:SLC2A1:KIAA1324:GLUL:TLR5:AKR1C3:AMBRA1:CASP5:ULK1:FAM65A:GABARAPL2:MED1:KCNJ2:DSC2:BCL11A:IL1B:CD40:MAP3K1:CPEB4:HFE:RAC1:LCN2	http://www.gsea-msigdb.org/gsea/msigdb/cards/GO_CELLULAR_RESPONSE_TO_EXTERNAL_STIMULUS
GO_bp	GO_REGULATION_OF_INSULIN_SECRETION	COMPOSITE	4	173	15	1.38557e-05	0.000357331	TARDBP:SLC2A1:CACNA1E:GLUL:SIDT2:ITPR2:PSMD9:NR1D1:GIPR:IL1B:PIM3:ITPR1:CD38:BLK:NOV	http://www.gsea-msigdb.org/gsea/msigdb/cards/GO_REGULATION_OF_INSULIN_SECRETION
GO_bp	GO_POSITIVE_REGULATION_OF_RESPONSE_TO_EXTERNAL_STIMULUS	COMPOSITE	4	310	21	1.41989e-05	0.000364903	S100A8:XCL2:ADAM8:F2:MMP8:ADAM10:TRADD:SCARF1:CEBPA:FPR2:LILRA5:IL1B:PPM1F:NFKBIZ:TLR6:STAP1:FGF2:CD74:MAPK14:PLA2G7:RAC1	http://www.gsea-msigdb.org/gsea/msigdb/cards/GO_POSITIVE_REGULATION_OF_RESPONSE_TO_EXTERNAL_STIMULUS
GO_bp	GO_REGULATION_OF_POSTTRANSCRIPTIONAL_GENE_SILENCING	COMPOSITE	4	114	12	1.43839e-05	0.000368368	NUP160:NUP93:HIST1H3A:HIST1H4A:HIST1H4B:HIST1H3B:HIST1H3C:HIST1H4C:HIST1H4E:HIST1H3E:HIST1H4H:NUP188	http://www.gsea-msigdb.org/gsea/msigdb/cards/GO_REGULATION_OF_POSTTRANSCRIPTIONAL_GENE_SILENCING
GO_bp	GO_NEGATIVE_REGULATION_OF_PEPTIDE_SECRETION	COMPOSITE	4	134	13	1.55553e-05	0.000396985	NR1H3:APOA1:PSMD9:SRCIN1:CD22:LILRA5:IL1B:PIM3:TLR6:BANK1:CD74:BTN2A2:NOV	http://www.gsea-msigdb.org/gsea/msigdb/cards/GO_NEGATIVE_REGULATION_OF_PEPTIDE_SECRETION
GO_bp	GO_MONOCARBOXYLIC_ACID_BIOSYNTHETIC_PROCESS	COMPOSITE	4	197	16	1.64597e-05	0.000418287	KMO:AKR1C3:ALOX5:SCD:NR1H3:APOA5:APOA4:APOC3:ACACB:LIPC:ALOX15:NR1D1:ABHD3:CD74:TBXAS1:PTGDS	http://www.gsea-msigdb.org/gsea/msigdb/cards/GO_MONOCARBOXYLIC_ACID_BIOSYNTHETIC_PROCESS
GO_bp	GO_HIGH_DENSITY_LIPOPROTEIN_PARTICLE_ASSEMBLY	COMPOSITE	4	15	5	1.65039e-05	0.000418287	APOA5:APOA4:APOA1:LCAT:ABCA1	http://www.gsea-msigdb.org/gsea/msigdb/cards/GO_HIGH_DENSITY_LIPOPROTEIN_PARTICLE_ASSEMBLY
GO_bp	GO_POSITIVE_REGULATION_OF_HYDROLASE_ACTIVITY	COMPOSITE	4	748	37	1.68801e-05	0.000426353	MTOR:EVI5:S100A8:XCL2:AGAP4:AGAP8:ARHGAP1:ARFGAP2:NR1H3:MYBPC3:CASP4:CASP5:APOA5:APOA4:APOA1:HIP1R:GPR65:TPM1:RPS27L:TRADD:PLEKHG4:GABARAPL2:ARHGAP23:ERBB2:RGS9:CD40:PPM1F:PRKCD:PCOLCE2:FGF2:HMGB2:MEF2C:ITK:MAPK14:FIS1:ALDH1A1:TBC1D13:PPP2R4	http://www.gsea-msigdb.org/gsea/msigdb/cards/GO_POSITIVE_REGULATION_OF_HYDROLASE_ACTIVITY
GO_bp	GO_TAXIS	COMPOSITE	4	633	33	1.69437e-05	0.000426493	S100A8:XCL2:ADAM8:PTPRJ:NCAM1:APOA1:ADAM10:CKLF:CMTM3:ERBB2:GRB7:RNF165:ELANE:VASP:FPR1:FPR2:FPR3:IL1B:PPM1F:SEMA3G:PRKCD:PROK2:STAP1:LEF1:FGF2:HMGB2:CD74:MAPK14:PLA2G7:RAC1:HOXA2:DPYSL2:NOV	http://www.gsea-msigdb.org/gsea/msigdb/cards/GO_TAXIS
GO_bp	GO_DRUG_METABOLIC_PROCESS	COMPOSITE	4	340	22	1.82297e-05	0.000457299	CHIT1:PARP1:GUK1:AKR1C3:HBD:TCN1:APOA4:SHMT2:MMAB:ALDH2:HBQ1:HP:CD320:CYP2S1:PNKD:TLR6:PLA2G7:NT5E:AMD1:MOXD1:RAC1:ALDH1A1	http://www.gsea-msigdb.org/gsea/msigdb/cards/GO_DRUG_METABOLIC_PROCESS
GO_bp	GO_REGULATION_OF_MAPK_CASCADE	COMPOSITE	4	751	37	1.83985e-05	0.000459964	XCL2:ADAM8:MAPK8IP1:MADD:PTPRJ:MMP8:CD27:MAPKAPK5:UBC:ALOX15:UBB:MAP2K3:CDK12:ERBB2:IGFBP4:ELANE:FPR1:FPR2:LILRA5:RNF149:IL1B:CD40:NEK10:DUSP7:PRKCD:PROK2:TLR6:BANK1:FGF2:SPRY1:PDGFC:MAP3K1:CD74:BTN2A2:MAPK14:MFHAS1:TEK	http://www.gsea-msigdb.org/gsea/msigdb/cards/GO_REGULATION_OF_MAPK_CASCADE
GO_bp	GO_ORGANOPHOSPHATE_ESTER_TRANSPORT	COMPOSITE	4	117	12	1.87367e-05	0.000465688	APOA5:APOA4:APOC3:APOA1:PITPNM2:SCARB1:CETP:OSBPL10:PRKCD:SLC17A3:ABCB4:ABCA1	http://www.gsea-msigdb.org/gsea/msigdb/cards/GO_ORGANOPHOSPHATE_ESTER_TRANSPORT
GO_bp	GO_SIALIC_ACID_TRANSPORT	COMPOSITE	4	8	4	1.87542e-05	0.000465688	SLC17A4:SLC17A1:SLC17A3:SLC17A2	http://www.gsea-msigdb.org/gsea/msigdb/cards/GO_SIALIC_ACID_TRANSPORT
GO_bp	GO_RESPONSE_TO_WOUNDING	COMPOSITE	4	667	34	2.00847e-05	0.000497044	MTOR:S100A8:HBD:ADM:F2:SERPING1:APOA5:APOA1:ITPR2:NFE2:SCARB1:ZFP36L1:TPM1:NOL3:FAM65A:RLTPR:SCARF1:ALOX15:ERBB2:GIPR:CD40:SULF2:LARGE:ITPR1:MUSTN1:PRKCD:FGF2:HIST1H3A:HIST1H3B:HIST1H3C:HIST1H3E:RAC1:PTPN12:NOV	http://www.gsea-msigdb.org/gsea/msigdb/cards/GO_RESPONSE_TO_WOUNDING
GO_bp	GO_PROTEIN_LOCALIZATION_TO_MEMBRANE	COMPOSITE	4	613	32	2.20574e-05	0.000544032	LRP4:RAPSN:TIMM10:CLIP1:VPS37B:RILPL2:TMED2:TFDP1:GZMB:ADAM10:RAB8B:GGA2:BBS2:C16orf70:ZDHHC1:CDH1:FLOT2:ARL5C:RPL19:STAC2:ERBB2:RPL17:RPS28:RAB11B:PRAM1:RPS9:PPIL2:ZDHHC19:ZDHHC4:FIS1:SEC61B:ZDHHC12	http://www.gsea-msigdb.org/gsea/msigdb/cards/GO_PROTEIN_LOCALIZATION_TO_MEMBRANE
GO_bp	GO_CHONDROCYTE_DIFFERENTIATION	COMPOSITE	4	119	12	2.22397e-05	0.000546695	FAM101A:CHSY1:SMPD3:AXIN2:SULF2:POC1A:MUSTN1:MEF2C:MAPK14:HOXA11:TRPS1:NOV	http://www.gsea-msigdb.org/gsea/msigdb/cards/GO_CHONDROCYTE_DIFFERENTIATION
GO_bp	GO_HOMEOSTASIS_OF_NUMBER_OF_CELLS	COMPOSITE	4	248	18	2.30653e-05	0.000565099	TGFBR3:SPI1:SART3:HCAR2:TNFSF13B:ZFP36L1:RRN3:TNFRSF13B:MED1:CEBPG:HMGB2:MEF2C:CD74:MAPK14:HOXA5:MFHAS1:NOV:ALAS2	http://www.gsea-msigdb.org/gsea/msigdb/cards/GO_HOMEOSTASIS_OF_NUMBER_OF_CELLS
GO_bp	GO_POSITIVE_REGULATION_OF_CYTOSKELETON_ORGANIZATION	COMPOSITE	4	225	17	2.31504e-05	0.000565299	MTOR:FAM21C:APOA1:CLIP1:HIP1R:GPR65:TPM1:FHOD1:RLTPR:ALOX15:VASP:HCK:PPM1F:POC1A:STAP1:RAC1:TEK	http://www.gsea-msigdb.org/gsea/msigdb/cards/GO_POSITIVE_REGULATION_OF_CYTOSKELETON_ORGANIZATION
GO_bp	GO_ALPHA_BETA_T_CELL_DIFFERENTIATION	COMPOSITE	4	101	11	2.35787e-05	0.000573853	MTOR:HLX:IL4R:CBFB:BCL3:EOMES:NFKBIZ:LEF1:ITK:CD83:MYB	http://www.gsea-msigdb.org/gsea/msigdb/cards/GO_ALPHA_BETA_T_CELL_DIFFERENTIATION
GO_bp	GO_METAL_ION_TRANSPORT	COMPOSITE	4	880	41	2.41215e-05	0.000585126	CACNA1E:ARHGAP1:F2:PACSIN3:SLC39A13:LRRC55:APLNR:TCN1:BEST1:SCN2B:ITPR2:ATP6V0C:NETO2:SLC12A3:NOL3:SLC9A5:ATP6V0D1:SLC12A4:CTC-479C5.17:CACNB1:STAC2:RGS9:KCNJ2:RAB11B:DMPK:LILRB2:LILRA5:SLC8A1:ITPR1:SLC4A7:LTF:TMEM110:KCNAB1:FGF2:SLC17A4:SLC17A1:SLC17A3:SLC17A2:HFE:SGK1:TSPAN13:LCN2	http://www.gsea-msigdb.org/gsea/msigdb/cards/GO_METAL_ION_TRANSPORT
GO_bp	GO_INSULIN_SECRETION	COMPOSITE	4	205	16	2.68899e-05	0.000650133	TARDBP:SLC2A1:CACNA1E:GLUL:SIDT2:ITPR2:PSMD9:NR1D1:RAB11B:GIPR:IL1B:PIM3:ITPR1:CD38:BLK:NOV	http://www.gsea-msigdb.org/gsea/msigdb/cards/GO_INSULIN_SECRETION
GO_bp	GO_DEFENSE_RESPONSE_TO_FUNGUS	COMPOSITE	4	39	7	2.85558e-05	0.000688147	S100A8:CTSG:ELANE:GNLY:LTF:DEFA4:DEFA3	http://www.gsea-msigdb.org/gsea/msigdb/cards/GO_DEFENSE_RESPONSE_TO_FUNGUS
GO_bp	GO_REGULATION_OF_PROTEIN_COMPLEX_ASSEMBLY	COMPOSITE	4	429	25	2.95091e-05	0.000708798	MTOR:DR1:PARP1:FAM21C:DDB2:PSMC3:PPP2R5B:CLIP1:HIP1R:ULK1:TCL1A:SMAD6:TPPP3:RLTPR:LCAT:ALOX15:KANK3:VASP:HCK:PMEPA1:TWF2:PRKCD:TLR6:RAC1:ABCA1	http://www.gsea-msigdb.org/gsea/msigdb/cards/GO_REGULATION_OF_PROTEIN_COMPLEX_ASSEMBLY
GO_bp	GO_CIRCULATORY_SYSTEM_DEVELOPMENT	COMPOSITE	4	1136	49	2.96318e-05	0.000709425	C1orf127:MTOR:TGFBR3:WARS2:LMNA:GLUL:ADAM8:ADM:MYBPC3:SPI1:APLNR:PRICKLE1:ACACB:FOXN4:TMED2:ZFP36L1:ALDH1A2:TPM1:SMAD6:TMEM204:MYH11:PSKH1:NFATC3:PLXDC1:MED1:TCAP:ERBB2:AXIN2:ANGPTL4:SLC8A1:IL1B:CD40:ADAMTS1:EOMES:TNNC1:STAB1:PROK2:KCNAB1:TIPARP:LEF1:FGF2:SPRY1:MEF2C:MAPK14:HOXA1:HOXA5:HOXA7:NOV:TEK	http://www.gsea-msigdb.org/gsea/msigdb/cards/GO_CIRCULATORY_SYSTEM_DEVELOPMENT
[truncated: 4,082 more rows]
