# Supplementary material for: Multitrait GWAS to connect disease variants and biological mechanisms
Source: PLoS Genet. 2021 Aug 30;17(8):e1009713. doi: 10.1371/journal.pgen.1009713 (PMC8437297; doi:10.1371/journal.pgen.1009713)
Supplement: S15 Table — (XLSX) [file pgen.1009713.s048.xlsx]

## Sheet: S15 Table
S15 Table - Significant KEGG term enrichment by phenotype sets and multitrait association profiles with FUMA.
GeneSet	phenotype_set	cluster	N_genes	N_overlap	p	adjP	genes	link
KEGG_GALACTOSE_METABOLISM	METABOLISM	1	26	3	5.75882e-05	0.0107114	HK1:G6PC2:GCK	http://www.broadinstitute.org/gsea/msigdb/cards/KEGG_GALACTOSE_METABOLISM
KEGG_STARCH_AND_SUCROSE_METABOLISM	METABOLISM	1	51	3	0.000438133	0.0386385	HK1:G6PC2:GCK	http://www.broadinstitute.org/gsea/msigdb/cards/KEGG_STARCH_AND_SUCROSE_METABOLISM
KEGG_GLYCOLYSIS_GLUCONEOGENESIS	METABOLISM	1	61	3	0.000741794	0.0386385	HK1:G6PC2:GCK	http://www.broadinstitute.org/gsea/msigdb/cards/KEGG_GLYCOLYSIS_GLUCONEOGENESIS
KEGG_OLFACTORY_TRANSDUCTION	METABOLISM	1	383	6	0.000830935	0.0386385	OR10K1:OR10R2:OR6Y1:OR10X1:OR10Z1:CAMK2B	http://www.broadinstitute.org/gsea/msigdb/cards/KEGG_OLFACTORY_TRANSDUCTION
KEGG_OLFACTORY_TRANSDUCTION	METABOLISM	3	383	68	6.42148e-36	1.1944e-33	OR13A1:OR4B1:OR4X2:OR4X1:OR4S1:OR4C3:OR4A47:OR4C13:OR4C12:OR4A5:OR4C46:OR4A16:OR4A15:OR4C15:OR4C16:OR4C11:OR4P4:OR4S2:OR4C6:OR5D13:OR5D14:OR5L1:OR5D18:OR5L2:OR5D16:OR5I1:OR10AG1:OR5F1:OR5AS1:OR8I2:OR8H2:OR8H3:OR8J3:OR8K5:OR5J2:OR5T2:OR5T3:OR5T1:OR8H1:OR8K3:OR8K1:OR8J1:OR8U1:OR5R1:OR5M9:OR5M3:OR5M8:OR5M11:OR5M10:OR5M1:OR5AP2:OR5AR1:OR9G1:OR9G4:OR2B2:OR2B6:OR2W1:OR2B3:OR2J3:OR2J2:OR14J1:OR5V1:OR12D…	http://www.broadinstitute.org/gsea/msigdb/cards/KEGG_OLFACTORY_TRANSDUCTION
KEGG_SYSTEMIC_LUPUS_ERYTHEMATOSUS	METABOLISM	3	131	34	4.9562e-24	4.60927e-22	HIST1H2AA:HIST1H2BA:HIST1H3A:HIST1H4A:HIST1H4B:HIST1H3B:HIST1H2AB:HIST1H2BB:HIST1H3C:HIST1H4C:HIST1H2BC:HIST1H2AC:HIST1H2BD:HIST1H3E:HIST1H2BJ:HIST1H2AG:HIST1H2BK:HIST1H4I:HIST1H2AH:HIST1H2BL:HIST1H2AI:HIST1H3H:HIST1H2AJ:HIST1H2BM:HIST1H4J:HIST1H4K:HIST1H2AK:HIST1H2BN:HIST1H2AL:HIST1H3I:HIST1H4L:HIST1H3J:HIST1H2AM:HIST1H2BO	http://www.broadinstitute.org/gsea/msigdb/cards/KEGG_SYSTEMIC_LUPUS_ERYTHEMATOSUS
KEGG_PPAR_SIGNALING_PATHWAY	METABOLISM	3	69	10	1.60369e-05	0.000994287	NR1H3:FADS2:APOA5:APOC3:APOA1:UBC:ANGPTL4:PLTP:PPARD:LPL	http://www.broadinstitute.org/gsea/msigdb/cards/KEGG_PPAR_SIGNALING_PATHWAY
KEGG_SYSTEMIC_LUPUS_ERYTHEMATOSUS	METABOLISM	4	131	12	3.0382e-09	5.65106e-07	HIST1H2AA:HIST1H2BA:HIST1H3A:HIST1H4A:HIST1H4B:HIST1H3B:HIST1H2AB:HIST1H2BB:HIST1H3C:HIST1H4C:HIST1H2BC:HIST1H2AC	http://www.broadinstitute.org/gsea/msigdb/cards/KEGG_SYSTEMIC_LUPUS_ERYTHEMATOSUS
KEGG_PPAR_SIGNALING_PATHWAY	METABOLISM	5	69	4	7.23947e-06	0.00134654	APOA5:APOC3:APOA1:LPL	http://www.broadinstitute.org/gsea/msigdb/cards/KEGG_PPAR_SIGNALING_PATHWAY
KEGG_JAK_STAT_SIGNALING_PATHWAY	IMMUNITY	2	155	10	9.98674e-12	1.85753e-09	IL23R:IL12RB2:IL10:IL19:IL3:CSF2:IL5:IL13:IL4:IL12B	http://www.broadinstitute.org/gsea/msigdb/cards/KEGG_JAK_STAT_SIGNALING_PATHWAY
KEGG_CYTOKINE_CYTOKINE_RECEPTOR_INTERACTION	IMMUNITY	2	265	11	9.88853e-11	9.19633e-09	IL23R:IL12RB2:IL10:IL19:PDGFB:IL3:CSF2:IL5:IL13:IL4:IL12B	http://www.broadinstitute.org/gsea/msigdb/cards/KEGG_CYTOKINE_CYTOKINE_RECEPTOR_INTERACTION
KEGG_ASTHMA	IMMUNITY	2	28	5	1.09968e-08	6.81804e-07	IL10:IL3:IL5:IL13:IL4	http://www.broadinstitute.org/gsea/msigdb/cards/KEGG_ASTHMA
KEGG_FC_EPSILON_RI_SIGNALING_PATHWAY	IMMUNITY	2	79	6	6.84481e-08	3.18284e-06	INPP5D:IL3:CSF2:IL5:IL13:IL4	http://www.broadinstitute.org/gsea/msigdb/cards/KEGG_FC_EPSILON_RI_SIGNALING_PATHWAY
KEGG_ALLOGRAFT_REJECTION	IMMUNITY	2	35	4	2.31724e-06	8.62013e-05	IL10:IL5:IL4:IL12B	http://www.broadinstitute.org/gsea/msigdb/cards/KEGG_ALLOGRAFT_REJECTION
KEGG_HEMATOPOIETIC_CELL_LINEAGE	IMMUNITY	2	85	4	8.11221e-05	0.00251479	IL3:CSF2:IL5:IL4	http://www.broadinstitute.org/gsea/msigdb/cards/KEGG_HEMATOPOIETIC_CELL_LINEAGE
KEGG_T_CELL_RECEPTOR_SIGNALING_PATHWAY	IMMUNITY	2	107	4	0.000197915	0.00525888	IL10:CSF2:IL5:IL4	http://www.broadinstitute.org/gsea/msigdb/cards/KEGG_T_CELL_RECEPTOR_SIGNALING_PATHWAY
KEGG_INTESTINAL_IMMUNE_NETWORK_FOR_IGA_PRODUCTION	IMMUNITY	2	45	3	0.000242544	0.00563915	IL10:IL5:IL4	http://www.broadinstitute.org/gsea/msigdb/cards/KEGG_INTESTINAL_IMMUNE_NETWORK_FOR_IGA_PRODUCTION
KEGG_AUTOIMMUNE_THYROID_DISEASE	IMMUNITY	2	50	3	0.000331845	0.00685814	IL10:IL5:IL4	http://www.broadinstitute.org/gsea/msigdb/cards/KEGG_AUTOIMMUNE_THYROID_DISEASE
KEGG_LEISHMANIA_INFECTION	IMMUNITY	2	69	3	0.000855637	0.0159149	IL10:IL4:IL12B	http://www.broadinstitute.org/gsea/msigdb/cards/KEGG_LEISHMANIA_INFECTION
KEGG_JAK_STAT_SIGNALING_PATHWAY	IMMUNITY	3	155	13	3.34339e-09	6.21871e-07	IL23R:IL12RB2:IFNG:IL26:STAT5A:STAT3:IFNGR2:LIF:OSMR:IL3:CSF2:IL12B:JAK2	http://www.broadinstitute.org/gsea/msigdb/cards/KEGG_JAK_STAT_SIGNALING_PATHWAY
KEGG_CYTOKINE_CYTOKINE_RECEPTOR_INTERACTION	IMMUNITY	3	265	14	2.87504e-07	2.67379e-05	IL23R:IL12RB2:IFNG:IL26:CCL13:CCL1:IFNGR2:LIF:OSMR:IL3:CSF2:IL12B:TNFSF15:TNFSF8	http://www.broadinstitute.org/gsea/msigdb/cards/KEGG_CYTOKINE_CYTOKINE_RECEPTOR_INTERACTION
KEGG_JAK_STAT_SIGNALING_PATHWAY	IMMUNITY	4	155	6	0.000105103	0.0195492	CSF3:STAT3:IL2:IL21:SPRY1:TSLP	http://www.broadinstitute.org/gsea/msigdb/cards/KEGG_JAK_STAT_SIGNALING_PATHWAY
KEGG_SYSTEMIC_LUPUS_ERYTHEMATOSUS	IMMUNITY	4	131	5	0.000432508	0.0402232	HIST1H4C:HIST1H2BC:HIST1H2AC:HIST1H2BD:HIST1H4H	http://www.broadinstitute.org/gsea/msigdb/cards/KEGG_SYSTEMIC_LUPUS_ERYTHEMATOSUS
KEGG_CYTOKINE_CYTOKINE_RECEPTOR_INTERACTION	IMMUNITY	5	265	25	4.39582e-10	8.17623e-08	TNFRSF9:IL23R:IL12RB2:IL10:IL19:IL20:CCL2:CCL7:CCL11:CCL8:IL1R2:IL1R1:IL18R1:IL18RAP:CXCR2:CXCR1:TNFRSF6B:PDGFB:IL21:IL3:CSF2:IL5:CCR6:TNFSF15:TNFSF8	http://www.broadinstitute.org/gsea/msigdb/cards/KEGG_CYTOKINE_CYTOKINE_RECEPTOR_INTERACTION
KEGG_CHEMOKINE_SIGNALING_PATHWAY	IMMUNITY	5	189	15	1.19375e-05	0.00111018	GNB1:PRKCB:ADCY7:CCL2:CCL7:CCL11:CCL8:ADCY3:CXCR2:CXCR1:RHOA:GNAI2:GRK6:CCR6:JAK2	http://www.broadinstitute.org/gsea/msigdb/cards/KEGG_CHEMOKINE_SIGNALING_PATHWAY
KEGG_JAK_STAT_SIGNALING_PATHWAY	IMMUNITY	5	155	13	2.53648e-05	0.00157262	IL23R:IL12RB2:IL10:IL19:IL20:PTPN11:SOCS1:TYK2:IL21:IL3:CSF2:IL5:JAK2	http://www.broadinstitute.org/gsea/msigdb/cards/KEGG_JAK_STAT_SIGNALING_PATHWAY
KEGG_LEISHMANIA_INFECTION	IMMUNITY	5	69	8	9.8384e-05	0.00457485	FCGR2A:FCGR3A:FCGR3B:IL10:FOS:PRKCB:ITGA4:JAK2	http://www.broadinstitute.org/gsea/msigdb/cards/KEGG_LEISHMANIA_INFECTION
KEGG_NOD_LIKE_RECEPTOR_SIGNALING_PATHWAY	IMMUNITY	5	62	7	0.000316697	0.0117811	NOD2:CCL2:CCL7:CCL11:CCL8:CARD6:CARD9	http://www.broadinstitute.org/gsea/msigdb/cards/KEGG_NOD_LIKE_RECEPTOR_SIGNALING_PATHWAY
KEGG_SYSTEMIC_LUPUS_ERYTHEMATOSUS	IMMUNITY	6	131	30	7.48581e-33	1.39236e-30	CD28:CD40:HIST1H2AA:HIST1H2BA:HIST1H4C:HIST1H2BC:HIST1H2AC:HIST1H2BD:HIST1H2BE:HIST1H4D:HIST1H3D:HIST1H2AD:HIST1H2BF:HIST1H4E:HIST1H2BG:HIST1H2AE:HIST1H3E:HIST1H4F:HIST1H4G:HIST1H3F:HIST1H2BH:HIST1H3G:HIST1H2BI:HIST1H4H:HIST1H2BJ:HIST1H2AG:HIST1H2BK:HIST1H4I:HIST1H2AH:C5	http://www.broadinstitute.org/gsea/msigdb/cards/KEGG_SYSTEMIC_LUPUS_ERYTHEMATOSUS
KEGG_OLFACTORY_TRANSDUCTION	IMMUNITY	7	383	5	2.08847e-05	0.00388455	OR2W1:OR2B3:OR2J3:OR2J2:OR14J1	http://www.broadinstitute.org/gsea/msigdb/cards/KEGG_OLFACTORY_TRANSDUCTION
KEGG_GAP_JUNCTION	COMPOSITE	3	89	8	6.30093e-05	0.0117197	TUBA1C:MAP2K5:ADCY3:TUBA8:EGF:GUCY1A3:GUCY1B3:ADCY8	http://www.gsea-msigdb.org/gsea/msigdb/cards/KEGG_GAP_JUNCTION
KEGG_VASCULAR_SMOOTH_MUSCLE_CONTRACTION	COMPOSITE	3	115	8	0.000375757	0.0349454	ADCY3:MYL9:MYLK:GUCY1A3:GUCY1B3:RAMP3:CALD1:ADCY8	http://www.gsea-msigdb.org/gsea/msigdb/cards/KEGG_VASCULAR_SMOOTH_MUSCLE_CONTRACTION
KEGG_OLFACTORY_TRANSDUCTION	COMPOSITE	4	387	54	3.59938e-26	6.69485e-24	OR13A1:OR4B1:OR4X2:OR4X1:OR4S1:OR4C3:OR4A47:OR4C13:OR4C12:OR4A5:OR4C46:OR4A16:OR4A15:OR4C15:OR4C16:OR4C11:OR4P4:OR4S2:OR4C6:OR5D13:OR5D14:OR5L1:OR5D18:OR5L2:OR5D16:OR5I1:OR10AG1:OR5F1:OR5AS1:OR8I2:OR8H2:OR8H3:OR8J3:OR8K5:OR5J2:OR5T2:OR5T3:OR5T1:OR8H1:OR8K3:OR8K1:OR8J1:OR8U1:OR5R1:OR5M9:OR5M3:OR5M8:OR5M11:OR5M10:OR5M1:OR5AP2:OR5AR1:OR9G1:OR9G4	http://www.gsea-msigdb.org/gsea/msigdb/cards/KEGG_OLFACTORY_TRANSDUCTION
KEGG_SYSTEMIC_LUPUS_ERYTHEMATOSUS	COMPOSITE	4	135	22	7.70453e-13	7.16522e-11	CTSG:ELANE:CD40:HIST1H2AA:HIST1H2BA:HIST1H3A:HIST1H4A:HIST1H4B:HIST1H3B:HIST1H2AB:HIST1H2BB:HIST1H3C:HIST1H4C:HIST1H2BC:HIST1H2AC:HIST1H2BD:HIST1H2BF:HIST1H4E:HIST1H2BG:HIST1H3E:HIST1H4H:HIST1H2BK	http://www.gsea-msigdb.org/gsea/msigdb/cards/KEGG_SYSTEMIC_LUPUS_ERYTHEMATOSUS
KEGG_PPAR_SIGNALING_PATHWAY	COMPOSITE	4	69	9	3.06474e-05	0.00190014	SCD:NR1H3:APOA5:APOC3:APOA1:OLR1:UBC:ANGPTL4:ACSL1	http://www.gsea-msigdb.org/gsea/msigdb/cards/KEGG_PPAR_SIGNALING_PATHWAY
KEGG_B_CELL_RECEPTOR_SIGNALING_PATHWAY	COMPOSITE	4	75	9	6.00189e-05	0.00279088	CR2:BLNK:NFATC3:CD79B:CD22:CD79A:LILRB3:RAC1:CD72	http://www.gsea-msigdb.org/gsea/msigdb/cards/KEGG_B_CELL_RECEPTOR_SIGNALING_PATHWAY
KEGG_PRIMARY_IMMUNODEFICIENCY	COMPOSITE	4	35	5	0.00121501	0.0451984	BLNK:UNG:TNFRSF13B:CD79A:CD40	http://www.gsea-msigdb.org/gsea/msigdb/cards/KEGG_PRIMARY_IMMUNODEFICIENCY
KEGG_PPAR_SIGNALING_PATHWAY	COMPOSITE	6	69	8	1.474e-06	0.000274164	SCD:ACSL5:FADS2:APOA5:APOC3:APOA1:CYP27A1:LPL	http://www.gsea-msigdb.org/gsea/msigdb/cards/KEGG_PPAR_SIGNALING_PATHWAY
KEGG_PPAR_SIGNALING_PATHWAY	COMPOSITE	8	69	5	2.53327e-05	0.00471188	SCD:APOA5:APOC3:APOA1:LPL	http://www.gsea-msigdb.org/gsea/msigdb/cards/KEGG_PPAR_SIGNALING_PATHWAY
KEGG_GLUTATHIONE_METABOLISM	ALL	2	50	11	3.60186e-07	6.69945e-05	PGD:GSTM4:GSTM2:GSTM1:GSTM5:GSTM3:GPX4:GSTT2:GSTT1:GGT5:GSTA4	http://www.gsea-msigdb.org/gsea/msigdb/cards/KEGG_GLUTATHIONE_METABOLISM
KEGG_METABOLISM_OF_XENOBIOTICS_BY_CYTOCHROME_P450	ALL	2	69	12	1.56231e-06	0.000145295	GSTM4:GSTM2:GSTM1:GSTM5:GSTM3:AKR1C1:AKR1C2:AKR1C3:AKR1C4:GSTT2:GSTT1:GSTA4	http://www.gsea-msigdb.org/gsea/msigdb/cards/KEGG_METABOLISM_OF_XENOBIOTICS_BY_CYTOCHROME_P450
KEGG_PPAR_SIGNALING_PATHWAY	ALL	2	69	10	6.00034e-05	0.00372021	SCD:ACSL5:FADS2:APOA5:APOC3:APOA1:UBC:PLTP:LPL:CYP7A1	http://www.gsea-msigdb.org/gsea/msigdb/cards/KEGG_PPAR_SIGNALING_PATHWAY
KEGG_SYSTEMIC_LUPUS_ERYTHEMATOSUS	ALL	3	131	64	3.25056e-32	6.04603e-30	C1QB:FCGR2A:FCGR3A:FCGR2B:FCGR3B:IL10:IFNG:ACTN1:GRIN2A:H3F3B:CD28:CD40:CD86:C7:HIST1H2AA:HIST1H2BA:HIST1H3A:HIST1H4A:HIST1H4B:HIST1H3B:HIST1H2AB:HIST1H2BB:HIST1H3C:HIST1H4C:HIST1H2BC:HIST1H2AC:HIST1H2BD:HIST1H2BE:HIST1H4D:HIST1H3D:HIST1H2AD:HIST1H2BF:HIST1H4E:HIST1H2BG:HIST1H2AE:HIST1H3E:HIST1H4F:HIST1H4G:HIST1H3F:HIST1H2BH:HIST1H3G:HIST1H2BI:HIST1H4H:HIST1H2BJ:HIST1H2AG:HIST1H2BK:HIST1H4I:HIST1…	http://www.gsea-msigdb.org/gsea/msigdb/cards/KEGG_SYSTEMIC_LUPUS_ERYTHEMATOSUS
KEGG_CYTOKINE_CYTOKINE_RECEPTOR_INTERACTION	ALL	3	264	56	1.40685e-09	1.30837e-07	TNFRSF14:TNFRSF25:TNFRSF9:TNFRSF8:IL23R:IL12RB2:FASLG:TNFSF4:IL10:IL19:IL24:IL2RA:CXCL12:IL10RA:CXCR5:TNFRSF1A:LTBR:IFNG:IL26:IL22:TNFRSF12A:TNFRSF13B:CCL2:CCL7:CCL11:CCL8:CCL13:CCR7:IL18R1:IL18RAP:BMPR2:CD40:IFNGR2:LIF:OSM:PDGFB:CCR3:IL17RB:IL8:PPBP:IL15:IL7R:OSMR:IL6ST:IL3:CSF2:IL5:CSF1R:PDGFRB:IL12B:CCR6:IL11RA:CCL19:CCL21:TNFSF15:TNFSF8	http://www.gsea-msigdb.org/gsea/msigdb/cards/KEGG_CYTOKINE_CYTOKINE_RECEPTOR_INTERACTION
KEGG_JAK_STAT_SIGNALING_PATHWAY	ALL	3	155	35	3.43715e-07	2.13103e-05	PIK3R3:IL23R:IL12RB2:IL10:IL19:IL24:AKT3:IL2RA:IL10RA:IFNG:IL26:IL22:SOCS2:PIAS1:STAT5B:STAT5A:TYK2:SPRED2:STAT1:STAT4:BCL2L1:IFNGR2:LIF:OSM:PIK3CB:IL15:IL7R:OSMR:IL6ST:IL3:CSF2:IL5:IL12B:JAK2:IL11RA	http://www.gsea-msigdb.org/gsea/msigdb/cards/KEGG_JAK_STAT_SIGNALING_PATHWAY
KEGG_HEMATOPOIETIC_CELL_LINEAGE	ALL	3	85	22	4.90801e-06	0.000228222	CD1D:CD55:CR2:IL2RA:CD44:MS4A1:CD5:ITGA2B:FCER2:CD22:CD33:ITGA6:ITGA4:MME:IL7R:IL3:CSF2:IL5:CD14:CSF1R:CD36:IL11RA	http://www.gsea-msigdb.org/gsea/msigdb/cards/KEGG_HEMATOPOIETIC_CELL_LINEAGE
KEGG_NOD_LIKE_RECEPTOR_SIGNALING_PATHWAY	ALL	3	62	18	6.1842e-06	0.000230052	BIRC2:CASP5:MAPK3:NOD2:NLRP1:CCL2:CCL7:CCL11:CCL8:CCL13:CARD8:TAB1:IL8:CARD6:MAPK14:TNFAIP3:TAB2:CARD9	http://www.gsea-msigdb.org/gsea/msigdb/cards/KEGG_NOD_LIKE_RECEPTOR_SIGNALING_PATHWAY
KEGG_CELL_ADHESION_MOLECULES_CAMS	ALL	3	130	28	1.28563e-05	0.000398544	PTPRF:NEGR1:VCAM1:F11R:MPZ:MPZL1:CD6:NRXN2:NCAM1:JAM3:ITGAL:CNTNAP1:ICAM1:ICAM3:CD22:PVR:ITGA6:ITGA4:CD28:CTLA4:ICOS:CD40:ICOSLG:CD86:VCAN:SDC2:CD274:PDCD1LG2	http://www.gsea-msigdb.org/gsea/msigdb/cards/KEGG_CELL_ADHESION_MOLECULES_CAMS
KEGG_LEISHMANIA_INFECTION	ALL	3	69	17	0.000111418	0.00296053	MARCKSL1:JUN:FCGR2A:FCGR3A:FCGR3B:IL10:IFNG:FOS:MAPK3:ITGA4:STAT1:IFNGR2:TAB1:IL12B:MAPK14:TAB2:JAK2	http://www.gsea-msigdb.org/gsea/msigdb/cards/KEGG_LEISHMANIA_INFECTION
KEGG_MAPK_SIGNALING_PATHWAY	ALL	3	266	43	0.000145846	0.00339093	PLA2G2E:PLA2G5:PLA2G2C:RPS6KA1:MKNK1:JUN:HSPA6:FASLG:CACNA1E:CACNA1S:MAPKAPK2:AKT3:MAP3K8:DUSP5:CACNA1C:TNFRSF1A:FOS:RPS6KA5:RASGRP1:MAP2K5:MAPK3:CACNA1A:FGF21:CACNG6:MLTK:PDGFB:TAB1:ATF4:CACNA1I:CACNA2D2:MAPKAPK3:DUSP7:CACNA2D3:MAP3K1:MEF2C:CD14:PDGFRB:FGFR4:DAXX:MAPK14:TAB2:MAP3K4:RPS6KA2	http://www.gsea-msigdb.org/gsea/msigdb/cards/KEGG_MAPK_SIGNALING_PATHWAY
KEGG_INTESTINAL_IMMUNE_NETWORK_FOR_IGA_PRODUCTION	ALL	3	45	12	0.000513042	0.0106029	IL10:CXCL12:LTBR:TNFRSF13B:ITGA4:CD28:ICOS:CD40:ICOSLG:CD86:IL15:IL5	http://www.gsea-msigdb.org/gsea/msigdb/cards/KEGG_INTESTINAL_IMMUNE_NETWORK_FOR_IGA_PRODUCTION
KEGG_CHEMOKINE_SIGNALING_PATHWAY	ALL	3	188	31	0.000826294	0.0153691	FGR:PIK3R3:SHC1:AKT3:PARD3:CXCL12:CXCR5:MAPK3:ADCY7:CCL2:CCL7:CCL11:CCL8:CCL13:CCR7:STAT5B:STAT1:ADRBK2:CCR3:RHOA:GNAI2:PRKCD:PIK3CB:IL8:PPBP:GRK6:CCR6:GNG11:JAK2:CCL19:CCL21	http://www.gsea-msigdb.org/gsea/msigdb/cards/KEGG_CHEMOKINE_SIGNALING_PATHWAY
KEGG_PATHWAYS_IN_CANCER	ALL	3	325	47	0.000975242	0.0164905	PIK3R3:JUN:ARNT:TPM3:FASLG:LAMC1:AKT3:CUL2:GSTP1:BIRC2:ETS1:WNT5B:FOS:SMAD3:PIAS1:MAPK3:JUP:STAT5B:STAT5A:ITGA2B:AXIN2:BCL2:CEBPA:FGF21:TCF7L1:ITGA6:STAT1:FZD7:BCL2L1:MMP9:RUNX1:PDGFB:LAMB2:RHOA:RASSF1:PIK3CB:IL8:LEF1:CTNNA1:CSF1R:PDGFRB:RXRB:CDKN1A:LAMB1:CDKN2A:CDKN2B:TRAF1	http://www.gsea-msigdb.org/gsea/msigdb/cards/KEGG_PATHWAYS_IN_CANCER
KEGG_LYSOSOME	ALL	3	121	22	0.0012452	0.0193006	ATP6V0B:SORT1:AP4B1:CTSS:CTSK:GBA:PSAP:TCIRG1:NPC2:GALC:LGMN:CTSH:GGA2:ATP6V0A1:NAGLU:GAA:AP1M2:CTSA:NAGA:HYAL1:SCARB2:MANBA	http://www.gsea-msigdb.org/gsea/msigdb/cards/KEGG_LYSOSOME
KEGG_TOLL_LIKE_RECEPTOR_SIGNALING_PATHWAY	ALL	3	102	19	0.0019414	0.0276069	PIK3R3:JUN:CTSK:AKT3:MAP3K8:FOS:MAPK3:STAT1:CD40:TAB1:CD86:PIK3CB:TLR6:IL8:CD14:IL12B:MAPK14:TAB2:IRF5	http://www.gsea-msigdb.org/gsea/msigdb/cards/KEGG_TOLL_LIKE_RECEPTOR_SIGNALING_PATHWAY
KEGG_ARRHYTHMOGENIC_RIGHT_VENTRICULAR_CARDIOMYOPATHY_ARVC	ALL	3	73	15	0.00207794	0.0276069	CACNA1S:CACNA1C:ACTN1:JUP:ITGA2B:DSC2:CACNG6:TCF7L1:ITGA6:ITGA4:DAG1:CACNA2D2:CACNA2D3:LEF1:CTNNA1	http://www.gsea-msigdb.org/gsea/msigdb/cards/KEGG_ARRHYTHMOGENIC_RIGHT_VENTRICULAR_CARDIOMYOPATHY_ARVC
KEGG_ALLOGRAFT_REJECTION	ALL	3	35	9	0.00331386	0.0373097	FASLG:IL10:IFNG:GZMB:CD28:CD40:CD86:IL5:IL12B	http://www.gsea-msigdb.org/gsea/msigdb/cards/KEGG_ALLOGRAFT_REJECTION
KEGG_SMALL_CELL_LUNG_CANCER	ALL	3	84	16	0.00338072	0.0373097	PIK3R3:LAMC1:AKT3:BIRC2:PIAS1:ITGA2B:BCL2:ITGA6:BCL2L1:LAMB2:FHIT:PIK3CB:RXRB:LAMB1:CDKN2B:TRAF1	http://www.gsea-msigdb.org/gsea/msigdb/cards/KEGG_SMALL_CELL_LUNG_CANCER
KEGG_T_CELL_RECEPTOR_SIGNALING_PATHWAY	ALL	3	107	19	0.00341002	0.0373097	PIK3R3:JUN:CD247:IL10:AKT3:MAP3K8:IFNG:FOS:RASGRP1:MAPK3:CD28:CTLA4:ICOS:GRAP2:RHOA:PIK3CB:CSF2:IL5:MAPK14	http://www.gsea-msigdb.org/gsea/msigdb/cards/KEGG_T_CELL_RECEPTOR_SIGNALING_PATHWAY
KEGG_ACUTE_MYELOID_LEUKEMIA	ALL	3	57	12	0.00455795	0.0414646	PIK3R3:AKT3:MAPK3:JUP:STAT5B:STAT5A:CEBPA:TCF7L1:RUNX1:PIK3CB:LEF1:EIF4EBP1	http://www.gsea-msigdb.org/gsea/msigdb/cards/KEGG_ACUTE_MYELOID_LEUKEMIA
KEGG_GLUTATHIONE_METABOLISM	ALL	3	50	11	0.00456028	0.0414646	GSTO1:GSTP1:GPX4:GGT7:GSS:GPX1:LAP3:GPX3:GPX6:GPX5:OPLAH	http://www.gsea-msigdb.org/gsea/msigdb/cards/KEGG_GLUTATHIONE_METABOLISM
KEGG_FC_EPSILON_RI_SIGNALING_PATHWAY	ALL	3	79	15	0.00460343	0.0414646	PLA2G2E:PLA2G5:PLA2G2C:PIK3R3:FCER1A:FCER1G:AKT3:MAPK3:INPP5D:PRKCD:PIK3CB:IL3:CSF2:IL5:MAPK14	http://www.gsea-msigdb.org/gsea/msigdb/cards/KEGG_FC_EPSILON_RI_SIGNALING_PATHWAY
KEGG_NEUROTROPHIN_SIGNALING_PATHWAY	ALL	3	126	21	0.00468149	0.0414646	RPS6KA1:PIK3R3:JUN:SORT1:SHC1:FASLG:MAPKAPK2:AKT3:IRAK3:RPS6KA5:MAP2K5:MAPK3:BCL2:ATF4:RHOA:PRKCD:PIK3CB:MAP3K1:CAMK2A:MAPK14:RPS6KA2	http://www.gsea-msigdb.org/gsea/msigdb/cards/KEGG_NEUROTROPHIN_SIGNALING_PATHWAY
KEGG_ARACHIDONIC_ACID_METABOLISM	ALL	3	58	12	0.00528203	0.0446571	PLA2G2E:PLA2G5:PLA2G2C:LTA4H:GPX4:GGT7:GPX1:GPX3:GPX6:GPX5:TBXAS1:EPHX2	http://www.gsea-msigdb.org/gsea/msigdb/cards/KEGG_ARACHIDONIC_ACID_METABOLISM
KEGG_HEMATOPOIETIC_CELL_LINEAGE	ALL	4	85	40	1.52538e-08	2.83721e-06	CD2:FCGR1A:IL6R:CD1A:CD1C:CD1B:CD1E:CD55:CR2:CD34:MS4A1:CD3E:CD3D:CD9:CD4:ITGA5:FLT3:ANPEP:IL4R:CD19:ITGAM:CSF3:ITGA2B:ITGB3:ITGB3:CD7:FCER2:CD22:CD8A:IL1R1:IL1B:MME:CD38:GYPA:IL7R:IL4:CD14:CSF1R:CD36:EPO:IL11RA	http://www.gsea-msigdb.org/gsea/msigdb/cards/KEGG_HEMATOPOIETIC_CELL_LINEAGE
KEGG_CHEMOKINE_SIGNALING_PATHWAY	ALL	4	188	68	1.41851e-07	1.31921e-05	GNB1:PRKCZ:FGR:GNAI3:SHC1:XCL2:XCL1:AKT3:GNG3:PLCB3:RELA:ADRBK1:CXCR5:KRAS:ADCY6:ADCY4:NFKBIA:GNB5:MAP2K1:CSK:ADCY9:PRKCB:MAPK3:CCL3:CCL3L3:CCL3L1:CCL4L2:CCR7:STAT3:GNGT2:GNG7:PIK3R2:PIK3R2:ADCY3:STAT1:HCK:CRKL:MAPK1:RAF1:CCR9:CXCR6:XCR1:CCR3:CCR1:CCR2:CCR5:RHOA:PRKCD:ADCY5:PF4V1:PPBP:CXCL5:CXCL9:CXCL10:NFKB1:PIK3R1:ITK:FOXO3:TIAM2:NCF1:GNB2:PTK2B:LYN:ADCY8:PTK2:JAK2:CCL27:CCL19:CCL21	http://www.gsea-msigdb.org/gsea/msigdb/cards/KEGG_CHEMOKINE_SIGNALING_PATHWAY
KEGG_B_CELL_RECEPTOR_SIGNALING_PATHWAY	ALL	4	75	32	5.79255e-06	0.000359138	JUN:FCGR2B:CR2:AKT3:BLNK:RELA:KRAS:NFKBIA:FOS:CHP1:MAP2K1:CHP2:PRKCB:CD19:MAPK3:NFATC3:NFAT5:CD79B:RAC3:MALT1:MAP2K2:PIK3R2:PIK3R2:CD22:CD79A:INPP5D:MAPK1:RAF1:NFKB1:PIK3R1:PPP3CC:LYN:CD72	http://www.gsea-msigdb.org/gsea/msigdb/cards/KEGG_B_CELL_RECEPTOR_SIGNALING_PATHWAY
KEGG_CYTOKINE_CYTOKINE_RECEPTOR_INTERACTION	ALL	4	264	81	1.88765e-05	0.000703646	TNFRSF14:TNFRSF25:IFNLR1:IL12RB2:IL6R:XCL2:XCL1:FASLG:TNFSF4:IL15RA:VEGFB:RELT:CXCR5:CD27:IL23A:INHBC:INHBE:FLT3:TNFSF13B:PLEKHO2:TNFRSF17:IL4R:CTF1:TNFSF13:TNFRSF13B:CCL3:CCL3L3:CCL3L1:CCL4L2:CSF3:CCR7:TNFRSF11A:CD70:IL1R1:IL18R1:IL18RAP:EDAR:IL1B:ACVR1:BMPR2:CD40:TNFRSF6B:LIF:OSM:IL2RB:PDGFB:TNFRSF13C:CCR9:CXCR6:XCR1:CCR3:CCR1:CCR2:CCR5:IL20RB:IL1RAP:PF4V1:PPBP:CXCL5:CXCL9:CXCL10:EGF:IL2:IL21:I…	http://www.gsea-msigdb.org/gsea/msigdb/cards/KEGG_CYTOKINE_CYTOKINE_RECEPTOR_INTERACTION
KEGG_GAP_JUNCTION	ALL	4	89	35	1.89152e-05	0.000703646	GNAI3:ADRB1:PLCB3:GRM5:PDGFD:KRAS:ADCY6:TUBA1B:TUBA1A:TUBA1C:ADCY4:MAP2K1:MAP2K5:ADCY9:PRKCB:MAPK3:PRKCA:TUBB6:MAP2K2:ADCY3:SRC:GNAS:TUBA8:MAPK1:PDGFB:ITPR1:RAF1:ADCY5:EGF:GUCY1A3:GUCY1B3:PDGFC:ITPR3:ADCY8:TUBB4B	http://www.gsea-msigdb.org/gsea/msigdb/cards/KEGG_GAP_JUNCTION
KEGG_NEUROTROPHIN_SIGNALING_PATHWAY	ALL	4	126	45	2.49331e-05	0.000772927	CALML6:RPS6KA1:JUN:SORT1:SHC1:FASLG:AKT3:CAMK2G:BDNF:BAD:RPS6KA4:RELA:KRAS:SH2B3:PTPN11:NFKBIA:RPS6KA5:MAP2K1:MAP2K5:CSK:SH2B1:MAPK3:BCL2:MAP2K2:PIK3R2:PIK3R2:ZNF274:YWHAQ:IRS1:PLCG1:CRKL:MAPK1:YWHAH:ATF4:RAF1:RHOA:PRKCD:MAPK10:NFKB1:MAP3K1:PIK3R1:CAMK4:MAPK14:FOXO3:CAMK2B:RIPK2	http://www.gsea-msigdb.org/gsea/msigdb/cards/KEGG_NEUROTROPHIN_SIGNALING_PATHWAY
KEGG_T_CELL_RECEPTOR_SIGNALING_PATHWAY	ALL	4	107	39	5.01888e-05	0.00133359	JUN:AKT3:RELA:CD3E:CD3D:CBL:CD4:KRAS:NFKBIA:FOS:RASGRP1:CHP1:MAP2K1:CHP2:LAT:MAPK3:NFATC3:NFAT5:MALT1:MAP2K2:PIK3R2:PIK3R2:CD8A:CD28:CTLA4:ICOS:PDCD1:PLCG1:MAPK1:GRAP2:RAF1:RHOA:NCK1:NFKB1:IL2:PIK3R1:IL4:ITK:MAPK14:PPP3CC	http://www.gsea-msigdb.org/gsea/msigdb/cards/KEGG_T_CELL_RECEPTOR_SIGNALING_PATHWAY
KEGG_FC_GAMMA_R_MEDIATED_PHAGOCYTOSIS	ALL	4	95	35	9.29267e-05	0.00199993	MARCKSL1:PPAP2B:FCGR1A:PIP5K1A:FCGR2B:DNM3:AKT3:CFL1:GAB2:ARPC3:WASF3:PLA2G4B:PLA2G4F:MAP2K1:PRKCB:LAT:MAPK3:PLD2:PRKCA:PIK3R2:PIK3R2:VASP:ASAP2:INPP5D:HCK:PLCG1:CRKL:MAPK1:LIMK2:RAF1:PRKCD:PLD1:PIK3R1:NCF1:LYN:GSN	http://www.gsea-msigdb.org/gsea/msigdb/cards/KEGG_FC_GAMMA_R_MEDIATED_PHAGOCYTOSIS
KEGG_LYSOSOME	ALL	4	121	42	9.67708e-05	0.00199993	FUCA1:ATP6V0B:SORT1:CTSS:CTSK:GBA:AP3M1:CTSD:ACP2:CTSW:CTSF:TCIRG1:ABCB9:CTSG:NPC2:GALC:AP4E1:CTSH:ATP6V0C:GGA2:CLN3:CLN3:ATP6V0D1:PLA2G15:ATP6V0A1:NAGLU:ARSG:NPC1:MCOLN1:ACP5:CTSA:NAGA:HYAL1:MANBA:CD164:IGF2R:GUSB:AP4M1:CTSB:AP3M2:CTSV:LAMP2:IDS:IDS	http://www.gsea-msigdb.org/gsea/msigdb/cards/KEGG_LYSOSOME
KEGG_BLADDER_CANCER	ALL	4	42	19	0.00017703	0.00329275	VEGFB:MMP1:KRAS:RPS6KA5:DAPK2:MAP2K1:MAPK3:CDH1:ERBB2:DAPK3:MAP2K2:MMP9:MAPK1:RAF1:RASSF1:EGF:CDKN1A:VEGFA:CDKN2A	http://www.gsea-msigdb.org/gsea/msigdb/cards/KEGG_BLADDER_CANCER
KEGG_FOCAL_ADHESION	ALL	4	198	60	0.000308602	0.00521818	JUN:SHC1:THBS3:TNR:LAMC1:AKT3:VCL:DOCK1:VEGFB:BAD:BIRC3:BIRC2:PDGFD:CCND2:VWF:COL2A1:ITGB7:ITGA5:MYL2:COL4A2:MAP2K1:RASGRF1:IGF1R:PRKCB:MAPK3:ERBB2:ITGA2B:ITGB3:ITGB3:PRKCA:RAC3:BCL2:PIK3R2:PIK3R2:VASP:PPP1CB:ITGB6:ITGAV:MYL9:SRC:LAMA5:COL6A2:CRKL:MAPK1:PDGFB:PARVB:PARVG:RAF1:ITGA9:LAMB2:RHOA:MYLK:ITGB5:MAPK10:EGF:PDGFC:PIK3R1:VEGFA:MYL7:CAV2:PTK2:TLN1	http://www.gsea-msigdb.org/gsea/msigdb/cards/KEGG_FOCAL_ADHESION
KEGG_PATHWAYS_IN_CANCER	ALL	4	325	89	0.000648547	0.0100525	HDAC1:JUN:ARNT:CKS1B:FASLG:LAMC1:TPR:PTGS2:RASSF5:AKT3:NFKB2:SUFU:TCF7L2:SPI1:VEGFB:BAD:RELA:GSTP1:BIRC3:BIRC2:MMP1:CBL:KRAS:WNT10B:WNT1:GLI1:FLT3:COL4A2:NFKBIA:FOS:TRAF3:RAD51:DAPK2:MAP2K1:SMAD3:PIAS1:ARNT2:IGF1R:PRKCB:MAPK3:CDH1:ERBB2:JUP:STAT5A:STAT3:ITGA2B:AXIN2:PRKCA:RAC3:BCL2:DAPK3:PIAS4:MAP2K2:PIK3R2:PIK3R2:CEBPA:TGFA:ITGAV:STAT1:WNT10A:PLCG1:MMP9:LAMA5:CRKL:MAPK1:PDGFB:EP300:PPARG:RAF1:ML…	http://www.gsea-msigdb.org/gsea/msigdb/cards/KEGG_PATHWAYS_IN_CANCER
KEGG_GNRH_SIGNALING_PATHWAY	ALL	4	101	34	0.000803193	0.0114918	CALML6:JUN:CAMK2G:PLCB3:KRAS:ADCY6:ADCY4:PLA2G4B:MAP2K1:ADCY9:PRKCB:MAPK3:PLD2:MAP2K3:PRKCA:MAP2K2:ADCY3:SRC:GNAS:MAPK1:ATF4:ITPR1:RAF1:PRKCD:ADCY5:PLD1:MAPK10:MAP3K1:ITPR3:MAPK14:MAP3K4:CAMK2B:PTK2B:ADCY8	http://www.gsea-msigdb.org/gsea/msigdb/cards/KEGG_GNRH_SIGNALING_PATHWAY
KEGG_NON_SMALL_CELL_LUNG_CANCER	ALL	4	54	21	0.00100245	0.0124918	RASSF5:AKT3:BAD:KRAS:MAP2K1:PRKCB:MAPK3:ERBB2:PRKCA:MAP2K2:PIK3R2:PIK3R2:TGFA:PLCG1:MAPK1:RAF1:RASSF1:FHIT:EGF:PIK3R1:FOXO3:CDKN2A	http://www.gsea-msigdb.org/gsea/msigdb/cards/KEGG_NON_SMALL_CELL_LUNG_CANCER
KEGG_ERBB_SIGNALING_PATHWAY	ALL	4	87	30	0.00102392	0.0124918	JUN:SHC1:AKT3:CAMK2G:BAD:CBL:KRAS:MAP2K1:PRKCB:MAPK3:ERBB2:STAT5A:PRKCA:MAP2K2:PIK3R2:PIK3R2:TGFA:ERBB4:SRC:PLCG1:CRKL:MAPK1:RAF1:NCK1:MAPK10:EGF:PIK3R1:CDKN1A:CAMK2B:NRG1:PTK2	http://www.gsea-msigdb.org/gsea/msigdb/cards/KEGG_ERBB_SIGNALING_PATHWAY
KEGG_VEGF_SIGNALING_PATHWAY	ALL	4	76	27	0.00107456	0.0124918	PTGS2:AKT3:BAD:KRAS:CHP1:PLA2G4B:MAP2K1:CHP2:PRKCB:MAPK3:NFATC3:NFAT5:PRKCA:RAC3:MAP2K2:PIK3R2:PIK3R2:SRC:PLCG1:MAPK1:RAF1:MAPKAPK3:PIK3R1:MAPK14:VEGFA:NOS3:PPP3CC:PTK2	http://www.gsea-msigdb.org/gsea/msigdb/cards/KEGG_VEGF_SIGNALING_PATHWAY
KEGG_LONG_TERM_POTENTIATION	ALL	4	70	25	0.00148482	0.0153431	CALML6:RPS6KA1:CAMK2G:PLCB3:GRM5:KRAS:PPP1R1A:CHP1:MAP2K1:CHP2:PRKCB:MAPK3:PRKCA:MAP2K2:PPP1CB:MAPK1:ATF4:EP300:ITPR1:RAF1:CAMK4:ITPR3:CAMK2B:PPP3CC:ADCY8	http://www.gsea-msigdb.org/gsea/msigdb/cards/KEGG_LONG_TERM_POTENTIATION
KEGG_PANCREATIC_CANCER	ALL	4	70	25	0.00148482	0.0153431	AKT3:VEGFB:BAD:RELA:KRAS:RAD51:MAP2K1:SMAD3:MAPK3:ERBB2:STAT3:RAC3:PIK3R2:PIK3R2:TGFA:STAT1:MAPK1:RAF1:PLD1:MAPK10:NFKB1:EGF:PIK3R1:VEGFA:CDKN2A:RALGDS	http://www.gsea-msigdb.org/gsea/msigdb/cards/KEGG_PANCREATIC_CANCER
KEGG_TOLL_LIKE_RECEPTOR_SIGNALING_PATHWAY	ALL	4	102	33	0.00201922	0.0195605	JUN:CTSK:TLR5:AKT3:IRF7:RELA:TIRAP:NFKBIA:FOS:TRAF3:MAP2K1:MAPK3:MAP2K3:CCL3:MAP2K2:PIK3R2:PIK3R2:IL1B:STAT1:CD40:MAPK1:TAB1:TLR9:TLR9:TLR6:CXCL9:CXCL10:MAPK10:NFKB1:PIK3R1:CD14:MAPK14:IFNA10:IFNA2:TLR4	http://www.gsea-msigdb.org/gsea/msigdb/cards/KEGG_TOLL_LIKE_RECEPTOR_SIGNALING_PATHWAY
KEGG_CELL_ADHESION_MOLECULES_CAMS	ALL	4	130	40	0.00210328	0.0195605	PTPRF:NEGR1:CD58:CD2:MPZL1:SELP:CD34:CD6:NCAM1:CADM1:CD4:ITGB7:SELPLG:NRXN3:NEO1:SPN:ITGAL:ITGAM:CDH1:CNTNAP1:ICAM2:PTPRM:CDH2:ICAM1:CD22:CD8A:ITGAV:CD28:CTLA4:ICOS:PDCD1:CD40:ITGA9:CLDN11:VCAN:CNTNAP2:CLDN23:CD274:PDCD1LG2:CD99	http://www.gsea-msigdb.org/gsea/msigdb/cards/KEGG_CELL_ADHESION_MOLECULES_CAMS
KEGG_ACUTE_MYELOID_LEUKEMIA	ALL	4	57	21	0.00222259	0.0196858	AKT3:TCF7L2:SPI1:BAD:RELA:KRAS:FLT3:MAP2K1:MAPK3:JUP:STAT5A:STAT3:MAP2K2:PIK3R2:PIK3R2:CEBPA:MAPK1:RAF1:NFKB1:LEF1:PIK3R1:PIM1	http://www.gsea-msigdb.org/gsea/msigdb/cards/KEGG_ACUTE_MYELOID_LEUKEMIA
KEGG_SYSTEMIC_LUPUS_ERYTHEMATOSUS	ALL	4	131	40	0.0024558	0.0207627	C1QB:FCGR1A:HIST2H2BF:HIST2H3D:HIST2H2AA3:HIST2H2AA4:FCGR2B:H3F3A:HIST3H2A:HIST3H2BB:H2AFY2:TRIM21:H2AFX:CTSG:ELANE:CD28:CD40:HIST1H2AA:HIST1H2BA:HIST1H3A:HIST1H4A:HIST1H4B:HIST1H3B:HIST1H2AB:HIST1H2BB:HIST1H3C:HIST1H4C:HIST1H2BC:HIST1H2AC:HIST1H2BD:HIST1H2BE:HIST1H2BF:HIST1H4E:HIST1H2AE:HIST1H3E:HIST1H2BH:HIST1H4H:HIST1H2BK:HIST1H2BN:HIST1H2BO:C5	http://www.gsea-msigdb.org/gsea/msigdb/cards/KEGG_SYSTEMIC_LUPUS_ERYTHEMATOSUS
KEGG_PROSTATE_CANCER	ALL	4	88	29	0.00269505	0.0217947	AKT3:TCF7L2:BAD:RELA:GSTP1:PDGFD:KRAS:NFKBIA:MAP2K1:IGF1R:MAPK3:ERBB2:BCL2:MAP2K2:PIK3R2:PIK3R2:TGFA:CREB1:MAPK1:PDGFB:ATF4:EP300:RAF1:NFKB1:LEF1:EGF:PDGFC:PIK3R1:CDKN1A:CREB5	http://www.gsea-msigdb.org/gsea/msigdb/cards/KEGG_PROSTATE_CANCER
KEGG_ENDOMETRIAL_CANCER	ALL	4	52	19	0.00393098	0.0302179	AKT3:TCF7L2:BAD:KRAS:MAP2K1:MAPK3:CDH1:ERBB2:AXIN2:MAP2K2:PIK3R2:PIK3R2:MAPK1:RAF1:MLH1:LEF1:EGF:PIK3R1:CTNNA1:FOXO3	http://www.gsea-msigdb.org/gsea/msigdb/cards/KEGG_ENDOMETRIAL_CANCER
KEGG_JAK_STAT_SIGNALING_PATHWAY	ALL	4	155	45	0.00406154	0.0302179	IFNLR1:IL12RB2:IL6R:AKT3:IL15RA:CBL:CCND2:IL23A:STAT6:PTPN11:SPRY2:PIAS1:SOCS1:IL4R:CTF1:CSF3:STAT5A:STAT3:SOCS3:PIAS4:PIK3R2:PIK3R2:SPRED2:STAT1:STAT4:LIF:OSM:IL2RB:EP300:IL20RB:IL2:IL21:SPRY1:IL15:IL7R:PIK3R1:TSLP:IL13:IL4:PIM1:EPO:JAK2:IFNA10:IFNA2:IL11RA:IL2RG	http://www.gsea-msigdb.org/gsea/msigdb/cards/KEGG_JAK_STAT_SIGNALING_PATHWAY
KEGG_VASCULAR_SMOOTH_MUSCLE_CONTRACTION	ALL	4	115	35	0.00466888	0.0334004	CALML6:PPP1R12B:MRVI1:PLCB3:ADCY6:ADCY4:PLA2G4B:MAP2K1:ADCY9:MYH11:PRKCB:MAPK3:PRKCA:MAP2K2:PPP1R14A:ADCY3:PPP1CB:CALCRL:MYL9:GNAS:MAPK1:ITPR1:RAF1:RHOA:PRKCD:ADCY5:MYLK:EDNRA:GUCY1A3:GUCY1B3:ITPR3:GNA12:RAMP3:CALD1:ADCY8	http://www.gsea-msigdb.org/gsea/msigdb/cards/KEGG_VASCULAR_SMOOTH_MUSCLE_CONTRACTION
KEGG_PRIMARY_IMMUNODEFICIENCY	ALL	4	35	14	0.00500421	0.0344735	BLNK:CD3E:CD3D:CD4:CIITA:CD19:TNFRSF13B:CD79A:CD8A:ICOS:CD40:TNFRSF13C:IL7R:IL2RG	http://www.gsea-msigdb.org/gsea/msigdb/cards/KEGG_PRIMARY_IMMUNODEFICIENCY
KEGG_GLIOMA	ALL	4	65	22	0.0058486	0.0388514	CALML6:SHC1:AKT3:CAMK2G:KRAS:MAP2K1:IGF1R:PRKCB:MAPK3:PRKCA:MAP2K2:PIK3R2:PIK3R2:TGFA:PLCG1:MAPK1:PDGFB:RAF1:EGF:PIK3R1:CDKN1A:CAMK2B:CDKN2A	http://www.gsea-msigdb.org/gsea/msigdb/cards/KEGG_GLIOMA
KEGG_MELANOGENESIS	ALL	4	101	31	0.00651326	0.0417747	CALML6:GNAI3:CAMK2G:TCF7L2:PLCB3:KRAS:ADCY6:WNT10B:WNT1:ADCY4:MAP2K1:ADCY9:PRKCB:MAPK3:PRKCA:MAP2K2:ADCY3:POMC:CREB1:WNT10A:ASIP:GNAS:MAPK1:EP300:RAF1:ADCY5:LEF1:CAMK2B:FZD9:WNT16:ADCY8	http://www.gsea-msigdb.org/gsea/msigdb/cards/KEGG_MELANOGENESIS
KEGG_COLORECTAL_CANCER	ALL	4	62	21	0.00692473	0.0429333	JUN:AKT3:TCF7L2:BAD:KRAS:FOS:MAP2K1:SMAD3:MAPK3:AXIN2:RAC3:BCL2:PIK3R2:PIK3R2:MAPK1:RAF1:MLH1:RHOA:MAPK10:LEF1:PIK3R1:RALGDS	http://www.gsea-msigdb.org/gsea/msigdb/cards/KEGG_COLORECTAL_CANCER
KEGG_SYSTEMIC_LUPUS_ERYTHEMATOSUS	ALL	5	131	56	1.29459e-09	2.40795e-07	C1QB:FCGR1A:HIST2H2BF:HIST2H2AA3:HIST2H2AA4:ACTN1:SNRPD1:CD86:C9:HIST1H2AA:HIST1H3A:HIST1H4A:HIST1H4B:HIST1H3B:HIST1H2AB:HIST1H2BB:HIST1H3C:HIST1H4C:HIST1H2BC:HIST1H2AC:HIST1H2BD:HIST1H2BE:HIST1H4D:HIST1H3D:HIST1H2AD:HIST1H2BF:HIST1H4E:HIST1H2BG:HIST1H2AE:HIST1H3E:HIST1H4F:HIST1H4G:HIST1H3F:HIST1H2BH:HIST1H3G:HIST1H2BI:HIST1H4H:HIST1H2BJ:HIST1H2AG:HIST1H2BK:HIST1H4I:HIST1H2AH:HIST1H2BL:HIST1H2AI:…	http://www.gsea-msigdb.org/gsea/msigdb/cards/KEGG_SYSTEMIC_LUPUS_ERYTHEMATOSUS
KEGG_LYSOSOME	ALL	5	121	41	0.000163243	0.0128993	PPT1:SORT1:CTSS:CTSK:LIPA:ACP2:CTSW:CTSF:SLC11A2:GNPTAB:ABCB9:NPC2:AP4E1:HEXA:AP3B2:NAGPA:ATP6V0D1:PLA2G15:GALNS:CD68:ATP6V0A1:ARSG:GGA3:NPC1:AP3D1:MCOLN1:AP1M2:ACP5:MAN2B1:DNASE2:LAPTM4A:SLC11A1:GGA1:HYAL1:HEXB:AP3B1:ARSB:CD164:AP4M1:ENTPD4:CTSL	http://www.gsea-msigdb.org/gsea/msigdb/cards/KEGG_LYSOSOME
KEGG_FOLATE_BIOSYNTHESIS	ALL	5	11	8	0.000208054	0.0128993	ALPL:GCH1:SPR:ALPP:ALPPL2:ALPI:QDPR:DHFR	http://www.gsea-msigdb.org/gsea/msigdb/cards/KEGG_FOLATE_BIOSYNTHESIS
KEGG_PROGESTERONE_MEDIATED_OOCYTE_MATURATION	ALL	5	85	30	0.000542031	0.0252045	RPS6KA1:PIK3R3:AKT3:INS:PDE3B:SPDYC:PDE3A:CDK2:IGF1:CDC16:ADCY4:HSP90AA1:IGF1R:FZR1:ADCY3:RAF1:CDC25A:ANAPC13:MAPK10:CCNA2:ANAPC10:PIK3R1:CDC23:CDC25C:MAPK9:MAPK14:MAPK13:RPS6KA2:MOS:ADCY8	http://www.gsea-msigdb.org/gsea/msigdb/cards/KEGG_PROGESTERONE_MEDIATED_OOCYTE_MATURATION
KEGG_PATHWAYS_IN_CANCER	ALL	5	325	87	0.00109074	0.0351152	MTOR:CDC42:WNT4:PIK3R3:JAK1:WNT2B:ARNT:FASLG:LAMC1:LAMC2:TRAF5:TGFB2:WNT9A:AKT3:CCDC6:CHUK:SUFU:TCF7L2:CTBP2:SPI1:CCND1:FADD:WNT5B:CDK2:GLI1:CDK4:IGF1:HSP90B1:FGF9:BRCA2:NFKBIA:MAX:HSP90AA1:PML:IGF1R:AXIN1:CREBBP:CDH1:FGF11:TP53:RARA:JUP:STAT5B:STAT3:FZD2:AXIN2:PRKCA:GRB2:RAC3:TGFB1:EPAS1:GLI2:STAT1:FN1:STK36:WNT6:E2F1:MMP9:LAMA5:PDGFB:RAF1:CTNNB1:LAMB2:RHOA:RASSF1:WNT5A:APPL1:MECOM:DVL3:MAPK10:F…	http://www.gsea-msigdb.org/gsea/msigdb/cards/KEGG_PATHWAYS_IN_CANCER
KEGG_BASAL_CELL_CARCINOMA	ALL	5	55	21	0.00113275	0.0351152	WNT4:WNT2B:WNT9A:SUFU:TCF7L2:WNT5B:GLI1:AXIN1:TP53:FZD2:AXIN2:GLI2:STK36:WNT6:CTNNB1:WNT5A:DVL3:HHIP:FZD1:WNT16:PTCH1	http://www.gsea-msigdb.org/gsea/msigdb/cards/KEGG_BASAL_CELL_CARCINOMA
KEGG_CELL_ADHESION_MOLECULES_CAMS	ANTHROPOMETRY	1	130	22	5.98296e-06	0.00111283	NEGR1:CD58:MPZL1:CD34:CD6:NCAM1:NRXN3:CLDN9:SPN:ITGAL:ITGAM:ICAM2:CDH2:ICAM1:CD22:PVRL2:CD8A:VCAN:CNTNAP2:CD274:PDCD1LG2:CD99	http://www.gsea-msigdb.org/gsea/msigdb/cards/KEGG_CELL_ADHESION_MOLECULES_CAMS
KEGG_LEUKOCYTE_TRANSENDOTHELIAL_MIGRATION	ANTHROPOMETRY	1	114	18	0.000104466	0.00971532	GNAI3:RASSF5:PTPN11:CLDN9:ITGAL:ITGAM:PRKCA:ICAM1:CTNNA2:PLCG1:MMP9:TXK:PIK3R1:CTNNA1:ITK:MAPK14:EZR:CD99	http://www.gsea-msigdb.org/gsea/msigdb/cards/KEGG_LEUKOCYTE_TRANSENDOTHELIAL_MIGRATION
KEGG_COLORECTAL_CANCER	ANTHROPOMETRY	1	62	12	0.000210767	0.0130675	JUN:CCND1:KRAS:FOS:SMAD3:AXIN1:MAPK3:AXIN2:BCL2:LEF1:PIK3R1:RALGDS	http://www.gsea-msigdb.org/gsea/msigdb/cards/KEGG_COLORECTAL_CANCER
KEGG_B_CELL_RECEPTOR_SIGNALING_PATHWAY	ANTHROPOMETRY	1	75	13	0.0003661	0.0140204	JUN:FCGR2B:CR2:BLNK:HRAS:KRAS:FOS:MAPK3:CD79B:CD22:CD79A:NFKB1:PIK3R1	http://www.gsea-msigdb.org/gsea/msigdb/cards/KEGG_B_CELL_RECEPTOR_SIGNALING_PATHWAY
KEGG_NEUROTROPHIN_SIGNALING_PATHWAY	ANTHROPOMETRY	1	126	18	0.000376892	0.0140204	CALML6:JUN:SORT1:HRAS:BDNF:KRAS:SH2B3:PTPN11:MAP2K5:MAPK3:BCL2:YWHAQ:PLCG1:YWHAH:NFKB1:PIK3R1:MAPK14:RIPK2	http://www.gsea-msigdb.org/gsea/msigdb/cards/KEGG_NEUROTROPHIN_SIGNALING_PATHWAY
KEGG_PATHWAYS_IN_CANCER	ANTHROPOMETRY	1	325	34	0.00072496	0.0196093	JUN:LAMC1:PTGS2:RASSF5:HRAS:SPI1:CCND1:KRAS:WNT10B:FLT3:FOS:HSP90AA1:TRAF3:SMAD3:PIAS1:AXIN1:MAPK3:STAT5A:AXIN2:PRKCA:BCL2:CCNE1:CTNNA2:STAT1:PLCG1:MMP9:LAMA5:PPARG:PLD1:NFKB1:LEF1:PIK3R1:CTNNA1:RALGDS	http://www.gsea-msigdb.org/gsea/msigdb/cards/KEGG_PATHWAYS_IN_CANCER
KEGG_ENDOMETRIAL_CANCER	ANTHROPOMETRY	1	52	10	0.000737986	0.0196093	HRAS:CCND1:KRAS:AXIN1:MAPK3:AXIN2:CTNNA2:LEF1:PIK3R1:CTNNA1	http://www.gsea-msigdb.org/gsea/msigdb/cards/KEGG_ENDOMETRIAL_CANCER
KEGG_HEMATOPOIETIC_CELL_LINEAGE	ANTHROPOMETRY	1	85	13	0.0012464	0.0289788	FCGR1A:CD55:CR2:CD34:MS4A1:ITGA5:FLT3:ITGAM:CD7:FCER2:CD22:CD8A:IL11RA	http://www.gsea-msigdb.org/gsea/msigdb/cards/KEGG_HEMATOPOIETIC_CELL_LINEAGE
KEGG_ACUTE_MYELOID_LEUKEMIA	ANTHROPOMETRY	1	57	10	0.00154693	0.0319699	HRAS:SPI1:CCND1:KRAS:FLT3:MAPK3:STAT5A:NFKB1:LEF1:PIK3R1	http://www.gsea-msigdb.org/gsea/msigdb/cards/KEGG_ACUTE_MYELOID_LEUKEMIA
KEGG_GLUTATHIONE_METABOLISM	ANTHROPOMETRY	1	50	9	0.00218234	0.0405915	PGD:GSTM4:GSTM2:GSTM1:GSTM5:GSTM3:RRM2:GGT5:LAP3	http://www.gsea-msigdb.org/gsea/msigdb/cards/KEGG_GLUTATHIONE_METABOLISM
KEGG_GAP_JUNCTION	ANTHROPOMETRY	2	89	17	8.36326e-06	0.00155557	PRKG1:PLCB3:ITPR2:TUBA1C:MAP2K5:TUBB6:MAP2K2:ADCY3:TUBA8:RAF1:ADCY5:EGF:GUCY1A3:GUCY1B3:ITPR3:ADCY8:TUBB4B	http://www.gsea-msigdb.org/gsea/msigdb/cards/KEGG_GAP_JUNCTION
KEGG_BLADDER_CANCER	ANTHROPOMETRY	2	42	9	0.000459801	0.0427615	VEGFB:RPS6KA5:ERBB2:DAPK3:MAP2K2:RAF1:EGF:CDKN1A:VEGFA	http://www.gsea-msigdb.org/gsea/msigdb/cards/KEGG_BLADDER_CANCER
KEGG_VASCULAR_SMOOTH_MUSCLE_CONTRACTION	ANTHROPOMETRY	2	115	16	0.00072408	0.044893	PRKG1:PLCB3:ITPR2:MAP2K2:ADCY3:CALCRL:MYL9:RAF1:ADCY5:MYLK:GUCY1A3:GUCY1B3:ITPR3:RAMP3:CALD1:ADCY8	http://www.gsea-msigdb.org/gsea/msigdb/cards/KEGG_VASCULAR_SMOOTH_MUSCLE_CONTRACTION
KEGG_SYSTEMIC_LUPUS_ERYTHEMATOSUS	ANTHROPOMETRY	3	131	58	3.63067e-10	6.75305e-08	C1QB:FCGR1A:HIST2H2BF:HIST2H2AA3:HIST2H2AA4:CTSG:SNRPD1:ELANE:CD86:C9:HIST1H2AA:HIST1H2BA:HIST1H3A:HIST1H4A:HIST1H4B:HIST1H3B:HIST1H2AB:HIST1H2BB:HIST1H3C:HIST1H4C:HIST1H2BC:HIST1H2AC:HIST1H2BD:HIST1H2BE:HIST1H4D:HIST1H3D:HIST1H2AD:HIST1H2BF:HIST1H4E:HIST1H2BG:HIST1H2AE:HIST1H3E:HIST1H4F:HIST1H4G:HIST1H3F:HIST1H2BH:HIST1H3G:HIST1H2BI:HIST1H4H:HIST1H2BJ:HIST1H2AG:HIST1H2BK:HIST1H4I:HIST1H2AH:HIST1…	http://www.gsea-msigdb.org/gsea/msigdb/cards/KEGG_SYSTEMIC_LUPUS_ERYTHEMATOSUS
KEGG_LYSOSOME	ANTHROPOMETRY	3	121	44	2.67233e-05	0.00248527	PPT1:SORT1:CTSS:CTSK:LIPA:ACP2:CTSW:CTSF:TCIRG1:GNPTAB:ABCB9:CTSG:NPC2:LGMN:AP4E1:HEXA:AP3B2:ATP6V0D1:PLA2G15:AP1G1:GALNS:CD68:ATP6V0A1:ARSG:GGA3:NPC1:AP3D1:MCOLN1:AP1M2:ACP5:MAN2B1:DNASE2:LAPTM4A:SLC11A1:GGA1:HYAL1:HEXB:AP3B1:ARSB:CD164:AP4M1:CTSB:ENTPD4:CTSL	http://www.gsea-msigdb.org/gsea/msigdb/cards/KEGG_LYSOSOME
KEGG_FOLATE_BIOSYNTHESIS	ANTHROPOMETRY	3	11	8	0.000252471	0.0156532	ALPL:GCH1:SPR:ALPP:ALPPL2:ALPI:QDPR:DHFR	http://www.gsea-msigdb.org/gsea/msigdb/cards/KEGG_FOLATE_BIOSYNTHESIS
KEGG_PATHWAYS_IN_CANCER	ANTHROPOMETRY	3	325	89	0.00104666	0.0486697	MTOR:PIK3R3:JAK1:WNT2B:ARNT:FASLG:LAMC1:LAMC2:TRAF5:TGFB2:WNT9A:AKT3:CCDC6:CHUK:SUFU:TCF7L2:CTBP2:SPI1:CCND1:FADD:WNT5B:CDK2:GLI1:CDK4:IGF1:HSP90B1:FGF9:NFKBIA:MAX:PGF:FOS:HSP90AA1:TRAF3:RAD51:SMAD3:PML:IGF1R:AXIN1:TCEB2:CREBBP:CDH1:FGF11:TP53:RARA:JUP:STAT5B:STAT3:FZD2:AXIN2:PRKCA:GRB2:RAC3:PIAS4:MAP2K2:TGFB1:EPAS1:GLI2:STAT1:FN1:STK36:WNT6:E2F1:MMP9:LAMA5:PDGFB:RAF1:CTNNB1:RASSF1:WNT5A:APPL1:FG…	http://www.gsea-msigdb.org/gsea/msigdb/cards/KEGG_PATHWAYS_IN_CANCER
KEGG_CELL_CYCLE	CARDIOVASCULAR	5	124	13	0.000262349	0.048797	CDKN2C:MDM2:RBL2:YWHAE:CDC27:SMAD4:GADD45B:CDKN2D:CDC23:CDC25C:CDKN1A:ORC3:CDK6	http://www.broadinstitute.org/gsea/msigdb/cards/KEGG_CELL_CYCLE
KEGG_STEROID_BIOSYNTHESIS	CARDIOVASCULAR	6	17	3	0.000173424	0.0322569	DHCR24:FDFT1:SQLE	http://www.broadinstitute.org/gsea/msigdb/cards/KEGG_STEROID_BIOSYNTHESIS
KEGG_BIOSYNTHESIS_OF_UNSATURATED_FATTY_ACIDS	CARDIOVASCULAR	6	22	3	0.000383486	0.0356642	SCD:FADS2:FADS1	http://www.broadinstitute.org/gsea/msigdb/cards/KEGG_BIOSYNTHESIS_OF_UNSATURATED_FATTY_ACIDS
KEGG_BLADDER_CANCER	CARDIOVASCULAR	7	42	7	8.51962e-05	0.0158465	RPS6KA5:MMP9:RAF1:IL8:EGF:CDKN1A:CDKN2A	http://www.broadinstitute.org/gsea/msigdb/cards/KEGG_BLADDER_CANCER
KEGG_VASCULAR_SMOOTH_MUSCLE_CONTRACTION	CARDIOVASCULAR	7	115	10	0.00074137	0.0467176	ACTA2:MRVI1:MYL9:RAF1:PRKCD:MYLK:GUCY1A3:GUCY1B3:RAMP3:CALD1	http://www.broadinstitute.org/gsea/msigdb/cards/KEGG_VASCULAR_SMOOTH_MUSCLE_CONTRACTION
KEGG_PATHWAYS_IN_CANCER	CARDIOVASCULAR	7	325	19	0.00075351	0.0467176	CKS1B:COL4A2:SMAD3:PIAS1:ITGA2B:FZD2:WNT3:WNT9B:CBLC:TCF7L1:MMP9:PPARG:RAF1:PIK3CB:IL8:EGF:CKS1B:CDKN1A:CDKN2A:CDKN2B	http://www.broadinstitute.org/gsea/msigdb/cards/KEGG_PATHWAYS_IN_CANCER
KEGG_B_CELL_RECEPTOR_SIGNALING_PATHWAY	CARDIOVASCULAR	8	75	12	3.49366e-05	0.00649821	JUN:FCGR2B:CR2:BLNK:KRAS:NFKBIA:FOS:CD79B:CD22:CD79A:NFKB1:PIK3R1	http://www.broadinstitute.org/gsea/msigdb/cards/KEGG_B_CELL_RECEPTOR_SIGNALING_PATHWAY
KEGG_NEUROTROPHIN_SIGNALING_PATHWAY	CARDIOVASCULAR	8	126	15	0.000134735	0.0125304	JUN:SORT1:KRAS:SH2B3:PTPN11:NFKBIA:PSEN1:BCL2:YWHAQ:PLCG1:YWHAH:NFKB1:PIK3R1:MAPK14:RIPK2	http://www.broadinstitute.org/gsea/msigdb/cards/KEGG_NEUROTROPHIN_SIGNALING_PATHWAY
KEGG_PATHWAYS_IN_CANCER	CARDIOVASCULAR	8	325	27	0.000235501	0.0145974	JUN:LAMC1:PTGS2:RASSF5:KRAS:COL4A1:COL4A2:NFKBIA:FOS:STAT5A:AXIN2:PRKCA:BCL2:STAT1:FN1:PLCG1:MMP9:LAMA5:PLD1:FGF5:NFKB1:LEF1:PIK3R1:CTNNA1:CDKN2A:CDKN2B:RALGDS	http://www.broadinstitute.org/gsea/msigdb/cards/KEGG_PATHWAYS_IN_CANCER
KEGG_CYTOKINE_CYTOKINE_RECEPTOR_INTERACTION	CARDIOVASCULAR	8	265	23	0.000360007	0.0145974	TNFRSF14:TNFRSF25:IFNLR1:IL12RB2:IL6R:TNFSF4:IL15RA:CXCR5:TNFRSF17:TNFRSF13B:IL18R1:IL18RAP:ACVR1:BMPR2:IL2RB:TNFRSF13C:CCR1:IL1RAP:CXCL9:CXCL10:PDGFC:IL11RA:TNFSF8	http://www.broadinstitute.org/gsea/msigdb/cards/KEGG_CYTOKINE_CYTOKINE_RECEPTOR_INTERACTION
KEGG_SMALL_CELL_LUNG_CANCER	CARDIOVASCULAR	8	84	11	0.000453899	0.0145974	LAMC1:PTGS2:COL4A1:COL4A2:NFKBIA:BCL2:FN1:LAMA5:NFKB1:PIK3R1:CDKN2B	http://www.broadinstitute.org/gsea/msigdb/cards/KEGG_SMALL_CELL_LUNG_CANCER
KEGG_HEMATOPOIETIC_CELL_LINEAGE	CARDIOVASCULAR	8	85	11	0.000503126	0.0145974	FCGR1A:IL6R:CD55:CR2:MS4A1:ITGA5:CD7:FCER2:CD22:CD8A:IL11RA	http://www.broadinstitute.org/gsea/msigdb/cards/KEGG_HEMATOPOIETIC_CELL_LINEAGE
KEGG_LEUKOCYTE_TRANSENDOTHELIAL_MIGRATION	CARDIOVASCULAR	8	114	13	0.000562724	0.0145974	RASSF5:PTPN11:PRKCA:ICAM1:PLCG1:MMP9:TXK:PIK3R1:CTNNA1:ITK:MAPK14:EZR:CD99	http://www.broadinstitute.org/gsea/msigdb/cards/KEGG_LEUKOCYTE_TRANSENDOTHELIAL_MIGRATION
KEGG_CELL_ADHESION_MOLECULES_CAMS	CARDIOVASCULAR	8	130	14	0.000627847	0.0145974	CD58:CD6:NCAM1:NEO1:ICAM2:PTPRM:ICAM1:CD22:CD8A:VCAN:CNTNAP2:CD274:PDCD1LG2:CD99	http://www.broadinstitute.org/gsea/msigdb/cards/KEGG_CELL_ADHESION_MOLECULES_CAMS
KEGG_SYSTEMIC_LUPUS_ERYTHEMATOSUS	PSYCHIATRIC	2	131	54	3.98779e-41	7.4173e-39	FCGR1A:HIST2H2BF:HIST2H3D:HIST2H2AA3:HIST2H2AA4:GRIN2A:HIST1H2AA:HIST1H2BA:HIST1H3A:HIST1H4A:HIST1H4B:HIST1H3B:HIST1H2AB:HIST1H2BB:HIST1H3C:HIST1H4C:HIST1H2BC:HIST1H2AC:HIST1H2BD:HIST1H2BE:HIST1H4D:HIST1H3D:HIST1H2AD:HIST1H2BF:HIST1H4E:HIST1H2BG:HIST1H2AE:HIST1H3E:HIST1H4F:HIST1H4G:HIST1H3F:HIST1H2BH:HIST1H3G:HIST1H2BI:HIST1H4H:HIST1H2BJ:HIST1H2AG:HIST1H2BK:HIST1H4I:HIST1H2AH:HIST1H2BL:HIST1H2AI:…	http://www.gsea-msigdb.org/gsea/msigdb/cards/KEGG_SYSTEMIC_LUPUS_ERYTHEMATOSUS
