# Supplementary material for: Multitrait GWAS to connect disease variants and biological mechanisms
Source: PLoS Genet. 2021 Aug 30;17(8):e1009713. doi: 10.1371/journal.pgen.1009713 (PMC8437297; doi:10.1371/journal.pgen.1009713)
Supplement: S16 Table — (XLSX) [file pgen.1009713.s049.xlsx]

## Sheet: S16 Table
S16 Table - Significant SNPs for the Metabolism set that were retained in final clusters.
RSID	cluster	CHR.	Position	Ref.	Alt.	gene_name	symbol	z_GLG_HDL	z_GLG_LDL	z_GLG_TC	z_GLG_TG	z_MAGIC_FAST.GLUCOSE	z_MAGIC_FAST.INSULIN	z_MAGIC_HOMA.B	z_MAGIC_HOMA.IR	z_MAGIC_HBA1C	z_DIAGRAM_T2D	entropy	Silhouette	P_Omnibus	P_sumZ_genet	P_sumZ_ica	P_univ_min
rs2318119	1	1	158569874	T	C	ENSG00000163554, ENSG00000173285, ENSG00000186400, ENSG00000186440, ENSG00000197532, ENSG00000198965, ENSG00000198967	SPTA1, OR10K1, OR10X1, OR6P1, OR6Y1, OR10R2, OR10Z1	2.77345	1.61677	2.07116	0.241078	-1.3152	1.35475	2.14384	1.20048	6.22818	0.525525	0.0329415	-0.0396996	4.63541e-09	0.178385	0.560649	4.71894e-10
rs340874	1	1	214159256	C	T	ENSG00000117707	PROX1	-2.82251	2.07919	1.90824	1.76146	5.38908	-2.09109	-4.14293	-0.982203	2.5933	3.8674	0.130607	0.357634	2.827e-12	0.281697	7.97396e-14	7.082e-08
rs77377889	1	2	43688324	C	A	ENSG00000115970, ENSG00000152518, ENSG00000152527	THADA, ZFP36L2, PLEKHH2	-1.82838	1.17496	1.45201	0.789913	4.58148	-2.62958	-4.61881	-1.94944	2.26808	4.97912	0.0109611	0.401847	5.84574e-12	0.897257	3.47245e-15	6.38743e-07
rs10497348	1	2	169718301	A	G	ENSG00000152253, ENSG00000152254, ENSG00000163072, ENSG00000198648	SPC25, G6PC2, NOSTRIN, STK39	-0.753582	1.21151	0.693493	0.478352	7.13294	0.946684	-2.6495	1.80439	2.66273	-0.658838	0.0578151	0.287674	2.78489e-09	0.111694	0.000119124	9.825e-13
rs114189440	1	2	169776446	A	G	ENSG00000073734, ENSG00000152253, ENSG00000152254, ENSG00000163072	ABCB11, SPC25, G6PC2, NOSTRIN	1.06962	1.45664	2.33848	1.8517	7.2188	0.484417	-3.1581	1.77778	3.69542	-3.19863	0.118549	0.164309	6.28824e-15	0.41361	0.00717538	5.24483e-13
rs518598	1	2	169776914	C	T	ENSG00000073734, ENSG00000152253, ENSG00000152254, ENSG00000163072	ABCB11, SPC25, G6PC2, NOSTRIN	0.369797	0.745932	0.954185	0.311192	19.1936	-1.55905	-11.1929	0.977339	9.17938	-1.83002	1.39952e-12	0.250319	5.90963e-102	0.827195	1.91976e-33	4.1898e-82
rs11717195	1	3	123082398	T	C	ENSG00000173175	ADCY5	1.36676	0.387211	1.66562	0.623585	6.09331	-0.811637	-3.44552	-0.0282033	2.55958	4.42376	0.0227152	0.442052	8.39437e-12	0.408278	8.576e-14	1.106e-09
rs66563263	1	4	61998801	A	G	ENSG00000150471	LPHN3	-0.950244	0.030353	0.836552	0.898172	4.31336	-0.742517	-1.97953	-0.376476	-0.34688	5.7987	0.061732	0.359313	1.73672e-10	0.152572	2.08461e-11	6.68294e-09
rs72695652	1	4	185715901	A	G	ENSG00000151726, ENSG00000251139	ACSL1, RP11-701P16.2	-1.12394	-0.0382625	0.13356	2.05563	3.66819	0.357599	-1.38484	0.534349	4.0217	3.70215	0.0599864	0.409726	4.39345e-07	7.88003e-05	4.13462e-09	5.77796e-05
rs4457053	1	5	76424949	G	A			-0.614477	1.22308	1.23508	0.506366	3.91212	0.707912	-1.76146	1.01564	1.40075	5.03414	0.259187	0.359269	2.64611e-06	0.037018	1.2655e-09	4.8e-07
rs9505111	1	6	7278780	C	T	ENSG00000124782, ENSG00000124783, ENSG00000164304	RREB1, SSR1, CAGE1	-0.0548611	-0.0943939	0.117317	0.926316	1.8355	-1.43088	-2.05756	-0.640415	3.11568	5.35953	0.0125302	0.397219	7.44072e-06	0.398645	7.76341e-10	2.68123e-07
rs1012635	1	6	20675295	A	G	ENSG00000145996	CDKAL1	-0.628922	1.88685	1.38484	0.808157	3.312	-2.24763	-2.90787	-1.65041	2.51777	5.06896	0.187527	0.372368	1.06307e-08	0.7287	4.68149e-12	4e-07
rs6947830	1	7	15064984	A	G	ENSG00000136267	DGKB	0.90079	0.456542	1.48706	1.51568	8.27203	-1.38878	-6.61938	-0.475262	2.33316	4.11333	0.00500921	0.420838	2.54729e-20	0.76327	3.43652e-20	1.317e-16
rs2300584	1	7	44219338	G	A	ENSG00000106631, ENSG00000106633, ENSG00000106636	MYL7, GCK, YKT6	-0.560116	1.41013	1.31682	1.50939	9.56743	1.08189	-4.03643	2.17287	5.97365	2.82016	0.00109262	0.384539	6.82347e-24	0.00233647	5.46239e-18	1.096e-21
rs12056308	1	7	44239034	A	G	ENSG00000058404, ENSG00000106633, ENSG00000106636	CAMK2B, GCK, YKT6	-0.366977	0.66413	0.330327	0.705317	13.8018	1.49673		2.49913	9.16818	1.85525	3.79844e-07	0.349821	1.22098e-54	5.63906e-11	1.62314e-23	2.48692e-43
rs515071	1	8	41519462	G	A	ENSG00000029534, ENSG00000158669, ENSG00000165066	ANK1, AGPAT6, NKX6-3	1.00437	0.534349	0.472178	-0.384511	1.75109	-2.1344	-3.51131	-1.71645	3.23793	4.87285	0.0296105	0.367465	4.62636e-07	0.520343	7.08006e-10	1.1e-06
rs7461534	1	8	41628650	G	A	ENSG00000029534	ANK1	1.39141	1.22786	1.28899	-0.132612	1.69799	-2.10124	-1.97684	-2.08942	6.35443	1.12639	0.0379774	0.253966	5.46913e-09	0.552753	0.000378954	2.092e-10
rs3802177	1	8	118185025	G	A	ENSG00000164756	SLC30A8	-1.41557	2.42734	2.29297	2.48929	6.35883	-0.785774	-4.26917	-0.103457	4.15136	6.6989	0.0422462	0.397463	1.99614e-19	0.0131321	1.06596e-24	2.1e-11
rs4746841	1	10	71064512	G	T	ENSG00000156515	HK1	-0.148561	0.202405	0.11203	0.426011	-0.125661	-0.34446	-0.331191	-0.497835	5.84717	0.201893	0.0970658	0.204834	5.85872e-05	0.703232	0.0246202	5e-09
rs6480403	1	10	71099986	A	G	ENSG00000156515	HK1	1.45525	1.17349	1.49352	-0.417244	0.905123	0.137419	-0.368903	0.211496	5.5909	0.67449	0.259572	0.166739	6.66139e-05	0.630773	0.0259406	2.259e-08
rs36121579	1	10	112994035	A	G			-0.444882	0.58557	0.383232	-0.0267053	7.31696	-2.26298	-5.71229	-1.02232	0.73055	3.3914	0.00097058	0.405563	8.94147e-14	0.661973	5.33811e-14	2.53655e-13
rs7896811	1	10	114766717	C	T	ENSG00000148737	TCF7L2	-1.49162	0.402114	0.523394	0.784409	3.20111	0.0697408	-1.65241	0.201126	1.73512	3.89059	0.212183	0.373779	0.000399613	0.0907713	2.36876e-07	0.0001
rs12419690	1	11	45858584	G	A	ENSG00000121653, ENSG00000121671, ENSG00000121680, ENSG00000181830, ENSG00000234776	MAPK8IP1, CRY2, PEX16, SLC35C1, C11orf94	4.57434	-0.0210057	0.992919	-2.29574	7.0387	-1.32942	-5.27507	-0.487321	0.64269	3.27098	0.171345	0.260891	1.89243e-16	0.100337	2.9253e-11	1.9404e-12
rs11020114	1	11	92682604	C	T	ENSG00000134640	MTNR1B	0.750381	0.757188	2.43088	2.6219	17.688	-0.289072	-9.49386	2.18738	6.23537	6.96353	2.09356e-09	0.304787	1.38176e-85	0.000948905	1.31763e-63	5.18741e-70
rs9804472	1	11	92818649	T	C			-0.700364	1.0403	1.25549	1.40138	4.9042	0.226902	-2.22398	0.998164	1.38223	3.96958	0.0830172	0.380572	4.85306e-06	0.040798	1.20162e-09	9.381e-07
rs282574	1	13	113361310	C	T	ENSG00000068650, ENSG00000150403, ENSG00000197595	ATP11A, TMCO3, C13orf35	-0.467011	0.381381	0.656576	0.920987	1.80725	1.46722	0.384286	1.46114	5.95602	2.82854	0.0075054	0.290448	1.35406e-06	0.00563096	5.80671e-05	2.58462e-09
rs2055901	1	15	77759295	A	G	ENSG00000140382, ENSG00000140391, ENSG00000173517	HMG20A, TSPAN3, PEAK1	-1.36216	0.959737	0.259475	0.911485	2.53816	-0.315532	-1.71366	-0.610674	4.07278	4.92015	0.0228356	0.40844	3.06338e-08	0.0905837	3.75283e-10	8.6477e-07
rs1046896	1	17	80685533	T	C	ENSG00000141542, ENSG00000141556, ENSG00000141560, ENSG00000141579, ENSG00000167363, ENSG00000175711	RAB40B, TBCD, FN3KRP, ZNF750, FN3K, B3GNTL1	0.741649	0.854731	0.818801	-0.318771	1.17349	0.935171	0.603614	0.689991	10.6594	0.0752699	0.000556144	0.191979	4.32334e-21	0.0997786	0.0076735	1.576e-26
rs4789718	1	17	80777916	G	A	ENSG00000141556, ENSG00000141560, ENSG00000141579, ENSG00000167363, ENSG00000175711	TBCD, FN3KRP, ZNF750, FN3K, B3GNTL1	0.863655	0.133907	0.377743	-0.462599	-1.51003	-0.734542	0.363223	-0.833348	7.74934	0.730226	0.022464	0.166555	3.57359e-10	0.964535	0.119416	9.23688e-15
rs855791	1	22	37462936	A	G	ENSG00000100379, ENSG00000128309, ENSG00000128311, ENSG00000187045	KCTD17, MPST, TST, TMPRSS6	-1.57308	2.80097	1.99815	-0.28571	1.66919	1.15498	0.223431	-0.17392	7.60995	0	0.000196919	0.0750892	6.16789e-12	0.0149896	0.0120845	2.742e-14
rs16825942	2	1	39662618	A	G	ENSG00000090621, ENSG00000127603, ENSG00000183682, ENSG00000255103	PABPC4, MACF1, BMP8A, KIAA0754	-6.5282	2.59464	1.80022	5.15021	3.38681	1.833	-0.0486853	1.82999	2.8599	2.79586	0.359111	-0.0606901	8.9072e-13	1.4962e-07	7.9254e-07	6.65654e-11
rs41270821	2	1	39923732	C	T	ENSG00000090621, ENSG00000127603, ENSG00000183682, ENSG00000255103	PABPC4, MACF1, BMP8A, KIAA0754	-7.52118	2.89672	1.73809	5.34665	3.55353	1.99757	0.249309	2.09581	3.10273	3.29734	0.187713	-0.0552097	2.47386e-16	3.85533e-09	7.73162e-08	5.4285e-14
rs2360069	2	1	214177274	T	C	ENSG00000117707	PROX1	0.884549	1.85877	2.45065	1.55688	-3.02945	0.896242	-0.169123	0.545933	-0.850945	-2.7097	1.66718e-05	0.0151414	3.19464e-10	0.723546	0.00259917	0.00244997
rs6738627	2	2	165544450	G	A	ENSG00000082438, ENSG00000115290	COBLL1, GRB14	-5.45569	4.33174	3.90931	6.0431	-0.475217	2.78045	1.6583	2.68765	3.68669	2.69472	0.00188881	-0.0635556	3.2269e-15	4.87735e-09	0.00169941	1.51183e-09
rs11688437	2	2	169738539	C	T	ENSG00000152253, ENSG00000152254, ENSG00000163072	SPC25, G6PC2, NOSTRIN	0.50167	-0.318508	0.31179	0.230118	-7.81153	0.614629	4.69701	-0.4868	-3.85527	1.31058	0.100435	0.128449	1.29174e-14	0.973891	6.94238e-06	5.65e-15
rs853770	2	2	169749841	C	T	ENSG00000073734, ENSG00000152253, ENSG00000152254, ENSG00000163072	ABCB11, SPC25, G6PC2, NOSTRIN	-0.231791	0.225873	0.0226869	-0.140582	-7.4886	1.38354	5.44894	-0.123262	-5.5856	1.28155	0.000458507	0.147245	1.50282e-18	0.660844	3.85628e-07	6.961e-14
rs1402837	2	2	169757354	T	C	ENSG00000073734, ENSG00000152253, ENSG00000152254	ABCB11, SPC25, G6PC2	-1.30293	-0.328148	-0.962497	-0.860706	13.213	-0.881403	-8.09813	0.846274	7.15734	0.214702	9.06302e-06	0.105068	1.73259e-50	0.230942	1.56527e-21	7.387e-40
rs2943647	2	2	227099975	C	T	ENSG00000169047	IRS1	-6.15172	1.91862	0.660303	5.62071	-0.240622	2.57316	2.12137	2.42167	1.40747	4.50708	0.00681535	0.110706	7.74238e-13	3.48903e-09	0.000317016	7.66487e-10
rs11709077	2	3	12336507	G	A	ENSG00000132170	PPARG	-3.09517	0.985864	0.458212	3.26829	2.24125	2.83854	1.5016	2.8053	0.588495	6.09418	0.0239193	-0.0422003	9.52347e-09	1.46556e-07	1.37213e-07	1.1e-09
rs55980684	2	3	170701427	G	A	ENSG00000013297, ENSG00000154310, ENSG00000163577, ENSG00000163581, ENSG00000163584	CLDN11, TNIK, EIF5A2, SLC2A2, RPL22L1	-0.423877	2.4629	2.85917	3.91284	-5.32556	1.19049	4.55399	0.0234978	-3.82505	-2.11339	0.000321668	0.119777	9.19784e-15	0.30763	2.13311e-07	1.00645e-07
rs7646519	2	3	185523853	A	G	ENSG00000073792	IGF2BP2	-1.68228	-0.192986	-0.664617	1.1285	3.00881	-1.93672	-3.1181	-2.30906	2.39267	7.31783	0.000100395	0.0930912	2.29177e-15	0.0831273	2.21316e-16	2.52017e-13
rs6446481	2	4	6295583	A	C	ENSG00000074211, ENSG00000109501	PPP2R2C, WFS1	-0.552986	0.568877	-0.0911308	0.415248	5.11771	1.6692	-1.24688	2.13192	2.30207	5.62635	0.00163663	0.079892	1.25065e-09	0.00123464	4.95777e-12	1.84064e-08
rs11725070	2	4	88215842	A	C	ENSG00000145332, ENSG00000170509, ENSG00000198189	KLHL8, HSD17B13, HSD17B11	-2.50753	1.49109	3.09273	5.84318	-0.60641	-1.69457	0.478437	-1.13095	-0.647075	-2.22569	0.0932035	-0.00795156	4.08928e-12	0.526711	0.363136	5.12126e-09
rs6818064	2	4	169657456	G	A	ENSG00000129116	PALLD	-0.509673	2.5409	1.24692	1.88839	-5.06973	-1.58394	0.174673	-2.65223	-2.34821	1.92543	1.11473e-05	0.0437103	7.38459e-10	0.303514	0.550797	3.98377e-07
rs11742815	2	5	51889633	A	C			-0.942194	-0.82739	0.0989153	2.01543	3.25732	0.778921	1.29475	0.780044	1.09543	3.47874	2.76277e-05	-0.179437	1.95135e-10	0.00748442	0.000108341	0.000503771
rs6450176	2	5	53298025	A	G	ENSG00000185305	ARL15	-5.45199	1.68988	1.91283	4.29474	0.0551738	2.86821	2.39922	2.28522	1.57959	4.11932	0.0466941	0.0867283	3.86191e-11	2.93625e-08	0.00111977	4.981e-08
rs3843467	2	5	55856375	T	G	ENSG00000225940	AC022431.2	-4.47666	2.74849	2.83644	6.11142	1.24672	1.71269	0.803475	1.55856	2.29106	4.70813	0.0571828	0.0140726	1.35531e-11	2.01419e-07	5.26319e-06	9.875e-10
rs4295344	2	5	57262552	T	C			-2.55291	1.6105	0.373693	1.37715	-2.82763	-3.99352	-1.05717	-3.49871	-3.73514	2.36065	0.00206945	0.0448676	2.25857e-09	0.0761164	0.441904	6.51003e-05
rs9465883	2	6	20761335	A	G	ENSG00000145996	CDKAL1	-0.998867	-1.00098	-1.01376	1.8225	3.17987	-1.42119	-2.22073	-0.724275	1.87434	4.84584	0.00523573	0.0975764	3.7523e-07	0.284255	7.7042e-10	1.26077e-06
rs2247056	2	6	31265490	C	T			2.06598	4.43265	7.5508	7.96913	0.207397	1.76659	1.047	1.18707	0.604968	3.31697	0.551818	-0.138238	3.81815e-24	3.7268e-05	0.00012604	1.598e-15
rs12663590	2	6	31531478	A	G			1.46411	3.61573	5.67858	5.27223	1.18614	2.62051	1.93157	2.3644	2.65535	1.36714	0.203597	-0.156389	4.11691e-11	0.000150055	0.0200276	1.35816e-08
rs760293	2	6	31611777	C	T			-1.48102	3.6524	4.54047	4.37043	0.869635	-0.291459	1.16228	-0.383431	2.87777	4.02906	3.87236e-05	-0.175151	7.38443e-09	0.00234227	4.04119e-08	5.613e-06
rs3117582	2	6	31620520	T	G			2.71224	2.89905	5.75833	6.02568	-1.52845	2.09976	1.51095	1.52564	-3.57954	-0.934589	0.109912	-0.00780533	1.78365e-19	0.0908162	0.11027	1.684e-09
rs586346	2	6	31875712	C	T			-0.332989	4.94726	7.62995	8.52485	-0.56742	3.42796	2.43852	2.83779	-1.88914	3.5983	0.00681286	-0.0725546	1.9317e-26	2.00697e-08	0.00019981	1.53006e-17
rs539045461	2	6	32221346	A	G			0.974526	1.57647	4.5256	7.22701	-1.59642	3.65936	2.4987	2.95057	-0.248057	2.65628	0.0434391	0.0880956	7.74847e-21	5.36703e-06	0.180522	4.93743e-13
rs9268235	2	6	32290208	C	T			2.60127	3.30296	5.97066	5.91819	-1.87837	1.77293	1.41013	1.02641	-3.01251	0.0501536	0.499803	-0.0451751	5.10714e-18	0.0961175	0.416713	2.363e-09
rs3129934	2	6	32336187	C	T			0.460859	0.751752	2.81118	3.68668	0.0289556	1.14792	-0.550466	1.06142	1.50315	3.79107	0.07722	-0.00980032	5.3759e-07	0.000210186	4.6964e-05	0.00015
rs9272535	2	6	32606756	G	A			1.3924	3.05978	4.625	3.85804	-1.14382	1.07785	-0.0948928	0.356188	-3.69006	0.125661	0.116265	-0.0715042	2.45056e-10	0.468447	0.686824	3.746e-06
rs1794282	2	6	32666526	C	T			2.57342	3.25825	5.99419	5.93592	-1.90515	1.92676	1.64195	1.21912	-2.72981	0.0125335	0.524633	-0.0424851	9.81244e-18	0.0645965	0.383137	2.045e-09
rs9275353	2	6	32667815	G	T			4.14714	5.53557	8.20825	3.85426	-1.52502	1.6676	0.779815	0.862594	-0.436393	2.58405	0.56049	-0.270292	9.16868e-20	0.097186	0.0221646	2.24432e-16
rs9276745	2	6	32771411	G	T			3.04283	2.52251	5.23622	1.98613	-3.61019	-0.0810353	1.36164	-0.775647	-1.23722	-1.07627	0.554363	-0.101863	3.16344e-10	0.423317	0.0202223	1.63898e-07
rs1271697	2	6	109526425	G	A	ENSG00000183137	CEP57L1	2.98574	-0.0127292	2.04836	1.21809	-0.128141	0.341378	1.45828	0.273166	-5.77277	0.758778	0.000111974	-0.0073403	1.17223e-09	0.778755	0.276953	7.79799e-09
rs608662	2	6	139839444	G	A			-6.09734	2.68168	1.87726	5.48711	0.869316	2.31648	2.22204	2.1786	3.16694	-0.0562054	0.097962	0.0156566	1.89603e-10	3.71777e-07	0.21427	1.0785e-09
rs10257744	2	7	1045612	C	T	ENSG00000073067, ENSG00000105963, ENSG00000146540, ENSG00000164849, ENSG00000164850, ENSG00000178381, ENSG00000240230	CYP2W1, ADAP1, C7orf50, GPR146, GPER1, ZFAND2A, COX19	3.8855	4.51817	5.08428	0.482616	1.78504	-0.257889	-1.80459	-0.225433	1.83941	4.46196	0.276512	-0.272877	1.12856e-11	0.746666	2.38503e-06	3.6902e-07
rs10276674	2	7	14922007	C	T	ENSG00000136267	DGKB	1.13637	-0.462671	-0.0215587	-0.444889	7.05324	-0.0570567	-2.92343	1.22149	2.59031	4.97278	0.00364754	0.154072	5.13285e-14	0.123132	1.09934e-14	1.748e-12
rs38170	2	7	15893367	G	A			-3.85219	0.0933005	0.0613713	3.94432	0.398273	2.46687	2.93503	2.72867	1.30599	2.24249	0.63145	0.136201	1.2778e-05	9.60965e-09	0.0638821	8.00254e-05
rs1513272	2	7	28200097	C	T	ENSG00000153814	JAZF1	-0.737646	-0.581116	-0.54959	1.92395	1.77193	-0.528029	-1.22802	-0.293235	2.7438	7.04432	0.00464783	0.077165	4.94212e-10	0.0366507	2.00206e-12	1.86374e-12
rs3824065	2	7	44247258	C	T	ENSG00000058404, ENSG00000106633, ENSG00000106636	CAMK2B, GCK, YKT6	0.563933	-0.500959	-0.36716	-0.633358	9.01487	1.37704	-4.13575	2.20777	6.67331	2.10836	9.48173e-06	0.130552	8.5183e-25	0.0646494	3.6855e-15	1.971e-19
rs2419478	2	7	65247150	G	A	ENSG00000126522, ENSG00000146731, ENSG00000149262, ENSG00000152926, ENSG00000154710, ENSG00000169902, ENSG00000169919, ENSG00000173726, ENSG00000196715, ENSG00000198039, ENSG00000198874, ENSG00000213462, ENSG00000241258, ENSG00000243335, ENSG00000249319, ENSG00000269558	ASL, CCT6A, INTS4, ZNF117, RABGEF1, TPST1, GUSB, TOMM20, VKORC1L1, ZNF273, TYW1, ERV3-1, CRCP, KCTD7, AC068533.7, AC104057.1	0.628823	1.83286	0.730638	-4.0499	1.13945	4.93796	2.21957	4.57873	-0.573715	-0.150579	0.000364965	0.0347553	4.95416e-12	0.0121928	0.16823	7.89457e-07
rs1646629	2	7	130451623	T	C	ENSG00000174595	KLF14	-10.4061	2.24631	1.00703	6.65996	1.26354	3.00757	1.25252	3.13453	1.40712	6.96921	0.00012694	0.0291211	4.86389e-33	8.22676e-16	8.71319e-11	2.32574e-25
rs35246381	2	8	18272535	C	T	ENSG00000156006	NAT2	-0.00589514	3.3963	5.80083	7.54935	1.41844	0.135067	-0.787531	-0.135555	3.15595	2.31052	0.628587	-0.158603	3.0251e-17	0.0052346	3.5846e-06	4.37447e-14
rs6987752	2	8	95966531	C	T	ENSG00000156162, ENSG00000156170, ENSG00000164938, ENSG00000164941, ENSG00000175305	DPY19L4, NDUFAF6, TP53INP1, INTS8, CCNE2	-0.743886	0.609352	0.570265	2.36207	3.3373	-0.136382	-1.22956	-0.0618494	1.13514	4.77252	0.199878	-0.331721	1.05618e-06	0.0482015	6.07178e-09	1.81938e-06
rs2464586	2	8	118203696	T	C	ENSG00000164756	SLC30A8	-0.221503	-1.56427	-1.34724	1.04698	4.30664	-1.79428	-4.65544	-1.27376	3.62917	2.26722	0.00292733	0.150355	2.24911e-08	0.699019	8.39557e-09	3.23291e-06
rs4360309	2	8	126523523	T	C			-4.26367	6.63096	7.68796	9.44124	-1.38061	0.607846	0.538547	-1.02811	-1.0557	1.97737	0.0314117	-0.166854	3.46192e-27	2.13456e-08	0.000560941	3.684e-21
rs2383208	2	9	22132076	A	G			0.277625	-1.41081	-0.31653	0.287539	3.63526	0.446827	-1.75295	0.9922	2.87974	7.50808	8.19322e-05	0.111494	3.25114e-13	0.0167648	2.21839e-15	6e-14
rs72754501	2	9	95383586	A	G	ENSG00000106809, ENSG00000106819, ENSG00000106823, ENSG00000127080, ENSG00000127081, ENSG00000127083, ENSG00000185963, ENSG00000188312, ENSG00000196305, ENSG00000198000	OGN, ASPN, ECM2, IPPK, ZNF484, OMD, BICD2, CENPP, IARS, NOL8	-0.105628	2.60367	3.09689	3.84182	-2.09555	2.22913	2.86611	1.80839	-1.21527	5.23795	0.000184144	0.0642335	5.64355e-10	0.000196154	0.0186244	1.62366e-07
rs2862954	2	10	101912064	C	T	ENSG00000095485, ENSG00000107566, ENSG00000107593, ENSG00000196072, ENSG00000213341	CWF19L1, ERLIN1, PKD2L1, BLOC1S2, CHUK	3.93989	0.665079	3.251	2.48762	1.33554	1.87299	2.12954	1.99301	-1.41968	-3.6727	0.00659638	-0.0322935	1.05077e-10	0.536306	0.00439587	8.152e-05
rs624471	2	11	2718538	C	T	ENSG00000053918	KCNQ1	-1.61911	-0.123862	-0.149894	1.42501	3.24115	0.453482	-1.52714	0.561966	2.64773	5.03188	0.020013	0.061105	2.93094e-06	0.014827	7.2452e-10	4.85692e-07
rs163184	2	11	2847069	G	T	ENSG00000053918	KCNQ1	-1.61274	-1.15522	-1.33738	1.04874	3.8324	-0.210984	-2.42001	-0.832193	1.11023	4.27633	0.00924055	0.0776186	3.32763e-06	0.00463912	9.55438e-09	1.9e-05
rs11039182	2	11	47346723	C	T	ENSG00000025434, ENSG00000066336, ENSG00000109919, ENSG00000110497, ENSG00000110514, ENSG00000134569, ENSG00000134571, ENSG00000134574, ENSG00000134575, ENSG00000149182, ENSG00000165912, ENSG00000172247, ENSG00000175216, ENSG00000175220, ENSG00000213619	NR1H3, SPI1, MTCH2, AMBRA1, MADD, LRP4, MYBPC3, DDB2, ACP2, ARFGAP2, PACSIN3, C1QTNF4, CKAP5, ARHGAP1, NDUFS3	-1.36485	2.40823	2.42925	1.33188	-5.91277	0.603915	3.92317	0.240813	0.222146	-0.896473	0.295237	0.0539388	2.8044e-08	0.319607	0.000160535	3.364e-09
rs61905635	2	11	49819963	A	G	ENSG00000086205, ENSG00000168959, ENSG00000221954, ENSG00000258817	FOLH1, GRM5, OR4C12, OR4C13	-1.1846	3.17606	1.0134	-2.54545	-3.33843	0.312905	0.736018	-0.44589	2.43109	1.31184	0.0514485	-0.0958064	6.23893e-09	0.933664	0.844328	0.00084252
rs138003734	2	11	62828076	C	T	ENSG00000124935, ENSG00000149016, ENSG00000149452, ENSG00000149742, ENSG00000184999, ENSG00000196600, ENSG00000197658, ENSG00000254772	SCGB1D2, TUT1, SLC22A8, SLC22A9, SLC22A10, SLC22A25, SLC22A24, EEF1G	3.72525	1.75557	2.83605	-1.42996	2.49232	4.64919	2.44831	4.11042	2.72254	2.76108	0.0119102	-0.0304386	5.14169e-11	0.000756977	0.0193641	3.33243e-06
rs1552224	2	11	72433098	A	C	ENSG00000137478, ENSG00000168010, ENSG00000186635, ENSG00000214530	FCHSD2, ATG16L2, ARAP1, STARD10	0.908716	-0.173829	-0.221889	-0.968089	3.84613	-2.43166	-3.90597	-1.72482	2.53985	5.03019	0.00120352	0.176856	6.76821e-09	0.446573	3.20592e-12	4.9e-07
rs548638	2	11	116737093	T	G	ENSG00000110245, ENSG00000118137, ENSG00000160584	APOC3, APOA1, SIK3	-2.43383	3.37908	4.59158	6.86372	-0.332251	-1.09939	-0.250372	-1.52323	1.09299	1.88079	0.363156	-0.12878	2.51406e-12	0.0495822	0.00230893	6.709e-12
rs1040014	2	12	54994279	T	C	ENSG00000123360, ENSG00000135390, ENSG00000135413, ENSG00000135447	PDE1B, ATP5G2, LACRT, PPP1R1A	-0.424776	1.61829	1.49928	0.715176	-0.355654	1.32101	0.233081	2.81255	1.22679	-0.0072989	6.10535e-10	-0.00594506	3.81601e-12	0.0758337	0.932916	0.004915
rs540730	2	12	57807114	C	T	ENSG00000111087, ENSG00000123329, ENSG00000139269, ENSG00000166986, ENSG00000175189, ENSG00000179912, ENSG00000182199, ENSG00000182379, ENSG00000185482, ENSG00000185633, ENSG00000258830, ENSG00000268367	GLI1, ARHGAP9, INHBE, MARS, INHBC, R3HDM2, SHMT2, NXPH4, STAC3, NDUFA4L2, RP11-123K3.4, AC126614.1	-5.91982	3.63128	2.99039	6.58593	3.05765	-0.194961	-0.977779	0.229639	2.09695	-1.00736	0.545224	-0.1039	3.17953e-14	0.00237196	0.0241523	4.52059e-11
rs703538	2	12	102900185	G	A	ENSG00000017427	IGF1	-0.766594	0.975686	0.16008	1.31651	0.4522	6.25932	5.15266	5.85482	2.02204	1.20723	8.3929e-05	0.116704	3.51246e-06	3.3225e-09	0.660905	8.27803e-09
rs7314538	2	12	110050110	A	G	ENSG00000110906, ENSG00000110921, ENSG00000139428, ENSG00000151148	KCTD10, MVK, MMAB, UBE3B	-6.27823	-0.4763	-2.46291	0.509014	-2.12543	0.79239	-0.683486	0.370272	-0.150584	0.176919	0.0094963	-0.247124	2.18915e-08	0.0589326	0.421348	3.42439e-10
rs863750	2	12	124505444	T	C	ENSG00000119242, ENSG00000178882, ENSG00000179195	CCDC92, FAM101A, ZNF664	-6.14911	-0.0808013	-1.89013	2.98954	0.415467	2.19813	1.57222	1.28383	2.15209	2.99998	0.0206717	-0.199135	1.2696e-10	1.06118e-05	0.00849973	7.792e-10
rs11856307	2	15	62399093	A	C	ENSG00000198535	C2CD4A	-0.243782	-1.24504	-0.94708	0.431389	4.9658	-1.19666	-3.39428	-0.411235	0.429089	3.82407	0.31967	0.130645	9.61799e-07	0.73935	2.99305e-09	6.84171e-07
rs1396713	2	15	64097938	C	T	ENSG00000103657, ENSG00000140455, ENSG00000157734, ENSG00000197361	HERC1, USP3, SNX22, FBXL22	-2.31906	-1.52608	-0.348612	4.79472	3.95023	2.4425	0.027307	3.18906	2.56427	2.74161	0.0913471	-0.0383699	5.33847e-10	3.23262e-06	7.98089e-06	1.62899e-06
rs13337451	2	16	19794347	G	A	ENSG00000006007, ENSG00000103544, ENSG00000103550, ENSG00000167191, ENSG00000174628	GDE1, C16orf62, KNOP1, GPRC5B, IQCK	-4.57221	0.346507	-0.931946	1.90863	1.74775	4.73292	3.807	4.75052	1.89059	3.17307	0.14099	-0.130726	7.90461e-08	2.09413e-10	0.0333561	2.02896e-06
rs17817712	2	16	53821125	G	A	ENSG00000140718	FTO	-5.16025	0.0335314	-0.85399	3.12321	1.73902	4.12349	2.51195	3.99042	2.31865	7.53065	8.40164e-07	-0.0980539	1.1533e-16	1.69781e-12	2.15973e-09	5.04877e-14
rs60233158	2	17	80896612	G	A	ENSG00000141556, ENSG00000141560, ENSG00000141579, ENSG00000175711	TBCD, FN3KRP, ZNF750, B3GNTL1	-1.11647	-0.761311	-0.450535	-0.856439	1.74853	-0.55543	-1.25236	-0.452545	6.41178	0.191418	0.001408	0.0883241	3.06874e-08	0.74201	0.00981981	1.43827e-10
rs11660069	2	18	57885413	G	A			-5.05983	-1.3846	-1.1477	5.39061	0.920714	2.61126	2.60492	2.44433	0.56764	4.13494	0.328029	-0.153335	9.51922e-12	2.23541e-08	0.00137671	7.0219e-08
rs2074089	2	19	19449603	A	G	ENSG00000005007, ENSG00000064489, ENSG00000064490, ENSG00000064545, ENSG00000064547, ENSG00000064607, ENSG00000081665, ENSG00000089639, ENSG00000105656, ENSG00000105669, ENSG00000105676, ENSG00000105701, ENSG00000105705, ENSG00000105717, ENSG00000105726, ENSG00000129933, ENSG00000130283, ENSG00000130287, ENSG00000130513, ENSG00000130517, ENSG00000160161, ENSG00000167491, ENSG00000175489, ENSG0000…	UPF1, MEF2BNB-MEF2B, RFXANK, TMEM161A, LPAR2, SUGP2, ZNF506, GMIP, ELL, COPE, ARMC6, FKBP8, SUGP1, PBX4, ATP13A1, MAU2, GDF1, NCAN, GDF15, PGPEP1, CILP2, GATAD2A, LRRC25, TSSK6, SLC25A42, ZNF101, NR2C2AP, ZNF93, NDUFA13, HAPLN4, ZNF682, ZNF90, TM6SF2, MEF2B, CERS1, YJEFN3, MEF2BNB, ZNF486, ZNF253, CTC-260F20.3, AC002985.3, AC007204.1	-0.0919713	4.9752	7.36977	6.93761	-1.27104	2.03041	2.57638	1.58844	0.0502324	-2.47693	0.186894	-0.188387	8.2221e-18	0.00331217	0.0843032	1.70928e-13
rs5763582	2	22	30291009	C	T	ENSG00000099985, ENSG00000100314, ENSG00000100319, ENSG00000100325, ENSG00000100330, ENSG00000128342, ENSG00000176635, ENSG00000184076	OSM, CABP7, ZMAT5, ASCC2, MTMR3, LIF, HORMAD2, UQCR10	-1.82261	2.45282	3.00576	2.96437	2.05235	2.06732	1.25371	2.45416	3.67846	5.5377	0.0511487	-0.1177	1.91637e-09	1.893e-06	9.5671e-09	3.0647e-08
rs2543509	2	22	37491839	A	G	ENSG00000100379, ENSG00000100385, ENSG00000187045	KCTD17, IL2RB, TMPRSS6	-1.21282	-0.504799	-1.37963	-1.44699	0.72427	1.09321	0.572771	1.05069	6.45198	1.47579	0.000313905	0.0361437	8.92632e-08	0.0814214	0.0234581	1.104e-10
rs11247964	3	1	26881858	C	T	ENSG00000117676, ENSG00000117682, ENSG00000131914, ENSG00000198830	RPS6KA1, DHDDS, LIN28A, HMGN2	6.83882	-1.67368	-0.282014	-2.07552	0.991389	-0.189315	-1.318	-0.476047	-0.778542	0.30681	0.640886	-0.196624	2.93961e-09	0.0119736	0.756044	7.98474e-12
rs13375691	3	1	62996373	C	T	ENSG00000116641, ENSG00000132855, ENSG00000162607, ENSG00000269624	DOCK7, ANGPTL3, USP1, AL138847.1	3.52555	4.61648	7.3496	5.82536	-2.49742	-1.83228	-0.514933	-1.94305	-0.17943	-1.59819	0.166168	-0.201841	8.06778e-20	0.265175	0.546398	1.988e-13
rs11208027	3	1	63230885	A	G	ENSG00000125703	ATG4C	1.16604	3.72502	6.1336	6.41448	-1.80984	-0.684911	-0.374947	-0.979972	-0.458212	0.524401	0.324013	-0.217568	4.23237e-14	0.471611	0.30029	1.413e-10
rs4847420	3	1	93845674	A	C	ENSG00000117500, ENSG00000117505, ENSG00000122483, ENSG00000137942, ENSG00000143033	TMED5, DR1, CCDC18, FNBP1L, MTF2	5.69228	3.33841	4.37354	-1.93807	0.605413	-0.227991	0.440609	0.0722972	-1.25826	-0.0692533	0.0312587	0.0558468	5.53491e-09	0.117527	0.792101	1.25354e-08
rs61805076	3	1	182154990	T	C			6.59266	-1.95311	0.880415	-1.70435	-1.05606	-1.12853	0.096887	-0.983781	1.68513	0.617968	0.0188938	0.229309	3.67517e-09	0.0153104	0.988612	4.32012e-11
rs2642442	3	1	220973563	T	C	ENSG00000117791, ENSG00000186205	MARC2, MARC1	4.2668	6.45157	7.20733	-2.02488	-1.2367	0	0.890682	-0.257361	-1.79289	-0.189118	0.105843	-0.270842	1.69793e-15	0.191412	0.303285	5.706e-13
rs4846914	3	1	230295691	A	G	ENSG00000143641	GALNT2	9.44195	-0.307977	1.38845	-7.4681	0.716796	0.595813	-0.233079	0.617659	2.50284	0.772193	0.0025533	0.16304	2.89115e-25	0.00239685	0.839131	3.659e-21
rs1659698	3	2	27411292	G	A	ENSG00000084774, ENSG00000115194, ENSG00000138074, ENSG00000138085, ENSG00000138100, ENSG00000157992, ENSG00000163792, ENSG00000163793, ENSG00000186143	CAD, SLC30A3, SLC5A6, ATRAID, TRIM54, KRTCAP3, TCF23, DNAJC5G, C2orf53	0.352884	0.772708	3.40786	8.38661	-2.25128	-0.739586	-0.391945	-1.47232	-0.660848	-1.25853	0.00012004	-0.0547764	4.63139e-21	0.585591	0.671582	5.00381e-17
rs1659699	3	2	27412263	G	A	ENSG00000084774, ENSG00000115194, ENSG00000115204, ENSG00000115207, ENSG00000115216, ENSG00000138030, ENSG00000138073, ENSG00000138074, ENSG00000138085, ENSG00000138100, ENSG00000163792, ENSG00000163793, ENSG00000163794, ENSG00000186143	CAD, SLC30A3, MPV17, GTF3C2, NRBP1, KHK, PREB, SLC5A6, ATRAID, TRIM54, TCF23, DNAJC5G, UCN, C2orf53	1.48558	-0.356996	3.85823	10.7521	-3.83832	-0.110072	1.27811	-1.12081	0.744089	-1.44761	1.50126e-09	-0.0516322	1.14502e-41	0.172549	0.233995	5.79302e-27
rs7583698	3	2	27712408	T	C	ENSG00000084734, ENSG00000115194, ENSG00000115204, ENSG00000115207, ENSG00000115211, ENSG00000115216, ENSG00000115226, ENSG00000115234, ENSG00000115241, ENSG00000138002, ENSG00000138100, ENSG00000157992, ENSG00000163793, ENSG00000163794, ENSG00000163795, ENSG00000233438	GCKR, SLC30A3, MPV17, GTF3C2, EIF2B4, NRBP1, FNDC4, SNX17, PPM1G, IFT172, TRIM54, KRTCAP3, DNAJC5G, UCN, ZNF513, AC109829.1	0.363274	-1.75191	-3.68434	-6.75292	3.50309	1.9685	0.987087	2.59218	-0.498829	1.34076	0.0112411	-0.0811136	1.16449e-14	0.597267	0.570494	1.449e-11
rs13030345	3	2	28003174	G	T	ENSG00000119760, ENSG00000158019, ENSG00000163798, ENSG00000171174, ENSG00000176714, ENSG00000198522, ENSG00000205334, ENSG00000243147, ENSG00000243943, ENSG00000268656	SUPT7L, BRE, SLC4A1AP, RBKS, CCDC121, GPN1, AC074091.13, MRPL33, ZNF512, AC110084.1	1.57179	-1.65438	-4.64817	-12.0287	3.16478	1.91259	0.627853	2.17433	0.741649	-0.163658	4.68687e-05	-0.160885	1.86037e-40	0.148713	0.307921	2.512e-33
rs2337373	3	2	28092922	C	T	ENSG00000138030, ENSG00000158019, ENSG00000163798, ENSG00000171174, ENSG00000205334, ENSG00000243147, ENSG00000268656	KHK, BRE, SLC4A1AP, RBKS, AC074091.13, MRPL33, AC110084.1	0.0804708	2.06927	4.80417	8.51633	-4.20297	-0.127295	1.7107	-0.552327	-1.45326	0.0708215	0.418465	-0.109704	2.49242e-23	0.102416	0.318537	1.64687e-17
rs898031	3	2	28203294	T	C	ENSG00000158019, ENSG00000243147	BRE, MRPL33	0.564961	-0.459465	-1.89411	-6.00554	0.432745	2.26521	1.8254	2.07952	-0.154773	-0.0250689	0.0555949	-0.0257904	6.84364e-09	0.824268	0.113581	1.907e-09
rs2063018	3	2	28318008	G	A	ENSG00000158019, ENSG00000171174, ENSG00000243147	BRE, RBKS, MRPL33	0.310475	1.052	2.32354	4.34782	-2.25267	0.0483968	1.08009	-0.393297	-0.619784	0.706303	0.416691	-0.0871562	9.24788e-05	0.337607	0.903817	1.375e-05
rs78017764	3	2	28398921	G	A	ENSG00000158019	BRE	0.340133	2.23043	4.24877	6.16279	-3.10637	-1.60358	-0.568763	-1.87958	0.0359779	-0.538836	0.0818057	-0.10705	4.54109e-13	0.937446	0.724806	7.14722e-10
rs4666042	3	2	28421461	A	G	ENSG00000158019	BRE	1.42347	1.56535	4.15387	5.67072	-3.98602	-0.690627	1.44521	-1.21256	1.24563	0.345126	0.344137	-0.0498754	4.6211e-13	0.578255	0.664179	1.422e-08
rs7349418	3	2	28443050	T	C	ENSG00000158019	BRE	1.66471	-1.51766	-3.5422	-8.47836	2.76657	-0.227288	-1.47654	0.10056	-0.365953	-0.453762	0.492187	-0.140421	2.48255e-17	0.00891298	0.799032	2.284e-17
rs1880542	3	2	121338584	C	T			0.541737	3.55318	3.12517	-0.309028	-1.19779	0.168996	1.11933	0.191799	0.782876	-1.65463	0.198455	-0.249305	0.0214982	0.940614	0.110097	0.0003806
rs233828	3	4	103199767	G	T	ENSG00000138821	SLC39A8	4.87871	0.297294	0.430644	-3.86548	1.87506	-1.3544	-2.30234	-1.0983	-0.571267	1.99598	0.339078	0.0560067	1.55152e-06	0.00814465	0.0233737	1.06782e-06
rs72644085	3	5	55783832	C	T	ENSG00000225940, ENSG00000248727	AC022431.2, CTC-236F12.4	3.91548	0.911287	1.79842	-4.74021	-1.53791	-0.111722	-0.378537	-1.10119	0.621181	-0.649663	0.0196265	0.134405	3.78329e-09	0.00847886	0.167915	2.13495e-06
rs458741	3	5	55807837	T	C	ENSG00000225940, ENSG00000248727	AC022431.2, CTC-236F12.4	4.10357	1.73472	1.98613	-4.45276	-3.24519	-2.55009	-1.42647	-3.48583	0.854927	-3.0496	0.37436	0.0765597	2.24541e-10	5.22341e-07	0.00191046	8.4774e-06
rs34525648	3	6	25914853	G	A	ENSG00000010704, ENSG00000079689, ENSG00000112337, ENSG00000112343, ENSG00000124529, ENSG00000124564, ENSG00000124568, ENSG00000124610, ENSG00000124693, ENSG00000137259, ENSG00000146039, ENSG00000146047, ENSG00000158373, ENSG00000164508, ENSG00000168298, ENSG00000180573, ENSG00000180596, ENSG00000186470, ENSG00000187475, ENSG00000187837, ENSG00000196176, ENSG00000196226, ENSG00000196532, ENSG0000…	HFE, SCGN, SLC17A2, TRIM38, HIST1H4B, SLC17A3, SLC17A1, HIST1H1A, HIST1H3B, HIST1H2AB, SLC17A4, HIST1H2BA, HIST1H2BD, HIST1H2AA, HIST1H1E, HIST1H2AC, HIST1H2BC, BTN3A2, HIST1H1T, HIST1H1C, HIST1H4A, HIST1H2BB, HIST1H3C, HIST1H3E, HIST1H4C, HIST1H2BK, HIST1H3A	5.79548	-2.42059	0.405429	0.562234	-1.17223	0.188257	0.0348492	-0.728349	-3.1391	-0.823599	0.00223873	0.150875	2.56655e-11	8.51836e-05	0.032858	6.81279e-09
rs200493	3	6	27795418	G	A	ENSG00000096654, ENSG00000112812, ENSG00000124613, ENSG00000124635, ENSG00000124657, ENSG00000137185, ENSG00000137338, ENSG00000158553, ENSG00000158691, ENSG00000168131, ENSG00000182572, ENSG00000182611, ENSG00000184348, ENSG00000184357, ENSG00000184825, ENSG00000185130, ENSG00000186470, ENSG00000187626, ENSG00000187987, ENSG00000189134, ENSG00000189298, ENSG00000196331, ENSG00000196374, ENSG0000…	ZNF184, PRSS16, ZNF391, HIST1H2BJ, OR2B6, ZSCAN9, PGBD1, POM121L2, ZSCAN12, OR2B2, HIST1H3I, HIST1H2AJ, HIST1H2AK, HIST1H1B, HIST1H2AH, HIST1H2BL, BTN3A2, ZKSCAN4, ZSCAN23, NKAPL, ZKSCAN3, HIST1H2BO, HIST1H2BM, HIST1H2AI, HIST1H2AG, ZSCAN16, HIST1H3E, HIST1H3J, HIST1H4J, ZNF165, HIST1H2BK, HIST1H4K, ZKSCAN8, HIST1H4I, HIST1H2AL, HIST1H4L, GPX6, HIST1H3H, OR11A1, GPX5, SCAND3, HIST1H2AM, HIST1H2BN…	2.49071	-0.0811553	2.20691	4.47305	-1.05871	0.73298	0.532656	0.244916	-2.12436	1.18335	0.0409427	0.000195135	4.1194e-09	0.406094	0.717534	7.71112e-06
rs13194504	3	6	28630691	G	A	ENSG00000096654, ENSG00000112462, ENSG00000112812, ENSG00000124613, ENSG00000124657, ENSG00000137185, ENSG00000137338, ENSG00000158691, ENSG00000168131, ENSG00000168787, ENSG00000182572, ENSG00000182611, ENSG00000184348, ENSG00000184357, ENSG00000185130, ENSG00000187626, ENSG00000187987, ENSG00000189134, ENSG00000189298, ENSG00000196331, ENSG00000196374, ENSG00000196747, ENSG00000196812, ENSG0000…	ZNF184, OR12D3, PRSS16, ZNF391, OR2B6, ZSCAN9, PGBD1, ZSCAN12, OR2B2, OR12D2, HIST1H3I, HIST1H2AJ, HIST1H2AK, HIST1H1B, HIST1H2BL, ZKSCAN4, ZSCAN23, NKAPL, ZKSCAN3, HIST1H2BO, HIST1H2BM, HIST1H2AI, ZSCAN16, HIST1H3J, HIST1H4J, ZNF165, HIST1H2BK, HIST1H4K, ZNF311, ZKSCAN8, HIST1H2AL, HIST1H4L, GPX6, HIST1H3H, OR2H2, GABBR1, MAS1L, OR2H1, OR11A1, OR14J1, OR2J2, OR2J3, OR2J1, OR2B3, OR2W1, C6orf100,…	2.61114	0.640419	2.58295	3.51813	-1.30234	0.116823	0.195246	-0.459326	-1.72821	0.841621	0.119362	0.037115	4.81421e-07	0.779362	0.796693	0.0004346
rs3130356	3	6	30336663	T	C			2.89461	1.47614	3.82953	4.84905	-1.50741	0.8213	1.15014	0.465803	-1.76782	0.744852	0.234243	-0.00893983	1.35874e-10	0.3031	0.945113	1.24054e-06
rs3891154	3	6	31015513	A	G			2.96067	3.009	5.75472	3.28352	-1.3022	-0.490705	0.554339	-0.791244	1.13484	1.70069	0.646439	-0.175679	1.07685e-09	0.72266	0.102964	8.67854e-09
rs3131014	3	6	31116627	A	G			0.229624	0.502965	2.84969	5.50667	-2.04828	-0.805212	-0.117189	-1.08079	0.712548	2.2405	0.238329	-0.0486613	3.51506e-09	0.320173	0.049216	3.65676e-08
rs11967684	3	6	31199766	A	G			0.573214	1.42658	4.24685	6.92669	-0.944332	0.448489	0.549882	0.296694	0.762101	3.46009	0.398374	-0.0849262	8.05096e-15	0.00757361	0.00113344	4.308e-12
rs13200569	3	6	31243615	G	A			0.659149	-2.41373	-3.47761	-6.27123	-1.58222	-0.183507	0.998783	-0.240555	-1.16505	-1.59819	0.549043	-0.153881	1.34939e-08	0.0206187	0.000530124	3.582e-10
rs2844578	3	6	31333963	T	C			4.32299	2.18161	5.10026	4.58662	-1.16168	1.75705	1.31741	1.29913	-1.51887	0.00670234	0.604582	0.011079	5.2219e-15	0.916686	0.974772	3.39185e-07
rs9276534	3	6	32721195	T	C			2.16698	3.65543	4.63601	2.9253	-0.966942	1.40799	1.61287	1.13666	-1.38889	-0.515842	0.46767	-0.197117	1.21104e-05	0.241466	0.330651	3.55202e-06
rs2492859	3	6	34645266	A	G	ENSG00000064995, ENSG00000064999, ENSG00000065060, ENSG00000124562, ENSG00000124664, ENSG00000196821	TAF11, ANKS1A, UHRF1BP1, SNRPC, SPDEF, C6orf106	6.48008	4.73874	6.22975	-1.28284	-0.240275	-1.52544	-0.84613	-0.907842	0.575579	-0.766797	0.00140268	-0.0862263	5.65008e-14	0.0103426	0.978399	9.16762e-11
rs3800406	3	6	35133074	A	G	ENSG00000064999, ENSG00000065060, ENSG00000112033, ENSG00000124562, ENSG00000124678, ENSG00000146197, ENSG00000196821	ANKS1A, UHRF1BP1, PPARD, SNRPC, TCP11, SCUBE3, C6orf106	3.58382	5.13048	5.78355	0.534638	-0.889378	-2.04353	-1.38289	-1.55352	0.92359	0.426148	0.268831	-0.28007	1.71028e-08	0.0831328	0.214478	7.314e-09
rs3127596	3	6	160953035	G	A	ENSG00000146477, ENSG00000198670	SLC22A3, LPA	-1.13137	4.74384	5.95612	5.23398	1.44521	-0.819502	-2.83476	-1.04765	-0.812508	1.17499	0.423334	-0.322291	4.55034e-11	0.357391	0.000563981	2.583e-09
rs783144	3	6	161119239	C	T	ENSG00000122194, ENSG00000198670	PLG, LPA	2.42095	4.50655	4.83672	-1.20475	-1.3219	0.0546717	0.0432528	-0.236815	-0.576762	0.398855	0.0833002	-0.25758	3.41428e-06	0.394836	0.491708	1.32e-06
rs28612846	3	7	25950880	G	A			2.1913	2.36791	1.17957	-5.32666	1.11675	-2.78511	-2.41848	-2.67108	-1.77939	-0.966699	0.144233	0.030537	2.29507e-09	7.55153e-06	0.0778161	1.00036e-07
rs4722551	3	7	25991826	C	T			1.32945	4.89066	3.79206	-3.92112	1.79015	-0.869452	-1.81178	-0.445858	1.31147	0.125661	0.000289156	-0.243308	1.35347e-11	0.0617471	0.25206	1.005e-06
rs10440929	3	7	72786770	A	C	ENSG00000077800, ENSG00000130305, ENSG00000146755	FKBP6, NSUN5, TRIM50	1.07027	2.41187	1.17676	-4.72716	-0.167741	1.168	1.70578	1.37278	1.17348	3.35879	0.158196	-0.0363658	9.00484e-10	0.43055	0.140726	2.27682e-06
rs35659126	3	7	72988069	T	C	ENSG00000009950, ENSG00000009954, ENSG00000106635, ENSG00000106638, ENSG00000176428, ENSG00000188763	MLXIPL, BAZ1B, BCL7B, TBL2, VPS37D, FZD9	5.96881	1.43151	-2.24413	-18.6197	1.02684	0.668023	0.0889962	0.689427	1.73798	0.602887	2.60129e-06	-0.322714	5.73835e-97	2.05387e-06	0.120627	2.2243e-77
rs7820459	3	8	8150980	G	A	ENSG00000182319, ENSG00000215356, ENSG00000215372	SGK223, ZNF705B, ZNF705G	1.3182	-1.01375	-0.136871	3.89368	-2.38858	1.20852	2.34271	1.5869	-1.16512	-2.1865	0.00222703	-0.251274	2.4851e-10	0.302663	0.00119085	9.87359e-05
rs11249891	3	8	8649881	C	T	ENSG00000104626, ENSG00000147324, ENSG00000215356, ENSG00000215372, ENSG00000253958	ERI1, MFHAS1, ZNF705B, ZNF705G, CLDN23	1.24553	-1.02023	0.436337	4.0411	-1.13223	2.06756	2.70262	2.53476	-2.13685	-1.43128	0.11061	-0.103967	7.43107e-09	0.0503981	0.0106716	5.32017e-05
rs9987289	3	8	9183358	G	A			10.3092	7.65044	9.8465	-2.30691	-4.47978	-3.33555	-0.251665	-3.18451	-1.47319	-2.43238	1.89699e-06	-0.0633566	2.04041e-44	1.0833e-08	0.00114676	6.404e-25
rs732839	3	8	9194172	A	G			3.77392	3.84694	4.51379	-2.06651	-2.88541	-0.795883	-0.0214333	-1.38061	1.67182	-1.96859	0.257645	-0.126243	6.5734e-09	0.0165148	0.0379507	6.368e-06
rs7829201	3	8	10684183	A	G	ENSG00000171056, ENSG00000184647, ENSG00000254093, ENSG00000258724	SOX7, PRSS55, PINX1, SOX7	2.92261	1.20044	0.263838	-5.90168	0.188611	-1.10011	-1.36112	-1.11174	-0.872991	2.29048	0.0579931	0.0594009	6.96248e-09	0.0120568	0.210298	3.59818e-09
rs4840541	3	8	10936929	T	C	ENSG00000171044, ENSG00000215346	XKR6, AF131215.5	1.45129	0.719646	1.43596	3.04972	-1.64711	1.24783	3.19537	2.03382	-1.71575	-3.1232	0.152927	-0.107032	5.29543e-09	0.285363	7.03316e-05	0.00139653
rs57356272	3	8	11797180	A	G	ENSG00000079459, ENSG00000145002, ENSG00000154328, ENSG00000164733, ENSG00000177710, ENSG00000184608, ENSG00000205882, ENSG00000205883, ENSG00000205884, ENSG00000223443, ENSG00000255098	FDFT1, FAM86B2, NEIL2, CTSB, SLC35G5, C8orf12, DEFB134, DEFB135, DEFB136, USP17L2, RP11-481A20.11	0.238319	1.17265	-0.0307762	-5.32722	0.651782	-1.0647	-2.06436	-1.91054	-0.0291487	2.07304	0.00199301	-0.114779	7.25026e-11	0.0391445	0.0612439	9.97256e-08
rs10085966	3	8	19576448	T	C	ENSG00000147408	CSGALNACT1	5.12534	-1.00002	-0.941205	-6.60692	-0.510073	-0.978757	-0.244815	-0.540141	-0.0509065	-1.71144	0.139322	-0.185041	7.9599e-10	0.000201526	0.0156309	3.924e-11
rs1552780	3	8	19623313	A	G	ENSG00000147408	CSGALNACT1	4.82171	-1.31937	-1.32027	-6.57141	-0.454821	-0.724536	0.647519	-0.246316	0.807362	-1.41469	0.0818873	-0.17109	4.06466e-10	0.00169018	0.0211141	4.98415e-11
rs11204072	3	8	19650333	C	T	ENSG00000104613, ENSG00000147408	INTS10, CSGALNACT1	5.65538	-3.13818	-2.38283	-6.36227	0.495567	-0.124272	-0.079041	0	-1.48366	1.03643	0.320168	-0.213154	2.12233e-10	0.00451854	0.531699	1.988e-10
rs4244456	3	8	19710468	T	C	ENSG00000104613	INTS10	5.76806	-0.520378	-0.00363462	-4.89891	-1.07673	0.730802	1.48479	0.504799	-0.454596	0.214702	0.113382	-0.142555	8.82468e-08	0.0583169	0.0817108	8.019e-09
rs285	3	8	19815189	T	C	ENSG00000175445	LPL	12.2895	0.228703	0.396414	-12.1375	-0.242491	-0.380061	-0.0347238	0	0.759088	-2.05375	0.000244132	0.166598	1.23626e-52	9.84139e-17	0.000160653	1.031e-34
rs10106652	3	8	19928160	A	G			14.8298	-0.0141629	0.977342	-13.9312	-2.0373	-0.462811	0.362471	-0.793992	0.0909907	-1.97737	2.60391e-06	0.155471	3.32633e-71	3.69111e-14	6.45444e-06	9.405e-50
rs13267535	3	8	116602676	A	G	ENSG00000104447	TRPS1	7.04385	-3.11844	0.314913	-0.592064	-3.48948	-1.69489	0.105725	-2.51339	-0.433509	-0.944992	1.56816e-06	0.182443	4.24564e-14	0.00012982	0.0159306	1.87002e-12
rs4604455	3	8	126518027	T	C			4.11285	-4.04172	-4.5956	-7.43049	0.648595	-0.167597	0.0471421	0.210856	-0.252829	-2.48377	0.628347	-0.246552	1.49683e-13	9.83801e-05	0.000579627	1.082e-13
rs7034200	3	9	4289050	A	C	ENSG00000107249	GLIS3	0.235398	0.942181	2.02196	1.76123	3.84531	-1.98003	-4.78998	-1.84912	1.00271	3.26362	0.52642	-0.342843	1.95873e-07	0.602889	7.59209e-10	1.668e-06
rs2156110	3	9	15293238	A	G	ENSG00000155158	TTC39B	7.64945	0.694257	4.73445	3.70697	-0.0276242	-0.69423	0.0370834	-0.384901	0.670381	-2.25193	0.00568767	0.178653	1.40771e-24	0.0576886	0.27262	2.01845e-14
rs2740482	3	9	107556416	A	G	ENSG00000165028, ENSG00000165029	NIPSNAP3B, ABCA1	4.95491	0.646895	3.00959	2.86913	-0.137723	1.4661	1.64163	1.55111	-1.49765	1.34271	0.0871856	0.0990434	2.99369e-10	0.308857	0.737527	7.23624e-07
rs4149281	3	9	107626389	T	C	ENSG00000165029	ABCA1	6.29852	0.37535	2.96723	-0.569083	0.380331	-0.807115	-0.784409	-0.83237	0.511787	1.79283	0.0266859	0.238576	2.01971e-08	0.0896446	0.0734228	3.005e-10
rs11789603	3	9	107647019	T	C	ENSG00000165029	ABCA1	7.69829	1.60452	4.66053	2.06832	-0.246235	0.22266	0.0899839	-0.0340968	0.410008	0.690309	0.0160467	0.187674	2.19464e-17	0.360793	0.420811	1.379e-14
rs11252930	3	10	5129250	C	A	ENSG00000196139, ENSG00000196326, ENSG00000198610	AKR1C3, AKR1CL1, AKR1C4	1.85436	3.67933	5.75949	6.35839	-0.0163788	1.25926	0.279229	1.06034	-0.568545	-0.430883	0.367122	-0.203796	9.3654e-14	0.0565004	0.552428	2.03885e-10
rs56145077	3	10	45939991	T	C	ENSG00000012779, ENSG00000165406, ENSG00000172661, ENSG00000172671, ENSG00000188234, ENSG00000256574	ALOX5, MARCH8, FAM21C, ZFAND4, AGAP4, OR13A1	6.01101	1.97189	3.7993	-0.839621	0.493243	1.07888	0.713009	0.994188	0.975169	0.133904	0.145193	0.133328	8.57384e-08	0.655834	0.853596	1.84369e-09
rs7922587	3	10	65069614	C	T	ENSG00000148572, ENSG00000165476, ENSG00000171988	NRBF2, REEP3, JMJD1C	5.63484	3.73347	3.55501	-7.76005	-1.94874	-2.38172	-1.07821	-2.79145	-0.0576759	0.0675283	5.55747e-06	0.0391155	6.82354e-23	8.64565e-07	0.316104	8.48955e-15
rs10740136	3	10	65329622	C	A	ENSG00000148572, ENSG00000165476, ENSG00000171988	NRBF2, REEP3, JMJD1C	4.19413	3.09523	2.55285	-6.81746	-2.15654	-2.9081	-1.20625	-3.35302	-0.275495	-0.0148359	0.00130967	0.0397092	1.7701e-16	1.23799e-06	0.31158	9.26614e-12
rs55843714	3	10	94822686	C	T	ENSG00000095596, ENSG00000138190, ENSG00000187553	CYP26A1, EXOC6, CYP26C1	3.3248	-3.93785	-4.30726	-5.88162	-1.69785	-0.0444993	1.6359	0.354335	-1.14435	-0.860651	0.639355	-0.288339	4.60813e-09	0.0162057	0.00080659	4.06266e-09
rs2803611	3	10	113922728	A	G	ENSG00000119927	GPAM	5.86115	6.69294	7.16666	-3.2627	-2.10905	-0.888992	0.584973	-1.01309	-0.865203	-2.5846	2.82578e-06	-0.176666	1.25359e-20	0.00213167	0.00341838	7.68516e-13
rs12575609	3	11	46807378	T	C	ENSG00000025434, ENSG00000110497, ENSG00000134569, ENSG00000134574, ENSG00000134575, ENSG00000149177, ENSG00000149179, ENSG00000149182, ENSG00000165912, ENSG00000175213, ENSG00000175216, ENSG00000175220, ENSG00000175224, ENSG00000180210	NR1H3, AMBRA1, LRP4, DDB2, ACP2, PTPRJ, C11orf49, ARFGAP2, PACSIN3, ZNF408, CKAP5, ARHGAP1, ATG13, F2	9.11138	-0.190018	1.88659	-3.26278	1.33734	-0.854802	-1.2477	-0.338682	2.03375	0.820887	0.0100038	0.199553	4.67e-17	0.00347489	0.158824	8.13434e-20
rs10838662	3	11	47184117	G	T	ENSG00000025434, ENSG00000134569, ENSG00000134574, ENSG00000134575, ENSG00000149179, ENSG00000149182, ENSG00000165912, ENSG00000175213, ENSG00000175216, ENSG00000175220, ENSG00000180210	NR1H3, LRP4, DDB2, ACP2, C11orf49, ARFGAP2, PACSIN3, ZNF408, CKAP5, ARHGAP1, F2	5.91102	-1.38145	-0.406344	-2.85294	1.60815	-0.229896	-0.873021	0.457776	0.197151	1.39061	0.699514	-0.190745	3.40995e-07	0.0927714	0.190971	3.4e-09
rs61896050	3	11	47309063	C	T	ENSG00000025434, ENSG00000066336, ENSG00000109919, ENSG00000110514, ENSG00000134569, ENSG00000134571, ENSG00000134574, ENSG00000134575, ENSG00000165916, ENSG00000172247, ENSG00000175216	NR1H3, SPI1, MTCH2, MADD, LRP4, MYBPC3, DDB2, ACP2, PSMC3, C1QTNF4, CKAP5	8.3566	-1.18177	0.814025	-3.76712	5.16511	-1.04835	-2.64024	-0.272992	0.598127	0.2908	0.316212	0.0504877	1.81088e-19	0.00216168	0.0108174	6.45541e-17
rs1317149	3	11	47486885	C	T	ENSG00000030066, ENSG00000066336, ENSG00000109919, ENSG00000109920, ENSG00000110514, ENSG00000110536, ENSG00000123444, ENSG00000134571, ENSG00000134575, ENSG00000149177, ENSG00000149187, ENSG00000165915, ENSG00000165916, ENSG00000165917, ENSG00000165923, ENSG00000172247, ENSG00000196666, ENSG00000213619, ENSG00000231880	NUP160, SPI1, MTCH2, FNBP4, MADD, PTPMT1, KBTBD4, MYBPC3, ACP2, PTPRJ, CELF1, SLC39A13, PSMC3, RAPSN, AGBL2, C1QTNF4, FAM180B, NDUFS3, KBTBD4	6.25193	1.43531	3.70752	-1.41523	-0.463787	-0.871832	0.351651	-0.585815	1.36644	-0.841621	0.157807	0.174571	6.2178e-09	0.0340337	0.526068	4.054e-10
rs79476064	3	11	47721312	A	G	ENSG00000025434, ENSG00000030066, ENSG00000066336, ENSG00000086205, ENSG00000109919, ENSG00000109920, ENSG00000110514, ENSG00000110536, ENSG00000123444, ENSG00000134569, ENSG00000134571, ENSG00000134574, ENSG00000134575, ENSG00000149177, ENSG00000149187, ENSG00000165915, ENSG00000165916, ENSG00000165917, ENSG00000165923, ENSG00000168959, ENSG00000172208, ENSG00000172247, ENSG00000175619, ENSG0000…	NR1H3, NUP160, SPI1, FOLH1, MTCH2, FNBP4, MADD, PTPMT1, KBTBD4, LRP4, MYBPC3, DDB2, ACP2, PTPRJ, CELF1, SLC39A13, PSMC3, RAPSN, AGBL2, GRM5, OR4X2, C1QTNF4, OR4B1, OR4C5, OR4C3, OR4S1, OR4X1, FAM180B, NDUFS3, KBTBD4, OR4A47	8.68919	0.835451	3.52053	-1.06995	1.94741	0.608222	-0.252021	0.753175	-0.936049	-0.865018	0.0707419	0.247748	2.66462e-16	0.0665306	0.826884	3.65036e-18
rs34910028	3	11	47758449	T	C	ENSG00000030066, ENSG00000066336, ENSG00000109919, ENSG00000109920, ENSG00000110514, ENSG00000110536, ENSG00000123444, ENSG00000134571, ENSG00000134575, ENSG00000149177, ENSG00000149187, ENSG00000165915, ENSG00000165916, ENSG00000165917, ENSG00000165923, ENSG00000172247, ENSG00000196666, ENSG00000213619, ENSG00000231880	NUP160, SPI1, MTCH2, FNBP4, MADD, PTPMT1, KBTBD4, MYBPC3, ACP2, PTPRJ, CELF1, SLC39A13, PSMC3, RAPSN, AGBL2, C1QTNF4, FAM180B, NDUFS3, KBTBD4	7.23938	1.90975	4.61281	-0.87343	-0.276474	-0.72742	0.525108	-0.510054	1.3743	-0.538061	0.0935946	0.160473	7.0053e-13	0.046265	0.770707	4.50731e-13
rs7946766	3	11	48004369	T	C	ENSG00000025434, ENSG00000030066, ENSG00000066336, ENSG00000086205, ENSG00000109919, ENSG00000109920, ENSG00000110514, ENSG00000110536, ENSG00000123444, ENSG00000134569, ENSG00000134571, ENSG00000134575, ENSG00000149177, ENSG00000149187, ENSG00000165915, ENSG00000165916, ENSG00000165917, ENSG00000165923, ENSG00000168959, ENSG00000172208, ENSG00000172247, ENSG00000175619, ENSG00000176540, ENSG0000…	NR1H3, NUP160, SPI1, FOLH1, MTCH2, FNBP4, MADD, PTPMT1, KBTBD4, LRP4, MYBPC3, ACP2, PTPRJ, CELF1, SLC39A13, PSMC3, RAPSN, AGBL2, GRM5, OR4X2, C1QTNF4, OR4B1, OR4C5, OR4C3, OR4S1, OR4X1, FAM180B, NDUFS3, KBTBD4, OR4A47	7.42651	0.680007	2.93033	-0.8014	1.93297	0.114048	-0.897035	0.396142	-0.559237	-0.318639	0.0616983	0.250167	3.17843e-11	0.0806126	0.598652	1.115e-13
rs10838918	3	11	48507449	G	A	ENSG00000025434, ENSG00000030066, ENSG00000086205, ENSG00000106803, ENSG00000109919, ENSG00000109920, ENSG00000110514, ENSG00000110536, ENSG00000123444, ENSG00000134569, ENSG00000134575, ENSG00000149177, ENSG00000149187, ENSG00000165917, ENSG00000165923, ENSG00000168959, ENSG00000172208, ENSG00000172247, ENSG00000175619, ENSG00000176540, ENSG00000176547, ENSG00000176555, ENSG00000176567, ENSG0000…	NR1H3, NUP160, FOLH1, SEC61B, MTCH2, FNBP4, MADD, PTPMT1, KBTBD4, LRP4, ACP2, PTPRJ, CELF1, RAPSN, AGBL2, GRM5, OR4X2, C1QTNF4, OR4B1, OR4C5, OR4C3, OR4S1, OR4X1, TRIM49B, FAM180B, NDUFS3, TRIM64C, KBTBD4, OR4A47	7.87041	0.500296	3.39616	-0.285798	1.72267	-0.431503	-1.24781	0.228095	-0.455689	-0.978166	0.162838	0.251292	4.53844e-14	0.0289195	0.838578	3.53492e-15
rs7481780	3	11	48638857	G	A	ENSG00000086205, ENSG00000106803, ENSG00000149177, ENSG00000168959, ENSG00000172208, ENSG00000172247, ENSG00000175619, ENSG00000176540, ENSG00000176547, ENSG00000176555, ENSG00000176567, ENSG00000182053, ENSG00000214891, ENSG00000237388	FOLH1, SEC61B, PTPRJ, GRM5, OR4X2, C1QTNF4, OR4B1, OR4C5, OR4C3, OR4S1, OR4X1, TRIM49B, TRIM64C, OR4A47	6.4228	-0.0106496	2.37641	1.01523	0.71191	-0.503074	-0.690373	0.117999	-1.36303	1.44096	0.0653969	0.237559	5.61722e-11	0.114349	0.678048	1.33794e-10
rs12417899	3	11	49017552	A	G	ENSG00000025434, ENSG00000086205, ENSG00000134575, ENSG00000149177, ENSG00000165917, ENSG00000168959, ENSG00000172208, ENSG00000172247, ENSG00000175619, ENSG00000176540, ENSG00000176547, ENSG00000176555, ENSG00000176567, ENSG00000182053, ENSG00000214891, ENSG00000221954, ENSG00000237388, ENSG00000258817	NR1H3, FOLH1, ACP2, PTPRJ, RAPSN, GRM5, OR4X2, C1QTNF4, OR4B1, OR4C5, OR4C3, OR4S1, OR4X1, TRIM49B, TRIM64C, OR4C12, OR4A47, OR4C13	7.30607	0.309111	3.03639	-0.0393835	1.16988	-0.539337	-0.901	0.0843033	-0.556145	-1.33535	0.124948	0.260856	6.15302e-12	0.0299245	0.711924	2.75068e-13
rs113730643	3	11	49533605	C	T	ENSG00000086205, ENSG00000149177, ENSG00000168959, ENSG00000182053, ENSG00000214891, ENSG00000221954, ENSG00000237388, ENSG00000258817	FOLH1, PTPRJ, GRM5, TRIM49B, TRIM64C, OR4C12, OR4A47, OR4C13	6.48837	0.109882	2.42598	0.279853	1.31567	0.730681	0.315305	1.20047	-0.925901	-1.27137	0.104602	0.2212	1.53325e-09	0.351739	0.416604	8.67689e-11
rs4483575	3	11	51523159	A	G	ENSG00000168959, ENSG00000185926, ENSG00000221840	GRM5, OR4C46, OR4A5	5.62353	0.316806	1.94961	-0.0817984	0.459448	0.874963	0.985973	1.14552	-1.04635	-1.55182	0.115491	0.184711	7.86725e-07	0.468684	0.146666	1.87093e-08
rs7124734	3	11	55960339	T	C	ENSG00000124900, ENSG00000149133, ENSG00000150244, ENSG00000150261, ENSG00000150269, ENSG00000167822, ENSG00000167825, ENSG00000172154, ENSG00000172188, ENSG00000172199, ENSG00000172457, ENSG00000172459, ENSG00000172464, ENSG00000172487, ENSG00000172489, ENSG00000174914, ENSG00000174937, ENSG00000174942, ENSG00000174957, ENSG00000174970, ENSG00000174982, ENSG00000181371, ENSG00000181689, ENSG0000…	TRIM51, OR5F1, TRIM48, OR8K1, OR5M9, OR8J3, OR5I1, OR8I2, OR4C11, OR8U1, OR9G4, OR5AR1, OR5AP2, OR8J1, OR5T3, OR9G1, OR5M3, OR5R1, OR5J2, OR10AG1, OR4S2, OR5M8, OR8K3, OR8H1, OR5T1, OR5T2, OR8K5, OR8H3, OR8H2, OR5AS1, OR4C6, OR4P4, OR4C16, OR4C15, OR4A15, OR4A16, LRRC55, OR5D14, OR5L1, OR5D18, OR5W2, OR5D13, OR5D16, OR5L2, OR5M10, OR5M1, OR5M11	5.97924	0.651779	2.784	0.585574	0.406381	0.506076	0.668352	0.819739	-0.637586	-1.26371	0.0696629	0.214284	5.02486e-08	0.364677	0.276565	2.24182e-09
rs174564	3	11	61588305	A	G	ENSG00000124920, ENSG00000134780, ENSG00000134824, ENSG00000134825, ENSG00000149485, ENSG00000168496, ENSG00000221968	MYRF, DAGLA, FADS2, TMEM258, FADS1, FEN1, FADS3	11.4471	11.3128	11.5083	-11.8897	6.72761	-1.51647	-4.75501	-0.256834	2.53418	3.52234	6.74574e-29	-0.0754107	4.06729e-117	9.15607e-06	6.12689e-11	1.33831e-32
rs75992720	3	11	61605578	T	G	ENSG00000124920, ENSG00000134824, ENSG00000134825, ENSG00000149485, ENSG00000168496, ENSG00000221968	MYRF, FADS2, TMEM258, FADS1, FEN1, FADS3	3.93781	2.16956	1.98381	-4.9172	3.30637	-0.546769	-2.26296	-0.262878	0.605207	0.473187	0.00789447	0.00415631	8.39822e-10	0.0364642	0.0483325	8.77886e-07
rs2526678	3	11	61623793	G	A	ENSG00000124920, ENSG00000134824, ENSG00000134825, ENSG00000149485, ENSG00000168496, ENSG00000221968	MYRF, FADS2, TMEM258, FADS1, FEN1, FADS3	7.26311	6.53867	6.96474	-5.89464	4.4091	0.613569	-1.85806	1.32612	0.84484	1.72238	4.41182e-10	-0.0943717	5.33032e-34	0.150036	0.00087243	3.783e-13
rs11539526	3	11	61633770	C	T	ENSG00000134824, ENSG00000167994, ENSG00000221968	FADS2, RAB3IL1, FADS3	5.6576	5.90262	5.79713	-4.59541	1.6546	-0.345883	-1.49609	-0.127402	-0.32388	1.68163	1.6039e-06	-0.119112	4.64555e-19	0.0164233	0.192289	3.57771e-09
rs174635	3	11	61647427	G	T	ENSG00000134824, ENSG00000149485, ENSG00000167994, ENSG00000221968	FADS2, FADS1, RAB3IL1, FADS3	5.46524	4.10175	4.2082	-4.85279	4.00256	-1.40865	-2.95754	-0.845778	2.08947	3.18508	0.000884337	-0.0571322	3.37037e-20	0.0371763	6.12175e-07	4.62272e-08
rs36113281	3	11	65447958	T	C	ENSG00000172638, ENSG00000172757, ENSG00000172818, ENSG00000172922, ENSG00000172977, ENSG00000173039, ENSG00000173327, ENSG00000197136, ENSG00000213445, ENSG00000254470	EFEMP2, CFL1, OVOL1, RNASEH2C, KAT5, RELA, MAP3K11, PCNXL3, SIPA1, AP5B1	5.77779	2.37962	2.87638	-4.42696	-0.771008	-2.63463	-1.83708	-2.80863	-0.717886	-1.34411	0.137826	0.117744	1.66934e-10	5.91005e-08	0.033713	7.56876e-09
rs10899112	3	11	75458518	T	C	ENSG00000062282, ENSG00000166391, ENSG00000198382	DGAT2, MOGAT2, UVRAG	4.03678	0.000500653	2.83695	2.19374	-1.42801	-2.95487	-0.952303	-2.16299	1.02298	-0.0677758	0.410198	0.148507	1.56564e-09	0.0181433	0.835879	5.41898e-05
rs11820504	3	11	116529442	T	C			6.28688	-4.22798	-4.78218	-10.2389	0.394381	0.0426256	0.320882	0.145774	1.2324	-0.789192	0.0501029	-0.253789	2.84292e-25	8.59013e-05	0.0267771	1.328e-24
rs1145189	3	11	116532856	A	G			6.64667	-2.48707	-2.32579	-8.26568	-0.110516	0.753582	0.547115	0.734901	-1.30263	-0.582842	0.148619	-0.160284	6.08548e-17	0.00114288	0.011697	1.389e-16
rs7937585	3	11	116844649	A	G	ENSG00000109917, ENSG00000110243, ENSG00000110244, ENSG00000110245, ENSG00000118137, ENSG00000149575, ENSG00000149577, ENSG00000149591, ENSG00000160584, ENSG00000160613, ENSG00000167257, ENSG00000168092	ZNF259, APOA5, APOA4, APOC3, APOA1, SCN2B, SIDT2, TAGLN, SIK3, PCSK7, RNF214, PAFAH1B2	7.23339	-0.516593	0.813516	-2.23331	-0.456264	-0.357349	-0.206944	-0.515362	0.621824	1.03974	0.0250303	0.25991	1.7341e-10	0.0043054	0.584102	4.71067e-13
rs17581874	3	11	116929384	C	A	ENSG00000109917, ENSG00000110243, ENSG00000110244, ENSG00000110245, ENSG00000118137, ENSG00000137656, ENSG00000149577, ENSG00000149591, ENSG00000160584, ENSG00000160613, ENSG00000167257, ENSG00000168092	ZNF259, APOA5, APOA4, APOC3, APOA1, BUD13, SIDT2, TAGLN, SIK3, PCSK7, RNF214, PAFAH1B2	6.69263	0.10749	0.670091	-5.36168	-0.448489	-0.861977	0.076024	-1.08144	-0.0278272	0.292375	0.117931	0.223172	1.50117e-10	0.000847991	0.442027	2.192e-11
rs12417098	3	11	117004853	G	A	ENSG00000110244, ENSG00000110245, ENSG00000118137, ENSG00000137656, ENSG00000149577, ENSG00000149591, ENSG00000160584, ENSG00000160613, ENSG00000167257, ENSG00000168092	APOA4, APOC3, APOA1, BUD13, SIDT2, TAGLN, SIK3, PCSK7, RNF214, PAFAH1B2	4.22415	4.96561	9.00991	6.20299	-0.93037	-0.904111	-0.0201766	-0.720946	-0.560848	1.03591	0.472036	-0.220673	5.09963e-26	0.710861	0.0860201	2.06229e-19
rs35483388	3	11	122545146	T	C	ENSG00000154127	UBASH3B	6.1062	4.61883	6.52741	-0.226544	-1.12849	-0.5745	0.540937	-0.23257	1.69018	2.12791	0.173177	-0.124282	1.02264e-14	0.432572	0.0974369	6.69165e-11
rs11063841	3	12	5837252	G	A	ENSG00000047617	ANO2	0.817828	-0.460239	-1.98243	-5.22259	1.50067	-0.286069	0.701167	0.905716	1.14192	-0.917848	0.010813	-0.0918548	6.41156e-09	0.313753	0.378826	1.76434e-07
rs10842051	3	12	22846160	A	G	ENSG00000139163	ETNK1	2.22689	0.0873687	-0.358946	-5.9046	0.5712	-0.67374	-0.597854	-0.503368	1.40793	-0.48671	0.710193	-0.149245	1.76992e-07	0.0239698	0.674325	3.53502e-09
rs7972069	3	12	109872191	T	C	ENSG00000110906, ENSG00000110921, ENSG00000139428, ENSG00000151148, ENSG00000174527	KCTD10, MVK, MMAB, UBE3B, MYO1H	8.18729	0.299988	3.87746	-0.168827	1.75031	-0.342319	-1.40605	0.127552	2.21862	0.285037	0.0719962	0.218758	4.2396e-17	0.0859704	0.0725723	2.67169e-16
rs11057242	3	12	123770362	C	T	ENSG00000051825, ENSG00000111328, ENSG00000130921, ENSG00000139697, ENSG00000150977, ENSG00000183955	MPHOSPH9, CDK2AP1, C12orf65, SBNO1, RILPL2, SETD8	5.25639	3.32674	4.75618	-0.349773	2.30266	-0.536957	-1.94934	0.0456428	-1.22262	-1.07461	0.308687	-0.00922076	4.47079e-09	0.0837941	0.490919	1.46907e-07
rs12829951	3	12	124425841	G	A	ENSG00000119242, ENSG00000168778, ENSG00000178882, ENSG00000179195, ENSG00000197653, ENSG00000250091	CCDC92, TCTN2, FAM101A, ZNF664, DNAH10, DNAH10OS	6.63447	-3.58033	-3.12217	-5.97084	-1.75507	-0.428282	0.865016	-0.658592	-0.542249	-1.67718	0.152838	-0.236936	1.98267e-12	0.000102253	0.00037899	3.25664e-11
rs838886	3	12	125264287	T	G	ENSG00000073060	SCARB1	8.443	-0.902716	2.19999	-0.0507148	-2.20937	-0.45566	0.814314	-0.591326		0.551138	0.0246195	0.247429	6.54897e-17	0.0232764	0.362333	3.09308e-17
rs1672875	3	12	125283196	A	G	ENSG00000073060	SCARB1	6.72665	-1.45838	1.34175	0.0533426	-3.51826	-0.769894	0.9466	-0.995637	-1.96698	0.660064	0.0259418	0.180704	1.76463e-12	0.017218	0.0755301	1.7361e-11
rs3924313	3	12	125328375	G	A	ENSG00000073060	SCARB1	6.84591	-0.978757	1.7804	-0.73753	0.518084	-1.5047	-1.1198	-1.1983	-0.882512	0.823894	0.0237446	0.262368	2.35433e-09	0.00741508	0.404917	7.599e-12
rs7298751	3	12	125380232	G	A	ENSG00000073060, ENSG00000150991	SCARB1, UBC	5.93138	0.332913	1.81172	-2.51628	-0.485531	1.0403	0.967889	1.09367	0.415604	-1.08032	0.284979	0.207502	1.47442e-06	0.201688	0.0915016	3.004e-09
rs2238162	3	13	32959199	T	C	ENSG00000139597, ENSG00000139618, ENSG00000244754	N4BP2L1, BRCA2, N4BP2L2	3.30623	-5.51318	-4.55172	-1.47047	0.656535	2.11764	3.02328	2.48798	0.539683	-0.730789	0.00410311	-0.368327	6.42633e-10	0.516877	0.0390326	3.52407e-08
rs8035402	3	15	44244567	T	C	ENSG00000067369, ENSG00000128886, ENSG00000166762, ENSG00000168803, ENSG00000168806, ENSG00000171877	TP53BP1, ELL3, CATSPER2, ADAL, LCMT2, FRMD5	5.63172	0.448807	-0.589649	-8.50013	0.915643	0.263688	-0.106927	-0.102936	-0.841189	-1.20066	0.0450468	-0.158989	4.25282e-19	7.65847e-05	0.0273187	1.89374e-17
rs2696089	3	15	44526684	G	A	ENSG00000067369, ENSG00000168803	TP53BP1, ADAL	3.68825	-0.475403	-1.1198	-5.74087	0.321674	0.126798	-0.292637	-0.0936339	0.326032	-1.31058	0.176446	-0.161382	5.00692e-07	0.00536686	0.0611681	9.419e-09
rs72739122	3	15	58549952	G	T	ENSG00000128918	ALDH1A2	9.05687	1.20652	5.22085	3.35692	-1.40427	0.147989	0.240401	-0.244087	-0.273559	0.634177	0.00149284	0.202049	7.90131e-29	0.225936	0.801536	1.34242e-19
rs935214	3	15	58554685	T	C	ENSG00000128918	ALDH1A2	4.58731	-1.21806	1.14889	1.15278	-0.914984	-0.211496	-0.199464	-0.397363	0	1.64485	0.00429039	0.169981	8.62652e-06	0.425152	0.35515	4.49e-06
rs12910051	3	15	58580525	G	A	ENSG00000128918	ALDH1A2	6.24998	-1.02789	2.40235	2.55072	-0.853829	2.33373	2.85638	1.61783	0.640112	-0.859617	0.00585522	0.121867	8.04275e-16	0.445598	0.0976466	4.105e-10
rs11855841	3	15	58613553	C	T	ENSG00000128918	ALDH1A2	8.27442	1.4881	4.8372	2.47232	-1.09048	-1.03136	-0.737444	-1.17717	0.355947	0.302551	0.00302967	0.19172	2.76678e-21	0.0383007	0.558704	1.29085e-16
rs4775031	3	15	58635583	C	A	ENSG00000128918	ALDH1A2	6.2319	0.113291	2.22442	0.796571	-2.8484	-1.171	-0.22356	-1.51529	-0.862341	-0.612813	0.0152852	0.209298	1.97851e-10	0.00790718	0.121749	4.608e-10
rs4622454	3	15	58646332	T	C	ENSG00000128918	ALDH1A2	6.4902	1.76902	4.25505	2.66438	-2.22801	1.14865	2.76662	0.716634	-0.0219348	-0.345126	0.111511	0.136229	2.97025e-16	0.929102	0.101991	8.572e-11
rs1532085	3	15	58683366	A	G	ENSG00000128918, ENSG00000166035	ALDH1A2, LIPC	20.8189	-0.186185	9.10245	6.7231	-2.81511	-0.796227	0.418201	-1.2207	-0.818976	-2.02371	4.00901e-16	0.148531	6.84412e-161	6.49901e-06	0.0377272	2.92e-96
rs28495863	3	15	58684381	A	G	ENSG00000128918, ENSG00000166035	ALDH1A2, LIPC	11.9873	-0.785154	4.25042	2.53393	-1.45214	-0.905491	-0.312428	-0.978533	0.744032	0.89183	1.638e-08	0.251751	2.28047e-44	0.00275686	0.913038	4.14254e-33
rs13329672	3	15	58699937	T	C	ENSG00000128918, ENSG00000166035	ALDH1A2, LIPC	13.5896	0.584327	7.35218	6.20745	-0.795883	1.1805	1.62295	0.895537	-1.42175	-2.19729	2.79005e-08	0.162646	1.10982e-77	0.199674	0.0455425	4.617e-42
rs417344	3	15	58717919	T	C	ENSG00000128918, ENSG00000166035	ALDH1A2, LIPC	5.44108	0.146914	2.11184	1.5573	-0.522388	0.473719	0.865617	0.467419	0.453068	0.896473	0.0443069	0.189896	2.97798e-09	0.415601	0.447519	5.296e-08
rs62000939	3	15	58727687	T	C	ENSG00000128918, ENSG00000166035	ALDH1A2, LIPC	6.21134	-0.418381	1.91534	1.41915	-0.162708	0.755082	1.07852	0.65697	0.370609	0.742528	0.00725267	0.206005	2.87657e-11	0.0624421	0.491764	5.25362e-10
rs534933	3	15	58735222	A	C	ENSG00000128918, ENSG00000166035	ALDH1A2, LIPC	18.9017	-0.593228	8.62636	7.03934	-1.37844	-1.04376	-0.981594	-1.46508	-0.0430064	1.60367	1.70817e-18	0.158368	6.25037e-141	1.24346e-05	0.119386	1.10471e-79
rs2729828	3	15	63361307	G	A	ENSG00000103642, ENSG00000140416, ENSG00000185088	LACTB, TPM1, RPS27L	6.26637	-0.238514	0.95328	-4.00517	-0.15007	0.61764	-0.49505	0.0112893	0.337998	0.177549	0.0266306	0.229077	1.29805e-08	0.0272617	0.675319	3.69569e-10
rs7193072	3	16	56778067	A	G	ENSG00000102900	NUP93	9.53145	-1.86096	1.69624	-1.89066	-0.229346	0.0818072	0.515935	0.251406	0.499539	-0.0627068	0.000160724	0.268832	1.6948e-18	0.0144302	0.466925	1.551e-21
rs2895432	3	16	56856955	G	A	ENSG00000070915, ENSG00000102900, ENSG00000187193	SLC12A3, NUP93, MT1X	11.8906	-1.23133	2.45675	-1.42175	0.712063	-1.18126	-0.93033	-1.07875	-3.70499	0.934589	0.0184042	0.250275	9.79674e-34	5.01384e-05	0.953298	1.325e-32
rs4329913	3	16	56905432	C	T	ENSG00000070915, ENSG00000102900	SLC12A3, NUP93	6.88703	-0.110138	1.89156	-2.64546	-1.08935	-0.367696	0.493018	0	1.63906	-0.0627068	0.211487	0.253223	2.54024e-09	0.0316517	0.475213	5.697e-12
rs13306677	3	16	56926195	A	G	ENSG00000051108, ENSG00000070915, ENSG00000125148, ENSG00000205362	HERPUD1, SLC12A3, MT2A, MT1A	11.9408	-2.44613	1.58003	-3.51461	-1.86929	-0.279319	0.594168	-0.0911165	-0.328412	0.877896	4.69656e-05	0.245447	2.01417e-30	0.000382804	0.608929	7.252e-33
rs16963520	3	16	56936563	A	G	ENSG00000051108, ENSG00000070915	HERPUD1, SLC12A3	10.5953	-1.14671	2.16602	-2.18403	-0.693334	-0.46686	0.487082	-0.201254	-0.506366	0.345126	0.000219795	0.276245	9.27062e-23	0.00188198	0.421204	3.133e-26
rs37029	3	16	56949168	A	G	ENSG00000051108, ENSG00000070915, ENSG00000087237	HERPUD1, SLC12A3, CETP	5.67949	-0.56408	1.17125	-1.38944	-0.117581	0.368098	0.60964	0.341935	-0.549591	-0.412463	0.0756144	0.214925	5.87266e-05	0.151134	0.314344	1.351e-08
rs247608	3	16	56963468	C	T	ENSG00000051108, ENSG00000070915, ENSG00000087237	HERPUD1, SLC12A3, CETP	11.7323	-1.16951	2.60779	-2.28403	-0.182743	-0.0244421	0.326429	-0.2878	-1.79239	1.3722	0.000439407	0.263967	7.25191e-30	0.0016331	0.889543	8.707e-32
rs7204290	3	16	56968039	G	A	ENSG00000051108, ENSG00000070915, ENSG00000087237	HERPUD1, SLC12A3, CETP	6.2545	-2.04353	0.292506	-1.92252	-1.11792	-1.15816	-0.302855	-0.829008	1.19804	-0.823894	0.00368236	0.219981	1.73838e-07	0.00459707	0.271542	3.988e-10
rs9989419	3	16	56985139	G	A	ENSG00000051108, ENSG00000087237	HERPUD1, CETP	27.1443	-4.08939	5.3764	-4.33752	-0.51837	-0.790048	0.0328427	-0.682536	-0.239265	1.03643	1.90856e-17	0.164607	9.54723e-178	2.51248e-14	0.46012	2.96e-162
rs12448528	3	16	56985555	G	A	ENSG00000051108, ENSG00000087237	HERPUD1, CETP	27.7908	-4.60885	4.96452	-4.59667	-1.27474	-1.0188	0.972102	-0.90079	-2.10847	0.738847	4.18383e-23	0.156744	1.13054e-187	4.06709e-16	0.0418142	5.6e-170
rs4783962	3	16	56995038	C	T	ENSG00000051108, ENSG00000087237, ENSG00000140853	HERPUD1, CETP, NLRC5	13.2954	-2.04678	2.53143	-2.27777	-0.253735	-0.526847	-0.498403	-0.513073	-0.0655953	0.738847	1.95008e-07	0.263378	1.6562e-38	8.66834e-05	0.967941	2.461e-40
rs7205804	3	16	57004889	A	G				-6.45517	6.75718	-7.11077	-0.786627	-2.01143	-1.21649	-1.97914		-0.253347	2.13202e-05	0.136033	0	1	0	0
rs289719	3	16	57009941	T	C	ENSG00000087237, ENSG00000140853	CETP, NLRC5	18.0604	-4.21444	2.91967	-2.85196	1.63333	-0.607378	-1.54892	-0.831662	-0.169156	0.240426	1.94778e-13	0.203497	5.11538e-81	8.33888e-09	0.670257	6.53e-73
rs289748	3	16	57025063	A	G	ENSG00000087237, ENSG00000140853	CETP, NLRC5	8.73323	-1.84122	1.00499	-2.60809	1.30733	-0.279449	-1.02238	-0.185547	0.991585	1.10306	0.000157216	0.200881	4.29098e-15	0.0113446	0.213325	2.475e-18
rs291040	3	16	57061189	T	C	ENSG00000140853	NLRC5	6.57422	-0.256454	0.960706	-2.78059	-0.615992	-0.95377	-1.78847	-1.41455	0.287147	-1.25357	0.0352852	0.243929	2.02816e-08	0.000328286	0.34047	4.891e-11
rs158481	3	16	57075253	C	A	ENSG00000140853	NLRC5	5.5112	-0.878081	0.716472	-1.67533	1.77335	0.596262	-0.975525	0.648441	-0.474701	-0.553385	0.120449	0.19545	1.8967e-05	0.145172	0.955227	3.564e-08
rs2233455	3	16	67207933	T	C	ENSG00000067955, ENSG00000102871, ENSG00000102878, ENSG00000102890, ENSG00000102977, ENSG00000102981, ENSG00000125122, ENSG00000125149, ENSG00000135722, ENSG00000135723, ENSG00000135740, ENSG00000140939, ENSG00000141086, ENSG00000168701, ENSG00000172824, ENSG00000172828, ENSG00000179044, ENSG00000196123, ENSG00000196155, ENSG00000205250, ENSG00000237102, ENSG00000237172, ENSG00000265690	CBFB, TRADD, HSF4, ELMO3, ACD, PARD6A, LRRC29, C16orf70, FBXL8, FHOD1, SLC9A5, NOL3, CTRL, TMEM208, CES4A, CES3, EXOC3L1, KIAA0895L, PLEKHG4, E2F4, AC040160.1, B3GNT9, RP11-5A19.5	6.04022	-0.625108	0.729657	-1.9184	-1.29564	-0.0111547	0.459883	-0.775406	-0.243782	-1.43953	0.042714	0.211374	5.43957e-07	0.0127877	0.032555	1.539e-09
rs17686899	3	16	67627635	T	G	ENSG00000039523, ENSG00000072736, ENSG00000102890, ENSG00000102974, ENSG00000102977, ENSG00000102981, ENSG00000124074, ENSG00000132600, ENSG00000159720, ENSG00000159753, ENSG00000159761, ENSG00000213398	FAM65A, NFATC3, ELMO3, CTCF, ACD, PARD6A, ENKD1, PRMT7, ATP6V0D1, RLTPR, C16orf86, LCAT	8.2991	-0.313896	1.91072	-1.50704	-1.69788	0.217909	0.543334	-0.386671	-0.998989	-2.51214	0.0154209	0.2371	7.40996e-15	0.00244135	0.00119786	1.049e-16
rs28587148	3	16	67718563	C	A	ENSG00000038358, ENSG00000039068, ENSG00000072736, ENSG00000102898, ENSG00000102901, ENSG00000102904, ENSG00000102974, ENSG00000102977, ENSG00000102981, ENSG00000103064, ENSG00000103066, ENSG00000103067, ENSG00000124067, ENSG00000124074, ENSG00000132600, ENSG00000141084, ENSG00000141086, ENSG00000141096, ENSG00000141098, ENSG00000159713, ENSG00000159753, ENSG00000159761, ENSG00000159792, ENSG0000…	EDC4, CDH1, NFATC3, NUTF2, CENPT, TSNAXIP1, CTCF, ACD, PARD6A, SLC7A6, PLA2G15, ESRP2, SLC12A4, ENKD1, PRMT7, RANBP10, CTRL, DPEP3, GFOD2, TPPP3, RLTPR, C16orf86, PSKH1, DPEP2, DUS2, THAP11, DDX28, NRN1L, PSMB10, LCAT, CTC-479C5.12	11.7908	0.605975	4.09168	-1.59785	-1.33106	1.26315	1.36043	0.791543	-0.591308	-1.47579	0.00147964	0.248276	2.17948e-32	0.0187856	0.0208276	4.35404e-32
rs2285912	3	16	68100461	T	C	ENSG00000072736, ENSG00000102890, ENSG00000102898, ENSG00000102901, ENSG00000102904, ENSG00000102974, ENSG00000102977, ENSG00000102981, ENSG00000103056, ENSG00000103061, ENSG00000103064, ENSG00000103066, ENSG00000103067, ENSG00000124067, ENSG00000124074, ENSG00000132600, ENSG00000141084, ENSG00000141096, ENSG00000141098, ENSG00000159753, ENSG00000159761, ENSG00000167261, ENSG00000167264, ENSG0000…	NFATC3, ELMO3, NUTF2, CENPT, TSNAXIP1, CTCF, ACD, PARD6A, SMPD3, SLC7A6OS, SLC7A6, PLA2G15, ESRP2, SLC12A4, ENKD1, PRMT7, RANBP10, DPEP3, GFOD2, RLTPR, C16orf86, DPEP2, DUS2, THAP11, DDX28, LCAT	4.84754	-0.555723	1.08935	-0.19793	-2.44939	2.12031	2.52469	1.47691	1.25082	0.658838	0.116078	0.0984328	3.31854e-07	0.63381	0.183214	1.25e-06
rs113896227	3	16	68101480	T	C	ENSG00000038358, ENSG00000072736, ENSG00000102898, ENSG00000102901, ENSG00000102904, ENSG00000102974, ENSG00000102977, ENSG00000102981, ENSG00000103061, ENSG00000103064, ENSG00000103066, ENSG00000103067, ENSG00000124067, ENSG00000124074, ENSG00000132600, ENSG00000141084, ENSG00000141086, ENSG00000141096, ENSG00000141098, ENSG00000159753, ENSG00000159761, ENSG00000159792, ENSG00000167261, ENSG0000…	EDC4, NFATC3, NUTF2, CENPT, TSNAXIP1, CTCF, ACD, PARD6A, SLC7A6OS, SLC7A6, PLA2G15, ESRP2, SLC12A4, ENKD1, PRMT7, RANBP10, CTRL, DPEP3, GFOD2, RLTPR, C16orf86, PSKH1, DPEP2, DUS2, THAP11, DDX28, NRN1L, PSMB10, LCAT, CTC-479C5.12	13.6282	0.100989	4.59631	-2.01343	-2.24867	2.25552	2.75732	1.63103	-1.1792	-0.976924	0.0009073	0.209758	1.4558e-45	0.0209876	0.000819606	2.72381e-42
rs73613962	3	16	68361974	G	T	ENSG00000072736, ENSG00000102904, ENSG00000102977, ENSG00000102981, ENSG00000103056, ENSG00000103061, ENSG00000103064, ENSG00000103066, ENSG00000103067, ENSG00000124067, ENSG00000124074, ENSG00000132600, ENSG00000141084, ENSG00000213398	NFATC3, TSNAXIP1, ACD, PARD6A, SMPD3, SLC7A6OS, SLC7A6, PLA2G15, ESRP2, SLC12A4, ENKD1, PRMT7, RANBP10, LCAT	9.83452	-0.577066	2.71844	-1.48351	-3.04438	0.824947	2.07837	0.430562	-1.21981	-1.36688	0.00511589	0.220983	1.1972e-22	0.011608	0.000369626	7.99517e-23
rs2000999	3	16	72108093	A	G	ENSG00000102967, ENSG00000118557, ENSG00000140829, ENSG00000140830, ENSG00000257017, ENSG00000261701	DHODH, PMFBP1, DHX38, TXNL4B, HP, HPR	-0.622064	9.75523	10.1528	4.53878	-0.767978	0.475824	0.330529	0.569525	1.44307	0.163658	0.170612	-0.476004	1.19529e-21	0.0247486	0.121703	3.221e-24
rs2925979	3	16	81534790	C	T	ENSG00000153815	CMIP	6.69994	-0.0683588	0.683486	-3.91697	-1.9546	-1.18403	-0.548134	-1.34632	-0.185547	-3.04848	0.376067	0.19869	6.61997e-10	2.00366e-05	0.000624191	2.085e-11
rs28698714	3	17	36606139	G	T	ENSG00000225485	ARHGAP23	3.69119	-0.889041	1.36867	0.500601	1.40051	-0.416962	-2.19085	-1.14665	3.36488	3.66548	0.00143183	-0.188777	6.71347e-10	0.693891	2.68305e-06	0.000223211
rs4511574	3	17	37532916	C	T	ENSG00000108298, ENSG00000108306, ENSG00000125686, ENSG00000131748, ENSG00000131771, ENSG00000141750, ENSG00000161395, ENSG00000167258, ENSG00000171532, ENSG00000204952	RPL19, FBXL20, MED1, STARD3, PPP1R1B, STAC2, PGAP3, CDK12, NEUROD2, FBXO47	8.01076	1.1736	3.91316	-0.478565	-2.22811	-1.5045	-0.0358836	-1.70725	-0.906441	-2.72172	0.161231	0.214242	1.71067e-15	0.000144127	0.00333285	1.13998e-15
rs931992	3	17	37821435	T	G	ENSG00000073605, ENSG00000131748, ENSG00000131771, ENSG00000141736, ENSG00000141738, ENSG00000141741, ENSG00000141744, ENSG00000161395, ENSG00000167258, ENSG00000167914, ENSG00000171532, ENSG00000173991	GSDMB, STARD3, PPP1R1B, ERBB2, GRB7, MIEN1, PNMT, PGAP3, CDK12, GSDMA, NEUROD2, TCAP	7.45926	1.42832	3.7687	-1.06893	-1.75424	-1.04203	-0.205988	-1.22308	-1.53656	-0.789192	0.129535	0.227353	7.81188e-12	0.00180022	0.121066	8.701e-14
rs1031458	3	17	38072173	G	T	ENSG00000008838, ENSG00000073605, ENSG00000108352, ENSG00000141736, ENSG00000141738, ENSG00000141741, ENSG00000141744, ENSG00000161395, ENSG00000161405, ENSG00000167914, ENSG00000172057, ENSG00000186075, ENSG00000204913, ENSG00000204952	MED24, GSDMB, RAPGEFL1, ERBB2, GRB7, MIEN1, PNMT, PGAP3, IKZF3, GSDMA, ORMDL3, ZPBP2, LRRC3C, FBXO47	6.30181	0.297272	2.20754	-1.57686	-0.988405	-0.101225	1.05469	0.0288996	0.959824	-1.97338	0.108454	0.227243	8.9963e-08	0.0439556	0.0285347	2.94198e-10
rs6504872	3	17	45438952	T	C	ENSG00000004897, ENSG00000073861, ENSG00000108424, ENSG00000141279, ENSG00000178852, ENSG00000198933, ENSG00000259207, ENSG00000259753	CDC27, TBX21, KPNB1, NPEPPS, EFCAB13, TBKBP1, ITGB3, ITGB3	3.08551	5.77534	5.59267	-2.50718	1.85518	-0.137292	-1.05988	0.363274	1.69614	-0.398855	0.00394433	-0.307227	4.08204e-11	0.418779	0.203144	7.68e-09
rs4794001	3	17	45720849	C	T	ENSG00000004897, ENSG00000073861, ENSG00000108424, ENSG00000141279, ENSG00000178852, ENSG00000198933, ENSG00000259207, ENSG00000259753	CDC27, TBX21, KPNB1, NPEPPS, EFCAB13, TBKBP1, ITGB3, ITGB3	3.71916	5.7553	5.71578	-3.13984	1.88977	0.0692255	-0.882213	0.575969	1.33051	-0.31098	0.000952366	-0.25947	6.16193e-13	0.34694	0.273101	8.6487e-09
rs1156340	3	17	66889120	C	T	ENSG00000141338	ABCA8	7.89287	-3.65796	-0.990561	-2.33695	0.911978	-0.13952	0.134905	0.147472	0.761081	-1.05044	0.0237315	-0.220758	1.57126e-13	0.0112114	0.311101	2.95327e-15
rs7222619	3	17	76386406	C	T	ENSG00000087157, ENSG00000184557, ENSG00000187775, ENSG00000268965	PGS1, SOCS3, DNAH17, AC061992.1	6.96489	1.10829	3.07961	-3.33525	-0.823809	0.269177	1.01556	0.153858	0.361824	-0.399798	0.0504296	0.218469	2.63506e-10	0.0391113	0.191034	3.2867e-12
rs12963212	3	18	47033207	C	T	ENSG00000141627, ENSG00000177576, ENSG00000215472, ENSG00000265681	DYM, C18orf32, RPL17-C18orf32, RPL17	5.8837	1.14478	3.46854	-0.614023	0.36944	-1.38911	-0.652157	-1.09276	-0.0566801	1.3722	0.139232	0.195853	7.90477e-08	0.0504157	0.153804	4.012e-09
rs4939583	3	18	47067946	A	C	ENSG00000101670	LIPG	5.05301	1.20397	2.97176	-0.794679	-1.43495	-0.306531	1.43847	0.142101	0.644733	-0.113039	0.179467	0.171226	5.0216e-06	0.265162	0.320014	4.349e-07
rs4245232	3	18	47086998	C	A	ENSG00000101670	LIPG	6.1327	1.16184	3.49752	-0.868538	-1.12805	-0.383971	1.38191	0.181341	-0.201766	0.582842	0.11388	0.211302	1.24108e-09	0.200228	0.596709	8.64e-10
rs2000813	3	18	47093864	T	C	ENSG00000101670	LIPG	7.65621	1.01543	3.20195	-2.26635	-0.959117	-2.19883	-0.787311	-1.80153	-0.625108	-0.0125335	0.0789334	0.238191	1.06899e-11	0.000159066	0.681459	1.915e-14
rs7241596	3	18	47138066	T	C	ENSG00000101670	LIPG	6.15565	2.43748	5.51343	2.06726	1.37736	0.394787	-0.082436	0.352184	-0.304824	2.57583	0.362023	0.0557178	2.03357e-14	0.863761	0.00487722	7.477e-10
rs7235005	3	18	47149371	A	G	ENSG00000101670	LIPG	7.62904	1.6935	4.71935	0.136153	0.555723	1.2001	1.40777	1.35789	-0.479476	1.64485	0.117451	0.176647	3.73066e-15	0.928827	0.393255	2.365e-14
rs62100587	3	18	47162625	G	A			6.56251	3.84222	5.82548	0.751435	1.8239	0.28699	0.351172	0.436797	-0.47949	0.919708	0.291603	-0.0150242	4.52681e-15	0.501846	0.120705	5.29086e-11
rs1970696	3	18	47169989	C	T			16.2871	4.113	10.0705	-0.192767	1.41273	0.476532	0.120312	0.689106	-2.12362	1.17341	0.000165593	0.102172	1.71548e-75	0.004494	0.299812	1.21871e-59
rs6507945	3	18	47243912	C	A			9.40622	2.42354	5.64592	1.26968	1.65227	0.732112	0.701165	1.58222	-1.08415	-0.0125335	0.00199321	0.15617	4.46198e-26	0.46939	0.71282	5.143e-21
rs9964925	3	18	47277289	T	C	ENSG00000167306, ENSG00000167315	MYO5B, ACAA2	7.95819	0.747446	3.43247	0.589472	-0.819308	-0.769568	-0.149169	-0.464865	-0.764441	-1.01857	0.00942418	0.266708	2.89353e-16	0.000888789	0.251818	1.74576e-15
rs9951669	3	18	47398254	G	A	ENSG00000167306, ENSG00000167315, ENSG00000266997	MYO5B, ACAA2, RP11-886H22.1	6.57692	1.12686	3.6936	0.803995	-1.03772	-1.01041	0.241458	-0.577503	-2.01782	-0.0627068	0.167033	0.226413	1.68707e-11	0.0457105	0.447715	4.803e-11
rs62100992	3	18	47472548	C	T	ENSG00000167306	MYO5B	5.40558	1.51228	3.19903	-1.67276	-0.855344	0.394969	2.44224	0.809057	-0.477687	2.34274	0.555643	0.153609	2.37719e-09	0.812503	0.777332	6.45993e-08
rs11666233	3	19	8452045	A	C	ENSG00000099785, ENSG00000167772, ENSG00000185236, ENSG00000186994	MARCH2, ANGPTL4, RAB11B, KANK3	6.68518	0.618911	2.37106	-2.68206	-0.364224	-0.605908	0.430116	-0.47244	-0.894789	-0.410025	0.123125	0.256544	1.64172e-08	0.0128566	0.340305	2.30643e-11
rs2278426	3	19	11350488	C	T	ENSG00000130158, ENSG00000130173, ENSG00000197256	DOCK6, C19orf80, KANK2	5.07505	2.73463	5.2286	1.06694	-1.19856	0.805554	1.36772	0.597011	-0.416424	-0.722479	0.484583	0.00104303	2.84617e-09	0.862295	0.298947	1.708e-07
rs7026	3	19	45324516	T	C	ENSG00000130202, ENSG00000142273, ENSG00000187244	PVRL2, CBLC, BCAM	-0.0764011	2.10215	0.21483	-3.85212		-0.321806	-0.835031	-0.774898		0.439913	0.440347	-0.265833	1.60436e-05	0.210273	0.791833	0.0001171
rs11669338	3	19	45382984	G	T	ENSG00000130202, ENSG00000130203, ENSG00000130204	PVRL2, APOE, TOMM40	1.59999	-0.640573	-2.48845	-7.63342	-0.397091	-0.349785	-0.490189	-0.637499	0.880294	0.934589	0.228566	-0.124123	5.6422e-13	0.00808515	0.135928	2.286e-14
rs7254723	3	19	45455921	G	A	ENSG00000104853, ENSG00000104856, ENSG00000130203, ENSG00000130208, ENSG00000224916, ENSG00000234906, ENSG00000267114, ENSG00000267467	CLPTM1, RELB, APOE, APOC1, APOC4-APOC2, APOC2, CTB-129P6.11, APOC4	3.63081	-2.73234	0.13046	5.33363	-1.82631	2.70954	4.22741	2.97952	-1.27416	0.234859	1.47853e-06	-0.0440505	3.06198e-21	0.00772241	0.051064	9.62687e-08
rs479486	3	19	49229323	A	G	ENSG00000105538, ENSG00000105550, ENSG00000142233, ENSG00000174951, ENSG00000176909, ENSG00000176920, ENSG00000182264	RASIP1, FGF21, NTN5, FUT1, MAMSTR, FUT2, IZUMO1	-0.631562	5.68226	6.94078	3.80716	0.23765	-0.151265	-0.935843	-0.420099	-1.04849	0.267939	0.183403	-0.452827	7.23541e-10	0.325363	0.132621	3.89941e-12
rs58609643	3	19	54793415	T	C	ENSG00000105609, ENSG00000131042, ENSG00000170866, ENSG00000187116	LILRB5, LILRB2, LILRA3, LILRA5	8.62463	0.119758	3.34135	-0.602295	1.10329	1.41115	1.42856	1.14677	0.919784	-0.738847	0.148374	0.250874	4.50304e-18	0.0541388	0.308237	6.42982e-18
rs1645785	3	19	54824177	T	C	ENSG00000131042, ENSG00000167613, ENSG00000170866, ENSG00000187116, ENSG00000239961	LILRB2, LAIR1, LILRA3, LILRA5, LILRA4	7.44092	-0.25394	2.88385	-0.764549	-0.386139	0.271979	1.89447	0.227457	1.29673		0.528485	0.227306	1.93995e-14	0.214828	0.32687	9.99898e-14
rs378114	3	20	44538427	T	C	ENSG00000064601, ENSG00000100979, ENSG00000100982, ENSG00000100985, ENSG00000101457, ENSG00000124116, ENSG00000124257, ENSG00000132801, ENSG00000149634, ENSG00000168612, ENSG00000168703, ENSG00000198026	CTSA, PLTP, PCIF1, MMP9, DNTTIP1, WFDC3, NEURL2, ZSWIM3, SPATA25, ZSWIM1, WFDC12, ZNF335	6.42324	-2.96835	-1.42278	-4.4005	-1.06428	-0.941986	-0.629839	-1.12074	-0.333708	-0.67449	0.219643	-0.206287	2.10371e-08	0.000198877	0.0975995	1.334e-10
rs6073958	3	20	44551855	T	C	ENSG00000064601, ENSG00000100979, ENSG00000100982, ENSG00000124257, ENSG00000132801, ENSG00000149634, ENSG00000168612, ENSG00000198026	CTSA, PLTP, PCIF1, NEURL2, ZSWIM3, SPATA25, ZSWIM1, ZNF335	10.7401	-1.48589	-0.280064	-9.41695	-0.190833	1.38103	0.930721	0.851675	1.08044	0.0864144	0.00822513	-0.174791	6.90575e-34	0.000219264	0.0692294	6.60048e-27
rs5994638	3	22	21953276	A	G	ENSG00000100023, ENSG00000128228, ENSG00000161179, ENSG00000161180, ENSG00000183246, ENSG00000185651, ENSG00000241973	PPIL2, SDF2L1, YDJC, CCDC116, RIMBP3C, UBE2L3, PI4KA	6.89789	2.38755	5.56106	3.36038	-2.13764	0.503314	1.30515	0.321162	-0.854516	-0.0950823	0.375593	0.098323	1.27839e-19	0.655001	0.349367	5.278e-12
rs11802413	4	1	25760920	T	C	ENSG00000117614, ENSG00000117616, ENSG00000157978, ENSG00000183726, ENSG00000187010, ENSG00000188672, ENSG00000204178	SYF2, C1orf63, LDLRAP1, TMEM50A, RHD, RHCE, TMEM57	0.809896	6.33283	6.56259	2.21954	1.52926	-1.81249	-1.62389	-1.23213	1.16628	-0.0376083	0.274406	0.402103	4.87204e-09	0.751147	0.0167941	5.288e-11
rs80036989	4	1	27047524	A	G	ENSG00000060642, ENSG00000090273, ENSG00000117713, ENSG00000131910, ENSG00000142751, ENSG00000175707, ENSG00000175793, ENSG00000198746, ENSG00000204160, ENSG00000253368	PIGV, NUDC, ARID1A, NR0B2, GPN2, C1orf172, SFN, GPATCH3, ZDHHC18, TRNP1	-5.7233	5.30493	3.88395	3.90314	0.953117	-1.53902	-1.37135	-1.05548	-2.91689	-1.22715	0.345007	0.200872	1.47151e-13	0.343847	0.600819	1.04475e-08
rs2479393	4	1	55488369	A	G	ENSG00000143001, ENSG00000162399, ENSG00000169174	TMEM61, BSND, PCSK9	1.08032	7.10252	7.68129	2.22146	0	0.616143	0.364613	0.0625812	0.237331	-0.915365	0.216254	0.394358	5.19807e-11	0.426275	0.822266	1.575e-14
rs7523242	4	1	55498949	T	C	ENSG00000162399, ENSG00000162402, ENSG00000169174	BSND, USP24, PCSK9	-1.15791	10.4867	9.28428	1.9226	-0.737037	0.865253	0.541882	0.194608	-0.0269495	-0.755415	0.00328347	0.152824	6.39992e-22	0.138109	0.869848	9.94e-26
rs1475701	4	1	55638546	C	T	ENSG00000162402, ENSG00000169174	USP24, PCSK9	-0.747768	7.35885	6.57989	0.073636	1.15351	-0.46686	-0.697164	-0.152617	0.222018	0.176374	0.33166	0.417579	8.12342e-11	0.644774	0.112811	1.855e-13
rs287227	4	1	55656075	G	T	ENSG00000162402, ENSG00000169174	USP24, PCSK9	-0.932264	9.73844	8.33139	0.0302095	2.1563	1.34415	0.213547	1.20087	2.97783	0.100434	0.0164002	0.273446	1.00086e-21	0.0297986	0.0208568	2.067e-22
rs6603980	4	1	92985335	T	C	ENSG00000067208, ENSG00000069712, ENSG00000117505, ENSG00000122484, ENSG00000154511, ENSG00000162676, ENSG00000174842, ENSG00000203910	EVI5, KIAA1107, DR1, RPAP2, FAM69A, GFI1, GLMN, C1orf146	-0.0442771	5.43793	5.91876	1.63676	1.94042	0.876006	0.691125	1.32901	-1.6814	-0.409299	0.329186	0.385081	1.91057e-07	0.127388	0.574767	3.24382e-09
rs3118502	4	1	109762228	A	G	ENSG00000031698, ENSG00000116299, ENSG00000143126	SARS, KIAA1324, CELSR2	-1.4817	7.31749	6.12119	-0.944495	-0.103192	0.783354	0.243306	0.312687	0.309409	-3.04645	0.0548114	0.358527	1.03547e-14	0.784721	0.0831799	2.52657e-13
rs11102964	4	1	109783261	T	C	ENSG00000031698, ENSG00000143126	SARS, CELSR2	-2.22234	9.36508	7.70771	0.357256	-0.229217	0.367562	0.153759	0	0.184782	-1.83842	0.456073	0.262954	4.3486e-19	0.399569	0.607868	7.599e-21
rs17035630	4	1	109810981	A	G	ENSG00000134222, ENSG00000143126, ENSG00000221986	PSRC1, CELSR2, MYBPHL	-1.16381	7.48629	6.80578	1.18783			-0.762939		0.445443	0.59776	0.411464	0.467688	1.1314e-11	0.0647164	0.0535818	7.085e-14
rs10410	4	1	109822404	A	G	ENSG00000031698, ENSG00000134222, ENSG00000134243, ENSG00000143126, ENSG00000221986	SARS, PSRC1, SORT1, CELSR2, MYBPHL	-0.289629	5.66916	4.6555	-0.554992	0.609037	0.590583	-0.333443	0.300888	1.26827	1.65463	0.704415	0.431028	2.22099e-06	0.49883	0.123898	1.435e-08
rs413582	4	1	109851126	T	C	ENSG00000134184, ENSG00000134222, ENSG00000134243, ENSG00000143028, ENSG00000143106, ENSG00000162650, ENSG00000168765, ENSG00000174151, ENSG00000181754, ENSG00000221986	GSTM1, PSRC1, SORT1, SYPL2, PSMA5, ATXN7L2, GSTM4, CYB561D1, AMIGO1, MYBPHL	-2.11853	9.99358	8.81821	2.2121	-0.0769039	-0.943745	-1.0313	-0.821081	1.29361	-2.10836	0.264138	0.167832	9.36331e-21	0.66226	0.691681	1.626e-23
rs267733	4	1	150958836	A	G	ENSG00000132471, ENSG00000143363, ENSG00000143379, ENSG00000143409, ENSG00000143412, ENSG00000143418, ENSG00000143452, ENSG00000159445	WBP2, PRUNE, SETDB1, FAM63A, ANXA9, CERS2, HORMAD1, THEM4	-1.90079	5.40389	3.4689	-0.970294	1.79962	-2.46113	-2.8069	-2.28505	2.17473	0.59776	0.14227	0.218001	1.4394e-09	0.302426	0.00201751	6.521e-08
rs4143773	4	1	220988242	A	G	ENSG00000117791, ENSG00000136630, ENSG00000186205	MARC2, HLX, MARC1	0.995696	6.81699	6.99805	1.46568	0.846788	1.28117	0.884956	1.51156	1.78268	-1.01219	0.117356	0.418277	2.35129e-09	0.105116	0.668572	2.59557e-12
rs6695664	4	1	234846396	G	A			1.14817	5.42351	6.02076	1.92973	-1.76046	-0.495992	0.633358	-0.826007	0.552217	0.125661	0.306131	0.435049	2.29959e-06	0.918412	0.880654	1.736e-09
rs11899604	4	2	20912330	C	T	ENSG00000118961, ENSG00000143869	C2orf43, GDF7	-3.34734	5.3001	4.609	5.41402	0.0243759	2.1166	1.80892	1.83935	-2.88106	1.3474	0.295638	0.128302	1.61045e-10	8.20176e-05	0.385382	6.16256e-08
rs13020417	4	2	21144834	G	T	ENSG00000084674	APOB	2.43339	11.6413	10.6149	-2.87596	-1.15246	-1.43807	-1.35976	-1.42594	1.60493	0.897371	0.013165	0.141887	1.07642e-38	0.128432	0.0883257	2.54185e-31
rs3791981	4	2	21245367	A	G	ENSG00000084674	APOB	0.180959	9.91113	9.33281	0.549299	-0.0873416	-2.34279	-2.40168	-2.28488	-0.552363	-0.612813	0.0296283	0.178668	3.83849e-22	0.132286	0.175777	3.724e-23
rs1052639	4	2	118583100	G	A	ENSG00000088205, ENSG00000125629, ENSG00000125633	DDX18, INSIG2, CCDC93	-1.97086	5.40258	4.65183	0.79159	1.39373	0.127556	-0.756416	0.210599	0.430819	-0.722479	0.589325	0.42908	1.32223e-05	0.352288	0.318537	6.569e-08
rs7650294	4	3	12268027	T	C	ENSG00000132170, ENSG00000157150	PPARG, TIMP4	1.82547	4.37202	5.76547	2.45115	0.179175	-0.122756	-0.292898	0.0964036	4.00068	-0.67449	0.0884327	0.360783	4.23921e-08	0.535181	0.182205	8.143e-09
rs9293637	4	5	74258564	C	T	ENSG00000189045	ANKDD1B	1.19594	6.70262	7.09268	0.635579	-1.12971	-1.37056	-0.508858	-1.18245	0.572905	1.11268	0.707734	0.423697	3.04798e-10	0.642667	0.141966	1.31538e-12
rs7356697	4	5	74354542	G	A	ENSG00000122008, ENSG00000145700, ENSG00000176928	POLK, ANKRD31, GCNT4	0.961323	8.31877	8.14466	-0.504771	-2.54175	-2.11022	-0.572257	-2.08609	-0.510642	0.196665	0.467253	0.295978	7.17145e-18	0.112232	0.935636	8.8883e-17
rs10053643	4	5	74649498	T	C	ENSG00000113161, ENSG00000113163, ENSG00000122008, ENSG00000176928, ENSG00000189045	HMGCR, COL4A3BP, POLK, GCNT4, ANKDD1B	1.49051	8.1749	8.22802	0.157688	-2.38544	-1.51631	0.276465	-2.05819	0.60696	0.0849115	0.0252009	0.326081	7.14703e-17	0.508872	0.175509	1.90336e-16
rs55727654	4	5	74651864	A	G	ENSG00000113161, ENSG00000113163, ENSG00000122008	HMGCR, COL4A3BP, POLK	0.0933826	7.68291	7.88546	1.12834	2.94472	-0.133302	-2.40681	1.11459	-0.677671	-0.900541	0.000817056	0.30038	2.23629e-14	0.193614	0.966809	3.13385e-15
rs2193989	4	5	74972507	T	G	ENSG00000152359, ENSG00000189045	POC5, ANKDD1B	2.27229	7.65195	8.15159	0.0427572	0.628407	0.967456	0.53534	0.74034	0.886269	0.0243221	0.611014	0.376612	3.53894e-14	0.447691	0.357314	3.59185e-16
rs3757354	4	6	16127407	C	T	ENSG00000007944	MYLIP	-0.8658	6.78486	5.94421	1.2459	0.524832	0.801227	0.280883	0.805901	1.74526	-0.553385	0.0530029	0.454139	1.11355e-07	0.124434	0.404959	1.162e-11
rs9370868	4	6	16180779	T	C	ENSG00000007944	MYLIP	-0.896973	7.54852	5.59513	0.569703	-1.70946	-1.00042	0.205	-0.989315	1.16959	1.96995	0.00112783	0.406823	1.1394e-11	0.613838	0.0810253	4.40216e-14
rs1408272	4	6	25842951	T	G	ENSG00000010704, ENSG00000079689, ENSG00000079691, ENSG00000112337, ENSG00000124564, ENSG00000124568, ENSG00000146047, ENSG00000164508, ENSG00000180573, ENSG00000180596, ENSG00000187475, ENSG00000187837, ENSG00000196226, ENSG00000196532, ENSG00000197061	HFE, SCGN, LRRC16A, SLC17A2, SLC17A3, SLC17A1, HIST1H2BA, HIST1H2AA, HIST1H2AC, HIST1H2BC, HIST1H1T, HIST1H1C, HIST1H2BB, HIST1H3C, HIST1H4C	0.964092	4.65826	4.2452	-0.749261	0.177011	0.542898	-0.533193	0.213291	7.19396	1.22653	0.00939671	0.168877	6.47596e-14	0.32079	0.00287035	6.294e-13
rs7738854	4	6	26073295	C	T	ENSG00000010704, ENSG00000112337, ENSG00000112343, ENSG00000124529, ENSG00000124564, ENSG00000124610, ENSG00000124693, ENSG00000137259, ENSG00000146039, ENSG00000180596, ENSG00000186470, ENSG00000187475, ENSG00000187837, ENSG00000196176, ENSG00000196226, ENSG00000196532, ENSG00000197061, ENSG00000198366	HFE, SLC17A2, TRIM38, HIST1H4B, SLC17A3, HIST1H1A, HIST1H3B, HIST1H2AB, SLC17A4, HIST1H2BC, BTN3A2, HIST1H1T, HIST1H1C, HIST1H4A, HIST1H2BB, HIST1H3C, HIST1H4C, HIST1H3A	-0.598316	4.09743	3.4325	-0.99015	0.906194	0.779451	0.0246071	0.535245	6.22419	-0.908827	0.00373252	0.187035	4.79524e-11	0.216972	0.1732	4.84053e-10
rs28732216	4	6	32413978	A	C			3.64766	8.43583	9.99694	3.18414	-0.898586	-0.383164	-0.054156	-0.787699	-1.46765	0.510073	0.155485	0.206655	4.41227e-22	0.93732	0.133162	1.57182e-23
rs3798227	4	6	116324898	A	G	ENSG00000111816, ENSG00000178425	FRK, NT5DC1	0.915357	6.1078	6.72027	3.12692	-1.30832	-3.74037	-2.41181	-3.45406	1.17959	-0.190302	0.177202	0.305078	3.44282e-11	0.0488092	0.0889673	1.81382e-11
rs141596056	4	6	121610749	C	T	ENSG00000146350	TBC1D32	1.56728	2.00658	3.44909	0.132291	0.0237838	-1.03659	0.637485	0.213656	4.74986	-1.24349	0.0780894	0.160208	5.92647e-10	0.921014	0.787945	2.03557e-06
rs138578309	4	6	161062265	T	C	ENSG00000198670	LPA	-1.71668	7.43503	6.52227	1.10719	-1.24406	0.670875	0.313716	-0.469683	-2.50603	0.124854	0.0532339	0.324091	1.32672e-12	0.40535	0.854871	1.04545e-13
rs73066485	4	7	21611970	G	T	ENSG00000105866, ENSG00000105877	SP4, DNAH11	-0.0332227	6.88267	6.93287	2.27238	-3.75515	1.21218	2.51047	0.233982	-0.337807	-0.612478	0.108915	0.322824	1.30255e-12	0.1912	0.0563041	4.12387e-12
rs217428	4	7	44555573	G	T	ENSG00000015520, ENSG00000015676, ENSG00000058404, ENSG00000196262	NPC1L1, NUDCD3, CAMK2B, PPIA	-0.984448	4.6967	4.61873	2.49846	-0.834854	1.55124	2.49431	1.22051	-1.80663	-0.904505	0.250962	0.226787	4.03641e-05	0.0182229	0.377783	2.64394e-06
rs217386	4	7	44600695	G	A	ENSG00000015520, ENSG00000105953, ENSG00000136271, ENSG00000158604	NPC1L1, OGDH, DDX56, TMED4	-0.803995	6.59526	5.96244	2.44067	-0.52167	1.51174	1.67963	1.30234	0.24546	-0.896473	0.179388	0.404557	2.82232e-07	0.034428	0.609256	4.245e-11
rs28600710	4	8	55436793	A	G			-0.0996989	6.46231	6.56463	2.63465	0.527167	2.20204	2.89522	2.81428	2.06167	0.989131	0.151815	0.358373	4.69634e-10	0.000238041	0.220057	5.21614e-11
rs7855969	4	9	136099520	G	T	ENSG00000171102	OBP2B	-3.72796	5.83167	3.66384	0.931771	2.62079	-0.489543	-2.07778	-0.0717121	2.18497	-0.123974	0.227797	0.287043	1.65637e-09	0.212797	0.00514254	5.48744e-09
rs8176720	4	9	136132873	T	C	ENSG00000148300	REXO4	-1.57568	6.21807	5.27508	-0.435499	2.48158	0.0278272	-1.5423	0.840372	2.4096	0.690309	0.120706	0.394993	1.70502e-11	0.215731	0.00270924	5.033e-10
rs550057	4	9	136146597	T	C			1.80549	11.4793	10.6871	-2.27839	3.64241	0.830129	-1.3753	1.10078	3.86834	2.40635	0.114761	0.155516	1.30962e-41	0.169949	3.48124e-07	1.67644e-30
rs60843925	4	11	126238832	C	T	ENSG00000110063, ENSG00000110080, ENSG00000149571	DCPS, ST3GAL4, KIRREL3	-2.3239	8.34591	7.02555	2.17842	-0.57578	0.791776	0.51672	0.284686	0.0255704	-0.874055	0.0415252	0.322431	5.74361e-14	0.0192007	0.746399	7.0665e-17
rs10774625	4	12	111910219	G	A	ENSG00000089009, ENSG00000089022, ENSG00000089234, ENSG00000089248, ENSG00000111252, ENSG00000111271, ENSG00000111275, ENSG00000111300, ENSG00000135148, ENSG00000173064, ENSG00000179295, ENSG00000198324, ENSG00000204842, ENSG00000257767	RPL6, MAPKAPK5, BRAP, ERP29, SH2B3, ACAD10, ALDH2, NAA25, TRAFD1, HECTD4, PTPN11, FAM109A, ATXN2, RP11-162P23.2	4.61342	6.01662	6.72066	-1.12238	-0.904557	-0.800709	-0.668366	-1.2076	3.99294	-0.439913	0.00640488	0.293217	5.12132e-15	0.124215	0.399267	1.809e-11
rs75645582	4	12	112479140	T	C	ENSG00000089009, ENSG00000089022, ENSG00000089169, ENSG00000089248, ENSG00000111252, ENSG00000111275, ENSG00000111300, ENSG00000135148, ENSG00000173064, ENSG00000179295, ENSG00000198270, ENSG00000204842, ENSG00000257767	RPL6, MAPKAPK5, RPH3A, ERP29, SH2B3, ALDH2, NAA25, TRAFD1, HECTD4, PTPN11, TMEM116, ATXN2, RP11-162P23.2	0.291405	3.25215	3.13173	-1.09549	-1.13901	-1.03068	-1.29155	-1.5193	5.27489	-1.50943	0.00769077	0.204823	2.57292e-08	0.251682	0.757304	1.32835e-07
rs17630235	4	12	112591686	G	A	ENSG00000089009, ENSG00000089022, ENSG00000089234, ENSG00000089248, ENSG00000111252, ENSG00000111271, ENSG00000111275, ENSG00000111300, ENSG00000135148, ENSG00000173064, ENSG00000179295, ENSG00000198324, ENSG00000204842, ENSG00000257767	RPL6, MAPKAPK5, BRAP, ERP29, SH2B3, ACAD10, ALDH2, NAA25, TRAFD1, HECTD4, PTPN11, FAM109A, ATXN2, RP11-162P23.2	3.22859	5.97253	6.69249	-0.300757	-0.698603	-0.391673	-0.102953	-0.590583	3.44555	-0.706303	0.012496	0.38861	2.09703e-11	0.498545	0.591814	2.194e-11
rs11066301	4	12	112871372	A	G	ENSG00000089009, ENSG00000089022, ENSG00000089234, ENSG00000089248, ENSG00000111252, ENSG00000111271, ENSG00000111275, ENSG00000111300, ENSG00000135148, ENSG00000173064, ENSG00000179295, ENSG00000204842, ENSG00000257767	RPL6, MAPKAPK5, BRAP, ERP29, SH2B3, ACAD10, ALDH2, NAA25, TRAFD1, HECTD4, PTPN11, ATXN2, RP11-162P23.2	3.07943	5.69552	6.33738	-0.528143	-0.850225	-0.394923	-0.186057	-0.621607	3.68701	-0.690309	0.00840384	0.373212	6.48501e-11	0.464933	0.609587	2.337e-10
rs1966342	4	12	112881342	A	G	ENSG00000089009, ENSG00000089022, ENSG00000089169, ENSG00000089248, ENSG00000111275, ENSG00000111300, ENSG00000135148, ENSG00000173064, ENSG00000179295, ENSG00000198270, ENSG00000204842, ENSG00000257767	RPL6, MAPKAPK5, RPH3A, ERP29, ALDH2, NAA25, TRAFD1, HECTD4, PTPN11, TMEM116, ATXN2, RP11-162P23.2	0.423022	4.34087	3.99936	-1.4723	-1.31089	-0.427314	-0.833602	-1.39026	4.32782	-1.67147	0.00266182	0.315702	1.62117e-09	0.568236	0.530263	1.41922e-05
rs142632970	4	12	121413345	G	A	ENSG00000135100, ENSG00000135114, ENSG00000157837, ENSG00000157895, ENSG00000272214	HNF1A, OASL, SPPL3, C12orf43, AC079602.1	2.62567	8.76049	8.50729	1.06135	0.459237	-1.19143	-1.80264	-1.17216	0.458786	3.58069	0.00340267	0.286411	1.63189e-19	0.923703	1.00779e-05	1.94411e-18
rs217181	4	16	72114002	C	T	ENSG00000102967, ENSG00000140829, ENSG00000140830, ENSG00000257017, ENSG00000261701	DHODH, DHX38, TXNL4B, HP, HPR	2.44513	6.53521	7.50474	1.46325	-1.65016	-1.75109	-1.07138	-1.66396	1.09984	0.823894	0.289062	0.385931	1.07397e-11	0.304851	0.142534	6.155e-14
rs9302635	4	16	72144174	T	C	ENSG00000102967, ENSG00000118557, ENSG00000140829, ENSG00000140830, ENSG00000257017, ENSG00000261701	DHODH, PMFBP1, DHX38, TXNL4B, HP, HPR	-1.20579	6.14759	5.84469	1.05026	1.04722	0.0377337	-1.07405	0.464485	0.650452	-2.13208	0.0429861	0.41741	6.26615e-09	0.603226	0.933701	7.867e-10
rs4425006	4	19	10813364	C	T	ENSG00000079805, ENSG00000105401, ENSG00000105520, ENSG00000127445, ENSG00000127616, ENSG00000129351, ENSG00000129353, ENSG00000130159, ENSG00000130733, ENSG00000130734, ENSG00000142453, ENSG00000180739, ENSG00000196361, ENSG00000213339, ENSG00000226104	DNM2, CDC37, DKFZP761J1410, PIN1, SMARCA4, ILF3, SLC44A2, ECSIT, YIPF2, ATG4D, CARM1, S1PR5, ELAVL3, QTRT1, AC011475.1	-1.81849	9.35287	8.35131	0.876607	-1.12474	-1.25742	-0.352184	-0.706785	-0.219706	-0.279319	0.562322	0.245156	3.67204e-20	0.804301	0.605892	8.53e-21
rs2278444	4	19	10904700	T	C	ENSG00000065989, ENSG00000079805, ENSG00000079999, ENSG00000090339, ENSG00000099203, ENSG00000105520, ENSG00000127616, ENSG00000130159, ENSG00000130733, ENSG00000130734, ENSG00000142453, ENSG00000167807, ENSG00000180739, ENSG00000196361, ENSG00000213339, ENSG00000214212, ENSG00000220201, ENSG00000267673	PDE4A, DNM2, KEAP1, ICAM1, TMED1, DKFZP761J1410, SMARCA4, ECSIT, YIPF2, ATG4D, CARM1, CTD-2369P2.10, S1PR5, ELAVL3, QTRT1, C19orf38, ZGLP1, FDX1L	-4.48663	8.76979	7.45427	2.77993	-0.0821845	-0.300232	0.33742	0.162261	-1.28526	-0.994458	0.280761	0.192856	2.63257e-19	0.066449	0.885111	1.79e-18
rs2738458	4	19	11237296	T	C	ENSG00000130164, ENSG00000161888, ENSG00000161914, ENSG00000197256	LDLR, SPC24, ZNF653, KANK2	-0.902279	6.15037	4.94909	0.223188	0.253551	1.41529	0.552793	0.762095		-0.883803	0.0368301	0.476834	1.52052e-07	0.216216	0.812055	7.73008e-10
rs117999134	4	19	45012505	G	A	ENSG00000167384	ZNF180	-3.28877	6.85819	4.18933	-0.432892	-0.662553	-0.333326	-0.0320157	-0.878092	1.88218	-0.424937	0.00348748	0.394516	2.79437e-12	0.527004	0.632246	6.97361e-12
rs10460181	4	19	45140165	A	G	ENSG00000073008, ENSG00000186567, ENSG00000216588	PVR, CEACAM19, IGSF23	-2.87769	8.14458	5.91834	-0.85853	0.148434	2.0398	1.72355	2.10352	0.808157	0.481727	0.276139	0.331844	8.94357e-17	0.00565038	0.625564	3.806e-16
rs10422182	4	19	45159023	T	C	ENSG00000073008, ENSG00000186567, ENSG00000216588	PVR, CEACAM19, IGSF23	-3.52953	9.83356	7.05428	-1.44592	1.25384	0.842693	0.128062	0.843766		-0.934589	0.286462	0.282595	1.8829e-27	0.158928	0.916636	8.071e-23
rs9193	4	19	45496303	C	T	ENSG00000104853, ENSG00000104856, ENSG00000130203, ENSG00000130208, ENSG00000224916, ENSG00000234906, ENSG00000267114, ENSG00000267467	CLPTM1, RELB, APOE, APOC1, APOC4-APOC2, APOC2, CTB-129P6.11, APOC4	0.221119	5.12445	3.67516	-1.7581	0.182566	-2.61694	-2.33277	-2.59106			0.444038	0.20961	1.74074e-07	0.0167783	0.0443999	2.984e-07
rs6016373	4	20	39154095	A	G			0.516221	5.27828	6.23527	2.84415	-1.8368	2.2082	2.42544	1.73208	-1.3201	-0.915365	0.251926	0.278365	8.74453e-09	0.0393407	0.0855898	4.51e-10
rs6129739	4	20	39676439	T	C	ENSG00000124181, ENSG00000132793, ENSG00000174306, ENSG00000183798, ENSG00000198900	PLCG1, LPIN3, ZHX3, EMILIN3, TOP1	-0.471264	6.0754	5.6002	1.97474	-1.59238	1.28736	1.61478	0.825308	-0.858171	-0.467038	0.336613	0.392391	8.81091e-07	0.125425	0.34694	1.23679e-09
rs6029603	4	20	39902135	C	A	ENSG00000124181, ENSG00000132793, ENSG00000174306, ENSG00000183798, ENSG00000198900	PLCG1, LPIN3, ZHX3, EMILIN3, TOP1	0.0164042	9.33437	8.62242	2.41701	0.0275288	0.491724	0.0490678	0.553522	-1.77559	1.59999	0.503536	0.233311	1.21647e-17	0.110896	0.0617709	1.01598e-20
rs9988450	5	1	62924448	C	T	ENSG00000116641, ENSG00000125703, ENSG00000132855, ENSG00000162607, ENSG00000269624	DOCK7, ATG4C, ANGPTL3, USP1, AL138847.1	3.29638	9.65479	14.9725	15.3909	-0.876454	-0.904361	-0.635175	-0.910256	-0.957589	-1.29776	8.6767e-06	0.101997	1.29004e-93	0.0254001	0.0547875	1.88454e-53
rs4409689	5	1	63177365	T	C	ENSG00000116641, ENSG00000125703, ENSG00000132855, ENSG00000162607, ENSG00000269624	DOCK7, ATG4C, ANGPTL3, USP1, AL138847.1	2.67684	8.2258	12.6777	12.5711	-0.542462	-0.698763	-0.747602	-0.762101	-0.691741	-0.859617	0.00202962	0.0541605	5.82539e-62	0.0596076	0.0560226	7.863e-37
rs12132170	5	1	63222951	G	A	ENSG00000125703	ATG4C	0.550004	4.09675	7.18716	8.91356	-0.192256	0.280086	0.13929	0.487242	-0.221674	0.192353	0.41912	-0.183769	3.05393e-23	0.0131584	0.100034	4.94187e-19
rs7594393	5	2	21127853	C	T			-5.3165	5.56749	5.089	6.84131	-0.881115	1.27993	1.23213	1.10118	-1.48967	0.492648	0.724653	-0.24492	1.42593e-14	1.9191e-05	0.219517	7.84721e-12
rs4665710	5	2	21221035	C	A	ENSG00000084674	APOB	-13.213	12.6461	10.8089	16.5324	-0.231614	1.19095	1.79597	1.36059	-2.58672	0.417949	5.11752e-05	0.2208	4.09772e-94	1.6761e-17	0.00810807	2.14486e-61
rs76013440	5	2	27816315	G	A	ENSG00000084734, ENSG00000119760, ENSG00000138030, ENSG00000163798, ENSG00000171174, ENSG00000176714, ENSG00000198522, ENSG00000205334, ENSG00000221843, ENSG00000233438, ENSG00000243147, ENSG00000243943, ENSG00000268656	GCKR, SUPT7L, KHK, SLC4A1AP, RBKS, CCDC121, GPN1, AC074091.13, C2orf16, AC109829.1, MRPL33, ZNF512, AC110084.1	-0.559755	2.13255	5.76953	13.0721	-5.1408	-1.03255	0.617328	-2.05822	-0.944846	-0.451525	0.0721501	0.133072	4.79902e-54	0.0936305	0.609753	4.75201e-39
rs12104449	5	2	27972833	G	A	ENSG00000119760, ENSG00000158019, ENSG00000163798, ENSG00000198522, ENSG00000205334, ENSG00000243147, ENSG00000268656	SUPT7L, BRE, SLC4A1AP, GPN1, AC074091.13, MRPL33, AC110084.1	0.431919	2.52682	5.37362	10.3196	-4.24224	-1.43636	0.441156	-1.89021	0.219064	-0.915365	0.174496	-0.046208	5.63804e-34	0.405111	0.580607	5.747e-25
rs12543154	5	8	19755977	G	T	ENSG00000104613, ENSG00000175445	INTS10, LPL	-10.3952	0.160484	0.507221	11.5647	0.569967	1.67288	-0.967488	1.65114	-0.0156671	1.08032	2.54087e-05	0.0959728	2.88289e-40	1.53668e-13	0.00270581	6.223e-31
rs10102717	5	8	19756813	C	T	ENSG00000147408, ENSG00000175445	CSGALNACT1, LPL	-7.23373	0.115688	0.193969	7.39652	0.652312	0.399669	-0.0795439	0.919565	0.433846	0.690309	0.235988	-0.178031	2.20802e-16	5.35395e-05	0.0429907	1.398e-13
rs10099404	5	8	19788396	G	T	ENSG00000175445	LPL	-14.5381	2.50535	1.63065	12.4936	3.10178	0.67219	-0.794883	1.61476	1.95526	1.31058	0.0113564	0.19625	3.81917e-63	1.27849e-14	4.24592e-10	6.94812e-48
rs326	5	8	19819439	A	G	ENSG00000175445	LPL	-21.5458	1.35611	1.21883	22.9716	1.99555	2.02973	0.424975	1.78815	-1.97266	3.11574	0.000109153	0.26676	3.26602e-178	2.51666e-33	4.45251e-09	8.96428e-117
rs6586891	5	8	19914598	C	A			-13.2592	1.59238	1.31117	13.5886	2.5759	0.794164	-0.0970332	1.11582	0	2.91124	0.113876	0.211473	6.9878e-61	7.31112e-15	6.44149e-08	4.679e-42
rs2980860	5	8	126485337	A	G	ENSG00000173334	TRIB1	-8.82191	11.7787	13.1612	16.2266	-0.552933	0.275323	-0.104975	-0.0192677	-2.38513	-0.158843	8.7896e-05	0.209073	8.14462e-85	6.18548e-10	0.00576788	3.269e-59
rs1883025	5	9	107664301	C	T	ENSG00000165029	ABCA1	12.0583	5.30691	10.8015	3.28578	-2.29331	0.0333443	0.908527	-0.314949	0.177265	-0.279319	0.211923	-0.328801	3.12248e-56	0.0684671	0.628943	1.754e-33
rs480823	5	11	116525730	C	T			-5.88218	4.61606	7.06407	15.7876	0.85998	0.119726	0.0526635	0.249596	-0.0691126	1.34076	0.0060596	0.354649	3.30678e-59	6.68468e-09	4.16874e-05	3.788e-56
rs7480302	5	11	116583017	G	A	ENSG00000109917, ENSG00000110243, ENSG00000110244, ENSG00000137656	ZNF259, APOA5, APOA4, BUD13	-9.65611	5.4585	8.74177	22.5206	1.36694	-0.854038	-1.98185	-0.659914	-0.604546	0.681125	0.00012066	0.40576	1.78256e-128	1.13811e-12	2.87654e-08	2.60665e-112
rs12272004	5	11	116603724	A	C	ENSG00000109917, ENSG00000110243, ENSG00000110244, ENSG00000137656	ZNF259, APOA5, APOA4, BUD13	-10.9681	6.68407	9.88959	21.8534	0.249079	-0.179303	-0.780324	0.0956482	-1.36168	0.694677	1.38374e-06	0.392261	3.05921e-125	4.48218e-15	4.98609e-06	7.22e-106
rs180326	5	11	116624703	G	T	ENSG00000109917, ENSG00000137656	ZNF259, BUD13	-3.57234	4.95262	8.90427	14.9912	2.23041	0.428345	-0.878634	1.15522	-1.18353	0.453762	7.37582e-05	0.307	2.3005e-60	2.26314e-07	8.78295e-05	8.379e-51
rs1268353	5	11	116639692	C	T	ENSG00000109917, ENSG00000110243, ENSG00000137656	ZNF259, APOA5, BUD13	-9.93431	6.75253	7.90681	15.6778	-0.696511	-0.294935	0.602182	-0.45849	-0.798514	1.05309	0.00180229	0.346816	2.91214e-66	3.81666e-10	0.00120908	2.1468e-55
rs7118999	5	11	116645275	C	T	ENSG00000109917, ENSG00000110243, ENSG00000110244, ENSG00000137656	ZNF259, APOA5, APOA4, BUD13	-13.2642	6.71319	10.261	26.9441	1.16853	-0.525772	-1.17394	-0.243028	-0.442607	1.16263	1.37299e-08	0.361043	7.24052e-187	1.40064e-21	1.58053e-10	6.68312e-160
rs7103224	5	11	116663966	G	A	ENSG00000109917, ENSG00000110243, ENSG00000110244, ENSG00000110245, ENSG00000137656	ZNF259, APOA5, APOA4, APOC3, BUD13	-0.114543	6.07775	8.55744	6.50416	0.0397235	0.412283	1.61644	0.500463	-1.41786	1.28127	0.00284659	-0.37237	3.5561e-19	0.00657708	0.017095	1.15401e-17
rs10047462	5	11	116722041	G	T	ENSG00000110244, ENSG00000110245, ENSG00000118137, ENSG00000149577, ENSG00000149591, ENSG00000160584, ENSG00000160613, ENSG00000167257, ENSG00000168092	APOA4, APOC3, APOA1, SIDT2, TAGLN, SIK3, PCSK7, RNF214, PAFAH1B2	-3.57353	6.0824	9.97505	17.8404	1.02323	0.0435037	-0.144634	0.0368558	1.32311	1.25357	0.000120446	0.36796	2.07044e-81	4.82787e-09	9.2747e-07	3.434e-71
rs573549	5	11	116736679	A	G	ENSG00000110244, ENSG00000110245, ENSG00000118137, ENSG00000149577, ENSG00000149591, ENSG00000160584, ENSG00000160613, ENSG00000167257, ENSG00000168092	APOA4, APOC3, APOA1, SIDT2, TAGLN, SIK3, PCSK7, RNF214, PAFAH1B2	3.88938	4.116	9.08448	11.8376	0.406194	0.034473	0.0367304	-0.0322157	0.603163	1.03643	0.021487	0.0293258	1.22343e-52	0.0128683	0.00170584	2.494e-32
rs1473177	5	11	116759332	C	T	ENSG00000110244, ENSG00000110245, ENSG00000118137, ENSG00000149577, ENSG00000149591, ENSG00000160584, ENSG00000160613, ENSG00000168092	APOA4, APOC3, APOA1, SIDT2, TAGLN, SIK3, PCSK7, PAFAH1B2	2.66469	3.4899	8.28104	9.22918	-0.839302	-0.162769	0.405514	-0.101819	-1.38484	0.643345	0.0315529	-0.137916	1.44204e-34	0.0872441	0.151802	2.727e-20
rs1815787	5	11	116921397	T	C	ENSG00000110244, ENSG00000110245, ENSG00000118137, ENSG00000149577, ENSG00000149591, ENSG00000160584, ENSG00000160613, ENSG00000167257, ENSG00000168092	APOA4, APOC3, APOA1, SIDT2, TAGLN, SIK3, PCSK7, RNF214, PAFAH1B2	-2.09186	5.45377	9.40586	16.6066	1.17308	0.784676	-0.309821	0.590843	1.44018	1.66377	0.00343076	0.328894	1.04478e-71	1.3426e-08	5.60617e-07	6.24043e-62
rs7120515	5	11	116991926	A	G	ENSG00000110244, ENSG00000110245, ENSG00000118137, ENSG00000137656, ENSG00000149577, ENSG00000149591, ENSG00000160584, ENSG00000160613, ENSG00000167257, ENSG00000168092	APOA4, APOC3, APOA1, BUD13, SIDT2, TAGLN, SIK3, PCSK7, RNF214, PAFAH1B2	3.78534	3.88318	8.69432	10.8577	-0.0263226	0.359261	0.140582	0.135394	0.798983	1.05812	0.0717398	-0.0406821	4.32091e-45	0.0154609	0.00499345	1.833e-27
rs1973688	5	15	58582540	C	T	ENSG00000128918	ALDH1A2	8.05175	1.67886	4.58843	2.29645	-0.957133	1.18808	0.281274	0.930717	1.23401	-0.227545	0.171645	-0.527451	3.92969e-21	0.513933	0.982886	8.162e-16
rs11206510	6	1	55496039	T	C	ENSG00000143001, ENSG00000162399, ENSG00000169174	TMEM61, BSND, PCSK9	-1.31206	9.15927	9.20125	3.71068	-0.53406				-0.0989223	1.05812	0.410625	-0.211314	2.70845e-19	0.000157704	0.0350307	3.538e-20
rs534347	6	1	55523483	T	C	ENSG00000162402, ENSG00000169174	USP24, PCSK9	0.350123	8.06013	7.36704	0.397041	0.832514	0.372991	0.390469	0.48811	-0.00892393	-1.44641	0.0670916	-0.362984	1.47315e-12	0.550871	0.929546	7.62156e-16
rs4970833	6	1	109804646	A	G	ENSG00000031698, ENSG00000134222, ENSG00000134243, ENSG00000143126, ENSG00000221986	SARS, PSRC1, SORT1, CELSR2, MYBPHL	-2.94172	12.7191	11.34	0.690786	-1.31236	-0.404017	0.751752	-0.629686	1.03536	-2.61973	4.46327e-05	0.0709045	1.44138e-43	0.281365	0.181476	4.632e-37
rs1277930	6	1	109822143	A	G	ENSG00000134222, ENSG00000134243, ENSG00000143126, ENSG00000221986	PSRC1, SORT1, CELSR2, MYBPHL	-5.20583	28.7882	25.3941	1.89626	-1.49808	-1.02534	0.204708	-1.20605	0.265053	-2.48925	2.89969e-30	0.171055	1.07954e-214	0.000367149	0.440018	3.0161e-182
rs13008369	6	2	21100438	G	T	ENSG00000068697	LAPTM4A	-0.155915	5.58808	4.73945	-0.233981	0.607529	0.74	0.29879	0.943941	-0.642883	-1.40507	0.464118	-0.420519	1.78861e-06	0.972425	0.356845	2.296e-08
rs11096689	6	2	21140540	C	T	ENSG00000084674	APOB	-4.26444	13.6977	12.6348	6.39073	-0.386266	-0.553823	-0.16023	-0.562317	-0.130716	0.582842	9.20534e-06	0.160598	1.03552e-42	0.00360004	0.010169	1.048e-42
rs6547409	6	2	21190209	C	T	ENSG00000084674	APOB	-4.6318	10.3859	9.92876	7.27423	0.97492	-0.0633347	-0.75142	-0.15135	0.0901098	-0.510073	0.0267902	0.0229447	3.53658e-28	0.00185862	0.0182542	2.875e-25
rs1041968	6	2	21232804	A	G	ENSG00000084674	APOB	-6.96377	22.9441	20.9153	9.37922	-1.65259	-1.12221	-0.473827	-1.21999	-1.31957	0.440146	2.04125e-17	0.195041	9.01543e-129	6.5597e-05	0.00159384	1.68612e-116
rs515135	6	2	21286057	C	T	ENSG00000084674, ENSG00000218819	APOB, TDRD15	-2.60734	22.204	20.321	3.40321	-0.375728	0.0401168	-0.168181	0.032391	-0.241071	-0.331853	3.27333e-14	0.207712	5.94125e-115	0.0128194	0.0307282	3.14e-109
rs4635554	6	2	21389659	G	T	ENSG00000218819	TDRD15	-5.12745	16.041	14.3083	6.05342	-1.59193	-0.381274	0.259953	-0.770506	-1.5628	0.176374	6.72267e-08	0.208676	2.28106e-60	0.00419864	0.129962	6.608e-58
rs6739502	6	2	21527036	A	G			-2.25809	8.95034	7.69509	3.09759	-0.398041	-0.0327173	0.370245	-0.113795	-0.212522	0.568051	0.610065	-0.257159	1.16638e-14	0.0695572	0.172784	3.544e-19
rs6544713	6	2	44073881	T	C	ENSG00000138075, ENSG00000138095, ENSG00000143921	ABCG5, LRPPRC, ABCG8	-1.40138	14.454	14.0201	2.86101	-0.891614	0.623585	1.28155	0.625261	1.2867	-0.398855	3.8299e-05	0.155917	1.00347e-49	0.000991694	0.0450904	2.365e-47
rs59014134	6	5	74589385	T	C	ENSG00000113161	HMGCR	0.787814	15.7896	16.0606	1.3443	-1.51405	-0.991832	0.353533	-0.774773	-0.379299	-0.564817	2.32398e-08	0.173605	1.12194e-66	0.13865	0.632585	4.82065e-58
rs5744672	6	5	74877803	C	T	ENSG00000113161, ENSG00000113163, ENSG00000122008, ENSG00000145700, ENSG00000176928, ENSG00000189045	HMGCR, COL4A3BP, POLK, ANKRD31, GCNT4, ANKDD1B	1.84947	12.6846	12.9826	0.128567	-0.888262	-1.05178	-0.479195	-1.08099	-0.460719	-0.859617	0.0177264	0.0461569	5.42637e-42	0.452429	0.710724	1.536e-38
rs166183	6	5	74977845	T	C	ENSG00000152359, ENSG00000176928, ENSG00000189045	POC5, GCNT4, ANKDD1B	2.78217	10.2515	10.8153	0.690726	1.68675	0.263603	-0.0862863	0.448222	-0.404908	-2.55567	0.00428392	-0.114952	1.64431e-27	0.941	0.816265	2.91222e-27
rs6882076	6	5	156390297	C	T	ENSG00000113249, ENSG00000145850	HAVCR1, TIMD4	0.132233	9.74764	10.9396	6.4647	0.659149	-1.23535	-1.05571	-1.35631	2.37921	-2.34553	0.00153766	-0.0379898	8.41462e-29	0.425042	0.156678	7.456e-28
rs1611718	6	6	29829592	C	A			1.72087	-1.10219	1.34894	3.59778	-1.71116	0.306872	0.69975	0.571442	-2.52385	-0.0836009	0.0251317	-0.409617	2.53868e-07	0.951153	0.328748	0.000320942
rs1564348	6	6	160578860	C	T	ENSG00000112499, ENSG00000175003, ENSG00000197081	SLC22A2, SLC22A1, IGF2R	-1.82111	8.51252	8.30834	2.25841	-0.838411	-0.304037	-0.34127	-0.531027	-0.0583121	-1.80548	0.249226	-0.252248	1.51532e-16	0.549857	0.730822	1.702e-17
rs11784552	6	8	9224907	C	T			2.86326	3.70012	4.77965	-0.259564	-0.40225	0.394652	0.024066	0.371722	-1.8302	-0.974114	0.339973	-0.373085	2.06272e-05	0.497813	0.303368	1.756e-06
rs1529367	6	8	59340103	A	C	ENSG00000167910, ENSG00000215114	CYP7A1, UBXN2B	0.729597	5.85773	7.15657	3.70168	-0.913337	-0.473015	-0.415848	-0.671643	-1.36974	-1.59939	0.748575	-0.326781	1.76221e-10	0.99554	0.586372	8.27192e-13
rs7357417	6	8	145035342	G	A	ENSG00000160972, ENSG00000178209, ENSG00000178685, ENSG00000178719, ENSG00000178814, ENSG00000179698, ENSG00000179832, ENSG00000186583, ENSG00000227184	PPP1R16A, PLEC, PARP10, GRINA, OPLAH, KIAA1875, MROH1, SPATC1, EPPK1	0.158391	8.02446	6.84284	-0.707804	0.216599	1.0975	1.11241	1.23834	-0.885974	-0.226569	0.119429	-0.354313	2.74203e-13	0.270458	0.902179	1.01975e-15
rs4938362	6	11	117100029	A	G	ENSG00000149577, ENSG00000149591, ENSG00000160613, ENSG00000167257, ENSG00000168092	SIDT2, TAGLN, PCSK7, RNF214, PAFAH1B2	2.40389	1.98972	5.76458	5.54429	-2.2827	-1.30881	0.0605064	-1.36138	-0.360598	-0.677502	0.194728	-0.287829	1.26607e-16	0.74084	0.804226	8.18597e-09
rs8059431	6	16	57028451	C	T	ENSG00000087237, ENSG00000140853	CETP, NLRC5	-3.04536	1.72676	-0.157311	0.325504	-0.725248	0.220477	0.288061	0.141721		0.994458	0.574614	-0.444968	0.0284449	0.247162	0.594912	0.002324
rs73013169	6	19	11127069	G	T	ENSG00000105518, ENSG00000127616, ENSG00000130159, ENSG00000130733, ENSG00000130734, ENSG00000142444, ENSG00000142453, ENSG00000180739, ENSG00000196361	TMEM205, SMARCA4, ECSIT, YIPF2, ATG4D, C19orf52, CARM1, S1PR5, ELAVL3	-3.18007	13.4272	10.9961	1.20985	-0.609692	-1.71309	-0.752313	-1.21249	-1.03298	-1.43895	0.0173931	0.109087	1.31006e-41	0.855671	0.780125	4.18805e-41
rs12609500	6	19	11173928	C	T	ENSG00000127616, ENSG00000130159, ENSG00000130164, ENSG00000142453, ENSG00000180739, ENSG00000196361	SMARCA4, ECSIT, LDLR, CARM1, S1PR5, ELAVL3	-1.51609	13.1172	11.448	1.046	-0.518104	-0.6474	-0.175466	-0.708817	-1.11125	-0.752472	0.0169374	0.0930844	1.40628e-37	0.521538	0.45135	2.62565e-39
rs17248931	6	19	11234591	A	G	ENSG00000130164, ENSG00000161888, ENSG00000197256	LDLR, SPC24, KANK2	-3.96829	15.7729	12.8171	1.94935	1.57961	0.3451	-0.365884	0.0095487	-0.430353	-2.58554	5.31367e-07	0.181256	1.95448e-57	0.067859	0.608171	4.77811e-56
rs11668104	6	19	19426181	G	A	ENSG00000105705, ENSG00000105717, ENSG00000105726, ENSG00000129933, ENSG00000130287, ENSG00000160161, ENSG00000167491, ENSG00000178093, ENSG00000186010, ENSG00000187664, ENSG00000213996, ENSG00000250067, ENSG00000258674	SUGP1, PBX4, ATP13A1, MAU2, NCAN, CILP2, GATAD2A, TSSK6, NDUFA13, HAPLN4, TM6SF2, YJEFN3, CTC-260F20.3	-0.651692	7.8495	10.52	9.29328	-0.851845	-0.199336	-0.363408	-0.460441	-0.766296	-1.91888	0.00137349	-0.0234883	2.84273e-33	0.0566983	0.696854	6.991e-26
rs3794991	6	19	19610596	C	T	ENSG00000064489, ENSG00000064490, ENSG00000064547, ENSG00000089639, ENSG00000105705, ENSG00000105717, ENSG00000105726, ENSG00000129933, ENSG00000130287, ENSG00000160161, ENSG00000167491, ENSG00000178093, ENSG00000184162, ENSG00000186010, ENSG00000187664, ENSG00000213996, ENSG00000213999, ENSG00000250067, ENSG00000254901, ENSG00000258674	MEF2BNB-MEF2B, RFXANK, LPAR2, GMIP, SUGP1, PBX4, ATP13A1, MAU2, NCAN, CILP2, GATAD2A, TSSK6, NR2C2AP, NDUFA13, HAPLN4, TM6SF2, MEF2B, YJEFN3, MEF2BNB, CTC-260F20.3	-0.572475	9.3557	12.4875	10.6663	-0.0483968	-0.513788	-0.581357	-0.276844	-0.853287	-3.02334	3.20556e-05	0.0679584	1.12885e-47	0.0399308	0.747533	8.734e-36
rs2965101	6	19	45237812	T	C	ENSG00000069399, ENSG00000142273, ENSG00000213892	BCL3, CBLC, CEACAM16	-1.77094	12.2277	9.99693	-0.613418	-0.997133	0.118085	1.08189	0.276323	-1.20294	-1.55477	0.00645917	-0.0108916	3.85703e-36	0.391332	0.419579	2.21e-34
rs4803759	6	19	45327459	C	T	ENSG00000130202, ENSG00000142273, ENSG00000187244	PVRL2, CBLC, BCAM	-3.25298	11.859	9.21568	-0.118212	-0.463508	-1.21912	-0.837877	-1.10953	-0.197546	-0.331853	0.531448	-0.0534446	4.94379e-33	0.755269	0.325589	1.933e-32
rs2927481	6	19	45337249	A	C	ENSG00000130202, ENSG00000142273, ENSG00000187244	PVRL2, CBLC, BCAM	-4.50427	17.5892	14.9006	4.29893	-0.167349	-0.451676	0.301543	-0.153082	-1.51687	-1.81456	1.75514e-10	0.226927	8.18836e-69	0.0133606	0.398622	2.98071e-69
rs12610605	6	19	45370838	A	G	ENSG00000130202, ENSG00000130204	PVRL2, TOMM40	-0.446827	1.4743	-0.528143	-4.0978	-0.316794	-0.391132	-0.49132	-0.541156	-1.15498	0.755415	0.717614	-0.395414	7.80996e-05	0.242413	0.888654	4.171e-05
rs8104483	6	19	45372354	G	T	ENSG00000130202, ENSG00000130203, ENSG00000130204	PVRL2, APOE, TOMM40	-0.860162	9.26587	7.28078	-1.09253	-0.536085	-0.964092	0.417244	-0.628006	0.328412	0.0125335	0.0336315	-0.314044	1.90327e-19	0.988469	0.626514	1.935e-20
rs395908	6	19	45373565	G	A	ENSG00000130202, ENSG00000130203, ENSG00000130204	PVRL2, APOE, TOMM40	-3.88555	20.0654	14.8279	-2.8062	-0.114931	-1.36676	0.122504	-1.39771	1.22626	0.253347	4.88927e-15	0.158473	2.08796e-108	0.473742	0.0307829	1.48e-89
rs35620552	6	19	45628569	A	C	ENSG00000007047, ENSG00000007255, ENSG00000104859, ENSG00000104866, ENSG00000142252, ENSG00000170684, ENSG00000179846, ENSG00000189114, ENSG00000266958, ENSG00000267545	MARK4, TRAPPC6A, CLASRP, PPP1R37, GEMIN7, ZNF296, NKPD1, BLOC1S3, AC006126.3, AC005779.2	-1.04611	10.1321	7.40692	-1.65637	2.67357	0.894191	0.269751	1.31055	-0.0325227	-0.234118	0.00176375	-0.238151	3.42288e-25	0.160768	0.176273	3.97929e-24
rs6065295	6	20	39626335	T	C	ENSG00000198900	TOP1	1.07328	6.13185	5.58748	0.100341	1.53771	0.204445	-0.526684	0.408898	-0.505279	-0.550564	0.339858	-0.425666	1.03595e-06	0.83491	0.434912	8.68641e-10
Note: Associated Genes (with FUMA SNP2GENE) are reported in the columns gene_name. The z-score of variants on phenotype contained in the METABOLISM set are reported in z_{Consortia}_{trait} columns.
