# Supplementary material for: Multitrait GWAS to connect disease variants and biological mechanisms
Source: PLoS Genet. 2021 Aug 30;17(8):e1009713. doi: 10.1371/journal.pgen.1009713 (PMC8437297; doi:10.1371/journal.pgen.1009713)
Supplement: S17 Table — (XLSX) [file pgen.1009713.s050.xlsx]

## Sheet: S17 Table
S17 Table - Significant SNPs for the Immunity set that were retained in final clusters.
snp_ids	CHR	position	Ref_allele	Alt_allele	cluster	gene_name	symbol	z_GEFOS_BMD.FOREARM	z_GEFOS_BMD.NECK	z_GEFOS_BMD.SPINE	z_RA_RA	z_TAGC_ASTHMA	z_UKIBD_IBD	z_UKIBD_CD	z_UKIBD_UC	entropy	Silhouette	P_Omnibus	P_sumZ_genet	P_sumZ_ica	P_univ_min
rs2566752	1	68656697	C	T	1	ENSG00000116729	WLS	-0.0747948	7.8664	9.04549	0	0.187713	-0.582842	-0.462532	-0.312448	1.52336e-16	0.376554	2.9129e-20	1.33419e-05	1.04319e-18	1.49e-19
rs4397637	1	68603131	A	G	1	ENSG00000116729	WLS	2.27425	6.42601	5.94826	0	0.579209	-2.39193	-2.26423	-1.51925	1.15094e-06	0.267962	1.23817e-10	6.27684e-05	2.0926e-11	1.31e-10
rs10170839	2	166572906	A	C	1	ENSG00000115339 ENSG00000178662	GALNT3 CSRNP3	2.4642	7.71604	5.84817	0.398855	0.569687	-0.936142	-0.778966	-0.463787	3.15063e-09	0.423521	4.21632e-12	3.49654e-06	5.46117e-14	1.2e-14
rs6886306	5	88364958	T	C	1			-5.40558	-10.2006	-0.77654	-0.582842	1.03666	0.0428765	1.07227	-0.805207	1.57867e-16	0.295942	2.34184e-30	1.07083e-05	1.43036e-11	1.97e-24
rs10455025	5	110404999	C	A	1	ENSG00000134987 ENSG00000145777	WDR36 TSLP	-1.51332	1.29401	2.24177	0	10.419	0.646431	0.104591	0.258139	0.0108374	0.220125	1.95251e-21	0.989357	0.135235	2.03e-25
rs20541	5	131995964	A	G	1	ENSG00000113520 ENSG00000113522 ENSG00000169194	IL4 RAD50 IL13	0.18358	0.505572	-0.930899	0.371856	7.70006	-2.4879	-3.54134	-0.700204	0.141802	-0.0689139	2.32654e-13	0.0163002	0.00577834	1.36e-14
rs6893213	5	110198114	T	C	1	ENSG00000164209	SLC25A46	-0.532627	-0.223123	-1.40926	0.669697	6.50079	0.643345	-1.02048	1.90995	0.168185	0.0564753	4.57055e-08	0.302292	0.336033	7.99e-11
rs7740522	6	151876252	C	T	1	ENSG00000120262 ENSG00000155906	CCDC170 RMND1	-4.11392	-6.77664	-6.23048	-1.22653	-0.137636	-2.66095	-2.38027	-2.59038	7.78773e-07	0.383231	4.42194e-13	0.0362704	5.44004e-16	1.23e-11
rs3801383	7	120994169	T	G	1	ENSG00000002745 ENSG00000106034 ENSG00000196937	WNT16 CPED1 FAM3C	10.2078	6.45391	7.5094	0	-0.889194	1.09094	0.527135	0.836987	1.88129e-13	0.361092	5.32072e-26	3.76566e-09	3.15708e-22	1.83e-24
rs6965122	7	96133319	G	A	1	ENSG00000127922 ENSG00000197851	SHFM1 C7orf76	-4.25937	-8.01741	-6.51232	-0.253347	-1.12107	-1.21964	-0.710168	-1.87364	1.55937e-09	0.466152	3.01395e-15	0.000245527	2.86934e-18	1.08e-15
rs73215350	7	120720049	T	G	1	ENSG00000106034	CPED1	6.81494	1.48077	2.83511	NA	NA	-0.724596	1.01083	-2.00982	0.00840206	0.230347	7.87351e-10	0.000163601	0.000243702	9.43e-12
rs6465520	7	96184234	T	C	1	ENSG00000127922 ENSG00000197851	SHFM1 C7orf76	2.78579	5.78626	5.55413	1.77617	1.20354	0.901465	0.669917	1.4158	4.77816e-06	0.433484	6.87108e-09	0.00889552	1.78683e-11	7.19701e-09
rs10248019	7	120778831	A	G	1	ENSG00000106034	CPED1	6.27351	0.802261	2.36986	0.371856	1.63692	0.714853	1.25742	0.0282033	1.8019e-05	0.281808	3.61303e-07	0.0281496	0.00171116	3.53e-10
rs798901	7	120920406	C	T	1	ENSG00000002745 ENSG00000106034	WNT16 CPED1	-6.2047	-2.2733	-1.68965	-1.03643	-1.62049	-0.919757	-1.19139	0.115435	2.41411e-05	0.289775	1.45408e-07	0.0179866	0.000489632	5.48e-10
rs1376264	7	37958289	A	G	1	ENSG00000086288 ENSG00000086289 ENSG00000106483	NME8 EPDR1 SFRP4	0.272751	2.98293	5.74302	0	0.192099	0.372259	-0.766464	1.2652	1.63553e-06	0.333398	2.93229e-06	0.0577109	1.95582e-06	9.3e-09
rs72682406	8	120030933	C	T	1	ENSG00000164761 ENSG00000184374	TNFRSF11B COLEC10	-2.04771	-4.39067	-6.3276	-0.806421	-1.80195	-0.362471	1.31861	-1.38517	2.85706e-06	0.409208	2.22062e-08	0.00245123	6.89459e-10	2.49e-10
rs928412	9	6213148	A	G	1	ENSG00000120211 ENSG00000137033	INSL4 IL33	0.496759	1.36062	1.96897	0	11.4885	0.837343	0.851485	0.127051	0.198104	0.243865	1.74141e-24	0.701425	0.0661763	1.50699e-30
rs343487	9	6062269	G	A	1			-1.10151	-0.523524	-1.50145	-1.8735	-7.2155	-1.92244	-1.97631	-1.1648	0.685421	0.198831	1.01261e-09	0.451379	0.130398	5.37344e-13
rs4979907	10	79451969	A	C	1	ENSG00000156113	KCNMA1	1.43744	-0.418812	6.19653	0	-1.57727	1.1372	0.464951	1.03454	2.17606e-06	0.211961	3.22293e-10	0.280601	0.000287153	5.77205e-10
rs73342355	10	101324580	T	G	1	ENSG00000119919	NKX2-3	2.71343	1.91036	1.64373	0.467699	NA	1.09641	1.69298	0.225873	0.375974	0.367262	0.100559	0.418046	0.00960566	0.006659
rs7098217	10	28455353	G	T	1	ENSG00000150051 ENSG00000150054	MKX MPP7	-0.566453	-2.43108	4.30307	-0.931056	-1.61559	-0.773587	0.359287	-1.26719	3.17943e-06	-0.0555394	3.59302e-09	0.408003	0.372968	1.68447e-05
rs4757354	11	15723082	A	G	1			3.88341	8.7525	4.505	0	0.59863	1.19856	0.575135	1.75121	4.73097e-10	0.444778	1.79984e-15	0.000887045	2.81901e-15	2.0868e-18
rs3001425	12	57509569	T	C	1	ENSG00000123384 ENSG00000166881 ENSG00000166886 ENSG00000166888	LRP1 TMEM194A NAB2 STAT6	0.56486	0.999854	-3.10497	1.75069	6.28795	-1.09344	-1.61091	-0.804514	0.00076385	-0.0282552	1.8717e-11	0.540319	0.204932	3.21677e-10
rs9533094	13	42965837	G	A	1			-4.094	-4.63381	-9.22635	-1.10306	-1.59208	-1.39705	-2.91949	0.803995	2.18559e-10	0.408462	8.47638e-19	0.000423518	3.96996e-17	2.8e-20
rs9533127	13	43060658	T	C	1	ENSG00000120659	TNFSF11	-2.9993	0.698035	-3.68916	-1.80548	-2.07295	-4.25165	-4.48127	-2.15222	0.0622595	-0.141155	4.88005e-09	0.10949	0.00488847	7.42e-06
rs78667121	13	43200103	A	G	1	ENSG00000120659	TNFSF11	1.07716	4.6947	5.69831	NA	NA	0.814952	0.245719	1.00895	0.00863801	0.422313	7.54523e-07	0.0284847	5.82455e-09	1.21e-08
rs73326583	14	91465976	A	C	1	ENSG00000100784 ENSG00000133943	RPS6KA5 C14orf159	1.2874	4.60223	5.94117	0.420623	-0.180594	2.41304	2.08554	2.07529	2.88383e-05	0.350304	2.09802e-07	0.345233	6.877e-10	2.83e-09
rs9921222	16	375782	T	C	1	ENSG00000086504 ENSG00000103126 ENSG00000129925	MRPL28 AXIN1 TMEM8A	-3.54541	-6.53502	-5.92306	-0.693552	2.18533	-0.155154	-1.03472	0.29879	3.77063e-07	0.393109	1.41799e-10	0.000146804	1.74743e-13	6.36e-11
rs75013658	17	41825112	A	G	1	ENSG00000108852 ENSG00000108861 ENSG00000161647 ENSG00000161649 ENSG00000167941 ENSG00000231256	MPP2 DUSP3 MPP3 CD300LG SOST C17orf105	3.18511	5.96949	5.25379	0	NA	1.45887	0.672446	1.81613	0.000463388	0.541565	2.90803e-08	0.0121175	1.25115e-11	2.38e-09
rs56215655	17	42209013	A	C	1	ENSG00000087152 ENSG00000108312 ENSG00000108840 ENSG00000125319 ENSG00000161664 ENSG00000168591	ATXN7L3 UBTF HDAC5 C17orf53 ASB16 TMUB2	1.4252	6.06014	4.16526	1.28155	0.970146	-1.3639	-2.2736	-0.19908	0.0010271	0.310547	1.40832e-07	8.43516e-05	4.13442e-08	1.36e-09
rs12460195	19	33584479	A	G	1	ENSG00000076650 ENSG00000131941 ENSG00000166359	GPATCH1 RHPN2 WDR88	1.02044	4.77692	5.55102	0.582842	-1.26351	2.31891	2.01792	1.61736	0.000280806	0.333279	6.95289e-07	0.328505	2.4572e-09	2.84e-08
rs62196317	20	60990162	A	G	1	ENSG00000130701 ENSG00000149679 ENSG00000171858	RBBP8NL CABLES2 RPS21	1.09504	0.371318	5.97792	NA	1.88145	-0.132233	-1.46508	0.778626	8.28225e-05	0.10113	3.66808e-09	0.0340386	0.000245702	2.26e-09
rs11581607	1	67707690	A	G	2	ENSG00000081985 ENSG00000162594 ENSG00000203963	IL12RB2 IL23R C1orf141	1.58239	1.97535	0.844654	0	-1.12924	-22.3931	-19.7857	-13.4397	5.51805e-07	0.0917893	1.99137e-103	7.93727e-46	0.949587	4.59e-111
rs7517847	1	67681669	G	T	2	ENSG00000162594 ENSG00000203963	IL23R C1orf141	-0.221237	1.58059	0.971455	1.15035	1.58154	-18.9225	-20.8959	-8.68005	0.000140795	0.111907	2.90237e-88	1.00561e-49	0.353962	5.84e-97
rs10889673	1	67713257	A	G	2	ENSG00000162594 ENSG00000203963	IL23R C1orf141	-1.56308	-1.50067	-1.65905	-0.426148	-0.075227	17.9723	17.9448	10.5347	0.000147881	0.0856822	3.97052e-68	1.01061e-50	0.884958	3.212e-72
rs3024493	1	206943968	A	C	2	ENSG00000136634 ENSG00000142224	IL10 IL19	-1.5568	1.18006	-0.62277	-0.412463	0.789574	11.6017	7.57793	10.0705	0.0639667	-0.256146	1.11281e-23	1.74533e-19	0.186473	4.041e-31
rs72658548	1	20147269	A	G	2	ENSG00000162542 ENSG00000178828	TMCO4 RNF186	-1.79634	0.796721	0.910788	-1.01522	NA	-4.58189	-0.0764011	-5.18304	0.0951115	-0.56865	6.11081e-09	0.126911	0.75034	4.608e-06
rs140643155	2	234170324	A	C	2	ENSG00000085978 ENSG00000115468 ENSG00000130561 ENSG00000168918	ATG16L1 EFHD1 SAG INPP5D	-0.658628	2.08376	0.756396	0.121823	0.238283	-11.4702	-17.1521	-1.67207	8.13759e-06	0.0292194	7.45797e-57	5.41643e-21	0.993196	6.05851e-66
rs60491550	2	234225681	C	T	2	ENSG00000085978 ENSG00000130561	ATG16L1 SAG	-0.333639	1.17324	0.326304	0.345126	1.66464	-5.34219	-8.05264	-1.33188	0.18372	-0.476379	3.21572e-11	4.80208e-06	0.956244	8.103e-16
rs10076944	5	40496951	G	A	2			-0.419942	0.376946	-0.373417	0	-2.06312	-9.71856	-13.0511	-2.50027	0.000596146	-0.159451	3.21176e-31	2.10218e-13	0.2305	6.267e-39
rs2188962	5	131770805	T	C	2	ENSG00000072682 ENSG00000125347 ENSG00000131435 ENSG00000164399 ENSG00000164400 ENSG00000197208 ENSG00000197375 ENSG00000197536	P4HA2 IRF1 PDLIM4 IL3 CSF2 SLC22A4 SLC22A5 C5orf56	-0.107746	-1.53822	0.634881	-1.72793	-6.12924	10.7941	12.523	4.76602	0.001615	-0.0835535	2.27958e-37	2.74278e-17	0.391735	5.588e-36
rs10045431	5	158814533	A	C	2	ENSG00000113302	IL12B	-0.400412	0.72531	1.15888	1.17499	1.95022	-11.7895	-9.60583	-8.82114	0.695205	-0.202328	1.22573e-24	3.65948e-20	0.598001	4.424e-32
rs743564	5	131410879	C	T	2	ENSG00000072682 ENSG00000125347 ENSG00000131435 ENSG00000158985 ENSG00000158987 ENSG00000164398 ENSG00000164399 ENSG00000164400 ENSG00000169567 ENSG00000197208 ENSG00000197375 ENSG00000197536 ENSG00000217128 ENSG00000273217	P4HA2 IRF1 PDLIM4 CDC42SE2 RAPGEF6 ACSL6 IL3 CSF2 HINT1 SLC22A4 SLC22A5 C5orf56 FNIP1 CTC-432M15.3	-2.30642	-1.70584	1.17056	-1.05812	-4.10347	9.16402	10.8615	3.63011	0.000468994	-0.200592	3.19631e-27	5.58855e-15	0.713284	1.759e-27
rs59041913	5	131788135	T	C	2	ENSG00000125347 ENSG00000197375 ENSG00000197536	IRF1 SLC22A5 C5orf56	0.558031	1.13319	-0.398133	1.95996	6.43881	-7.88573	-8.82568	-3.35408	0.00331478	-0.255805	3.65765e-23	6.01691e-10	0.638909	1.088e-18
rs12520619	5	40329001	T	C	2			0.0700712	1.31158	0.274773	-0.398855	NA	-4.41754	-3.4228	-1.2136	0.569504	-0.635787	1.08273e-05	0.0114752	0.569354	9.983e-06
rs10066662	5	132020996	G	A	2	ENSG00000072682 ENSG00000113520 ENSG00000131437 ENSG00000164402 ENSG00000169194 ENSG00000205089	P4HA2 IL4 KIF3A SEPT8 IL13 CCNI2	1.79146	-0.0432917	0.207383	0.538836	5.58701	-4.36452	-3.91336	-2.47403	0.122407	-0.385929	7.98666e-10	1.92354e-05	0.543186	2.31015e-08
rs13164856	5	131813204	C	T	2	ENSG00000113522 ENSG00000113525 ENSG00000125347 ENSG00000197536	RAD50 IL5 IRF1 C5orf56	-0.231324	1.75469	-0.0418491	0.690309	5.05253	-4.07036	-5.46332	-1.38126	0.216048	-0.389513	1.59034e-09	0.000458872	0.774536	4.673e-08
rs145568234	6	32247045	G	T	2			-0.578273	-0.152554	-1.37231	-2.40892	NA	18.0782	13.5947	17.351	4.77537e-12	-0.0227397	3.60129e-79	2.79964e-51	0.151874	4.731e-73
rs4151651	6	31915614	A	G	2			-2.16964	-1.03717	-0.823137	-3.06181	-2.93852	15.7491	9.00054	16.2627	0.00385942	-0.0529717	4.15862e-57	1.24252e-42	0.256247	1.815e-59
rs3094667	6	31103604	T	C	2			1.71246	0.145322	-0.00939623	0.806421	1.64597	-1.68681	3.83808	-5.95181	0.191522	-0.323814	1.41657e-11	0.0928679	0.852946	2.652e-09
rs74614126	6	55220633	C	T	2	ENSG00000187871	GFRAL	-0.72815	2.08933	1.0121	0.318639	NA	-1.06494	-1.68168	-2.73914	5.08552e-06	-0.386457	2.15508e-13	0.0391367	0.241561	0.00616
rs12525616	6	30900435	T	G	2			-1.06978	0.0237876	-1.47985	-0.722479	-1.96014	3.78212	-0.503945	5.83525	0.739775	-0.426577	9.28399e-07	0.000761956	0.583168	5.371e-09
rs13248948	8	75441925	A	G	2	ENSG00000104381	GDAP1	-0.0233589	-0.125018	2.65431	NA	NA	1.71804	-0.2467	0.560429	0.101726	-0.569212	1.54268e-10	0.978387	0.14033	0.007947
rs7110818	11	76292575	T	C	2	ENSG00000158636	C11orf30	0.862626	2.07487	2.34856	-2.19729	8.39962	11.7392	10.671	7.81437	3.27027e-06	-0.145409	7.86177e-40	4.7125e-14	0.000130659	8.021e-32
rs117675359	11	76291263	G	A	2	ENSG00000158636	C11orf30	-0.580668	0.584815	2.30682	0.163658	NA	5.80564	4.94096	1.82085	3.76968e-07	-0.696941	1.56132e-06	0.00102391	0.0585434	6.412e-09
rs1359946	13	27536972	A	G	2			-1.22741	-0.638338	0.316209	-1.17499	-0.743597	6.33399	1.08527	7.79236	0.73616	-0.47961	1.23307e-11	1.28247e-06	0.721696	6.577e-15
rs11071559	15	61069988	T	C	2	ENSG00000069667	RORA	0.291319	0.41226	-1.51493	-0.253347	-6.36681	-4.78581	-3.54615	-2.9343	0.137739	-0.57052	6.52934e-12	0.00139746	0.305505	1.93e-10
rs2066844	16	50745926	T	C	2	ENSG00000083799 ENSG00000167207	CYLD NOD2	1.45948	1.40329	1.60832	-1.22653	1.17667	12.9888	21.1113	-1.67197	4.35729e-11	0.0850778	1.04558e-108	1.67434e-22	0.00146795	6.26e-99
rs2076756	16	50756881	G	A	2	ENSG00000083799 ENSG00000167207 ENSG00000167208	CYLD NOD2 SNX20	1.33318	1.41619	1.67058	-0.806421	1.34818	14.1505	22.1254	0.669934	8.66949e-11	0.101184	3.58704e-100	2.02316e-22	0.000520309	1.8e-108
rs146528649	16	50660964	T	G	2	ENSG00000140807	NKD1	0.742684	-0.166703	0.644756	NA	NA	11.5441	18.4302	-0.783557	4.52455e-05	-0.509822	2.63278e-78	4.06351e-20	0.0318505	7.514e-76
rs75885044	16	50456996	T	G	2			0.100197	0.904137	0.603225	-0.877896	1.53968	9.70639	15.7093	-1.28412	2.13136e-05	-0.0335925	7.70267e-59	1.65098e-11	0.0726405	1.306e-55
rs72798422	16	50866917	C	T	2			-1.4469	1.16942	0.201372	-0.568051	-0.343504	8.28622	14.3892	-2.3824	0.000861182	-0.0858302	1.924e-54	7.47584e-10	0.231894	6.045e-47
rs79028154	16	51013434	T	C	2			1.52597	1.6005	1.59972	NA	NA	8.06637	13.5703	-1.50821	0.0909901	-0.561124	8.10483e-45	2.22965e-06	0.00452333	6.007e-42
rs113593463	16	50719743	A	G	2	ENSG00000083799 ENSG00000140807 ENSG00000167207 ENSG00000167208	CYLD NKD1 NOD2 SNX20	-0.829361	1.25994	0.400863	-0.806421	-0.555024	8.78404	13.6359	-0.124903	0.0451526	-0.121545	7.83984e-40	1.06781e-10	0.108198	2.449e-42
rs7194886	16	50725193	T	C	2	ENSG00000083799 ENSG00000167207 ENSG00000167208	CYLD NOD2 SNX20	-1.22595	0.593277	-0.562346	0.371856	-1.87241	-9.28005	-13.4995	-1.74034	0.000199976	-0.145373	6.78676e-34	7.87659e-12	0.186777	1.575e-41
rs145126485	16	50918662	C	A	2			-0.664758	-2.01242	-0.828524	NA	NA	6.91217	12.1411	-1.91651	0.179783	-0.577946	8.73068e-38	2.25016e-09	0.356534	6.398e-34
rs77150043	16	50304249	T	C	2	ENSG00000121274 ENSG00000121281	PAPD5 ADCY7	1.86611	0.459004	0.57398	0	-0.364397	5.27206	9.36095	-1.60953	0.519587	-0.61435	3.68328e-22	0.00253798	0.140533	7.902e-21
rs77522296	16	50515704	T	C	2	ENSG00000140807	NKD1	0.696104	0.354513	0.366235	0.121484	2.98838	-3.08555	-7.31242	3.20123	1.79079e-05	-0.309626	6.12707e-18	0.0114376	0.798666	2.6237e-13
rs112419856	16	50772836	A	G	2	ENSG00000083799 ENSG00000167207	CYLD NOD2	-1.10869	0.445296	-0.812752	0.974114	NA	-5.74884	-5.52654	-2.12652	0.160007	-0.578091	1.14812e-08	0.0240862	0.414179	8.986e-09
rs17637472	17	47461433	A	G	2	ENSG00000108798 ENSG00000167085 ENSG00000173868 ENSG00000198740 ENSG00000262039	ABI3 PHB PHOSPHO1 ZNF652 RP11-81K2.1	1.30399	1.10517	2.42577	-0.915365	5.91693	0.948058	2.02303	-1.57655	0.0753637	-0.438875	2.06747e-10	0.387159	0.0334527	3.28e-09
rs6031606	20	43068239	A	G	2	ENSG00000101076 ENSG00000124120 ENSG00000168746	HNF4A TTPAL C20orf62	-0.640967	-0.644477	-0.895927	-0.426148	-0.390437	3.13784	-1.33922	6.35958	0.241944	-0.413868	4.15062e-08	0.00305959	0.616039	2.023e-10
rs2413583	22	39659773	T	C	2	ENSG00000100311 ENSG00000100316 ENSG00000100321 ENSG00000214854	PDGFB RPL3 SYNGR1 AL031590.1	-0.20067	-0.646484	-1.10046	1.28155	-1.63202	-10.118	-9.36379	-6.29126	0.21287	-0.325443	1.05276e-18	1.27282e-12	0.0323088	4.595e-24
rs6704109	1	172857050	T	C	3			-0.491928	-1.02164	-1.45605	-1.82501	0.289933	5.87974	9.64614	-0.291721	0.00733498	0.387303	1.38245e-18	2.26797e-07	0.421487	5.104e-22
rs6664119	1	67655895	C	T	3	ENSG00000162594 ENSG00000203963	IL23R C1orf141	0.973749	0.84262	0.516102	0	0.275088	-6.23272	-9.37538	-0.737695	0.347186	0.420494	3.07361e-15	4.43821e-08	0.833032	6.893e-21
rs1317209	1	20140036	A	G	3	ENSG00000162542 ENSG00000178828	TMCO4 RNF186	-1.45472	-1.41071	0.273534	-0.481727	0.606213	7.263	2.38757	8.97233	0.0964191	0.464472	1.52479e-13	4.95845e-10	0.956003	2.903e-19
rs11590963	1	67906429	C	A	3	ENSG00000081985 ENSG00000142864	IL12RB2 SERBP1	1.84247	2.18184	0.773398	0.345126	0.687123	-8.13634	-6.98444	-5.21654	0.208685	0.481347	3.25354e-12	2.94702e-13	0.332223	4.074e-16
rs4845604	1	151801680	A	G	3	ENSG00000143365 ENSG00000196407 ENSG00000213171 ENSG00000225556	RORC THEM5 LINGO4 C2CD4D	-1.91821	1.37702	0.129462	0.896473	-1.4174	-7.48612	-4.9892	-6.74109	0.286315	0.533326	4.74757e-10	0.000215347	0.576812	7.094e-14
rs10799838	1	20135822	T	C	3	ENSG00000162542 ENSG00000178828	TMCO4 RNF186	-2.56955	-1.4552	-0.655978	-1.17499	0.288781	4.6403	0.191543	7.4626	0.146565	0.338411	3.96491e-11	9.10441e-07	0.309132	8.483e-14
rs2816980	1	200078035	G	T	3	ENSG00000116833	NR5A2	1.24048	1.69646	-0.129293	1.10306	0.55553	-5.43778	-1.645	-7.45225	0.522675	0.440781	1.07827e-10	1.94867e-07	2.87655e-08	9.176e-14
rs2029752	1	200824980	T	C	3	ENSG00000118200 ENSG00000163362 ENSG00000170128	CAMSAP2 C1orf106 GPR25	-1.79738	0.39616	0.580343	1.10306	-0.380753	-6.85813	-4.35285	-6.04436	0.0406439	0.571709	3.54426e-08	2.59045e-06	0.48591	6.9767e-12
rs2863200	1	67564620	T	C	3	ENSG00000116704 ENSG00000203963	SLC35D1 C1orf141	1.63412	0.240776	2.36755	-2.09693	-0.408281	6.8144	4.91677	5.53757	0.431986	0.524148	9.87395e-09	2.98196e-07	6.41339e-06	9.46583e-12
rs12041676	1	8273392	A	G	3			1.36098	0.2263	1.54439	0.538836	1.08714	-6.53713	-4.64281	-5.17419	0.1809	0.572246	5.81526e-07	1.31605e-08	0.641487	6.271e-11
rs11204894	1	151793174	T	G	3	ENSG00000143365 ENSG00000182134 ENSG00000196407 ENSG00000213171 ENSG00000225556	RORC TDRKH THEM5 LINGO4 C2CD4D	-2.05031	-0.3341	-0.0142118	0.954165	-0.294684	-6.41341	-5.06227	-5.27193	0.0999774	0.584114	8.49177e-07	3.20412e-05	0.15869	1.423e-10
rs4915210	1	200938474	T	G	3	ENSG00000116852 ENSG00000163362	KIF21B C1orf106	0.841066	0.464702	0.435559	-1.20036	-0.522361	6.40517	3.8877	5.89526	0.0410891	0.570371	2.56912e-06	2.13653e-05	0.151525	1.502e-10
rs113665364	1	20167892	G	A	3	ENSG00000169914 ENSG00000178828	OTUD3 RNF186	-0.0356581	1.97165	1.78807	-1.01522	-1.05187	3.65931	-0.756749	6.06241	0.731343	0.213159	8.58315e-08	0.0821921	0.0148028	1.341e-09
rs7532133	1	160851534	A	G	3	ENSG00000118217 ENSG00000122223 ENSG00000158764 ENSG00000158869 ENSG00000158882 ENSG00000179914	ATF6 CD244 ITLN2 FCER1G TOMM40L ITLN1	-0.171388	-1.64297	-0.953563	0	0.891059	-5.89129	-5.37699	-4.13974	0.12687	0.579841	1.29755e-05	9.95036e-05	0.0338403	3.832e-09
rs2119503	2	234165777	A	G	3	ENSG00000085978 ENSG00000130561	ATG16L1 SAG	0.480835	1.02382	0.260866	0.841621	0.34457	-6.45308	-10.3588	-0.165945	0.0982343	0.359097	2.22104e-20	5.25307e-08	0.957885	3.817e-25
rs4676408	2	241574401	G	A	3	ENSG00000142330 ENSG00000178623	CAPN10 GPR35	0.734556	1.10786	0.542397	0	0.277942	-7.77359	-3.40759	-8.5539	0.071628	0.484469	3.26811e-12	1.02689e-10	0.977066	1.19e-17
rs7563433	2	231095678	C	T	3	ENSG00000079263 ENSG00000135899 ENSG00000185404	SP140 SP110 SP140L	-0.663591	1.60713	0.540219	-0.772193	0.00533588	4.71866	7.64168	0.384781	0.475798	0.445006	4.37235e-10	0.000556255	0.133782	2.144e-14
rs4676410	2	241563739	A	G	3	ENSG00000142330 ENSG00000178623	CAPN10 GPR35	-0.606085	-0.485326	-1.21818	-1.28155	-1.33203	7.64073	4.49663	7.25425	0.0957623	0.520984	3.27863e-10	2.11649e-10	0.936561	2.16e-14
rs11677002	2	28614401	C	T	3	ENSG00000075426	FOSL2	0.0724146	-0.704499	-1.75742	0	-1.66409	-7.39911	-6.91842	-4.18079	0.0732761	0.533094	3.06207e-10	8.50688e-07	0.0323782	1.371e-13
rs62180181	2	199852010	T	C	3	ENSG00000119042	SATB2	0.243438	0.564572	-2.16585	-0.568051	-0.467956	5.44104	1.171	7.15972	0.649556	0.422931	9.35408e-10	1.31719e-05	0.887534	8.084e-13
rs1260326	2	27730940	T	C	3	ENSG00000084734 ENSG00000115207 ENSG00000115211 ENSG00000115226 ENSG00000115234 ENSG00000115241 ENSG00000138002 ENSG00000163795 ENSG00000233438	GCKR GTF3C2 EIF2B4 FNDC4 SNX17 PPM1G IFT172 ZNF513 AC109829.1	-2.27608	-2.22834	-2.48605	-1.01522	-0.0660611	5.33397	6.53606	2.22487	0.00992872	0.460304	2.73512e-08	2.28944e-09	0.018623	6.316e-11
rs71421697	2	234328302	T	C	3	ENSG00000077044 ENSG00000085982 ENSG00000130561	DGKD USP40 SAG	1.38882	-0.207899	1.4092	-1.3722	1.16952	3.50894	4.3596	1.72051	0.300422	0.358452	0.000825296	0.0426407	0.166114	1.303e-05
rs7605725	2	43641627	G	A	3	ENSG00000115970	THADA	0.942234	0.00243645	1.26978	0	0.121865	-6.1973	-4.32089	-5.17649	0.199663	0.592221	1.32577e-05	1.45874e-07	0.88725	5.744e-10
rs2049747	2	61364154	A	G	3	ENSG00000115464 ENSG00000162929 ENSG00000173209 ENSG00000237651	USP34 KIAA1841 AHSA2 C2orf74	-0.663607	1.09473	0.104604	2.09693	-0.769172	-6.06145	-4.52203	-4.72528	0.638043	0.557625	1.65251e-06	6.83598e-06	0.811517	1.349e-09
rs838717	2	234296444	G	A	3	ENSG00000077044 ENSG00000085982 ENSG00000130561	DGKD USP40 SAG	0.47454	-1.88661	-1.90555	-0.568051	0.414282	5.14927	5.87612	2.72655	0.0882652	0.525084	3.86099e-06	1.79737e-06	0.204027	4.2e-09
rs745155	2	234386803	G	T	3	ENSG00000077044 ENSG00000085982	DGKD USP40	1.2688	-1.08408	-0.0788147	-0.877896	2.35963	4.80558	5.73772	2.01974	0.0624639	0.482949	3.31657e-06	0.000407777	0.82689	9.596e-09
rs73079014	3	49863483	T	C	3	ENSG00000067560 ENSG00000114316 ENSG00000145020 ENSG00000145022 ENSG00000145029 ENSG00000164061 ENSG00000164062 ENSG00000164068 ENSG00000164076 ENSG00000164078 ENSG00000173402 ENSG00000173531 ENSG00000173540 ENSG00000176020 ENSG00000176095 ENSG00000178252 ENSG00000182179 ENSG00000183763 ENSG00000185614 ENSG00000187492 ENSG00000233276	RHOA USP4 AMT TCTA NICN1 BSN APEH RNF123 CAMKV MST1R DAG1 MST1 GMPPB AMIGO3 IP6K1 WDR6 UBA7 TRAIP FAM212A CDHR4 GPX1	-2.44396	-0.719341	-1.89984	-0.67449	NA	6.83358	5.27984	5.57161	0.454998	0.5362	9.31697e-09	3.56671e-11	0.274568	8.282e-12
rs35783750	3	53134863	T	C	3	ENSG00000055955 ENSG00000162267 ENSG00000163933 ENSG00000163935 ENSG00000243696 ENSG00000272305	ITIH4 ITIH3 RFT1 SFMBT1 RP5-966M1.6 RP11-894J14.5	0.252071	0.16723	-0.256127	-0.628006	0.422337	3.00682	5.77635	-0.724759	0.47543	0.295559	6.39732e-06	0.0216236	0.748879	7.634e-09
rs13107325	4	103188709	T	C	3	ENSG00000138821 ENSG00000153064	SLC39A8 BANK1	0.750013	0.976516	1.67837	-2.21152	1.09143	4.97765	7.06	1.10884	0.116777	0.430611	2.7048e-09	0.000311342	0.0301309	1.665e-12
rs34592089	4	102926923	A	G	3	ENSG00000153064	BANK1	1.46865	1.38336	1.65269	-1.97737	0.811856	4.39202	5.82274	1.92507	0.306038	0.422589	8.16217e-07	0.0213059	0.0145677	5.789e-09
rs4921482	5	158764478	C	T	3	ENSG00000113302	IL12B	-0.656619	-1.67378	-1.12192	-2.00465	-1.06712	8.72164	8.31799	5.46685	0.542232	0.42333	2.89566e-15	1.73018e-15	0.643704	2.742e-18
rs6887065	5	158907648	C	T	3			0.207175	0.385827	1.11747	0.877896	0.416425	-8.47659	-6.79343	-5.92379	0.155746	0.51381	1.20616e-11	2.71683e-11	0.884941	2.319e-17
rs137976175	5	40908575	A	G	3	ENSG00000112936	C7	-0.418824	-0.678187	0.165263	0	NA	-5.28501	-6.88978	-1.45597	0.286468	0.545488	3.44684e-08	0.000149875	0.343785	5.588e-12
rs270655	5	158564388	A	G	3	ENSG00000145860 ENSG00000164330 ENSG00000164332	RNF145 EBF1 UBLCP1	0.170078	-0.367507	0.852458	2.57583	0.161188	-6.45475	-5.64446	-4.32505	0.612415	0.564293	1.30599e-07	8.53578e-07	0.671868	1.084e-10
rs164765	5	40218425	T	C	3			-0.723239	0.429745	-0.0196068	-0.38532	1.37421	6.33785	4.45565	5.04059	0.374042	0.598086	4.97675e-06	1.47594e-06	0.421718	2.33e-10
rs395157	5	38867732	C	T	3	ENSG00000145623	OSMR	-0.437789	2.28471	2.10459	0.954165	-0.161825	-6.23116	-5.24593	-4.59368	0.146842	0.550766	5.42983e-07	2.16618e-08	0.144404	4.63e-10
rs156025	5	131540884	T	C	3	ENSG00000072682 ENSG00000164398 ENSG00000164399 ENSG00000164400	P4HA2 ACSL6 IL3 CSF2	0.283468	-0.568844	-0.859975	0.823894	1.34937	-5.60764	-6.23021	-2.64105	0.154762	0.55548	2.30059e-06	6.29281e-05	0.174719	4.658e-10
rs114249258	5	40418637	A	G	3			0.989937	-0.6518	1.17704	-0.38532	NA	3.59038	5.73092	0.690627	0.719592	0.403053	2.12027e-06	0.0774411	0.437845	9.989e-09
rs12661658	6	31466898	A	G	3			0.190194	0.605569	0.139475	-0.994458	NA	7.25641	4.00698	7.17394	0.189584	0.559107	1.28224e-09	7.76711e-09	0.163468	3.975e-13
rs78868039	6	31043568	A	G	3			0.232464	0.33935	0.0153123	-1.6954	NA	8.32794	4.06035	8.5473	0.246883	0.488072	1.16767e-14	8.90512e-13	0.0218193	1.26e-17
rs73516754	6	106459738	C	A	3			1.48834	0.884525	1.08734	-0.994458	-0.410512	7.55521	8.4117	3.66618	0.070389	0.480335	3.51997e-12	1.48928e-06	0.024383	4.041e-17
rs6911490	6	106522027	T	C	3	ENSG00000057657	PRDM1	1.14629	0.517702	0.554948	-1.25357	0.24934	6.77653	5.81634	4.78974	0.0576463	0.604098	5.72116e-08	7.12146e-08	4.39238e-05	1.231e-11
rs1267495	6	14716037	C	T	3			-0.210924	0.0340149	-1.1296	0.38532	-1.77915	-6.53329	-5.34312	-5.05934	0.240156	0.594061	1.09001e-06	3.16366e-06	0.148007	6.434e-11
rs7741521	6	31442748	A	G	3			0.629322	-0.484965	-0.0378629	-2.07485	NA	6.53181	5.14154	5.49949	0.376452	0.598579	8.34616e-08	9.63378e-07	0.503594	6.498e-11
rs71562284	6	111532158	G	A	3	ENSG00000009413 ENSG00000056972 ENSG00000112394 ENSG00000173214	REV3L TRAF3IP2 SLC16A10 KIAA1919	-0.240057	-0.193138	1.16414	-0.690309	0.150498	6.02491	2.56931	6.371	0.0466876	0.525327	4.22092e-07	2.1934e-05	0.221587	1.878e-10
rs6456426	6	21438889	A	C	3			1.02892	2.25731	1.63522	0	-0.814612	-5.28883	-6.00452	-2.08998	0.0132436	0.509681	1.00258e-06	1.86143e-07	0.0967866	1.919e-09
rs7778743	7	107490878	T	C	3	ENSG00000091136 ENSG00000091140	LAMB1 DLD	-0.0199227	0.651565	0.895425	0.568051	2.7195	-7.88133	-1.90428	-9.66267	0.228706	0.405422	1.33232e-17	1.16674e-09	0.842097	4.34402e-22
rs4730274	7	107479719	C	T	3			-0.737645	-0.393193	-0.648956	0	1.49898	-6.79676	-2.72903	-7.34727	0.0203946	0.514495	4.31919e-09	6.64175e-06	0.116088	2.023e-13
rs243505	7	148435339	G	A	3	ENSG00000055130 ENSG00000106462	CUL1 EZH2	-0.135144	0.311411	-0.563536	0.442497	0.869994	-6.29683	-5.00737	-4.14093	0.214253	0.608422	2.51707e-06	8.64155e-06	0.363419	3.038e-10
rs7870145	9	139401565	G	A	3	ENSG00000148396 ENSG00000148400 ENSG00000196366	SEC16A NOTCH1 C9orf163	-0.295415	-0.896981	-1.3658	0.253347	1.7407	-7.74394	-6.10893	-6.1267	0.0779793	0.507138	1.38683e-09	1.37585e-07	0.0268548	9.638e-15
rs3181356	9	117692882	T	C	3	ENSG00000041982 ENSG00000106952 ENSG00000181634	TNC TNFSF8 TNFSF15	0.200851	1.03554	0.746463	-0.994458	1.75114	5.8022	6.8408	2.36996	0.352937	0.550595	9.1238e-08	8.98896e-05	0.101226	7.875e-12
rs6476933	9	4984154	T	C	3	ENSG00000096968	JAK2	1.23642	0.343609	0.953636	0.841621	0.145942	-6.30722	-5.41465	-4.51826	0.0488039	0.606453	1.74703e-06	4.26252e-08	0.83676	2.841e-10
rs10870134	9	139302858	G	A	3	ENSG00000148384 ENSG00000148396 ENSG00000160360 ENSG00000165684 ENSG00000165688 ENSG00000165689 ENSG00000187796 ENSG00000213221	INPP5E SEC16A GPSM1 SNAPC4 PMPCA SDCCAG3 CARD9 DNLZ	1.39022	-0.00691083	0.222867	-1.83167	-1.36449	5.69304	6.19017	3.08115	0.37274	0.533333	9.52133e-07	8.55745e-05	0.267477	6.01e-10
rs822341	9	5453396	T	C	3	ENSG00000107020 ENSG00000120217	PLGRKT CD274	-0.015083	-0.774494	-1.15424	-0.67449	1.3252	4.86947	1.54768	5.91444	0.235	0.437922	3.01719e-05	4.51025e-05	0.674928	3.33e-09
rs200809591;rs34876444	10	64511362	G	T	3			1.47438	0.879072	-0.880412	-1.93867	0.682716	8.54967	9.03484	3.91594	0.08294	0.425648	3.7716e-17	6.22793e-09	0.217998	1.64239e-19
rs1250573	10	81042475	A	G	3	ENSG00000108175	ZMIZ1	-1.87411	-1.04429	1.03614	2.32635	0.638452	-7.1165	-8.49847	-2.67063	0.124252	0.463235	1.23251e-14	2.55546e-06	0.243111	1.921e-17
rs10826797	10	30690376	T	G	3	ENSG00000107951 ENSG00000107968	MTPAP MAP3K8	0.544457	0.364609	1.14724	0	-1.1054	-7.25604	-6.44711	-4.23505	0.385836	0.574762	2.91368e-09	4.78466e-09	0.916168	3.986e-13
rs7086136	10	64410072	C	T	3	ENSG00000138311	ZNF365	-0.595129	0.747481	1.80449	0.994458	-0.900364	-6.14184	-7.18077	-2.37414	0.0093235	0.550083	2.51908e-09	5.31851e-07	0.583826	6.932e-13
rs2227558	10	75672378	G	T	3	ENSG00000122861 ENSG00000148660 ENSG00000156110 ENSG00000166507 ENSG00000214655 ENSG00000222047 ENSG00000272916	PLAU CAMK2G ADK NDST2 ZSWIM8 C10orf55 RP11-574K11.31	0.290868	0.521027	0.682244	1.14105	-0.471553	-5.35136	-6.90238	-1.7276	0.00993564	0.539089	2.20235e-07	7.98589e-06	0.924086	5.11388e-12
rs79829650	10	64380124	T	G	3	ENSG00000138311	ZNF365	-0.350821	-0.0909705	0.295538	2.14441	0.881816	-6.79356	-6.45377	-4.19993	0.19457	0.583026	1.26225e-08	5.63101e-07	0.455539	1.094e-11
rs10878773	12	68579433	C	A	3	ENSG00000111536 ENSG00000111537	IL26 IFNG	0.687539	-0.848395	1.27563	-1.05812	-0.62827	6.7195	2.79983	7.19142	0.0942517	0.514838	9.77151e-10	4.99968e-06	0.215961	6.41213e-13
rs2870949	12	68592056	T	C	3	ENSG00000111536 ENSG00000111537	IL26 IFNG	1.5545	0.326105	-1.20866	0	-0.268779	-6.51052	-4.72082	-5.57425	0.0133531	0.575997	5.70303e-07	1.40325e-07	0.334899	7.489e-11
rs2263418	12	40582993	A	G	3	ENSG00000151229 ENSG00000188906	SLC2A13 LRRK2	-1.77339	0.322805	1.68839	-1.43953	0.341344	5.99089	6.30305	3.25371	0.179739	0.547913	4.57282e-08	3.5111e-06	0.16369	2.91848e-10
rs2052802	12	40824739	A	G	3	ENSG00000188906 ENSG00000205592	LRRK2 MUC19	-0.536834	0.573388	0.561527	-0.643345	1.43662	4.35282	5.91638	1.11909	0.21721	0.46835	1.83985e-05	0.00115129	0.330445	3.291e-09
rs72783610	16	50967100	T	C	3			-0.024501	1.62185	-0.549667	-1.22653	0.792924	5.22538	9.36265	-1.43953	0.0398245	0.349273	3.7058e-21	0.000237538	0.295723	7.776e-21
rs1990623	16	50565970	G	A	3	ENSG00000140807	NKD1	-0.513149	-1.41335	-0.869134	-0.426148	NA	4.80429	7.89271	-0.126672	0.288292	0.432682	1.10672e-11	1.06579e-05	0.438303	2.957e-15
rs1906053	16	50442899	A	G	3			-0.592159	0.189614	-0.685918	1.08032	-0.968172	-4.59082	-7.81762	0.216882	0.0912793	0.41566	5.98107e-11	0.00116752	0.369975	5.383e-15
rs13380620	16	50241186	A	G	3	ENSG00000121274 ENSG00000121281 ENSG00000155393	PAPD5 ADCY7 HEATR3	-0.902934	-0.989587	-0.083793	-0.553385	-0.655747	4.58983	6.6384	1.05549	0.262835	0.48113	6.87952e-07	3.33659e-05	0.838669	3.171e-11
rs149399409	16	50110842	A	G	3	ENSG00000155393	HEATR3	0.175249	-0.728916	0.120226	-0.582842	-0.500383	4.52812	6.49349	0.455291	0.560046	0.456084	1.42679e-07	0.000547656	0.824436	8.387e-11
rs8047812	16	50389485	A	G	3	ENSG00000121274 ENSG00000121281 ENSG00000166164	PAPD5 ADCY7 BRD7	-2.3966	-2.22059	-1.12624	1.90331	-0.29014	-5.36965	-6.24028	-1.79741	0.0892445	0.432734	1.0658e-08	0.0200726	0.00466806	4.368e-10
rs10492862	16	82867456	A	C	3	ENSG00000140945	CDH13	0.422747	1.28246	0.995821	-0.49585	-0.677489	4.37079	6.07229	0.405378	0.194247	0.425044	8.7416e-07	0.0116764	0.0801902	1.261e-09
rs1872679	16	50978048	G	T	3			-0.803565	-3.52095	-2.71693	0	-0.41738	-3.72618	-5.82656	0.226002	0.00763649	0.224507	2.5577e-08	0.297039	0.000132032	5.658e-09
rs744166	17	40514201	G	A	3	ENSG00000012048 ENSG00000126561 ENSG00000141756 ENSG00000168610 ENSG00000177469	BRCA1 STAT5A FKBP10 STAT3 PTRF	1.93153	0.99437	0.109136	0.859617	0.913033	-8.80233	-7.04955	-6.53879	0.552419	0.451309	3.72498e-13	7.80027e-14	0.936714	1.34e-18
rs11651246	17	40759937	G	T	3	ENSG00000033627 ENSG00000037042 ENSG00000108784 ENSG00000108786 ENSG00000108788 ENSG00000108799 ENSG00000126562 ENSG00000131462 ENSG00000131475 ENSG00000131477 ENSG00000141699 ENSG00000177469 ENSG00000183978	ATP6V0A1 TUBG2 NAGLU HSD17B1 MLX EZH1 WNK4 TUBG1 VPS25 RAMP2 FAM134C PTRF COA3	-0.956339	-0.180948	0.574247	-1.17499	0.978785	6.59526	3.83887	6.705	0.250085	0.561508	7.25816e-08	1.66365e-07	0.404512	2.014e-11
rs11652990	17	40316777	A	G	3	ENSG00000089558 ENSG00000108774 ENSG00000161610 ENSG00000167925 ENSG00000267261	KCNH4 RAB5C HCRT GHDC CTD-2132N18.3	-1.22887	1.09704	1.65909	-0.896473	NA	6.21495	4.12446	6.13043	0.144122	0.556996	2.22494e-08	3.65774e-06	0.0456313	5.134e-10
rs730086	17	40271757	A	G	3	ENSG00000089558 ENSG00000108771 ENSG00000108773 ENSG00000108774 ENSG00000197723 ENSG00000267261	KCNH4 DHX58 KAT2A RAB5C HSPB9 CTD-2132N18.3	1.24771	-1.06648	-0.559496	2.60082	0.663402	-6.15491	-5.08093	-4.27762	0.703426	0.524352	1.0913e-07	6.5535e-06	0.203568	7.512e-10
rs159276	17	32691179	T	C	3	ENSG00000108702 ENSG00000181374	CCL1 CCL13	-0.818158	-0.65281	0.988756	0	-1.47271	-5.81306	-5.71578	-3.30996	0.320768	0.582318	3.68729e-06	2.50909e-05	0.521719	6.134e-09
rs2074452	19	1107160	T	C	3	ENSG00000064932 ENSG00000099817 ENSG00000167468 ENSG00000180448	SBNO2 POLR2E GPX4 HMHA1	-0.286916	0.246796	-0.115414	0.467699	-0.598034	-4.95979	-6.80607	-0.921671	0.154971	0.510337	2.09226e-07	0.000239657	0.587591	1.003e-11
rs3761158	20	44634912	A	G	3	ENSG00000100979 ENSG00000100985 ENSG00000124140 ENSG00000198026	PLTP MMP9 SLC12A5 ZNF335	1.56552	0.430232	1.08409	1.55477	-1.92339	-4.96192	-6.66487	-1.8256	0.011203	0.476168	5.4398e-08	1.77558e-06	0.570795	2.649e-11
rs381331	20	62229989	G	A	3	ENSG00000026036 ENSG00000101216 ENSG00000125531 ENSG00000130589 ENSG00000197457 ENSG00000258366	RTEL1-TNFRSF6B GMEB2 C20orf195 HELZ2 STMN3 RTEL1	-0.136338	-0.501168	-2.2418	0	-1.33394	-5.79356	-5.09099	-3.59847	0.113251	0.553749	3.45022e-06	0.000326987	0.0290684	6.891e-09
rs2284553	21	34776695	A	G	3	ENSG00000142188 ENSG00000159128	TMEM50B IFNGR2	-0.744427	0.835831	-0.399412	0.371856	-0.408991	-5.78156	-7.72258	-1.55142	0.214449	0.534935	1.086e-09	1.76715e-05	0.53936	1.14e-14
rs137845	22	50439430	A	G	3	ENSG00000138892 ENSG00000188263 ENSG00000196576 ENSG00000198355	TTLL8 IL17REL PLXNB2 PIM3	-1.39312	-0.948873	-2.07759	0.789192	-0.100379	-4.38991	-0.441709	-6.40517	0.0177504	0.318702	2.94405e-07	0.0311771	0.0122745	1.502e-10
rs79608846	22	30274427	C	T	3	ENSG00000100314 ENSG00000100319 ENSG00000100325 ENSG00000100330 ENSG00000128342 ENSG00000176635 ENSG00000184076 ENSG00000184117	CABP7 ZMAT5 ASCC2 MTMR3 LIF HORMAD2 UQCR10 NIPSNAP1	0.182225	-0.780075	-1.07561	-2.4749	0.322522	6.34404	4.58925	5.6377	0.5693	0.550575	2.14751e-07	2.37407e-07	0.861024	2.23818e-10
rs7524102	1	22698447	G	A	4			3.41492	8.3411	7.62661	-1.34076	0.769571	-7.74237	-3.74513	-7.93732	0.000802042	-0.107754	1.82592e-28	1.42438e-26	4.28604e-16	7.36e-17
rs7554551	1	68665023	C	T	4	ENSG00000116729	WLS	1.41349	6.54374	7.99555	-0.331853	0.303138	0.0757726	0.762771	-0.627701	4.98795e-09	0.410456	3.29454e-14	0.000128513	1.52049e-15	1.29e-15
rs944082	1	68643091	T	C	4	ENSG00000116729	WLS	0.285774	-5.31959	-6.28119	0	0.789941	-0.0683588	0.576614	-0.472598	1.51397e-07	0.390058	9.47842e-09	0.00817963	1.30542e-09	3.36e-10
rs12078899	1	22670664	G	A	4			2.01505	5.86579	4.47281	-1.08032	-0.163449	-1.61045	-0.842872	-1.60135	0.00313968	0.361355	1.46899e-06	1.50868e-05	1.80707e-08	4.47e-09
rs6588304	1	68631356	T	C	4	ENSG00000116729	WLS	-2.41947	-5.11726	-5.02327	0.398855	0.156089	0.883993	-0.051283	0.998989	0.00127235	0.394135	3.20952e-06	0.000187338	8.82111e-09	3.1e-07
rs34757365	2	102757862	G	A	4	ENSG00000115594 ENSG00000115598	IL1R1 IL1RL2	1.26746	0.0136427	1.58022	1.64485	-8.62109	-1.01166	-0.788507	-0.407419	0.0024707	-0.0169082	4.71247e-14	0.16199	0.250563	6.63207e-18
rs10193928	2	61096480	G	A	4	ENSG00000162924 ENSG00000162927 ENSG00000162928 ENSG00000162929	REL PUS10 PEX13 KIAA1841	-2.43587	-0.238997	1.39672	-2.22621	2.96163	6.06914	5.88914	2.87518	0.491149	-0.513559	1.11778e-11	1.41145e-06	0.463764	1.286e-09
rs436448	3	41121251	T	C	4			-1.15696	-8.25182	-6.06989	0.412463	0.275101	-0.699723	-0.139949	-0.621455	4.9935e-08	0.395062	1.90846e-13	0.000923137	6.08931e-15	1.56e-16
rs7693745	4	123235583	G	A	4	ENSG00000109471 ENSG00000138684 ENSG00000138688 ENSG00000164056 ENSG00000164113	IL2 IL21 KIAA1109 SPRY1 ADAD1	-1.15393	-0.916803	-0.724765	-0.877896	3.98493	6.71614	5.38766	5.21281	0.429691	-0.55017	1.71134e-09	4.82159e-09	0.738345	1.866e-11
rs12656877	5	141490091	T	C	4	ENSG00000131507	NDFIP1	0.109533	0.959971	1.13712	0	-6.45736	-6.19768	-6.90288	-3.55415	0.00791577	-0.432707	2.67941e-15	4.6976e-08	0.67212	5.096e-12
rs10045577	5	110426451	T	C	4	ENSG00000134987 ENSG00000145777	WDR36 TSLP	0.480586	1.76338	0.753043	0	-6.75941	-0.300899	0.319244	-0.251139	0.0323732	0.0168171	6.80336e-08	0.406144	0.144897	1.38553e-11
rs16903409	5	88226422	G	A	4	ENSG00000081189	MEF2C	-4.68644	-5.05385	-0.261006	0.915365	0.619897	0.878265	2.08411	-0.198441	0.000300412	0.191982	2.62129e-10	0.00034233	0.000316551	4.33e-07
rs10077974	5	110563865	G	A	4	ENSG00000152495	CAMK4	-0.894316	0.703313	0.237959	1.22653	-3.70165	-0.74297	-0.726226	-0.391808	0.405139	-0.0722868	0.0327332	0.666912	0.79732	0.0002142
rs1604831	6	90967197	A	G	4	ENSG00000112182	BACH2	-0.393143	1.86825	-0.352042	1.64485	-7.72802	-6.02966	-5.78717	-3.49341	8.35679e-05	-0.350804	2.92736e-18	2.71203e-06	0.958019	1.09234e-14
rs1023940	6	151932778	G	A	4	ENSG00000120262	CCDC170	-2.35795	-5.89977	-7.19019	0	0.499617	-1.39207	-1.29651	-1.35789	3.18611e-08	0.367636	8.84445e-11	0.00782103	2.60405e-14	6.47e-13
rs2152751	6	152069999	A	G	4	ENSG00000091831	ESR1	-0.958518	-4.051	-6.90925	1.73354	0.751123	0.138684	-0.00939999	0.485672	4.74299e-06	0.339784	6.49944e-09	0.00159451	2.30599e-09	4.87208e-12
rs35848181	6	127118646	A	G	4			-3.94802	-5.46496	-3.36372	0.772193	0.375904	4.13432	3.98687	2.54685	0.0868876	-0.0234104	1.09376e-09	5.95202e-11	7.50731e-07	4.63e-08
rs6905582	6	152000454	A	G	4	ENSG00000091831	ESR1	-0.334799	-4.24768	-5.82214	0.201893	-0.295706	0.331986	1.13375	-0.0692382	8.52532e-06	0.395188	5.51757e-07	0.00375774	9.58169e-08	5.81e-09
rs198840	6	26112164	T	G	4	ENSG00000010704 ENSG00000158373 ENSG00000158406 ENSG00000168298 ENSG00000180573 ENSG00000180596 ENSG00000186470 ENSG00000187475 ENSG00000197061	HFE HIST1H2BD HIST1H4H HIST1H1E HIST1H2AC HIST1H2BC BTN3A2 HIST1H1T HIST1H4C	1.17526	1.40907	3.0651	-2.87816	5.24277	-2.7668	-2.62563	-2.16851	0.344313	0.00739606	7.95523e-09	0.000149717	0.0283234	1.58182e-07
rs76042375	7	120953756	A	G	4	ENSG00000002745 ENSG00000106034	WNT16 CPED1	9.27182	2.0125	4.54475	-0.331853	0.759969	0.665235	0.916891	0.120862	1.55224e-09	0.212938	8.59621e-18	4.2704e-05	2.30613e-08	1.83e-20
rs1357651	7	38097862	T	G	4			1.06813	-3.95794	-7.26429	1.55477	0.310453	-1.18961	0.227416	-1.65873	1.92478e-08	0.298863	3.43335e-12	0.111667	4.81061e-09	3.75e-13
rs4281029	7	38153650	A	C	4	ENSG00000106483	SFRP4	1.1138	5.9338	6.30564	-0.706303	0.301444	1.21256	1.19779	1.20475	6.15496e-07	0.383745	8.86682e-10	0.0273443	7.596e-12	2.87e-10
rs1485307	8	120007395	T	C	4	ENSG00000164761 ENSG00000184374	TNFRSF11B COLEC10	4.82787	7.91412	8.83967	-0.49585	-0.498824	-2.92271	-3.47003	-1.9942	3.105e-08	0.250551	4.55895e-22	1.12994e-15	2.70741e-21	9.6e-19
rs2292626	10	124186714	T	C	4	ENSG00000107679 ENSG00000138152 ENSG00000166033 ENSG00000254636	PLEKHA1 BTBD16 HTRA1 ARMS2	-3.19465	-5.1191	-3.13102	3.48076	0.840044	-2.64187	-2.56694	-0.962497	0.00147177	0.10001	6.76094e-09	0.195543	1.69576e-07	3.07e-07
rs3740631	11	68341722	G	T	4	ENSG00000110075 ENSG00000162337	PPP6R3 LRP5	-3.00878	-4.96699	-7.60315	0.371856	-0.538349	-0.757584	-1.89661	0.300757	1.29576e-07	0.386049	3.64092e-11	0.00107405	1.40088e-13	2.89e-14
rs55977477	11	76267240	C	T	4	ENSG00000158636 ENSG00000179240	C11orf30 RP11-111M22.2	1.37057	1.82466	2.74365	-1.67466	3.13473	6.91942	6.14264	4.59882	0.19235	-0.467064	1.26549e-09	0.000286008	0.000424965	4.535e-12
rs72859467	11	16593142	A	C	4	ENSG00000110693 ENSG00000110696	SOX6 C11orf58	1.01045	5.15107	5.35073	-1.08032	0.275606	0.920139	0.446135	0.676379	7.41776e-06	0.379384	6.99863e-07	0.0281782	5.19065e-09	8.76e-08
rs636159	11	86862397	T	G	4	ENSG00000166575	TMEM135	-4.48439	-4.10204	-5.00283	0.398855	-0.592433	-0.195721	-0.47398	0.240986	0.000118447	0.364226	5.02564e-06	0.000469361	7.48546e-09	5.64935e-07
rs894738	12	54417525	A	G	4	ENSG00000037965 ENSG00000123388 ENSG00000172789 ENSG00000180806 ENSG00000180818 ENSG00000197757 ENSG00000198353 ENSG00000273049 ENSG00000273266	HOXC8 HOXC11 HOXC5 HOXC9 HOXC10 HOXC6 HOXC4 RP11-834C11.12 HOXC4	-1.33166	-5.06943	-6.70602	0.772193	0.724997	0.570852	2.22175	-0.878449	1.5035e-06	0.390499	3.21588e-10	0.000141664	1.2458e-10	2e-11
rs3741663	12	53664015	G	A	4	ENSG00000094914 ENSG00000123349 ENSG00000135476 ENSG00000139637 ENSG00000170374 ENSG00000172819 ENSG00000182544 ENSG00000185591	AAAS PFDN5 ESPL1 C12orf10 SP7 RARG MFSD5 SP1	2.6016	4.63266	6.30891	-1.43953	1.07262	-0.495992	-1.37769	0.627548	7.91278e-05	0.394675	3.34096e-08	0.000113663	3.44317e-10	2.81e-10
rs56885231	13	42964776	C	T	4			1.64282	5.57555	6.51874	-2.97814	-0.415627	-2.69775	-3.28747	-1.11379	0.000566972	0.239297	5.66463e-12	1.99172e-08	1.82273e-10	7.08997e-11
rs4776341	15	67414911	T	G	4	ENSG00000166949 ENSG00000259202	SMAD3 RP11-342M21.2	-3.52343	-4.87831	-4.47281	0	-1.3557	-1.09071	-0.776422	-0.681745	0.000233007	0.377947	1.18097e-05	0.00968776	7.58194e-09	1.07e-06
rs36030173	16	11047936	A	G	4	ENSG00000038532 ENSG00000179583 ENSG00000182108	CLEC16A CIITA DEXI	-0.573143	-0.0459702	-0.0936414	0.690309	-7.19178	0.170394	1.41183	-0.51751	0.133826	0.0859679	5.17534e-09	0.584884	0.933148	6.39505e-13
rs12453341	17	38181133	T	C	4	ENSG00000008838 ENSG00000073605 ENSG00000108342 ENSG00000108344 ENSG00000126351 ENSG00000141748 ENSG00000167914 ENSG00000171431 ENSG00000172057 ENSG00000204913	MED24 GSDMB CSF3 PSMD3 THRA ARL5C GSDMA KRT20 ORMDL3 LRRC3C	0.319808	0.993965	2.42208	1.59819	-9.73258	4.55259	2.68151	5.02109	0.376605	-0.219526	1.10126e-23	0.00585326	0.00889275	2.18964e-22
rs4792909	17	41798824	T	G	4	ENSG00000030582 ENSG00000108828 ENSG00000108840 ENSG00000167941	GRN VAT1 HDAC5 SOST	3.13052	6.04223	5.1191	-0.59776	1.42054	0.914222	0.419843	1.42382	0.000160337	0.400117	3.08183e-08	0.00433296	2.99601e-11	1.52e-09
rs11652763	17	42208172	A	G	4	ENSG00000108840 ENSG00000125319	HDAC5 C17orf53	-1.41141	6.45391	2.17016	-0.305481	0.234765	-1.94779	-2.47752	-0.805381	8.30544e-05	0.194247	3.59831e-10	0.00192772	9.69485e-05	1.09e-10
rs12937756	17	40576813	A	C	4	ENSG00000033627 ENSG00000068120 ENSG00000108784 ENSG00000108786 ENSG00000108788 ENSG00000168259 ENSG00000168610 ENSG00000171346 ENSG00000177469	ATP6V0A1 COASY NAGLU HSD17B1 MLX DNAJC7 STAT3 KRT15 PTRF	-0.187476	2.00855	0.767826	0.0543482	-4.30665	-6.22701	-6.31529	-3.72162	0.28777	-0.526696	2.64976e-10	6.65642e-08	0.496038	2.69656e-10
rs7209460	17	2048713	C	T	4	ENSG00000070366 ENSG00000167720 ENSG00000167721	SMG6 SRR TSR1	-1.17517	-6.06133	-3.73063	0	0.116079	-0.051785	0.356855	-0.454318	0.000176397	0.38137	2.06158e-06	0.00840799	7.88475e-08	1.35e-09
rs2235811	20	10644158	G	A	4	ENSG00000101384 ENSG00000149346	JAG1 SLX4IP	-0.237612	-4.28468	-5.85888	0	-0.49131	1.10768	1.8294	-0.215086	3.4066e-05	0.391263	4.57837e-07	0.00106339	1.17888e-07	4.66e-09
rs76435052	1	67525207	T	C	5	ENSG00000116704 ENSG00000152763 ENSG00000198160 ENSG00000203963	SLC35D1 WDR78 MIER1 C1orf141	0.440715	0.945858	1.38902	-1.65957	-0.399542	-11.486	-10.871	-6.45828	0.0899095	0.551536	1.17903e-26	1.37335e-20	0.981012	1.552e-30
rs7522794	1	161474825	T	C	5	ENSG00000122224 ENSG00000143226 ENSG00000173110	LY9 FCGR2A HSPA6	0.371683	-0.996671	-0.377868	1.55477	-0.399799	9.19673	4.16614	9.7944	0.0412726	0.526485	4.39558e-17	1.0866e-12	0.586118	1.19e-22
rs4657057	1	161498150	T	C	5	ENSG00000072694 ENSG00000143226 ENSG00000162747 ENSG00000173110 ENSG00000203747	FCGR2B FCGR2A FCGR3B HSPA6 FCGR3A	0.0519227	0.487852	-0.372217	0.553385	-1.36782	8.28476	3.79215	8.79561	0.122406	0.524431	3.00737e-13	7.23966e-10	0.271003	1.42268e-18
rs7523335	1	8180210	A	G	5	ENSG00000049247 ENSG00000049249 ENSG00000116285 ENSG00000116288	UTS2 TNFRSF9 ERRFI1 PARK7	0.620937	-0.0610065	0.981847	-2.12007	-0.452969	-7.92918	-5.21142	-6.62721	0.00180812	0.60424	2.45435e-10	1.86314e-10	0.736168	2.206e-15
rs4845134	1	206969568	G	T	5	ENSG00000136634 ENSG00000142224	IL10 IL19	-1.95545	0.223917	0.178414	0.877896	2.91813	7.61195	4.9643	6.93592	0.0165771	0.526134	4.58357e-10	2.06767e-10	0.455974	2.7e-14
rs12118913	1	197512404	C	T	5	ENSG00000134376 ENSG00000213047	CRB1 DENND1B	-0.501732	0.779015	1.1095	1.01522	-0.172191	6.79379	7.33135	3.42313	0.000295478	0.575349	6.01097e-09	7.18879e-07	0.0875826	2.27843e-13
rs12411216	1	155164480	A	C	5	ENSG00000116521 ENSG00000160767 ENSG00000163462 ENSG00000163463 ENSG00000169231 ENSG00000169241 ENSG00000169242 ENSG00000173171 ENSG00000177628 ENSG00000179085 ENSG00000185499 ENSG00000273088	SCAMP3 FAM189B TRIM46 KRTCAP2 THBS3 SLC50A1 EFNA1 MTX1 GBA DPM3 MUC1 RP11-201K10.3	1.52941	3.25649	2.82875	-1.78046	-0.67028	-6.60962	-5.09131	-5.22013	0.00326952	0.460606	6.56113e-09	2.3348e-12	0.00702224	3.853e-11
rs2243198	1	207011492	G	A	5	ENSG00000142224 ENSG00000162891	IL19 IL20	-0.00188123	-0.957849	0.838642	0.628006	NA	6.84773	5.62105	5.44128	0.0452173	0.616616	2.62404e-08	9.90473e-08	0.407596	7.503e-12
rs1336900	1	150679033	A	G	5	ENSG00000143363 ENSG00000143379 ENSG00000143382 ENSG00000143384 ENSG00000143387 ENSG00000143409 ENSG00000143412 ENSG00000143418 ENSG00000143420 ENSG00000143437 ENSG00000143452 ENSG00000143457 ENSG00000163131 ENSG00000203804 ENSG00000225996	PRUNE SETDB1 ADAMTSL4 MCL1 CTSK FAM63A ANXA9 CERS2 ENSA ARNT HORMAD1 GOLPH3L CTSS ADAMTSL4-AS1 AL356356.1	-1.18602	1.04957	0.669844	-0.412463	-0.579756	-6.64736	-4.72822	-5.45306	0.185757	0.567252	1.34195e-06	5.34665e-07	0.864572	2.984e-11
rs12136114	1	197803798	C	T	5	ENSG00000134376 ENSG00000213047	CRB1 DENND1B	-0.837005	-0.0967785	0.490551	1.43953	-1.0013	6.49157	6.11678	3.7654	0.000116136	0.599395	2.50242e-07	3.60735e-07	0.409481	8.4949e-11
rs11465791	1	67649496	A	G	5	ENSG00000162594 ENSG00000203963	IL23R C1orf141	0.487247	-0.472225	-1.23651	0	NA	4.3475	6.44966	0.603464	0.318018	0.419621	1.80907e-07	0.000285463	0.753714	1.121e-10
rs191270678	1	22671455	T	C	5			2.5349	3.9347	3.42053	-1.46295	NA	-5.21404	-2.25752	-5.26669	0.240905	0.230528	7.31172e-09	1.63631e-10	0.000173834	1.38904e-07
rs75341433	1	20214326	G	A	5	ENSG00000169914 ENSG00000188784	OTUD3 PLA2G2E	1.53779	0.233302	-0.136976	1.22653	2.22703	4.89262	1.01543	6.33444	0.58203	0.283548	1.19855e-06	0.00162121	0.306142	2.382e-10
rs2272908	1	1721479	C	T	5	ENSG00000008128 ENSG00000008130 ENSG00000078369 ENSG00000142609 ENSG00000169885 ENSG00000178821 ENSG00000215790	CDK11A NADK GNB1 C1orf222 CALML6 TMEM52 SLC35E2	-2.57927	-2.81105	-3.32005	2.43238	0.117185	5.25603	3.48296	4.23456	0.00387263	0.30024	2.15224e-07	4.47671e-10	0.00170054	1.472e-07
rs79051659	1	151757843	A	G	5	ENSG00000143365 ENSG00000143436 ENSG00000143450 ENSG00000182134 ENSG00000213171 ENSG00000225556	RORC MRPL9 OAZ3 TDRKH LINGO4 C2CD4D	0.648693	-0.16187	0.258509	0.227545	0.531267	5.70158	3.02383	6.06802	0.38582	0.47335	4.33131e-06	3.37656e-05	0.350219	1.295e-09
rs4272645	1	161299409	G	A	5	ENSG00000143252 ENSG00000158887 ENSG00000248485	SDHC MPZ PCP4L1	0.180196	-0.830695	0.353912	1.47579	NA	5.24486	2.79097	6.04795	0.720571	0.481156	1.31248e-06	2.48915e-05	0.605656	1.467e-09
rs116760029	1	67573570	A	G	5	ENSG00000203963	C1orf141	-2.03314	-0.427127	-1.47007	NA	NA	5.92468	5.03716	4.61948	0.329799	0.553998	7.62839e-07	9.68209e-09	0.472553	3.129e-09
rs1109918	1	67862482	G	A	5	ENSG00000081985 ENSG00000142864	IL12RB2 SERBP1	1.33246	0.354305	0.644011	-2.09693	NA	-5.82724	-4.66932	-3.82722	0.00293822	0.582181	2.44958e-06	5.46145e-07	0.905157	5.635e-09
rs144157913	1	155531056	A	G	5	ENSG00000116521 ENSG00000116539 ENSG00000116580 ENSG00000125459 ENSG00000132676 ENSG00000132680 ENSG00000132718 ENSG00000143622 ENSG00000143627 ENSG00000143630 ENSG00000160752 ENSG00000160753 ENSG00000160767 ENSG00000163374 ENSG00000176444 ENSG00000177628	SCAMP3 ASH1L GON4L MSTO1 DAP3 KIAA0907 SYT11 RIT1 PKLR HCN3 FDPS RUSC1 FAM189B YY1AP1 CLK2 GBA	0.42237	-0.950714	-0.0343877	0.907866	0.304223	5.38111	5.79683	2.83276	0.0647039	0.540821	6.35963e-06	3.77281e-06	0.659619	6.75784e-09
rs7608697	2	61204641	C	A	5	ENSG00000162924 ENSG00000162927 ENSG00000162928	REL PUS10 PEX13	-0.967897	-1.75084	-1.26706	0	0.949593	11.0743	7.55993	9.93168	0.363109	0.52674	3.11614e-21	2.73336e-21	0.68155	1.671e-28
rs13001714	2	102960485	G	A	5	ENSG00000115602 ENSG00000115604 ENSG00000115607	IL1RL1 IL18R1 IL18RAP	1.07723	0.0141441	-1.15009	-0.628006	9.42368	-6.37514	-5.90671	-4.17112	0.291211	0.318574	4.40201e-24	7.16047e-07	0.209097	4.35542e-21
rs55946629	2	43851246	A	C	5	ENSG00000115970 ENSG00000152527	THADA PLEKHH2	0.172849	1.94732	0.707591	0.954165	1.93824	7.21348	7.60496	4.16032	0.00523596	0.529682	1.05569e-10	6.35739e-07	0.0216002	2.85e-14
rs6740847	2	182308352	A	G	5	ENSG00000115232 ENSG00000188452	ITGA4 CERKL	-0.33264	1.00885	0.722048	0	0.762164	7.41481	6.47124	4.82064	0.0108919	0.576435	1.20256e-08	1.57126e-07	0.0889443	1.218e-13
rs1403554	2	103083453	G	A	5	ENSG00000115602 ENSG00000115604 ENSG00000115607 ENSG00000180251	IL1RL1 IL18R1 IL18RAP SLC9A4	-0.0569136	0.846952	0.390423	0.412463	0.324049	6.47765	7.36391	3.08	0.00695825	0.562312	2.7433e-09	1.12315e-08	0.0202592	1.786e-13
rs4343432	2	25161236	G	A	5	ENSG00000084710 ENSG00000115137 ENSG00000138031	EFR3B DNAJC27 ADCY3	2.54557	-0.808682	-0.481723	2.5427	-0.704104	6.34655	6.95591	3.25523	0.0125945	0.539724	3.16897e-10	7.59117e-06	0.496164	3.503e-12
rs3890158	2	218990292	G	A	5	ENSG00000163464 ENSG00000163466 ENSG00000180871 ENSG00000188282	CXCR1 ARPC2 CXCR2 RUFY4	-0.802624	-2.52472	-0.207495	-1.24701	-2.59334	-6.83247	-4.22955	-5.47281	0.000773412	0.425787	2.89395e-10	4.72355e-05	0.0187548	8.34631e-12
rs149290349	2	43451957	A	G	5	ENSG00000115970 ENSG00000152518 ENSG00000152527	THADA ZFP36L2 PLEKHH2	-2.51581	2.79631	0.937199	1.47579	2.44054	6.56367	6.02664	3.68668	0.000439403	0.439537	2.16581e-11	1.2713e-06	0.0315275	5.25e-11
rs842645	2	61120132	A	C	5	ENSG00000162924 ENSG00000162927 ENSG00000173209	REL PUS10 AHSA2	-0.279546	0.384863	1.71062	-3.36697	-1.96288	-6.11867	-2.82318	-6.57303	0.689635	0.428498	3.16022e-09	2.67422e-07	0.802236	4.93e-11
rs16830407	2	199625153	A	G	5			-0.395341	-1.76099	-2.22759	0	-0.647921	5.33883	1.31801	6.50784	0.179743	0.337236	2.3963e-07	6.9079e-07	0.130355	7.624e-11
rs2891409	2	25017357	G	T	5	ENSG00000084676 ENSG00000138031 ENSG00000138092 ENSG00000184924	NCOA1 ADCY3 CENPO PTRHD1	0.971858	-1.82469	-1.71431	0	0.456356	6.46087	5.43144	4.4717	0.0559609	0.53929	4.3959e-07	8.46518e-08	0.379626	1.041e-10
rs2110562	2	102629640	A	G	5	ENSG00000115590 ENSG00000115594	IL1R2 IL1R1	0.523627	-1.558	-0.631411	0.49585	-4.33464	5.88682	4.67048	4.99843	0.233179	0.451346	4.20183e-10	1.53198e-08	0.830322	3.937e-09
rs13428812	2	25492467	G	A	5	ENSG00000119772	DNMT3A	0.0363968	0.444338	-0.70655	1.59819	-0.993512	6.07971	5.36915	3.88746	0.0118656	0.577987	4.35004e-06	3.09409e-06	0.551751	1.204e-09
rs35812145	2	61391300	C	T	5	ENSG00000082898 ENSG00000115464 ENSG00000162929 ENSG00000173209 ENSG00000237651	XPO1 USP34 KIAA1841 AHSA2 C2orf74	-1.18204	-2.45961	-1.80745	0.467699	1.52426	6.04001	3.98391	5.30593	0.00465088	0.468983	1.64909e-06	2.80882e-09	0.082392	1.541e-09
rs1429265	2	61153082	G	T	5	ENSG00000162924 ENSG00000162927	REL PUS10	NA	NA	NA	-0.722479	-0.672035	-5.31188	-3.21753	-5.31004	0.421536	0.345304	2.77745e-05	4.17033e-07	2.90059e-07	1.085e-07
rs72837826	2	111933001	T	G	5	ENSG00000153093 ENSG00000153094	ACOXL BCL2L11	-2.93728	-2.68252	-1.04531	3.52719	1.41418	5.31994	3.25674	4.80507	0.00638746	0.369366	1.45606e-08	2.76357e-09	0.0618868	1.038e-07
rs9827021	3	49514764	A	C	5	ENSG00000004838 ENSG00000067560 ENSG00000114316 ENSG00000145020 ENSG00000145022 ENSG00000145029 ENSG00000164061 ENSG00000164062 ENSG00000164068 ENSG00000173402 ENSG00000173531 ENSG00000173540 ENSG00000176020 ENSG00000176095 ENSG00000233276	ZMYND10 RHOA USP4 AMT TCTA NICN1 BSN APEH RNF123 DAG1 MST1 GMPPB AMIGO3 IP6K1 GPX1	-3.74977	-1.47196	-2.53393	1.01522	-0.739908	12.6937	10.872	9.05367	0.00497407	0.472353	2.02901e-31	1.76631e-32	0.167668	6.41131e-37
rs80033912	3	49468689	C	A	5	ENSG00000004534 ENSG00000067560 ENSG00000114316 ENSG00000145020 ENSG00000145022 ENSG00000145029 ENSG00000164061 ENSG00000172037 ENSG00000172046 ENSG00000172053 ENSG00000173421 ENSG00000176095 ENSG00000177352 ENSG00000182179 ENSG00000183763 ENSG00000185614 ENSG00000185909 ENSG00000187492 ENSG00000188315 ENSG00000198218 ENSG00000225399 ENSG00000233276 ENSG00000236980	RBM6 RHOA USP4 AMT TCTA NICN1 BSN LAMB2 USP19 QARS CCDC36 IP6K1 CCDC71 UBA7 TRAIP FAM212A KLHDC8B CDHR4 C3orf62 QRICH1 RP11-3B7.1 GPX1 C3orf84	0.964203	-0.0835226	0.439988	-0.510073	-0.756592	-8.27739	-8.58381	-4.38218	0.0463666	0.606444	1.67635e-13	1.92528e-11	0.564524	9.178e-18
rs11715713	3	48770306	T	C	5	ENSG00000008300 ENSG00000010256 ENSG00000067560 ENSG00000068745 ENSG00000114268 ENSG00000114270 ENSG00000114302 ENSG00000114316 ENSG00000145020 ENSG00000145022 ENSG00000145029 ENSG00000145040 ENSG00000164054 ENSG00000164061 ENSG00000164062 ENSG00000164068 ENSG00000172037 ENSG00000172046 ENSG00000172053 ENSG00000173402 ENSG00000173421 ENSG00000173531 ENSG00000173540 ENSG00000176020 ENSG00000176095…	CELSR3 UQCRC1 RHOA IP6K2 PFKFB4 COL7A1 PRKAR2A USP4 AMT TCTA NICN1 UCN2 SHISA5 BSN APEH RNF123 LAMB2 USP19 QARS DAG1 CCDC36 MST1 GMPPB AMIGO3 IP6K1 CCDC71 ARIH2 IMPDH2 NDUFAF3 DALRD3 WDR6 P4HTM SLC25A20 TMEM89 KLHDC8B C3orf62 QRICH1 NCKIPSD ARIH2OS RP11-3B7.1 SLC26A6 GPX1 C3orf84	-2.34991	-1.13698	-1.05474	1.5141	-1.06684	8.22661	5.52639	7.34418	0.00145339	0.567672	4.98022e-12	3.24434e-14	0.543385	1.92578e-16
rs9876508	3	49780844	G	A	5	ENSG00000004534 ENSG00000164061 ENSG00000164062 ENSG00000164068 ENSG00000164076 ENSG00000164077 ENSG00000164078 ENSG00000173531 ENSG00000173540 ENSG00000176020 ENSG00000176095 ENSG00000182179 ENSG00000183763 ENSG00000185614 ENSG00000187492 ENSG00000228008	RBM6 BSN APEH RNF123 CAMKV MON1A MST1R MST1 GMPPB AMIGO3 IP6K1 UBA7 TRAIP FAM212A CDHR4 CTD-2330K9.3	2.01696	-0.210536	0.596906	-1.10306	1.64512	-8.04262	-6.98987	-6.1788	0.00547243	0.604754	3.30879e-12	1.55591e-12	0.703797	8.79408e-16
rs147876732	3	49254385	T	C	5	ENSG00000001617 ENSG00000003756 ENSG00000004534 ENSG00000008300 ENSG00000010256 ENSG00000067560 ENSG00000068745 ENSG00000114268 ENSG00000114270 ENSG00000114302 ENSG00000114316 ENSG00000114349 ENSG00000145020 ENSG00000145022 ENSG00000145029 ENSG00000145040 ENSG00000164049 ENSG00000164050 ENSG00000164051 ENSG00000164054 ENSG00000164061 ENSG00000164062 ENSG00000164068 ENSG00000164076 ENSG00000164077…	SEMA3F RBM5 RBM6 CELSR3 UQCRC1 RHOA IP6K2 PFKFB4 COL7A1 PRKAR2A USP4 GNAT1 AMT TCTA NICN1 UCN2 FBXW12 PLXNB1 CCDC51 SHISA5 BSN APEH RNF123 CAMKV MON1A MST1R LAMB2 USP19 QARS DAG1 CCDC36 MST1 GMPPB AMIGO3 IP6K1 CCDC71 ARIH2 IMPDH2 NDUFAF3 DALRD3 WDR6 P4HTM SLC25A20 UBA7 TMEM89 TRAIP FAM212A KLHDC8B CDHR4 C3orf62 QRICH1 NCKIPSD ARIH2OS RP11-3B7.1	-2.21612	-1.05913	-1.00653	1.40143	-1.04129	7.17211	5.17378	6.12747	0.00276588	0.57015	4.74877e-09	1.63041e-11	0.510969	7.385e-13
rs112101327	3	49813826	C	T	5	ENSG00000001617 ENSG00000003756 ENSG00000004534 ENSG00000004838 ENSG00000007402 ENSG00000067560 ENSG00000068001 ENSG00000068028 ENSG00000114302 ENSG00000114316 ENSG00000114349 ENSG00000114353 ENSG00000114378 ENSG00000114383 ENSG00000114388 ENSG00000114395 ENSG00000126062 ENSG00000145020 ENSG00000145022 ENSG00000145029 ENSG00000164061 ENSG00000164062 ENSG00000164068 ENSG00000164076 ENSG00000164077…	SEMA3F RBM5 RBM6 ZMYND10 CACNA2D2 RHOA HYAL2 RASSF1 PRKAR2A USP4 GNAT1 GNAI2 HYAL1 TUSC2 NPRL2 CYB561D2 TMEM115 AMT TCTA NICN1 BSN APEH RNF123 CAMKV MON1A MST1R LAMB2 USP19 QARS DAG1 CCDC36 MST1 GMPPB AMIGO3 IP6K1 CCDC71 ARIH2 IMPDH2 NDUFAF3 DALRD3 WDR6 P4HTM SLC25A20 LSMEM2 UBA7 TRAIP FAM212A KLHDC8B HYAL3 CDHR4 C3orf62 QRICH1 IFRD2 ARIH2OS	-1.76554	-1.48414	-1.14215	0.994458	-1.60515	6.6453	4.93071	5.48559	0.0162125	0.544166	9.49027e-08	3.95569e-10	0.348443	3.026e-11
rs1138536	3	50153356	T	C	5	ENSG00000001617 ENSG00000003756 ENSG00000004534 ENSG00000114349 ENSG00000114353 ENSG00000164076 ENSG00000164077 ENSG00000164078 ENSG00000182179 ENSG00000183763 ENSG00000228008	SEMA3F RBM5 RBM6 GNAT1 GNAI2 CAMKV MON1A MST1R UBA7 TRAIP CTD-2330K9.3	0.409452	-1.80494	-1.20056	-1.05812	0.278106	-6.51119	-4.76484	-5.78156	0.127853	0.51943	3.6909e-07	6.2028e-06	0.0203983	7.456e-11
rs56116661	3	188401160	T	C	5	ENSG00000145012	LPP	-1.85093	-0.441537	-0.106396	-1.40507	-2.8843	-6.12148	-6.1994	-3.91054	0.0632769	0.474648	1.86349e-07	3.67879e-05	0.144718	5.668e-10
rs13061156	3	49747560	T	C	5	ENSG00000067560 ENSG00000068745 ENSG00000114302 ENSG00000114316 ENSG00000145020 ENSG00000145022 ENSG00000145029 ENSG00000164061 ENSG00000164062 ENSG00000164068 ENSG00000164076 ENSG00000173402 ENSG00000173421 ENSG00000173531 ENSG00000173540 ENSG00000176020 ENSG00000176095 ENSG00000179564 ENSG00000182179 ENSG00000183763 ENSG00000185614 ENSG00000187492 ENSG00000188315 ENSG00000225399 ENSG00000233276	RHOA IP6K2 PRKAR2A USP4 AMT TCTA NICN1 BSN APEH RNF123 CAMKV DAG1 CCDC36 MST1 GMPPB AMIGO3 IP6K1 LSMEM2 UBA7 TRAIP FAM212A CDHR4 C3orf62 RP11-3B7.1 GPX1	0.0256293	-0.11476	0.0312414	1.20036	0.752918	5.42045	6.16979	2.59858	0.0156394	0.534049	5.85584e-06	2.04211e-05	0.530579	6.838e-10
rs2593855	3	71175495	T	C	5	ENSG00000114861	FOXP1	-0.141943	1.01755	0.382938	-0.522547	0.488365	-5.9588	-4.5096	-4.36955	0.223646	0.559757	4.73127e-05	2.65459e-06	0.980445	2.541e-09
rs143867864	3	49435706	T	C	5	ENSG00000067560 ENSG00000068745 ENSG00000114302 ENSG00000114316 ENSG00000145020 ENSG00000145022 ENSG00000145029 ENSG00000164061 ENSG00000164062 ENSG00000164068 ENSG00000164076 ENSG00000173402 ENSG00000173421 ENSG00000173531 ENSG00000173540 ENSG00000176020 ENSG00000176095 ENSG00000179564 ENSG00000182179 ENSG00000183763 ENSG00000185614 ENSG00000187492 ENSG00000188315 ENSG00000225399 ENSG00000233276	RHOA IP6K2 PRKAR2A USP4 AMT TCTA NICN1 BSN APEH RNF123 CAMKV DAG1 CCDC36 MST1 GMPPB AMIGO3 IP6K1 LSMEM2 UBA7 TRAIP FAM212A CDHR4 C3orf62 RP11-3B7.1 GPX1	0.274324	0.325852	-0.0711178	1.25357	NA	5.36103	5.88636	2.80511	0.045385	0.550671	1.60177e-05	4.83215e-05	0.397263	3.948e-09
rs62324212	4	123560939	A	C	5	ENSG00000138684	IL21	-1.24938	-0.822422	-0.450954	1.3722	2.69588	6.99387	6.50022	4.06972	0.0265609	0.570607	5.96909e-09	2.3959e-09	0.920351	2.674e-12
rs1992661	5	40414989	G	A	5	ENSG00000171522	PTGER4	-0.911789	-0.89658	-0.799751	-2.97814	-0.703622	-13.7517	-16.3107	-5.30149	4.27401e-06	0.411559	1.93836e-51	3.99756e-23	0.00671867	8.28019e-60
rs56276612	5	40427385	T	G	5			0.925792	0.218474	2.04918	1.88079	1.15044	12.043	14.067	5.42789	4.12971e-07	0.453062	1.98196e-37	1.0586e-17	0.00390354	6.05568e-45
rs755374	5	158829294	T	C	5			-1.18928	-0.857668	-1.01446	0.690309	-0.485454	13.1553	11.2956	10.0443	0.0512571	0.4969	4.6202e-32	2.00541e-28	0.687516	1.586e-39
rs12652003	5	150231945	C	T	5	ENSG00000145908 ENSG00000237693 ENSG00000256235 ENSG00000269636	ZNF300 IRGM SMIM3 AC010441.1	-0.312188	0.757502	2.03145	0.658838	-1.12591	8.82698	10.2568	4.95179	0.00736584	0.54508	1.77543e-20	5.0541e-11	0.0111496	1.10273e-24
rs76767557	5	40361073	T	C	5			0.536347	-0.87427	0.800471	-0.538836	-0.644021	-7.83614	-10.0739	-2.26864	0.116731	0.53783	1.56388e-18	7.10266e-10	0.429526	7.205e-24
rs11950815	5	130955487	A	G	5	ENSG00000072682 ENSG00000131435 ENSG00000158985 ENSG00000158987 ENSG00000164398 ENSG00000164399 ENSG00000164400 ENSG00000169567 ENSG00000197208 ENSG00000197375 ENSG00000217128 ENSG00000273217	P4HA2 PDLIM4 CDC42SE2 RAPGEF6 ACSL6 IL3 CSF2 HINT1 SLC22A4 SLC22A5 FNIP1 CTC-432M15.3	-2.23326	-2.62198	0.461607	0.915365	2.47643	7.62055	9.55499	2.80319	0.00133788	0.516319	3.05275e-19	8.59274e-13	0.507577	1.236e-21
rs540136319	5	40751341	G	A	5	ENSG00000113638 ENSG00000132356 ENSG00000132357 ENSG00000145592 ENSG00000171522	TTC33 PRKAA1 CARD6 RPL37 PTGER4	1.66599	0.879937	0.401236	1.67178	-0.198396	6.67232	9.44274	1.95006	0.0209185	0.500447	2.028e-15	4.92301e-06	0.0644174	3.63148e-21
rs4705885	5	130423559	A	G	5	ENSG00000072682 ENSG00000158985 ENSG00000158987 ENSG00000164398 ENSG00000164399 ENSG00000164400 ENSG00000169567 ENSG00000197375 ENSG00000217128 ENSG00000273217	P4HA2 CDC42SE2 RAPGEF6 ACSL6 IL3 CSF2 HINT1 SLC22A5 FNIP1 CTC-432M15.3	-2.35463	-3.12172	-0.536089	0.253347	-3.49735	7.80947	9.18255	3.15246	0.0633877	0.468671	2.6086e-18	3.00249e-14	0.140743	4.21e-20
rs4706020	5	130674076	A	G	5	ENSG00000072682 ENSG00000131435 ENSG00000158985 ENSG00000158987 ENSG00000164398 ENSG00000164399 ENSG00000164400 ENSG00000169567 ENSG00000197208 ENSG00000197375 ENSG00000217128 ENSG00000273217	P4HA2 PDLIM4 CDC42SE2 RAPGEF6 ACSL6 IL3 CSF2 HINT1 SLC22A4 SLC22A5 FNIP1 CTC-432M15.3	-2.67946	-2.67851	0.245437	NA	-3.47576	7.03787	8.95858	2.14366	0.00540801	0.466624	8.31538e-20	9.48811e-12	0.335943	3.289e-19
rs10055925	5	40688059	G	A	5	ENSG00000113638 ENSG00000132356 ENSG00000132357 ENSG00000145592 ENSG00000171522	TTC33 PRKAA1 CARD6 RPL37 PTGER4	1.55588	0.739102	1.43513	-1.95148	-0.884023	-5.19044	-8.85683	0.188225	0.0142977	0.413875	1.03291e-15	1.90169e-07	0.375943	8.232e-19
rs115914233	5	40415881	T	C	5			0.3297	1.05621	2.13559	0.841621	NA	7.07329	8.7361	2.75074	0.000517019	0.519968	2.10336e-13	3.0892e-06	0.00889114	2.413e-18
rs7705093	5	96290647	T	C	5	ENSG00000113441 ENSG00000164308 ENSG00000247121	LNPEP ERAP2 CTD-2260A17.2	0.359818	-1.09969	-0.326293	1.34076	1.5214	7.19961	8.62331	2.70283	0.0688935	0.567438	4.51884e-13	8.47206e-09	0.857544	6.50448e-18
rs763787	5	129776565	T	C	5	ENSG00000158985 ENSG00000169567	CDC42SE2 HINT1	-2.48257	-2.47663	-1.74291	0.292375	-3.1588	7.12968	8.44703	2.82786	0.0064877	0.456278	3.26293e-16	3.91433e-13	0.0598088	2.988e-17
rs72745992	5	40567196	T	C	5			-0.869154	0.0483265	0.083095	0	NA	4.80767	8.15185	0.0943892	0.224633	0.428716	1.05531e-11	3.91533e-05	0.662985	3.584e-16
rs78377160	5	40202393	A	G	5			1.41219	0.489924	-0.238765	-3.04848	-2.11763	-8.0873	-6.98756	-5.13786	0.000477676	0.58663	4.99124e-13	3.15953e-11	0.574423	6.10037e-16
rs9632438	5	158842297	G	A	5			2.22717	0.10673	1.28218	-0.232271	1.64776	-7.93227	-6.39997	-5.74788	0.0403163	0.580136	3.83901e-11	2.35867e-12	0.789467	2.15184e-15
rs12653520	5	158863249	T	C	5			-0.077193	-0.376179	-1.0431	1.47579	-0.566128	7.88958	6.40908	6.332	0.0333944	0.626629	1.71511e-10	6.75059e-11	0.818965	3.032e-15
rs72748445	5	40245696	A	C	5			-0.149854	-1.1123	-0.861814	-2.43238	-0.748069	-7.81788	-7.5514	-4.52509	0.00039682	0.58299	6.56344e-12	4.12743e-08	0.0435377	5.372e-15
rs2174550	5	40602383	T	C	5			-1.08759	0.0483403	-0.235512	1.55477	NA	5.83822	7.40968	1.80146	0.00351228	0.560124	1.50702e-09	8.44657e-07	0.727227	1.266e-13
rs115562049	5	40241451	G	A	5			-1.73039	0.807039	0.839298	-1.94313	NA	-7.20562	-7.03737	-4.45417	0.0147576	0.614116	1.93728e-10	5.42819e-08	0.684582	5.778e-13
rs78729546	5	40287522	A	G	5			-0.26404	-0.0126099	1.07516	0.612813	-0.585837	5.74012	7.01497	2.0902	0.00232509	0.524131	3.94672e-08	2.11513e-05	0.231529	2.3e-12
rs150064688	5	40526195	G	A	5	ENSG00000132356 ENSG00000145592	PRKAA1 RPL37	0.690468	1.10718	0.764039	0.823894	NA	6.70457	6.51699	3.95517	0.0102336	0.579984	8.15357e-08	8.3404e-06	0.0530868	2.02e-11
rs7444522	5	130425261	A	G	5	ENSG00000158985 ENSG00000169567 ENSG00000186687	CDC42SE2 HINT1 LYRM7	1.14443	1.82774	1.61723	-1.34454	1.9605	-5.60288	-6.64617	-2.51451	0.0539709	0.476086	2.84919e-08	2.10146e-08	0.177577	3.00826e-11
rs1847927	5	40011836	T	C	5			-1.03933	0.48336	0.796814	1.00132	2.06802	5.83329	6.48414	2.632	0.00305657	0.498735	1.43991e-07	6.44036e-06	0.260393	8.92398e-11
rs2961703	5	141596996	T	C	5	ENSG00000131507	NDFIP1	2.43339	0.178006	1.59727	-0.934589	-1.98512	-6.22151	-6.43546	-3.49442	0.00539392	0.535047	1.70692e-08	1.54727e-09	0.463883	1.231e-10
rs56235845	5	176798040	G	T	5	ENSG00000131183 ENSG00000131187 ENSG00000169220 ENSG00000169223 ENSG00000196570 ENSG00000198055	SLC34A1 F12 RGS14 LMAN2 PFN3 GRK6	1.47023	2.67147	2.08208	2.66495	1.01305	6.37999	4.22354	5.33272	0.0169472	0.373877	1.22967e-08	0.0011868	0.000307954	1.771e-10
rs351649	5	40217845	G	A	5			1.24451	0.786566	1.16322	1.34076	1.34527	6.17217	4.89144	3.97097	0.000143611	0.47755	8.24207e-07	0.000260256	0.0441039	6.736e-10
rs17772583	5	131953510	G	A	5	ENSG00000113522 ENSG00000113525 ENSG00000125347	RAD50 IL5 IRF1	-0.109582	0.696514	1.26507	0	-4.17423	5.40081	6.17119	2.93245	0.0151574	0.451978	3.41801e-09	0.000117961	0.0844984	6.778e-10
rs157573	5	131614438	A	C	5	ENSG00000072682 ENSG00000131435 ENSG00000197208	P4HA2 PDLIM4 SLC22A4	1.06581	1.80556	0.273829	-0.738847	3.72997	-5.90284	-5.75999	-3.26881	0.0774711	0.466224	1.39888e-09	4.84492e-08	3.26649e-08	3.573e-09
rs34330594	5	130151602	C	A	5			1.57205	2.49364	0.316756	-1.57945	2.60985	-4.50039	-5.99651	-1.85947	0.202283	0.3782	1.00432e-07	1.39856e-06	0.223215	2.016e-09
rs12519421	5	40291966	A	G	5			-0.770146	-1.99786	-1.38222	-0.690309	0.850123	-5.93447	-5.99058	-3.72181	0.021539	0.481261	8.60085e-07	0.000301789	0.00761958	2.091e-09
rs4957144	5	40914326	A	C	5	ENSG00000112936 ENSG00000132357 ENSG00000145592	C7 CARD6 RPL37	-0.601601	-0.976986	-0.475925	0.896473	2.57084	5.15348	5.93727	1.91471	0.235677	0.463296	3.98273e-06	9.53368e-06	0.773332	2.898e-09
rs17656349	5	149605994	C	T	5	ENSG00000011083 ENSG00000070808 ENSG00000113722	SLC6A7 CAMK2A CDX1	-1.85036	-0.467653	-0.546186	-0.467699	-0.766723	-5.8417	-2.95408	-5.65705	0.0284207	0.419586	9.99732e-06	0.000544166	0.0996334	5.167e-09
rs3131290	6	32183175	A	G	5			-1.59547	-1.2586	0.661793	-3.10543	4.94232	-6.12761	-6.59755	-3.28523	0.70261	0.441684	2.78353e-14	2.55957e-05	0.148199	4.18e-11
rs35171809	6	167432766	G	A	5	ENSG00000026297 ENSG00000071242 ENSG00000112486 ENSG00000213066 ENSG00000249141	RNASET2 RPS6KA2 CCR6 FGFR1OP RP11-514O12.4	0.438656	0.71489	1.9247	2.98888	-1.18728	8.81889	9.82183	4.50479	0.00015467	0.544404	1.08005e-18	5.46334e-10	0.00887405	9.068e-23
rs45593732	6	31583725	T	C	5			-1.31633	-0.177114	0.206543	1.31058	NA	7.82373	2.77619	9.38396	0.407439	0.490279	5.3462e-15	5.13452e-11	0.250762	6.354e-21
rs57256697	6	31500495	T	C	5			-1.53983	-0.552733	-0.295509	2.17009	-1.12021	7.68925	4.02105	8.08619	0.122948	0.545799	4.82488e-12	1.24277e-11	0.53467	6.156e-16
rs1012636	6	20674811	G	T	5	ENSG00000145996	CDKAL1	-1.79446	1.22016	0.844817	-2.38671	1.47667	-6.79173	-6.52038	-4.2619	0.00959562	0.574799	4.40068e-10	6.95124e-08	1.41676e-06	1.108e-11
rs13200059	6	111943234	A	G	5	ENSG00000009413 ENSG00000010810 ENSG00000056972 ENSG00000112394 ENSG00000173214	REV3L FYN TRAF3IP2 SLC16A10 KIAA1919	0.169662	0.146149	1.18958	0	-0.0612504	6.11447	2.39303	6.74946	0.0991733	0.43995	1.92216e-07	3.44657e-05	0.127334	1.484e-11
rs62436421	6	167357052	C	T	5	ENSG00000026297 ENSG00000071242 ENSG00000249141	RNASET2 RPS6KA2 RP11-514O12.4	0.617104	0.537483	-0.812514	-2.5793	-0.462546	-6.3799	-6.21951	-4.03419	0.0102352	0.589055	3.47749e-08	2.41642e-07	0.397098	1.772e-10
rs9482770	6	127443092	C	T	5	ENSG00000146374	RSPO3	1.50246	2.09153	-0.00195893	0	-1.10761	4.19127	6.10766	0.58403	0.0992897	0.29892	4.76258e-07	0.0246304	0.0622917	1.011e-09
rs3798307	6	167363948	A	G	5	ENSG00000026297 ENSG00000112486 ENSG00000213066 ENSG00000249141	RNASET2 CCR6 FGFR1OP RP11-514O12.4	0.429626	-0.728272	-1.10783	-3.26362	2.75674	-5.66054	-6.02282	-2.63034	0.0197821	0.467077	2.71654e-09	4.40634e-05	0.109512	1.714e-09
rs1265101	6	31104061	A	G	5			1.69185	-0.399057	0.536227	0.934589	-0.840618	5.78009	5.4602	3.61686	0.00524365	0.526418	4.07997e-06	8.49948e-08	0.330457	7.466e-09
rs2301989	7	107443871	A	G	5	ENSG00000091138	SLC26A3	-0.835165	1.83597	1.35935	-1.40507	-0.214817	-5.5833	-0.117202	-8.01775	0.361599	0.331206	7.31597e-12	4.28616e-06	0.453542	1.077e-15
rs9656588	7	50306780	T	C	5	ENSG00000185811	IKZF1	2.14026	-0.351002	0.312444	-0.954165	-0.0284939	-6.58363	-6.82598	-3.12074	0.00811743	0.581766	3.72613e-09	1.76907e-08	0.757646	8.733e-12
rs798506	7	2788912	C	T	5	ENSG00000146535 ENSG00000174945	GNA12 AMZ1	1.44011	2.08394	-0.0286232	-1.59819	-0.579863	-5.20309	-0.715662	-6.75093	0.064169	0.34167	2.87166e-09	1.87699e-06	0.500075	1.469e-11
rs4236540	7	98769025	G	T	5	ENSG00000185467 ENSG00000198742	KPNA7 SMURF1	2.09492	0.531795	0.187505	0	1.1958	5.82996	4.53578	4.93374	0.179614	0.461615	1.16187e-05	0.000240986	0.121146	5.544e-09
rs1551399	8	126539965	A	C	5			0.092068	1.49483	0.364083	-1.05812	2.64811	-7.316	-8.45091	-3.16082	0.0144674	0.555871	1.35262e-13	1.03829e-09	0.938575	2.89034e-17
rs36051895	9	4981866	T	G	5	ENSG00000096968 ENSG00000268155	JAK2 AL161450.1	-1.27023	-1.4344	-1.91861	0	1.51683	11.2476	8.27777	8.96838	0.118078	0.530819	7.10614e-22	5.49107e-22	0.494671	2.38e-29
rs10114470	9	117547772	T	C	5	ENSG00000181634	TNFSF15	-0.767226	-1.5182	-0.696658	-0.510073	-1.44481	-10.784	-9.51862	-7.51002	0.000381408	0.522986	3.87919e-20	7.10863e-14	0.00887197	4.098e-27
rs10118267	9	5243736	C	T	5	ENSG00000096968 ENSG00000120210 ENSG00000120211 ENSG00000268155	JAK2 INSL6 INSL4 AL161450.1	-0.394859	0.271036	-1.57854	0.658838	-0.316491	8.87596	7.23864	6.81611	0.0265139	0.610361	4.97307e-13	3.994e-13	0.769562	6.933e-19
rs10758670	9	4991379	A	G	5	ENSG00000096968 ENSG00000120210 ENSG00000268155	JAK2 INSL6 AL161450.1	-1.10007	0.864909	1.27578	-1.3722	-1.84421	-7.54966	-5.4395	-6.60426	0.0552363	0.571779	6.77415e-10	1.99161e-09	0.943924	4.364e-14
rs12237626	9	117576300	A	G	5	ENSG00000106952 ENSG00000181634	TNFSF8 TNFSF15	-1.86901	-0.427305	-2.10248	0	0.509713	7.3885	6.73091	4.41141	0.00305014	0.571049	2.80228e-10	2.04545e-11	0.361835	1.485e-13
rs58602428	9	139246739	G	A	5	ENSG00000160360 ENSG00000165684 ENSG00000187796 ENSG00000213221 ENSG00000267845	GPSM1 SNAPC4 CARD9 DNLZ DKFZP434A062	-1.28201	-2.25103	-1.93958	NA	NA	6.10308	4.74955	4.84448	0.331296	0.534889	5.94096e-07	1.35563e-09	0.084656	1.04042e-09
rs3124596	9	139401504	G	A	5	ENSG00000148396 ENSG00000148400 ENSG00000196366	SEC16A NOTCH1 C9orf163	-2.28035	-2.01825	-2.62799	NA	NA	5.49285	4.57873	4.10256	0.343081	0.465897	1.43603e-06	1.4655e-09	0.022788	3.955e-08
rs10758657	9	4853751	G	A	5	ENSG00000120158 ENSG00000269305	RCL1 AL158147.2	0.445617	2.36871	0.787367	-0.994458	0.34662	-5.91538	-5.1224	-3.85631	0.160027	0.526378	3.99088e-06	1.04952e-05	0.313298	3.31115e-09
rs6584282	10	101286495	A	G	5	ENSG00000119919	NKX2-3	0.347385	-0.193931	1.74068	0	0.953021	12.2777	10.3688	9.42739	0.00430716	0.490043	4.73424e-27	2.28497e-19	0.0145644	1.194e-34
rs73262807	10	35496386	T	C	5	ENSG00000095794 ENSG00000108094 ENSG00000108100	CREM CUL2 CCNY	-1.87042	0.169764	-2.03764	0	1.92587	7.17129	8.02304	3.67003	0.000974247	0.553815	1.44222e-12	3.06658e-11	0.557054	1.03157e-15
rs10884966	10	112185596	A	G	5			0.0473315	0.200976	-0.0692206	2.43238	2.00994	5.93671	6.59948	3.06441	0.0330805	0.531431	5.58663e-08	2.87835e-06	0.423084	4.126e-11
rs78530715	10	64361480	C	T	5	ENSG00000138311	ZNF365	-0.847033	0.207463	-0.779049	NA	NA	5.57587	6.32779	2.8136	0.358936	0.571577	6.5242e-07	1.75318e-06	0.865891	2.487e-10
rs111456533	10	126439381	A	G	5	ENSG00000107902 ENSG00000165660 ENSG00000189319 ENSG00000203791 ENSG00000258539	LHPP FAM175B FAM53B METTL10 RP11-12J10.3	-0.81627	-1.01448	-1.52114	-0.470107	-0.736837	-6.08307	-4.64191	-4.83537	0.0194631	0.479239	2.60175e-05	0.000169192	0.0236298	1.179e-09
rs11221335	11	128385906	C	T	5	ENSG00000134954	ETS1	-2.17523	-1.48465	-3.88341	0	2.34923	5.5775	3.98374	4.53542	6.3279e-05	0.355202	4.93845e-08	7.25271e-10	0.00719772	2.44e-08
rs12825700	12	68492980	A	G	5			-0.479528	0.306593	1.22017	0	-1.00697	10.4632	4.58486	11.7468	0.571382	0.460091	4.70691e-24	1.20627e-14	0.0386287	7.331e-32
rs17467213	12	40820124	A	G	5	ENSG00000151229 ENSG00000188906 ENSG00000205592	SLC2A13 LRRK2 MUC19	0.117419	1.94912	1.57351	0.481727	0.886494	8.3774	9.52546	3.15938	1.37929e-05	0.508335	1.60362e-17	6.70366e-08	0.00489584	1.64309e-21
rs1388585	12	40531691	G	A	5	ENSG00000151229 ENSG00000180116 ENSG00000188906 ENSG00000205592	SLC2A13 C12orf40 LRRK2 MUC19	0.378963	1.51415	1.39881	0	1.02389	7.56319	8.00032	3.59539	0.00110429	0.527603	7.62428e-13	3.28518e-12	8.2141e-11	1.241e-15
rs3184504	12	111884608	T	C	5	ENSG00000089009 ENSG00000089022 ENSG00000089234 ENSG00000089248 ENSG00000111252 ENSG00000111271 ENSG00000111275 ENSG00000111300 ENSG00000135148 ENSG00000173064 ENSG00000179295 ENSG00000198270 ENSG00000198324 ENSG00000204842 ENSG00000257767	RPL6 MAPKAPK5 BRAP ERP29 SH2B3 ACAD10 ALDH2 NAA25 TRAFD1 HECTD4 PTPN11 TMEM116 FAM109A ATXN2 RP11-162P23.2	-0.67926	-2.71885	-1.09951	5.12345	-3.92956	6.1688	5.00105	4.5438	0.0124381	0.389604	2.4528e-14	2.24369e-09	0.203673	6.881e-10
rs11066188	12	112610714	A	G	5	ENSG00000089009 ENSG00000089022 ENSG00000089234 ENSG00000089248 ENSG00000111252 ENSG00000111271 ENSG00000111275 ENSG00000111300 ENSG00000135148 ENSG00000173064 ENSG00000179295 ENSG00000198270 ENSG00000198324 ENSG00000204842 ENSG00000257767	RPL6 MAPKAPK5 BRAP ERP29 SH2B3 ACAD10 ALDH2 NAA25 TRAFD1 HECTD4 PTPN11 TMEM116 FAM109A ATXN2 RP11-162P23.2	-0.377138	-2.86539	-0.913334	4.47615	-3.05274	6.72475	5.86128	4.9998	0.0130067	0.477572	9.20285e-14	1.64026e-10	0.268214	1.759e-11
rs11066320	12	112906415	A	G	5	ENSG00000089009 ENSG00000089022 ENSG00000089234 ENSG00000089248 ENSG00000111252 ENSG00000111271 ENSG00000111275 ENSG00000111300 ENSG00000135148 ENSG00000173064 ENSG00000179295 ENSG00000198270 ENSG00000204842 ENSG00000257767	RPL6 MAPKAPK5 BRAP ERP29 SH2B3 ACAD10 ALDH2 NAA25 TRAFD1 HECTD4 PTPN11 TMEM116 ATXN2 RP11-162P23.2	-0.898947	-3.4641	-1.60567	4.2148	-3.13982	5.98552	5.10126	4.38516	0.00391677	0.397714	2.86427e-12	4.62748e-10	0.0450826	2.157e-09
rs2013002	12	112200150	T	C	5	ENSG00000089009 ENSG00000089022 ENSG00000089234 ENSG00000089248 ENSG00000111252 ENSG00000111271 ENSG00000111275 ENSG00000111300 ENSG00000135148 ENSG00000173064 ENSG00000179295 ENSG00000198270 ENSG00000198324 ENSG00000204842 ENSG00000257767	RPL6 MAPKAPK5 BRAP ERP29 SH2B3 ACAD10 ALDH2 NAA25 TRAFD1 HECTD4 PTPN11 TMEM116 FAM109A ATXN2 RP11-162P23.2	-0.698277	-3.06441	-1.70834	4.73413	1.1813	5.87983	5.24229	4.08163	0.0482336	0.423844	6.34949e-11	1.46224e-09	0.0636254	4.107e-09
rs77566919	12	113163656	G	A	5	ENSG00000089169	RPH3A	-1.06982	-1.80629	-1.10149	1.58529	-1.50306	5.59859	5.87902	3.17779	0.0139541	0.509267	1.25587e-06	7.56691e-08	0.284881	4.127e-09
rs1373904	13	44475398	G	A	5	ENSG00000151773 ENSG00000179630	CCDC122 LACC1	1.43647	1.10756	1.43092	1.01522	0.0468117	5.59384	7.45316	1.7944	0.0036611	0.445355	6.56097e-09	0.000762946	0.0200339	9.113e-14
rs140933577	13	40836270	C	T	5			1.52332	1.37265	0.484337	-0.0757728	-0.949662	-6.08987	-4.24428	-5.34465	0.0699607	0.535697	4.67616e-06	2.53421e-08	0.596411	1.13e-09
rs80244186	13	42917861	C	T	5	ENSG00000023516 ENSG00000102780	AKAP11 DGKH	2.21242	0.685329	2.65279	3.45514	1.21081	4.51081	5.50652	1.21938	0.00540248	0.230509	5.04691e-09	0.0490797	0.00503703	3.66e-08
rs3850378	14	88417517	C	T	5	ENSG00000054983 ENSG00000140030	GALC GPR65	-0.526615	1.11558	-1.63459	1.20036	2.70649	7.4283	7.46527	4.79857	0.0606498	0.558478	1.09994e-12	6.17144e-10	0.641431	8.313e-14
rs55641408	14	75705863	T	C	5	ENSG00000170345 ENSG00000258740	FOS RP11-293M10.1	-0.185732	-0.44118	-0.840895	-1.40507	-0.440315	-4.52318	-6.20213	-1.56884	0.0893062	0.430097	3.76522e-06	0.000866225	0.197374	5.57057e-10
rs56062135	15	67455630	T	C	5	ENSG00000103591 ENSG00000166949 ENSG00000259202	AAGAB SMAD3 RP11-342M21.2	0.456172	0.860024	0.0837565	3.13818	8.32517	9.54425	8.84867	5.85884	0.000121567	0.36441	3.48712e-30	3.25225e-12	0.0950001	1.371e-21
rs11637816	15	67442555	A	G	5	ENSG00000103591 ENSG00000166949 ENSG00000259202	AAGAB SMAD3 RP11-342M21.2	2.22233	3.06537	1.88348	-1.55477	-3.65102	-5.92043	-5.12263	-3.93687	0.000136539	0.408795	1.20115e-09	1.62067e-10	0.0177446	3.211e-09
rs240708	16	28520576	G	A	5	ENSG00000168488 ENSG00000176046 ENSG00000176476 ENSG00000177548 ENSG00000178188 ENSG00000178952 ENSG00000184110 ENSG00000184730 ENSG00000188322 ENSG00000188603 ENSG00000196296 ENSG00000196502 ENSG00000196993 ENSG00000197165 ENSG00000197272 ENSG00000198156 ENSG00000205609 ENSG00000233232 ENSG00000255524 ENSG00000261832	ATXN2L NUPR1 CCDC101 RABEP2 SH2B1 TUFM EIF3C APOBR SBK1 CLN3 ATP2A1 SULT1A1 NPIPB9 SULT1A2 IL27 NPIPB6 EIF3CL NPIPB7 NPIPB8 CLN3	1.0425	-0.627147	-0.569232	3.34453	0.125384	9.09242	8.07024	5.74673	0.000452983	0.597938	1.55306e-16	6.40017e-12	0.475327	9.68594e-20
rs62028332	16	51025468	A	G	5			1.09688	5.12282	1.69775	NA	0.658739	5.12725	7.7421	-0.168233	0.0027788	0.188207	2.51283e-18	0.0674967	1.79927e-05	9.779e-15
rs79147159	16	51131237	A	C	5	ENSG00000103449	SALL1	-0.284011	0.542763	-0.469766	NA	NA	4.94722	8.22716	-0.457934	0.311872	0.419313	9.90543e-14	0.000114536	0.626438	1.917e-16
rs149601295	16	28867159	A	G	5	ENSG00000168488 ENSG00000169682 ENSG00000176046 ENSG00000176476 ENSG00000176953 ENSG00000177455 ENSG00000177548 ENSG00000178188 ENSG00000178952 ENSG00000184110 ENSG00000184730 ENSG00000188322 ENSG00000188603 ENSG00000196296 ENSG00000196502 ENSG00000196993 ENSG00000197165 ENSG00000197272 ENSG00000198156 ENSG00000205609 ENSG00000233232 ENSG00000255524 ENSG00000261832	ATXN2L SPNS1 NUPR1 CCDC101 NFATC2IP CD19 RABEP2 SH2B1 TUFM EIF3C APOBR SBK1 CLN3 ATP2A1 SULT1A1 NPIPB9 SULT1A2 IL27 NPIPB6 EIF3CL NPIPB7 NPIPB8 CLN3	1.87557	0.576885	-1.09737	3.29909	1.26199	8.21785	7.63362	4.88521	0.00441926	0.561564	7.7858e-15	6.46214e-09	0.273478	2.07182e-16
rs11640877	16	51063945	T	C	5			2.40336	2.93841	2.69866	0.189118	0.76361	5.00271	8.08222	-0.0468911	3.12186e-05	0.200266	3.79172e-14	0.0784924	5.49961e-05	6.36e-16
rs11644238	16	50404393	A	C	5	ENSG00000166164	BRD7	0.160847	1.36299	1.07373	-0.305481	1.24816	-5.92975	-7.09484	-2.70834	0.29249	0.536317	3.55789e-08	1.25325e-07	0.562643	1.295e-12
rs78769578	16	50290725	T	C	5	ENSG00000121274 ENSG00000121281	PAPD5 ADCY7	0.789758	1.64648	1.7918	1.20036	NA	5.22495	7.08817	1.43706	0.00344999	0.395595	5.59235e-09	0.00262207	0.00960922	1.359e-12
rs202042169	16	50379771	A	C	5	ENSG00000083799 ENSG00000121274 ENSG00000121281 ENSG00000140807 ENSG00000166164 ENSG00000167208	CYLD PAPD5 ADCY7 NKD1 BRD7 SNX20	-1.5096	-0.871077	0.055524	-0.22797	-0.294492	-6.75523	-6.44268	-4.21295	0.0129609	0.555408	1.41203e-07	7.43683e-06	0.121198	1.42607e-11
rs111467579	16	50387711	G	A	5	ENSG00000121281 ENSG00000166164	ADCY7 BRD7	0.235112	0.0162387	-0.186818	NA	-0.557388	4.76198	6.75242	0.493159	0.706223	0.406211	1.3064e-08	0.000413304	0.635106	1.454e-11
rs62029940	16	50914402	C	T	5			-0.229852	-0.595771	-0.672622	-0.345126	-0.966035	-4.07931	-6.7205	0.268649	0.445445	0.312664	8.07326e-08	0.00573246	0.248368	1.811e-11
rs16940202	16	86014241	C	T	5			1.51004	0.386182	-0.492664	0	NA	6.67307	3.83611	6.29505	0.198476	0.518338	1.53555e-07	6.52863e-06	0.281438	2.505e-11
rs2301127	16	11367477	G	A	5	ENSG00000122304 ENSG00000175643 ENSG00000175646 ENSG00000178257 ENSG00000178279 ENSG00000185338 ENSG00000188897	PRM2 RMI2 PRM1 PRM3 TNP2 SOCS1 CTD-3088G3.8	1.43501	1.1395	-0.0311913	-0.568051	-1.6608	-6.22033	-5.32438	-4.13549	0.0943959	0.56189	1.6433e-06	6.85327e-08	0.886661	4.961e-10
rs13339578	16	50739105	G	A	5	ENSG00000083799 ENSG00000167207 ENSG00000167208 ENSG00000205423	CYLD NOD2 SNX20 CNEP1R1	0.346855	-1.79344	-0.38183	-0.789192	-0.36267	-3.86279	-6.13322	0.431369	0.0482464	0.266897	7.17705e-08	0.0130472	0.149045	8.612e-10
rs2356837	16	50120893	C	T	5	ENSG00000121274 ENSG00000155393 ENSG00000205423	PAPD5 HEATR3 CNEP1R1	0.82513	-1.53469	-1.1266	0	0.731004	4.26917	6.0369	0.920331	0.0996656	0.383767	5.22305e-06	0.000237567	0.467905	1.571e-09
rs12019053	16	85997281	G	T	5			-0.074194	0.0883192	1.57746	0	-2.02394	6.01625	4.61024	4.95114	0.0162298	0.51101	8.60245e-06	2.30636e-05	0.10177	1.785e-09
rs12599586	16	51031876	G	A	5	ENSG00000083799	CYLD	0.916208	-1.09931	1.19502	0.934589	0.52455	3.49549	5.91474	-0.379657	0.273214	0.274484	4.68932e-07	0.017153	0.497427	3.324e-09
rs62023605	16	11380861	C	A	5	ENSG00000122304 ENSG00000175643 ENSG00000175646 ENSG00000178257 ENSG00000178279 ENSG00000185338 ENSG00000188897	PRM2 RMI2 PRM1 PRM3 TNP2 SOCS1 CTD-3088G3.8	1.20577	-0.403953	-0.570095	-1.08032	1.85215	-5.31503	-5.89744	-2.81229	0.00660115	0.52366	3.6528e-06	1.32557e-05	0.353002	3.69191e-09
rs71381201	16	11357860	G	T	5	ENSG00000122304 ENSG00000175643 ENSG00000175646 ENSG00000178257 ENSG00000178279 ENSG00000185338	PRM2 RMI2 PRM1 PRM3 TNP2 SOCS1	1.63299	-0.0414979	0.245562	-1.28155	NA	-5.10148	-5.86168	-2.34396	0.00931444	0.536115	6.94181e-06	4.71882e-06	0.877867	4.582e-09
rs59790099	16	23869285	A	G	5	ENSG00000134398 ENSG00000166501	ERN2 PRKCB	-0.359837	0.84952	1.4644	-0.859617	2.14172	-5.29395	-2.47941	-5.80793	0.459014	0.420476	1.8325e-05	7.38378e-06	0.644682	6.325e-09
rs4795399	17	38061439	C	T	5	ENSG00000073605 ENSG00000141736 ENSG00000141738 ENSG00000141741 ENSG00000161405 ENSG00000167914 ENSG00000167916 ENSG00000172057 ENSG00000186075 ENSG00000204913	GSDMB ERBB2 GRB7 MIEN1 IKZF3 GSDMA KRT24 ORMDL3 ZPBP2 LRRC3C	-1.84507	-0.481074	-1.69425	5.82533	-15.1936	10.7519	8.54657	8.22154	0.00528146	0.244317	4.96827e-74	2.31498e-21	0.971823	3.89735e-52
rs9972882	17	37807698	A	C	5	ENSG00000073605 ENSG00000131748 ENSG00000131771 ENSG00000141736 ENSG00000141738 ENSG00000141741 ENSG00000141744 ENSG00000161395 ENSG00000167258 ENSG00000167914 ENSG00000171532 ENSG00000172057 ENSG00000173991	GSDMB STARD3 PPP1R1B ERBB2 GRB7 MIEN1 PNMT PGAP3 CDK12 GSDMA NEUROD2 ORMDL3 TCAP	0.879648	2.35848	0.882727	-3.69487	9.27066	-5.71656	-4.82444	-3.55125	5.16183e-06	0.223242	2.17967e-25	8.21393e-08	0.285693	1.85e-20
rs3091315	17	32593665	G	A	5	ENSG00000108688 ENSG00000108691 ENSG00000108700 ENSG00000172156 ENSG00000268024	CCL7 CCL2 CCL8 CCL11 AC005549.3	-0.873703	-1.92158	-0.995982	-1.20036	-0.0119951	-7.18459	-8.68589	-2.31105	4.45351e-05	0.503013	6.64344e-14	7.75343e-06	0.0114018	3.758e-18
rs6503501	17	37490032	C	T	5	ENSG00000073605 ENSG00000108298 ENSG00000108306 ENSG00000125686 ENSG00000131748 ENSG00000131771 ENSG00000141750 ENSG00000167258 ENSG00000167914 ENSG00000171532 ENSG00000172057	GSDMB RPL19 FBXL20 MED1 STARD3 PPP1R1B STAC2 CDK12 GSDMA NEUROD2 ORMDL3	1.17981	1.23531	-1.10805	-3.95668	6.71999	-2.64281	-2.90641	-0.994047	0.00476653	0.015626	3.77749e-13	0.0122298	0.892757	1.81735e-11
rs4072601	17	70641327	A	G	5	ENSG00000133195	SLC39A11	0.588492	1.8378	0.0515742	-0.722479	-1.03232	-7.15393	-4.63444	-6.72384	0.0605011	0.575022	1.0392e-08	8.51859e-10	0.855214	8.433e-13
rs17608925	17	38082831	C	T	5	ENSG00000073605 ENSG00000141738 ENSG00000141741 ENSG00000161405 ENSG00000167914 ENSG00000172057 ENSG00000204913	GSDMB GRB7 MIEN1 IKZF3 GSDMA ORMDL3 LRRC3C	-1.72347	-1.02061	0.347717	2.5427	-4.44993	4.68228	4.61707	2.18594	0.000327686	0.34506	2.08264e-09	2.40231e-05	0.920414	2.837e-06
rs9952991	18	12780464	G	A	5	ENSG00000175354	PTPN2	0.225878	-1.38286	0.0433883	5.35618	0.34822	8.84268	9.08982	5.17663	0.0426695	0.538428	1.17434e-20	2.19294e-15	0.421571	9.9203e-20
rs478582	18	12835976	C	T	5	ENSG00000175354	PTPN2	1.10492	4.51075	1.17818	-5.77272	-0.591485	-5.73823	-4.68948	-4.6679	0.101694	0.339679	1.01713e-14	1.57157e-10	0.0177419	7.8e-09
rs9960807	18	12770851	G	A	5	ENSG00000128789 ENSG00000175354	PSMG2 PTPN2	-0.31048	-0.71284	1.25963	4.06516	0.28273	6.87653	6.68861	4.81911	0.350133	0.560369	1.44641e-12	8.52019e-12	0.282011	6.133e-12
rs4807570	19	1123652	A	G	5	ENSG00000064932 ENSG00000099817 ENSG00000167468 ENSG00000180448	SBNO2 POLR2E GPX4 HMHA1	0.114672	-0.720466	0.248701	2.01409	-0.222523	8.38562	9.38946	3.78308	2.24315e-05	0.596205	8.55843e-16	6.26e-11	0.421046	6.031e-21
rs62126610	19	33748183	G	A	5	ENSG00000130876	SLC7A10	-0.402862	0.289441	-0.0238955	0.841621	-3.2344	8.46326	7.05621	6.74493	0.0318516	0.583285	1.18383e-12	2.5754e-11	0.267796	2.6e-17
rs73923215	19	10514842	C	A	5	ENSG00000065989 ENSG00000076662 ENSG00000079999 ENSG00000090339 ENSG00000105371 ENSG00000105376 ENSG00000105397 ENSG00000105401 ENSG00000161847 ENSG00000167807 ENSG00000180739 ENSG00000220201 ENSG00000267303 ENSG00000267673	PDE4A ICAM3 KEAP1 ICAM1 ICAM4 ICAM5 TYK2 CDC37 RAVER1 CTD-2369P2.10 S1PR5 ZGLP1 CTD-2369P2.12 FDX1L	-0.979002	-0.311768	-0.0466889	-4.20594	-1.88218	-7.51837	-8.26705	-3.206	0.0298672	0.524289	7.34086e-16	6.41027e-08	0.189881	1.37309e-16
rs34635674	19	33741951	G	A	5	ENSG00000130876	SLC7A10	-0.36968	-1.82493	-1.83864	-3.12139	1.61351	-7.96368	-6.60349	-6.39783	0.107645	0.533557	6.30242e-12	1.70463e-07	0.00263585	1.67e-15
rs492602	19	49206417	G	A	5	ENSG00000063180 ENSG00000105516 ENSG00000105538 ENSG00000105550 ENSG00000142233 ENSG00000174951 ENSG00000176909 ENSG00000176920 ENSG00000182264 ENSG00000221916	CA11 DBP RASIP1 FGF21 NTN5 FUT1 MAMSTR FUT2 IZUMO1 C19orf73	-2.66464	-2.05423	-3.80292	0	-0.68457	4.60463	6.68382	0.927822	0.0410013	0.253359	3.92061e-10	4.4335e-09	0.00162561	2.328e-11
rs4807543	19	1106107	T	G	5	ENSG00000064932 ENSG00000099817 ENSG00000167468 ENSG00000180448	SBNO2 POLR2E GPX4 HMHA1	0.0274297	-1.59335	-1.04997	0.412463	NA	5.0904	6.10656	2.43021	0.357576	0.531935	1.43617e-06	2.7461e-07	0.411577	1.018e-09
rs6062496	20	62329099	G	A	5	ENSG00000026036 ENSG00000101246 ENSG00000197114 ENSG00000243509 ENSG00000258366 ENSG00000273154	RTEL1-TNFRSF6B ARFRP1 ZGPAT TNFRSF6B RTEL1 RP4-583P15.15	0.507724	-0.403241	-0.335674	-1.97737	0.079584	-10.605	-7.31287	-8.31774	6.16712e-06	0.567907	9.83426e-20	4.09336e-15	0.118925	2.826e-26
rs6089946	20	62268149	G	A	5	ENSG00000026036 ENSG00000101216 ENSG00000197457 ENSG00000258366	RTEL1-TNFRSF6B GMEB2 STMN3 RTEL1	-2.30547	-0.360293	-1.91668	-2.22621	0.579129	-7.89539	-5.88632	-5.93204	3.32994e-05	0.526483	6.47715e-12	3.48921e-06	0.00699788	2.894e-15
rs6089956	20	62308364	A	C	5	ENSG00000026036 ENSG00000101246 ENSG00000197457 ENSG00000243509 ENSG00000258366	RTEL1-TNFRSF6B ARFRP1 STMN3 TNFRSF6B RTEL1	-0.188477	-0.507444	-2.07625	-1.3722	0.626537	-6.79043	-5.14827	-4.97883	0.000110745	0.53894	1.05306e-07	1.11317e-05	0.0239512	1.118e-11
rs113989515	20	57840396	T	C	5	ENSG00000124203 ENSG00000124205	ZNF831 EDN3	1.59655	0.913364	1.54312	-2.56597	-1.60206	-6.23449	-4.43966	-4.54125	0.00166297	0.517756	6.43894e-08	1.01535e-08	0.363489	4.53248e-10
rs4809239	20	62480814	G	A	5	ENSG00000101150 ENSG00000130584 ENSG00000183260 ENSG00000268858 ENSG00000269223	TPD52L2 ZBTB46 ABHD16B C20ORF135 AL158091.1	-0.511507	-2.08033	-1.99108	-2.86274	1.76976	-6.13504	-4.83687	-4.84533	0.044425	0.45135	6.16949e-08	0.000234589	0.00222706	8.514e-10
rs2836881	21	40466299	T	G	5			0.344636	-0.730819	0.71056	-0.823894	-1.01269	-11.2648	-5.12521	-11.9057	0.0634749	0.466731	1.02348e-25	1.505e-17	0.188351	1.105e-32
rs59998884	21	45618114	T	C	5	ENSG00000160223 ENSG00000267913	ICOSLG AP001055.1	0.0893145	0.194591	-0.168463	0.915365	0.410431	11.7451	10.2883	8.4093	0.000692765	0.53436	1.4274e-23	2.03598e-19	0.141153	7.48496e-32
rs6517432	21	16820515	G	A	5			0.286003	-0.764264	-1.3097	-1.59819	-1.41817	-11.692	-10.9845	-7.86501	0.000347186	0.509527	1.46079e-25	3.07789e-18	0.0132114	1.40132e-31
rs34679895	21	16760554	T	C	5			-2.16298	1.09996	-0.653897	2.22621	1.30389	7.63629	7.07358	5.4402	0.00719029	0.588658	3.48221e-12	2.58621e-11	0.48724	2.23573e-14
rs2823287	21	16820259	A	G	5			-1.27561	-1.30199	-1.73471	-0.305481	NA	-5.82306	-4.57461	-4.0821	0.0573126	0.430004	1.34491e-05	0.00152353	0.0101568	5.778e-09
rs62228377	22	39701703	A	G	5	ENSG00000100311 ENSG00000100316 ENSG00000100321 ENSG00000214854	PDGFB RPL3 SYNGR1 AL031590.1	0.445571	0.698739	0.95454	3.66226	1.77064	8.95915	7.39057	6.17415	0.00280486	0.553897	1.86985e-16	2.07299e-14	3.76468e-06	3.272e-19
rs5754100	22	21916166	C	T	5	ENSG00000100023 ENSG00000128228 ENSG00000161179 ENSG00000161180 ENSG00000183246 ENSG00000185651	PPIL2 SDF2L1 YDJC CCDC116 RIMBP3C UBE2L3	0.365587	-1.46446	-0.0845735	4.31445	0.274073	8.0681	8.17241	4.62247	0.003568	0.571751	7.55482e-16	9.5017e-13	1.97743e-05	3.023e-16
rs6660226	1	67744601	A	G	6	ENSG00000081985 ENSG00000162594	IL12RB2 IL23R	-0.447136	0.397112	-0.764959	3.56061	1.04423	-13.613	-13.186	-8.03191	0.00631839	-0.351481	2.91701e-39	3.72634e-23	0.0581413	3.35e-42
rs7554511	1	200877562	A	C	6	ENSG00000081248 ENSG00000116852 ENSG00000163362 ENSG00000170128	CACNA1S KIF21B C1orf106 GPR25	-0.517662	0.979619	0.539337	3.59855	-0.69846	-9.57691	-6.40629	-8.13073	0.0696997	-0.470335	1.25691e-17	7.75234e-13	0.664048	9.999e-22
rs12086096	1	113856853	A	G	6			0.622487	2.39331	1.5137	8.35578	-1.077	-1.4332	-3.23817	1.51292	0.26205	0.242841	1.44845e-17	0.0907927	0.0298631	6.5e-17
rs773566	1	113821584	C	T	6			-0.272882	-0.66429	-0.127893	6.91137	-1.06968	-0.806248	-1.92764	0.380465	0.725576	0.325382	6.0544e-09	0.906706	0.639541	4.8e-12
rs12731969	1	114118742	T	G	6	ENSG00000081019 ENSG00000081026 ENSG00000116793 ENSG00000118655 ENSG00000134242 ENSG00000134262 ENSG00000188761	RSBN1 MAGI3 PHTF1 DCLRE1B PTPN22 AP4B1 BCL2L15	0.491617	-1.45415	-0.456199	-6.72139	-0.591213	-0.654639	-0.229217	-0.354853	0.370825	0.321587	2.12502e-08	0.7004	0.306686	1.8e-11
rs2240336	1	17674402	T	C	6	ENSG00000159339 ENSG00000269468	PADI4 AC004824.2	0.551768	0.0412909	1.35997	-6.05548	0.351884	-0.496134	-1.39307	0.604968	0.314325	0.30902	5.64405e-07	0.244492	0.446868	1.4e-09
rs28411352	1	38278579	T	C	6	ENSG00000183317 ENSG00000185090 ENSG00000188786 ENSG00000196449 ENSG00000197982 ENSG00000204084 ENSG00000230610	EPHA10 MANEAL MTF1 YRDC C1orf122 INPP5B AL929472.1	-1.28004	-0.66238	-1.64747	5.84064	0.842314	-0.656193	-0.429857	-0.354719	0.310227	0.328879	2.96657e-06	0.426926	0.132782	5.2e-09
rs61828284	1	173299743	T	C	6			-1.91036	-1.7055	0.126606	-5.7543	NA	2.12604	1.63619	0.826713	0.150986	0.305019	8.7002e-09	0.0356413	0.282791	8.7e-09
rs2105325	1	173349725	A	C	6			0.104696	-0.579518	-0.0476076	-5.73073	-0.287121	2.07184	1.68619	2.14704	0.45302	0.250223	5.88484e-07	0.110025	0.934753	1e-08
rs34695944	2	61124850	C	T	6	ENSG00000162924 ENSG00000162927	REL PUS10	2.23507	0.333995	-2.05757	7.54859	0.491566	1.92716	-1.51608	4.77091	0.231864	0.169716	2.63341e-18	0.122572	0.947048	4.4e-14
rs57669318	2	198823642	A	C	6	ENSG00000065413 ENSG00000115520 ENSG00000115524 ENSG00000115540 ENSG00000115541 ENSG00000115896 ENSG00000144381 ENSG00000152430 ENSG00000162944 ENSG00000222017 ENSG00000247626 ENSG00000270757	ANKRD44 COQ10B SF3B1 MOB4 HSPE1 PLCL1 HSPD1 BOLL RFTN2 AC011997.1 MARS2 HSPE1-MOB4	-1.49043	-3.831	-1.88285	-4.12387	3.91751	2.37959	5.22812	-1.59678	0.000682927	0.0536083	6.51798e-15	0.000606184	0.00162257	1.71244e-07
rs13426947	2	191933254	A	G	6	ENSG00000115415 ENSG00000138378	STAT1 STAT4	-0.756692	-0.535623	-0.84018	7.00902	0.505611	-1.99183	-2.13416	-1.08144	0.604066	0.327787	5.02244e-09	0.510469	0.294972	2.4e-12
rs4286272	2	198535678	C	T	6	ENSG00000065413 ENSG00000115520 ENSG00000115524 ENSG00000115540 ENSG00000115541 ENSG00000115896 ENSG00000144381 ENSG00000152430 ENSG00000162944 ENSG00000222017 ENSG00000247626 ENSG00000270757	ANKRD44 COQ10B SF3B1 MOB4 HSPE1 PLCL1 HSPD1 BOLL RFTN2 AC011997.1 MARS2 HSPE1-MOB4	-1.77129	-3.61272	-2.25941	-3.91341	3.22212	2.22057	4.58139	-1.41115	0.000470965	0.0727626	3.99145e-12	0.000706444	0.000894713	4.619e-06
rs231389	2	204634730	C	T	6	ENSG00000163599 ENSG00000163600 ENSG00000178562	CTLA4 ICOS CD28	-1.3706	-0.291493	0.0622622	6.55947	1.51026	3.41862	2.0712	2.96702	0.308748	0.100226	3.04382e-09	0.00098522	0.933047	5.4e-11
rs72621551	2	65615221	T	C	6	ENSG00000198369	SPRED2	1.53556	-0.389304	0.646331	-6.08024	-3.25446	3.31507	2.937	1.92844	0.358544	0.126901	2.31159e-10	0.113661	0.410646	1.2e-09
rs56346965	2	191541366	A	C	6	ENSG00000138386	NAB1	-0.888477	-1.84139	-2.27115	6.0368	-0.743964	0.388157	0.805727	-0.262028	0.28731	0.256379	6.10358e-07	0.071884	0.0249383	1.57203e-09
rs4416363	3	17025606	G	A	6	ENSG00000154822	PLCL2	0.0330045	-0.694338	0.511151	6.20995	0.0822776	-1.13042	-0.151983	-1.83774	0.453811	0.331418	2.03416e-07	0.535524	0.881532	5.3e-10
rs113010081	3	46457412	C	T	6	ENSG00000012223 ENSG00000121797 ENSG00000121807 ENSG00000160791 ENSG00000163823 ENSG00000183625	LTF CCRL2 CCR2 CCR5 CCR1 CCR3	0.941597	1.78577	2.67374	-4.67082	1.63297	3.26803	-0.0786638	4.78253	0.249033	-0.00333831	2.4896e-09	0.426675	0.0034233	1.731e-06
rs10213692	5	55442249	C	T	6	ENSG00000164512	ANKRD55	-0.459835	1.21022	0.051288	-8.31995	-1.14167	-4.28167	-4.46967	-2.26083	0.443419	-0.0414696	2.82142e-16	0.000166071	0.940551	8.8e-17
rs13160933	5	55545859	T	C	6	ENSG00000164512	ANKRD55	-0.77761	0.087992	-0.279767	-6.70602	0.838705	-4.8716	-5.07598	-2.42119	0.194291	-0.22185	3.77114e-12	0.000257427	0.347917	2e-11
rs2561477	5	102608924	A	G	6	ENSG00000145725 ENSG00000181751	PPIP5K2 C5orf30	0.748244	0.0797111	0.295339	-6.21295	0.466818	-2.06683	-1.05593	-1.97208	0.494928	0.280879	1.25443e-06	0.0343552	0.977155	5.2e-10
rs17715902	5	134451465	A	G	6	ENSG00000224186	C5orf66	0.774999	-1.423	0.200545	-2.29037	0.140957	4.70723	0.822838	5.86038	0.655679	-0.33288	5.26666e-07	0.000970418	0.909842	4.618e-09
rs17213728	6	32781954	G	A	6			-0.28241	1.64707	-0.264224	-6.85363	0.381676	2.51421	4.7982	-0.631215	0.592224	0.251152	1.09378e-13	0.146416	0.418062	7.2e-12
rs9276421	6	32710829	A	G	6			-0.577977	-0.39618	1.88594	-6.35384	-0.549574	-2.84457	-4.36045	-0.0386507	0.17938	0.0731974	8.28537e-12	0.000672661	0.248863	2.1e-10
rs184003	6	32150296	A	C	6			-0.178216	-1.56959	-1.5433	-5.26525	-0.411188	NA	0.701165	NA	0.625404	0.315239	2.36718e-05	0.251009	0.0851914	1.4e-07
rs3130151	6	33115024	C	T	6			-0.143624	1.34981	-2.32855	-10.2487	0.368695	-0.674647	1.77293	-2.62559	0.556957	0.0960409	9.81281e-24	0.543237	0.386003	1.2e-24
rs13200569	6	31243615	A	G	6			1.54874	1.11555	0.350888	-7.33604	0.125409	0.00601594	-4.14643	4.69173	0.0028227	0.164783	1.48969e-17	0.0101707	0.597722	2.2e-13
rs4081560	6	31323567	A	G	6			0.609903	0.154591	1.5351	-8.35761	-2.87908	-1.0837	1.5047	-3.65658	0.414849	0.156675	7.67001e-17	0.0547883	0.460452	6.4e-17
rs9266286	6	31328342	T	C	6			0.541069	1.81271	0.351886	-6.95206	3.17701	-3.3745	-2.41006	-2.40892	0.474054	0.0941448	8.11548e-11	0.000640855	0.455539	3.6e-12
rs17475879	6	30364508	T	C	6			-0.726662	-0.153364	0.216199	6.70602	0.739573	0.878449	-2.0361	2.78191	0.740052	0.281999	1.46001e-08	0.38064	0.969559	2e-11
rs9262562	6	31008949	A	G	6			-1.12881	0.382989	1.71537	8.37984	-2.37597	2.80645	0.902672	2.94505	0.0783464	0.166958	1.34726e-14	0.450059	0.298512	5.3e-17
rs4713462	6	31347816	A	G	6			0.175487	0.256327	1.12988	6.94819	2.15401	3.32689	2.25665	2.39744	0.196431	0.137217	1.35274e-10	0.0219956	0.217526	3.7e-12
rs9276427	6	32711857	T	C	6			0.786457	0.456887	2.86998	3.8674	0.867596	-3.97298	-6.2074	-0.764952	0.0889784	-0.207717	6.03676e-11	3.90937e-05	0.123511	5.387e-10
rs2517595	6	30084549	A	G	6			-1.99768	0.252373	0.0781289	5.98231	3.87758	-3.6324	-6.36057	-0.110516	0.657735	0.0217391	6.22215e-18	0.000870244	0.00335271	2.01e-10
rs115497794	6	31328974	A	G	6			0.221875	0.774536	1.38432	-8.37984	2.11603	3.05843	4.40232	-0.0943892	0.398726	0.213191	7.09376e-18	0.216631	0.162638	5.3e-17
rs116399318	6	31078664	C	T	6			0.595972	0.509697	-1.33518	-5.5535	1.4821	3.67185	4.23703	1.47505	0.171601	0.00935754	4.49573e-09	0.0110504	0.991967	2.8e-08
rs2844578	6	31333963	C	T	6			-1.4515	0.165375	1.71513	6.12978	3.35561	-4.54326	-6.13323	-1.80247	0.610806	-0.0904201	7.88318e-17	2.87373e-05	0.000112744	8.61107e-10
rs9461726	6	31769796	T	C	6			0.0413611	-0.982304	-0.664111	-6.95206	0.726099	1.55017	4.68055	-2.25505	0.336096	0.25782	4.12069e-16	0.193417	0.376281	3.6e-12
rs41273040	6	31475056	A	G	6			-0.869273	-0.332361	-0.613376	-7.2051	1.58086	-1.16307	0.682536	-2.24935	0.482376	0.273359	2.11915e-10	0.319668	0.412273	5.8e-13
rs75507056	6	33457187	T	C	6	ENSG00000030110 ENSG00000096395 ENSG00000096433 ENSG00000112511 ENSG00000112514 ENSG00000137288 ENSG00000161896 ENSG00000161904 ENSG00000197283 ENSG00000204188 ENSG00000204220 ENSG00000213588 ENSG00000223501 ENSG00000227057 ENSG00000231500 ENSG00000235863 ENSG00000237649 ENSG00000269490	BAK1 MLN ITPR3 PHF1 CUTA UQCC2 IP6K3 LEMD2 SYNGAP1 GGNBP1 PFDN6 ZBTB9 VPS52 WDR46 RPS18 B3GALT4 KIFC1 SBP1	-0.604484	NA	NA	-7.20747	NA	-2.06471	-0.509788	-2.33296	0.659202	0.218502	6.24617e-11	0.071789	0.0656656	5.7e-13
rs9368779	6	33816452	A	G	6			-2.4202	-2.1833	-1.41519	7.9544	-0.31215	-1.33799	-0.698763	-1.68266	0.187779	0.240157	1.39282e-13	0.375014	0.0129307	1.8e-15
rs549270	6	32205072	T	C	6			-1.28253	2.06443	0.279275	-7.72713	NA	3.05668	2.93365	1.28555	0.61693	0.257063	7.02484e-15	0.568869	0.341977	1.1e-14
rs4711363	6	33852948	G	A	6			1.90148	1.19132	0.20869	-7.75406	-1.1662	-0.643654	0.208549	-1.10699	0.675606	0.2522	4.54569e-11	0.0806539	0.339492	8.9e-15
rs2534664	6	31469591	G	A	6			-2.14664	0.187109	-0.0445462	6.50635	-0.407334	-4.0527	-5.9588	-1.06805	0.578029	-0.0061999	9.74985e-15	0.0205435	0.423333	7.7e-11
rs3132942	6	32176512	A	G	6			-1.23081	-1.72011	0.383712	-5.94887	0.740266	-6.20745	-6.48874	-3.53202	0.521135	-0.404585	1.18556e-14	1.32828e-05	0.0794129	8.656e-11
rs547022469	6	31384221	C	T	6			1.61819	0.398272	1.40366	-5.8349	-1.06373	3.75356	6.19446	0.430745	0.734805	-0.0155957	1.72896e-14	0.00349819	0.0417893	5.84851e-10
rs12197929	6	32889593	G	A	6			0.688934	0.713302	-1.17608	-5.18159	NA	5.96152	5.43353	3.11379	0.592807	-0.310333	3.11224e-12	0.000219512	0.777439	2.499e-09
rs212408	6	159470242	G	T	6	ENSG00000164691	TAGAP	0.22813	-0.213295	-1.19416	-5.36048	0.960002	5.49537	6.81972	1.71296	0.0409971	-0.265172	8.58202e-14	2.93849e-05	0.876915	9.122e-12
rs147023494	6	29907978	T	C	6			-0.500139	0.522417	-0.987409	7.4409	0.765231	-2.60323	-2.67747	-1.41149	0.699988	0.298647	1.4303e-12	0.81237	0.685071	1e-13
rs3128943	6	33002354	C	T	6			1.20754	NA	NA	-5.20886	0.247301	4.96602	1.58882	6.4415	0.267389	-0.214825	2.3519e-13	0.00023798	0.000836624	1.183e-10
rs1555244	6	29337101	C	T	6	ENSG00000112462 ENSG00000168787 ENSG00000204709 ENSG00000204713 ENSG00000243729	OR12D3 OR12D2 C6orf100 TRIM27 OR5V1	-0.107906	1.37739	0.237856	-6.85363	3.86062	-1.68613	-1.35255	-1.21491	0.561609	0.206847	3.95496e-12	0.0269729	0.476757	7.2e-12
rs3129138	6	29130282	G	A	6	ENSG00000197935 ENSG00000204700	ZNF311 OR2J2	-1.2719	1.12182	2.10316	6.35384	3.11139	-2.17194	-4.74481	0.614326	0.679819	0.211535	4.41314e-13	0.00985981	0.0927226	2.1e-10
rs10456417	6	32988651	C	T	6			-0.23084	0.516608	-2.09349	-5.95505	-0.21862	3.7267	5.10609	1.02641	0.12481	0.0209003	4.97798e-12	0.00185912	0.566869	2.6e-09
rs79409081	6	26143872	C	T	6	ENSG00000124575 ENSG00000124578 ENSG00000158373 ENSG00000158406 ENSG00000168242 ENSG00000168274 ENSG00000168298 ENSG00000180573 ENSG00000180596 ENSG00000187475 ENSG00000187990 ENSG00000188987 ENSG00000196866 ENSG00000196966 ENSG00000197061 ENSG00000197409 ENSG00000197459 ENSG00000197697 ENSG00000197846 ENSG00000198327 ENSG00000198518 ENSG00000256018 ENSG00000256316	HIST1H1D HIST1H4G HIST1H2BD HIST1H4H HIST1H2BI HIST1H2AE HIST1H1E HIST1H2AC HIST1H2BC HIST1H1T HIST1H2BG HIST1H4D HIST1H2AD HIST1H3E HIST1H4C HIST1H3D HIST1H2BH HIST1H2BE HIST1H2BF HIST1H4F HIST1H4E HIST1H3G HIST1H3F	-0.91028	-0.365894	0.476295	6.89203	-0.650569	0.66024	-0.734736	1.35506	0.311482	0.312797	7.5204e-09	0.340143	0.964694	5.5e-12
rs4947332	6	31834197	T	C	6			-0.853387	-0.729248	-1.63464	6.79277	NA	-3.74793	-2.29575	-3.63378	0.665144	0.10768	2.36422e-11	0.0847819	0.0669778	1.1e-11
rs362510	6	29540745	T	C	6	ENSG00000204657 ENSG00000204681 ENSG00000213886	OR2H2 GABBR1 UBD	0.841389	0.547436	1.23221	6.42717	-0.149135	1.46544	-0.128315	1.86408	0.185	0.299529	5.02864e-08	0.484365	0.219312	1.3e-10
rs72881214	6	33114222	A	G	6			-0.10135	-1.58077	-1.04092	-5.4999	0.649551	0.875687	0.885847	0.313106	0.371984	0.344154	2.86559e-06	0.383445	0.133346	3.8e-08
rs154972	6	32900651	G	A	6			-0.93387	-2.04394	-0.30387	4.76378	-1.8202	-4.05774	-0.393839	-5.88653	0.15824	-0.115051	4.46411e-11	0.0453772	0.0623596	3.944e-09
rs9266271	6	31326082	C	T	6			0.994986	0.125093	-1.20032	-6.33984	1.0059	1.36421	3.62354	-1.00354	0.263168	0.300478	8.38806e-11	0.354212	0.570015	2.3e-10
rs12207818	6	33809805	C	T	6	ENSG00000096395	MLN	1.32988	2.33835	0.66021	-5.74485	-1.34485	-1.29593	-1.22017	-0.651382	0.424085	0.269283	1.25386e-06	0.0200204	0.104426	9.2e-09
rs80351603	6	138004568	A	G	6			-1.57258	-0.757733	-0.727318	-5.80005	2.96187	-1.89494	0.867442	-3.88318	0.579129	0.211444	2.93805e-10	0.40309	0.133141	6.62959e-09
rs148466862	6	29317177	T	C	6	ENSG00000112462 ENSG00000168787 ENSG00000197935 ENSG00000198704 ENSG00000204695 ENSG00000204700 ENSG00000204701 ENSG00000204702 ENSG00000204703 ENSG00000204704 ENSG00000204709 ENSG00000204713 ENSG00000224586 ENSG00000232040 ENSG00000243729	OR12D3 OR12D2 ZNF311 GPX6 OR14J1 OR2J2 OR2J3 OR2J1 OR2B3 OR2W1 C6orf100 TRIM27 GPX5 SCAND3 OR5V1	-0.997537	-0.838129	-1.15786	-6.11759	1.08636	0.332118	1.56493	-0.813206	0.243779	0.32869	4.19741e-07	0.397285	0.186984	9.5e-10
rs76915538	6	26582187	C	T	6	ENSG00000026950 ENSG00000111801 ENSG00000112763 ENSG00000124508 ENSG00000124557 ENSG00000124635 ENSG00000146109 ENSG00000181315 ENSG00000182952 ENSG00000184825 ENSG00000186470 ENSG00000196787 ENSG00000197903 ENSG00000198339	BTN3A1 BTN3A3 BTN2A1 BTN2A2 BTN1A1 HIST1H2BJ ABT1 ZNF322 HMGN4 HIST1H2AH BTN3A2 HIST1H2AG HIST1H2BK HIST1H4I	0.0462688	0.862868	1.31688	6.26203	NA	-1.84292	-2.49488	-0.867077	0.608045	0.338606	4.00201e-08	0.0736753	0.312709	3.8e-10
rs74705176	6	31118903	T	C	6			-0.395946	-1.75772	-1.86755	-4.89164	0.390521	-1.27842	-0.724433	-0.656659	0.0241182	0.215502	1.54491e-05	0.862	0.022245	1e-06
rs10947125	6	31001633	G	A	6			0.884078	-0.784384	-0.652521	4.34386	-0.470172	-3.46274	-2.62151	-2.4805	0.716432	-0.0651025	6.46343e-05	0.0214766	0.36517	1.4e-05
rs2735067	6	29951106	G	A	6			-1.75476	-1.01576	-1.90796	-5.59549	2.00185	-4.24705	-3.0323	-3.8488	0.428818	-0.145899	3.48882e-09	0.0233974	0.0102643	2.2e-08
rs112977322	6	25878174	G	A	6	ENSG00000079689 ENSG00000079691 ENSG00000124564 ENSG00000124568 ENSG00000146039 ENSG00000146047 ENSG00000164508	SCGN LRRC16A SLC17A3 SLC17A1 SLC17A4 HIST1H2BA HIST1H2AA	-1.37955	-0.892164	0.149257	5.92621	NA	0.515792	-0.636424	0.844661	0.272777	0.319092	7.84261e-07	0.270463	0.584186	3.1e-09
rs210134	6	33540209	A	G	6	ENSG00000030110 ENSG00000204188	BAK1 GGNBP1	0.356851	0.195975	-0.853691	-5.7467	0.0364312	0.711459	1.40946	-0.0166699	0.334257	0.353467	1.56633e-05	0.681989	0.783345	9.1e-09
rs9501029	6	30697740	G	A	6			-0.492996	-1.17283	-0.757452	-5.04229	1.47693	NA	NA	NA	0.602616	0.26954	2.64326e-05	0.506134	0.228488	4.6e-07
rs12706861	7	128616582	T	C	6	ENSG00000064419 ENSG00000128604	TNPO3 IRF5	0.636667	1.41837	0.547206	6.78021	-2.64044	1.22228	0.355387	1.39671	0.341321	0.266565	2.62784e-09	0.6106	0.156354	1.2e-11
rs917117	7	28176305	A	G	6	ENSG00000153814	JAZF1	-0.939508	-1.66853	-0.33359	-4.89967	2.9642	3.13001	3.9673	0.241845	0.0385288	0.0617876	5.33986e-10	0.00611081	0.314032	9.6e-07
rs3829110	9	139269198	G	A	6	ENSG00000148384 ENSG00000148396 ENSG00000160360 ENSG00000165684 ENSG00000165688 ENSG00000165689 ENSG00000187796 ENSG00000213221	INPP5E SEC16A GPSM1 SNAPC4 PMPCA SDCCAG3 CARD9 DNLZ	0.150541	-1.37039	-0.719373	-2.5427	1.23236	12.5596	11.3912	8.2302	0.00580319	-0.40122	3.23578e-30	6.77992e-23	0.68104	3.52e-36
rs10818481	9	123647855	T	C	6	ENSG00000056558 ENSG00000095261 ENSG00000106780 ENSG00000106804 ENSG00000119403	TRAF1 PSMD5 MEGF9 C5 PHF19	-2.46724	-1.32647	-4.49728	4.90032	4.84733	-1.26686	-1.61784	-0.743848	0.000536331	0.135356	1.02118e-12	0.178474	0.000138585	9.56791e-07
rs2812370	9	34751148	T	C	6	ENSG00000137077 ENSG00000172724 ENSG00000205108	CCL21 CCL19 FAM205A	-0.00565238	0.197622	3.28994	-4.73413	0.058079	-3.49622	-3.92589	-1.27531	0.164269	-0.105804	3.08366e-09	0.000296747	0.149406	2.2e-06
rs10761659	10	64445564	A	G	6	ENSG00000138311	ZNF365	-1.31613	-0.368942	0.452559	3.57517	0.572503	-12.5933	-11.1441	-7.99206	0.000168341	-0.386998	5.47731e-32	1.05563e-18	0.0950863	2.298e-36
rs224136	10	64470675	T	C	6			-2.47803	-0.743047	0.0413749	4.2148	3.55715	-7.68483	-7.26151	-4.78034	0.113071	-0.38969	4.44778e-17	2.97523e-06	0.0732728	1.532e-14
rs2343551	10	82267945	A	C	6	ENSG00000108219 ENSG00000122378 ENSG00000178217	TSPAN14 FAM213A SH2D4B	1.30676	-0.490895	-0.968511	3.82646	0.592124	-6.64687	-6.4147	-3.81515	0.193293	-0.471122	1.01194e-11	3.15613e-09	2.93472e-08	2.994e-11
rs11258264	10	6399357	G	A	6	ENSG00000212743	DKFZP667F0711	-1.85168	-0.112914	-1.04287	5.96146	0.161181	0.946095	1.29159	0.532904	0.699262	0.299206	7.8361e-07	0.185258	0.127925	2.5e-09
rs174568	11	61593816	T	C	6	ENSG00000124920 ENSG00000134780 ENSG00000134824 ENSG00000134825 ENSG00000149485 ENSG00000168496 ENSG00000221968	MYRF DAGLA FADS2 TMEM258 FADS1 FEN1 FADS3	2.38234	-0.794839	2.29631	-3.58275	-5.32622	3.78356	4.95861	1.30234	0.00980675	-0.116857	1.43246e-13	0.0980093	0.0683165	1.00277e-07
rs9603608	13	40318819	C	A	6	ENSG00000133103	COG6	0.265041	-0.373732	-0.820613	-6.50831	0.702883	-3.35923	-1.40676	-2.72496	0.186641	0.179738	2.85011e-10	0.0204851	0.300866	7.6e-11
rs194747	14	69281878	C	T	6	ENSG00000185650	ZFP36L1	-0.840959	-1.83753	-1.26081	-4.52994	1.70665	6.65927	5.94186	4.33828	0.0104313	-0.412135	5.72285e-12	5.98309e-09	0.279947	2.752e-11
rs8032939	15	38834033	C	T	6	ENSG00000172575	RASGRP1	-0.511973	-0.277597	-1.56133	7.00902	-0.603383	1.73585	3.53524	-0.728676	0.236744	0.229604	2.38801e-11	0.0239111	0.408135	2.4e-12
rs2139493	16	86021624	C	T	6			-0.888383	-1.35214	0.0528267	5.73243	1.85118	-1.44059	0.270208	-2.51927	0.72703	0.296697	3.29642e-07	0.803887	0.330108	9.9e-09
rs75407602	19	10397230	T	C	6	ENSG00000076662 ENSG00000090339 ENSG00000105364 ENSG00000105371 ENSG00000105376 ENSG00000161847 ENSG00000167807 ENSG00000220201 ENSG00000267303 ENSG00000267673	ICAM3 ICAM1 MRPL4 ICAM4 ICAM5 RAVER1 CTD-2369P2.10 ZGLP1 CTD-2369P2.12 FDX1L	-0.515439	-2.10328	-0.872107	-6.7479	NA	-6.7061	-6.30467	-4.13137	0.140734	-0.405244	1.43952e-16	6.49124e-06	0.0111889	1.5e-11
rs12720356	19	10469975	C	A	6	ENSG00000065989 ENSG00000076662 ENSG00000079999 ENSG00000090339 ENSG00000105371 ENSG00000105376 ENSG00000105397 ENSG00000105401 ENSG00000161847 ENSG00000167807 ENSG00000180739 ENSG00000220201 ENSG00000267303 ENSG00000267673	PDE4A ICAM3 KEAP1 ICAM1 ICAM4 ICAM5 TYK2 CDC37 RAVER1 CTD-2369P2.10 S1PR5 ZGLP1 CTD-2369P2.12 FDX1L	0.556382	-2.60475	-1.4318	-4.91673	0.00816531	7.3924	5.99089	5.57615	0.0692653	-0.40522	6.37216e-15	2.9231e-12	0.1691	1.442e-13
rs147622113	19	10771941	T	C	6	ENSG00000129347 ENSG00000129351 ENSG00000129353 ENSG00000129354 ENSG00000129355 ENSG00000226104	KRI1 ILF3 SLC44A2 AP1M2 CDKN2D AC011475.1	-1.31981	-1.99493	-1.3462	-6.1316	NA	-0.814777	-1.69508	0.606474	0.578548	0.177641	6.36475e-08	0.706643	0.0293697	8.7e-10
rs4810485	20	44747947	T	G	6	ENSG00000101017 ENSG00000124140 ENSG00000124160	CD40 SLC12A5 NCOA5	-1.90998	0.31623	0.451925	-7.4409	0.394989	4.69716	5.20008	1.77578	0.114695	0.0102545	3.83651e-16	0.000348306	0.67715	1e-13
rs6042824	20	14599189	A	C	6	ENSG00000172264	MACROD2	0.115925	4.64203	2.94029	1.59819	-0.663369	-2.51391	-5.30888	0.66915	0.142389	-0.126406	1.02731e-09	0.000116897	0.000207132	1.103e-07
rs8133843	21	36738242	G	A	6	ENSG00000159216	RUNX1	2.18202	1.54689	0.768509	-5.81676	-2.83684	1.13113	0.379522	1.41353	0.348906	0.286785	6.86504e-07	0.518209	0.0803572	6e-09
rs137687	22	39740078	A	G	6	ENSG00000100316 ENSG00000100321 ENSG00000214854	RPL3 SYNGR1 AL031590.1	0.567991	-0.797533	-1.21055	-6.05548	-0.117899	-1.356	-0.909663	-0.931104	0.195572	0.31042	3.35231e-06	0.353162	0.24247	1.4e-09
rs562438284;rs6543114	2	102925994	C	A	7			0.413985	-2.04266	-0.228392	0.659888	1.02155	-5.63019	-1.19625	-3.28383	0.000272768	-0.510299	5.95133e-34	0.00886736	0.120878	1.80007e-08
rs142970517	2	60359262	T	G	7			0.883456	-0.0838471	0.663516	-0.60593	-1.3411	-0.515138	-3.50372	-0.521096	0.0549481	-0.244525	8.34183e-16	0.0770751	0.754151	0.0004588
rs9469120	6	32433057	C	A	7			-0.0567303	0.313185	-1.73933	-15.3316	-4.53945	1.03815	5.18867	1.05244	2.02918e-15	-0.127491	7.57353e-57	0.0731512	0.459791	4.7e-53
rs9468975	6	31320467	T	C	7			1.03114	1.45876	0.250668	-12.9365	-0.78577	-1.73023	5.28501	-2.9089	5.22864e-23	-0.00512445	3.35117e-40	0.75464	0.243201	2.8e-38
rs3830041	6	32191339	T	C	7			1.74478	1.89492	0.0316728	-15.2442	-0.826238	1.21073	7.3486	-4.61654	0.662351	0.00745087	1.32783e-48	0.00430583	0.239649	1.8e-52
rs498422	6	32286761	G	T	7			0.630544	3.40901	-0.410376	-10.1341	-0.36138	2.03243	1.43742	3.38055	6.53512e-05	-0.151584	1.132e-23	0.158593	0.113645	3.9e-24
rs2844798	6	30102233	T	C	7			0.308074	0.440685	-0.0377161	-9.75249	1.78708	3.48151	3.01298	0.00614128	1.17319e-09	-0.187547	2.28375e-21	0.663391	0.641983	1.8e-22
rs539480160	6	30981488	A	G	7			-0.346484	-0.168668	-0.244267	11.0966	-2.59159	2.52652	-1.85316	3.31654	3.25821e-09	-0.0307373	2.80764e-25	0.79556	0.816808	1.30278e-28
rs114472942	6	31236289	A	C	7			-0.829779	-1.19713	-1.13921	9.32594	-4.2694	3.09157	-1.44699	4.66421	0.000886446	-0.0422581	7.20021e-18	0.214546	0.174156	1.1e-20
rs12211782	6	30984878	C	T	7			2.30689	0.753708	0.389265	9.03107	-0.273701	1.30881	3.39317	-2.63998	1.77085e-06	-0.175127	1.15067e-18	0.365576	0.155225	1.7e-19
rs9942545	6	113714876	T	C	7			1.43996	1.83805	1.0997	-0.772193	1.25685	0.449679	2.70746	1.10007	0.0127275	-0.249812	8.46977e-16	0.408071	0.0555042	0.00678
rs3129037	6	29671328	A	C	7			-1.96519	-0.767331	0.0854879	-4.31445	3.05824	-3.63707	-4.77445	-3.32345	2.93892e-06	-0.378803	5.72053e-15	0.000124919	0.297559	1.802e-06
rs113274764	6	31320397	T	C	7			1.13502	0.749672	1.89816	-5.68606	-1.58758	-1.12474	-1.2324	-2.71789	2.07686e-07	-0.252594	5.42907e-07	0.0150807	0.121946	1.3e-08
rs2269554	6	28994989	A	G	7	ENSG00000197935 ENSG00000204695 ENSG00000204700 ENSG00000204701 ENSG00000204702 ENSG00000204703 ENSG00000204704 ENSG00000204709 ENSG00000204713	ZNF311 OR14J1 OR2J2 OR2J3 OR2J1 OR2B3 OR2W1 C6orf100 TRIM27	1.22593	1.07267	-0.0367504	-6.73853	1.21972	-0.671817	0.715986	0.574691	1.10628e-06	-0.294386	2.46433e-09	0.114276	0.486416	1.6e-11
rs3757333	6	30028606	A	C	7			0.211883	0.163707	0.635545	-2.13208	0.011057	2.34162	5.55325	0.710168	0.0485063	-0.424793	3.20025e-06	0.0613802	0.488713	2.804e-08
rs77968067	6	28394216	A	G	7	ENSG00000137338 ENSG00000158691 ENSG00000187987 ENSG00000189298 ENSG00000235109	PGBD1 ZSCAN12 ZSCAN23 ZKSCAN3 ZSCAN31	-0.721485	-0.429608	0.399311	4.08541	NA	-2.41674	-2.1746	3.11443	2.11027e-28	-0.259949	0.000488923	0.759609	0.842845	4.4e-05
rs77803006	8	2907067	A	G	7	ENSG00000183117	CSMD1	-0.474345	-0.997195	-0.814501	0	-1.10286	0.853834	-1.15473	-0.513216	0.00345162	-0.252968	2.6736e-13	0.71211	0.27739	0.2482
rs7201667	16	50685489	C	T	7	ENSG00000140807 ENSG00000167208	NKD1 SNX20	-0.612508	-0.5817	0.132861	-0.811529	2.01462	3.42914	9.31284	1.02281	2.41366e-05	-0.503135	1.17243e-47	1.75947e-05	0.826034	1.24463e-20
rs144534295	18	53042837	G	A	7	ENSG00000196628	TCF4	-0.212688	1.18345	-0.212445	-0.214702	0.158575	1.42154	3.44779	3.18491	9.13344e-05	-0.443835	3.12346e-33	0.0297127	0.404667	0.0005652
rs73492955	18	53056570	T	C	7	ENSG00000196628	TCF4	-0.259681	0.325823	-1.14239	2.21152	-2.02139	1.07032	-1.97033	-0.314818	1.04283e-05	-0.243104	3.47687e-26	0.952061	0.598477	0.027
rs183352775	1	114093340	G	T	8	ENSG00000081019 ENSG00000081026 ENSG00000116793	RSBN1 MAGI3 PHTF1	0.00986625	0.985348	0.610974	14.8854	NA	-0.9414	-3.52612	1.91088	0.124197	0.118188	1.41629e-47	0.632594	0.341356	4.1e-50
rs10737481	1	20171514	T	G	8	ENSG00000169914 ENSG00000178828 ENSG00000188784	OTUD3 RNF186 PLA2G2E	0.0735016	-0.850027	0.364662	-0.67449	1.20755	-9.10487	-0.183635	-13.6327	0.275551	-0.414836	3.88378e-35	1.80388e-11	0.148198	2.56e-42
rs6665194	1	114417843	A	G	8	ENSG00000081019 ENSG00000081026 ENSG00000116793 ENSG00000118655 ENSG00000134242 ENSG00000134262 ENSG00000163349 ENSG00000188761	RSBN1 MAGI3 PHTF1 DCLRE1B PTPN22 AP4B1 HIPK1 BCL2L15	-0.38449	1.20099	0.0468836	13.2379	0.922115	-1.77906	-3.59188	0.299577	0.00912842	0.0885969	7.9913e-37	0.283146	0.616037	5.3e-40
rs17032085	1	114532457	G	A	8	ENSG00000116774 ENSG00000118655 ENSG00000134262 ENSG00000163349	OLFML3 DCLRE1B AP4B1 HIPK1	-0.466475	1.11749	1.05444	13.0405	-0.26004	-2.13063	-4.32404	0.479335	0.010693	0.0503676	7.05641e-37	0.121725	0.334563	7.2e-39
rs72685677	1	113840826	T	C	8			0.458337	1.02862	1.79818	11.7583	-0.458527	-3.39808	-5.25097	-0.33331	0.103176	-0.0450393	1.10574e-32	0.00311162	0.171857	6.4e-32
rs1995301	1	70991829	G	A	8			-0.902668	-1.03589	-1.49619	-0.954165	-1.13215	-0.0452601	4.52951	-4.83151	0.038813	-0.285279	6.17874e-11	0.450036	0.0992703	1.355e-06
rs12730935	1	154419892	A	G	8	ENSG00000160712 ENSG00000169291	IL6R SHE	0.0357822	-0.445759	0.103261	-4.57334	5.0319	-2.21038	-3.56084	-1.05294	0.264483	-0.247513	1.07267e-10	0.032886	0.563634	4.85652e-07
rs1455342	2	199521868	C	A	8			-0.108108	0.283565	-1.14189	2.22621	-0.431193	3.64022	0.105262	5.81959	0.568705	-0.37159	3.10842e-06	0.00155154	0.969924	5.89929e-09
rs11933540	4	26120001	C	T	8			0.660929	-1.2625	-0.116447	8.31468	2.27305	2.83756	2.97436	2.18186	0.304989	-0.118974	6.10173e-15	0.00465083	0.924697	9.2e-17
rs803139	5	132131024	T	C	8	ENSG00000131437 ENSG00000164402 ENSG00000164403 ENSG00000198944 ENSG00000205089	KIF3A SEPT8 SHROOM1 SOWAHA CCNI2	-0.177396	-1.83912	-0.533785	1.15035	5.18588	-4.65864	-5.36553	-2.31323	0.0618442	-0.505914	1.13301e-09	0.00290239	0.0631888	8.071e-08
rs3104405	6	32682308	C	A	8			-0.645443	-1.01025	-1.10325	-14.0076	-7.06467	7.82716	1.40709	10.5644	2.05184e-06	0.0552525	1.9733e-74	1.44824e-10	7.39716e-12	1.4e-44
rs3130286	6	32042322	T	C	8			-1.98742	2.37395	0.403091	-15.4976	-4.96276	10.5038	2.87323	13.2286	4.3085e-09	-0.00368955	1.03907e-91	3.65126e-19	0.00258327	3.6e-54
rs206778	6	32946964	A	G	8			-2.77363	0.313327	-2.04567	14.827	0.849503	-0.483557	-0.588644	-0.457516	2.12532e-09	0.158741	2.89008e-46	0.0838894	0.0138727	9.8e-50
rs1800454	6	32800412	T	C	8			0.768327	-2.11071	-0.552713	12.8659	3.10048	-1.96254	-2.22966	-0.802956	0.000417888	0.112622	1.85072e-35	0.589396	0.197053	7e-38
rs760294	6	31657701	A	C	8			NA	0.0126325	-0.599094	13.544	NA	2.40123	0.705981	2.9492	0.073303	0.133081	1.94195e-37	0.00530993	0.85841	8.6e-42
rs553108	6	31840455	A	G	8			0.975313	2.39051	1.00242	-17.9237	NA	-2.0385	-3.94145	0.185547	0.000611274	0.162666	1.06306e-68	0.000306644	0.135691	7.7e-72
rs1009382	6	32026107	C	T	8			-1.2026	0.242003	-2.49536	-12.3463	-6.38806	8.55477	1.31503	11.397	1.28075e-07	-0.0320098	8.90818e-67	2.52283e-11	0.618966	5.1e-35
rs2857181	6	32751236	C	T	8			-0.761427	0.0436104	-1.39499	14.1	-1.10521	5.89298	5.63565	4.11214	0.0123638	0.0714609	1.36944e-45	5.97477e-09	0.989348	3.8e-45
rs13209234	6	32415975	A	G	8			0.86143	0.202037	-0.987044	11.0782	-5.30127	7.77147	NA	10.7239	0.0166192	-0.164833	4.09634e-31	0.513821	0.95625	1.6e-28
rs2844518	6	31372569	T	C	8			-1.67384	-2.73152	-1.20754	15.9174	6.75483	-1.77432	-3.20195	-0.138431	0.00735302	0.150586	3.48766e-63	0.329818	0.554289	4.8e-57
rs652888	6	31851234	G	A	8			0.207486	1.72801	1.6545	-10.7473	2.51878	-1.83944	-1.26019	-1.88752	0.472963	-0.0555828	1.15197e-23	0.00507226	0.157803	6.1e-27
rs3104402	6	32681676	T	G	8			0.554402	NA	NA	-14.2332	-2.43777	5.62123	-0.413965	9.06038	6.04745e-07	0.0845532	7.33228e-62	1.08487e-05	5.83104e-06	5.7e-46
rs9261535	6	30127323	A	G	8			-1.6566	-0.952043	0.53646	15.6565	-0.724731	NA	-0.243265	-4.1797	5.01884e-07	0.177223	5.91976e-51	0.0254311	0.732419	3e-55
rs17576984	6	32212985	T	C	8			0.73312	-1.65732	-0.64867	-16.3768	-3.73116	NA	NA	NA	0.00807965	0.242575	5.20483e-58	0.464275	0.222595	2.8e-60
rs115337486	6	33355518	T	C	8	ENSG00000096433 ENSG00000112511 ENSG00000112514 ENSG00000137288 ENSG00000197283 ENSG00000204209 ENSG00000213588 ENSG00000237649 ENSG00000269490	ITPR3 PHF1 CUTA UQCC2 SYNGAP1 DAXX ZBTB9 KIFC1 SBP1	-1.73651	0.638041	-0.0901714	16.1925	NA	-1.23374	-2.14566	0.0857062	1.45984e-05	0.170118	8.89061e-54	0.855044	0.973964	5.7e-59
rs408036	6	32974268	C	T	8			-1.44922	-1.05977	-2.30455	16.1825	-0.953463	-4.44682	-3.29352	-3.44541	5.99403e-09	0.132231	2.34245e-57	0.18351	0.0153813	6.7e-59
rs9277000	6	32989436	T	C	8			-0.00368225	-1.23836	-0.975226	16.1151	0.728423	-1.00811	-1.8021	0.252959	0.00455427	0.15504	3.05527e-54	0.779322	0.314196	2e-58
rs3128948	6	32965085	A	G	8			0.0379645	NA	NA	15.5458	0.671071	2.00279	0.0549228	3.31035	0.214955	0.127752	9.22744e-51	0.00988806	0.0540586	1.7e-54
rs9262603	6	31020543	T	C	8			0.173377	-0.785146	0.547729	13.3148	2.28668	-0.00401062	1.54395	-1.03279	0.0892883	0.139024	4.64233e-37	0.280098	0.669825	1.9e-40
rs2244839	6	31438368	A	G	8			-0.0932474	-0.414079	1.16194	-11.0782	2.14295	0.467	4.23251	-3.41646	0.45235	-0.0752139	5.32826e-33	0.901429	0.201093	1.6e-28
rs8192585	6	32188823	A	G	8			0.480065	1.33233	0.183598	15.2007	0.364844	-2.96175	-2.34396	-2.48213	0.000411721	0.156291	1.7142e-48	0.0289812	0.517455	3.5e-52
rs2844500	6	31474685	T	C	8			-1.67333	0.756886	0.236894	14.9872	6.30947	2.79587	1.6853	2.51097	7.17363e-06	0.155606	6.43014e-46	0.00586277	0.253453	8.9e-51
rs2272592	6	31698352	T	C	8			1.37173	3.01239	1.03976	-14.6231	-4.25505	3.42762	2.50313	3.2323	0.00162083	0.149411	1.23023e-50	0.0117311	0.0255762	2e-48
rs12195508	6	30789665	C	T	8			-2.36492	-0.476109	-0.162359	13.7146	-0.276571	-4.80741	-6.65526	-1.32703	0.000178003	0.040377	5.24736e-39	0.00983074	0.503263	8.3e-43
rs391755	6	32192436	G	A	8			-0.484855	-0.330924	-1.43928	-14.9525	-3.33396	2.43141	1.4081	2.07453	0.0137455	0.182675	5.92817e-46	0.0942642	0.334698	1.5e-50
rs1632862	6	30969003	T	C	8			0.876735	0.370763	-0.0457381	-10.939	3.41927	-1.29332	-1.36804	-0.806248	0.0545573	-0.0635367	5.22252e-24	0.040299	0.662452	7.5e-28
rs241439	6	32797537	G	T	8			-0.239181	1.14614	0.808137	-14.7941	-1.97297	3.56075	2.72169	2.60764	0.00073818	0.159804	2.57105e-46	0.11004	0.2233	1.6e-49
rs3130435	6	31219805	G	A	8			0.762827	-0.996511	-2.7327	-12.955	-5.27212	4.57766	-0.693334	7.65641	7.69947e-14	0.0723029	1.64155e-49	3.65357e-05	0.0640854	2.2e-38
rs2596472	6	31428967	G	A	8			0.592828	0.132788	-1.31933	-11.5239	-6.20299	3.22132	-1.04267	5.76197	1.60236e-06	0.0540522	6.21655e-43	0.0248236	0.00882065	1e-30
rs62395355	6	31476297	A	C	8			1.08384	-0.780234	0.830819	14.5593	0.0807808	0.914603	1.63523	0.286102	0.431992	0.158671	1.08773e-42	0.270543	0.54268	5.1e-48
rs204991	6	32161366	C	T	8			-0.231337	1.40369	1.80366	-14.429	5.03058	-2.50602	-1.0898	-3.07162	0.000302054	0.0374498	1.03847e-47	0.00106062	0.284362	3.4e-47
rs28361065	6	32786291	A	G	8			0.690323	-1.0524	1.20203	-14.5007	-0.0768796	3.00406	0.966488	3.56999	3.67796e-07	0.129362	1.16723e-45	0.186837	0.63937	1.2e-47
rs17369215	6	29647715	T	C	8			0.389561	-0.296456	1.36359	13.1272	-0.674828	4.72581	-0.0351	6.84642	0.24721	0.0289625	2.46914e-42	0.000308345	0.144861	2.3e-39
rs3763295	6	31587938	G	A	8			0.55655	-0.95463	0.375243	-14.1997	0.632106	-1.54884	-1.28013	-1.64957	0.00263364	0.133487	1.79405e-41	0.252006	0.72631	9.2e-46
rs9268541	6	32384527	C	T	8			1.28943	1.53634	0.542423	-14.2169	-1.90508	NA	-1.02196	NA	0.31108	0.266189	4.38123e-42	0.00939741	0.230779	7.2e-46
rs9263717	6	31096526	G	A	8			1.23332	0.152801	-0.257914	-12.9422	-0.531139	-1.40339	4.14535	-6.20539	0.612855	0.00878288	7.26828e-46	0.0491237	0.826526	2.6e-38
rs151719	6	32903900	C	T	8			0.409192	0.579301	-0.950713	-12.895	-1.89814	6.3035	2.79612	7.39296	3.03231e-05	0.0404193	7.55432e-46	1.90146e-06	0.00278299	4.8e-38
rs707932	6	31738343	T	C	8			-0.407869	-0.425174	1.40333	14.0247	1.74161	0.117581	-3.19922	3.52966	0.426683	0.0865038	2.66119e-45	0.576528	0.374273	1.1e-44
rs568404870	6	30440294	T	C	8			0.901836	-1.57188	-0.497077	14.1169	-2.36507	1.96435	2.97165	0.886033	0.0487968	0.108099	1.08923e-42	0.174455	0.502832	2.98855e-45
rs3129294	6	33084671	C	A	8			-0.327914	0.59438	-1.95426	-13.8781	-1.06962	-2.44763	0.369708	-4.56303	0.0712768	0.0905491	8.59839e-42	0.0329489	0.171121	8.6e-44
rs6457684	6	32814447	C	T	8			-0.436791	-1.15	0.116253	13.2015	5.5811	-4.02755	-1.9535	-3.76749	0.00283557	0.110511	1.52022e-43	0.055238	0.32979	8.6e-40
rs9469556	6	33648661	A	G	8	ENSG00000096433 ENSG00000137288 ENSG00000161896 ENSG00000269490	ITPR3 UQCC2 IP6K3 SBP1	-0.900124	-1.80326	0.79094	13.6374	-1.09492	-2.2428	-3.04653	-0.703892	0.50579	0.0933059	1.20768e-39	0.515025	0.444302	2.4e-42
rs206776	6	32953711	T	C	8			1.00558	-0.328623	0.342089	-13.6141	-1.01239	4.97928	2.89938	5.00758	5.6582e-07	0.0769771	4.61515e-42	0.0040766	0.479672	3.3e-42
rs2856816	6	33045500	C	T	8			-1.34041	-0.0530413	1.56721	-13.4684	0.565188	-0.640266	2.07227	-3.14287	0.00207084	0.0734812	5.78256e-40	0.179062	0.0207092	2.4e-41
rs114733011	6	31631531	A	G	8			NA	-0.55482	-0.860838	-4.57334	NA	13.1902	NA	13.4173	0.0477968	-0.395964	4.12613e-41	2.33984e-28	0.546709	4.789e-41
rs41267086	6	31847636	A	G	8			0.680492	0.389576	-0.139582	13.387	2.88374	-0.0962777	-0.986883	0.520952	0.0262339	0.143525	6.32856e-36	0.683282	0.760483	7.2e-41
rs116311752	6	31737279	A	G	8			1.04236	1.37782	0.421652	13.3148	0.713165	0.325239	0.630909	-0.60046	0.150229	0.114012	6.67198e-36	0.951447	0.183728	1.9e-40
rs113206908	6	32818030	C	T	8			1.05782	-0.417389	-0.0957716	13.078	1.28985	-4.00906	-3.81679	-2.47242	0.0170006	0.0712342	1.06933e-37	0.00953297	0.53126	4.4e-39
rs3094584	6	31383848	A	G	8			0.247875	0.570675	0.287717	-9.85689	2.53348	2.16785	3.20407	0.309949	0.519407	-0.17627	1.56199e-20	0.22928	0.726077	6.4e-23
rs41316552	6	32799923	C	T	8			0.4882	-2.18973	-0.366613	12.9624	2.87207	-2.06177	-2.21007	-1.06406	0.00286012	0.116516	5.00971e-35	0.564635	0.201566	2e-38
rs2395490	6	31458993	A	G	8			-1.55318	0.508525	0.915701	-12.1218	-4.10065	4.18142	3.07628	3.85422	6.35017e-06	0.049636	1.66235e-37	0.000770592	0.00153824	8.1e-34
rs151027268	6	32789400	G	A	8			0.509134	-0.0431249	-0.0975281	-10.6524	-3.22092	-3.1521	-0.0160431	-4.71501	0.188369	0.0134937	8.17544e-25	0.00333997	0.603605	1.7e-26
rs6922431	6	31465030	C	T	8			-0.716713	-0.857526	-1.16533	-12.4558	-2.88948	-3.23323	-1.52725	-3.82779	0.0196133	0.0924484	1.47509e-32	0.0173167	0.0735157	1.3e-35
rs9276931	6	32928984	G	A	8			-0.0849602	0.0787871	1.34713	-12.0113	3.09685	-6.0983	-4.31212	-5.278	0.235392	-0.0394429	1.75419e-35	4.33667e-08	0.851795	3.1e-33
rs33954365	6	33332247	G	A	8	ENSG00000112511 ENSG00000112514 ENSG00000197283 ENSG00000204209 ENSG00000213588 ENSG00000236104 ENSG00000237649	PHF1 CUTA SYNGAP1 DAXX ZBTB9 ZBTB22 KIFC1	1.22395	-0.70824	-1.38069	-12.3464	-0.818684	-0.978193	-0.0298619	-1.80048	0.000277786	0.069602	1.2507e-29	0.200768	0.250989	5.09175e-35
rs78238190	6	33650433	A	G	8	ENSG00000096433 ENSG00000112511 ENSG00000112514 ENSG00000137288 ENSG00000197283 ENSG00000204209 ENSG00000213588 ENSG00000237649 ENSG00000269490	ITPR3 PHF1 CUTA UQCC2 SYNGAP1 DAXX ZBTB9 KIFC1 SBP1	NA	0.676639	1.41974	12.249	NA	-2.11045	-2.44042	-1.04505	0.0408504	0.07899	3.42077e-31	0.075952	0.26568	1.7e-34
rs154973	6	32900642	T	C	8			0.261942	0.0725641	0.341185	-12.2115	-3.2269	NA	1.69424	NA	0.0885898	0.202094	1.29321e-30	0.71715	0.844581	2.7e-34
rs1264423	6	30571471	T	C	8			0.130826	0.559853	1.09307	12.2056	-1.96215	0.697484	1.1942	0.539706	0.0152675	0.0239991	6.68553e-31	0.86466	0.273348	2.9e-34
rs114920411	6	32723308	A	G	8			0.00698854	-1.44744	-1.59488	-11.4106	NA	5.99667	2.77044	6.28925	2.24951e-07	-0.00945007	3.5701e-34	3.07803e-06	0.317626	3.7e-30
rs2734971	6	29834449	A	G	8			0.493915	-0.0372053	-0.247272	11.5817	-2.45478	4.8862	3.86696	4.29171	0.495974	0.023817	2.41761e-32	8.81051e-08	1.66103e-09	5.1e-31
rs3130564	6	31101674	T	C	8			-1.27299	0.0380222	2.07831	11.1819	5.89663	-1.49774	-2.13306	-0.639035	5.27788e-05	0.0375911	3.55153e-32	0.398114	0.440293	5e-29
rs9469540	6	33619920	T	C	8	ENSG00000096433	ITPR3	2.34252	2.00494	2.07333	-11.7938	1.56876	0.58641	2.70463	-1.14406	0.0368191	-0.0108726	1.93306e-30	0.107251	0.0105722	4.2e-32
rs74992754	6	31068026	A	C	8			-0.0597447	-1.55462	0.75861	11.7839	0.649583	4.27157	3.80518	3.38693	0.270275	0.0560804	2.35101e-31	4.61906e-07	0.866141	4.72724e-32
rs2844605	6	31248591	C	A	8			1.0778	1.44576	0.711403	11.6536	-1.36208	-2.44116	-0.36207	-3.52318	0.00051139	-0.0242865	1.13803e-30	0.0955844	0.212359	2.2e-31
rs76739100	6	32171538	A	G	8			NA	-1.38036	-1.00645	11.6807	NA	-2.73195	-3.15976	-0.969291	0.0340841	0.0359451	2.53428e-29	0.290323	0.125669	1.6e-31
rs116257527	6	33075815	T	C	8			-0.508497	1.09735	1.44932	-11.4067	-2.57159	2.82609	3.40092	2.05925	0.00302745	0.00442699	2.36842e-30	0.133603	0.133683	3.87325e-30
rs12207382	6	33702701	T	C	8	ENSG00000137288 ENSG00000161896	UQCC2 IP6K3	1.88297	2.11714	0.0307562	-11.3008	-0.585039	-0.0399914	0.134256	-0.224074	0.446251	0.00223106	5.54627e-25	0.0994484	0.178452	1.3e-29
rs3095150	6	30932532	C	T	8			-1.20211	-0.308166	-1.07829	-11.1703	-4.33016	-4.63788	-3.5074	-4.22382	0.00117669	0.0541101	1.16521e-28	0.707521	0.263193	5.7e-29
rs915894	6	32190390	G	T	8			0.92767	1.29124	1.88851	8.93976	NA	-3.43076	2.23435	-7.10898	1.37698e-05	-0.0794385	8.77254e-29	0.00183378	0.127673	3.9e-19
rs469064	6	33250476	C	A	8	ENSG00000204209 ENSG00000204220 ENSG00000223501 ENSG00000227057 ENSG00000231500 ENSG00000231925 ENSG00000235863 ENSG00000236104 ENSG00000237441	DAXX PFDN6 VPS52 WDR46 RPS18 TAPBP B3GALT4 ZBTB22 RGL2	0.490418	1.62353	0.24165	-11.1202	-0.853408	1.39771	1.93264	-0.190777	0.682111	-0.0242692	1.56182e-24	0.881925	0.292707	1e-28
rs6904669	6	31192796	G	A	8			0.158505	-0.475648	1.27609	8.93424	2.68356	-6.42019	-1.6891	-7.74263	0.00026193	-0.163465	1.88048e-28	5.574e-06	0.820081	4.1e-19
rs12204421	6	33628863	G	A	8	ENSG00000096433 ENSG00000137288 ENSG00000269490	ITPR3 UQCC2 SBP1	1.58142	2.46761	1.4767	-10.658	1.03658	-0.0132855	1.40138	-1.5325	0.740596	-0.0707483	3.73011e-23	0.051633	0.0267749	1.6e-26
rs9263475	6	31050348	G	A	8			-0.0147508	-0.311311	-1.19602	-10.5963	-3.85128	-0.544932	-1.05724	-0.0849514	0.00840116	0.00320192	2.9213e-21	0.548039	0.306101	3.1e-26
rs9277339	6	33036290	A	G	8			-0.428089	-0.447855	-1.21955	10.5198	1.5833	-0.141848	-1.14792	0.549154	0.187584	-0.061479	3.89311e-22	0.478637	0.396107	7e-26
rs3749946	6	31448862	A	C	8			0.567228	0.801336	0.174756	-9.90399	-2.68856	5.43179	5.33153	3.16836	0.127306	-0.0977579	1.35143e-25	0.00107815	0.243145	4e-23
rs909267	6	31746548	C	T	8			-0.699496	-0.402802	0.286746	-9.23849	NA	2.57068	3.92112	0.597011	0.34707	-0.184753	1.90805e-19	0.0593961	0.874782	2.5e-20
rs112020444	6	138147490	T	C	8	ENSG00000118503	TNFAIP3	0.248623	-0.946686	-2.50011	10.2967	-0.41832	-2.07523	-1.99955	-1.12615	0.357812	-0.111391	2.00795e-22	0.725241	0.0580949	7.2891e-25
rs6920220	6	138006504	A	G	8			-0.107221	0.0492313	-0.175939	8.86721	-1.7211	5.73039	0.996103	7.89552	0.468409	-0.136994	7.56885e-25	1.78909e-06	0.426256	7.5e-19
rs74434374	6	31850308	A	C	8			-0.117199	0.140767	-0.400659	-9.92022	-2.84232	2.09221	5.13955	-0.981391	0.306793	-0.104955	8.643e-25	0.131581	0.957357	3.4e-23
rs2517521	6	31027336	A	G	8			-1.43847	0.714647	0.431829	-7.79002	-4.13368	2.40732	-0.401435	4.35363	0.00746354	-0.134137	8.98442e-20	0.0612441	0.0319962	6.7e-15
rs7754218	6	33583446	C	T	8	ENSG00000030110 ENSG00000096433 ENSG00000204188	BAK1 ITPR3 GGNBP1	-0.343567	-0.837431	-0.206909	10.2571	-1.79629	-0.824102	-0.63481	-0.149366	0.458629	-0.129151	8.23013e-21	0.817746	0.618534	1.1e-24
rs41308311	6	31598675	A	G	8			-0.939377	0.8269	1.55942	-10.2409	0.778271	3.25423	1.04332	3.64828	0.0350513	-0.0990449	7.13413e-24	0.140144	0.0934558	1.3e-24
rs116105157	6	29823614	G	A	8			0.900474	NA	NA	10.1138	NA	-0.0418729	0.207909	0.215215	0.556244	-0.0977258	1.37911e-20	0.767576	0.177319	4.8e-24
rs9266629	6	31346822	C	T	8			-0.727251	-1.13423	-0.0148285	10.1098	-1.72871	-3.86896	-2.35828	-3.48226	0.0897459	-0.12566	1.49842e-22	0.0536634	0.287328	5e-24
rs1969844	6	33784140	T	C	8	ENSG00000096395 ENSG00000161904 ENSG00000204188 ENSG00000235863	MLN LEMD2 GGNBP1 B3GALT4	-0.724311	-2.27804	-1.49294	10.0687	-0.917538	-1.86273	-3.2725	0.021684	0.675408	-0.133294	1.08028e-21	0.960635	0.0278084	7.6e-24
rs74473295	6	33463141	A	G	8	ENSG00000030110 ENSG00000112511 ENSG00000112514 ENSG00000197283 ENSG00000204188 ENSG00000204209 ENSG00000213588 ENSG00000237649	BAK1 PHF1 CUTA SYNGAP1 GGNBP1 DAXX ZBTB9 KIFC1	-0.229571	0.739245	1.27383	10.0457	1.78621	-0.473579	-0.70582	-0.153125	0.0538694	-0.0956944	5.03178e-19	0.725992	0.275937	9.6e-24
rs117292830	6	31218268	A	G	8			-0.619492	0.630036	0.970075	4.65755	0.609258	8.62016	4.16888	9.99655	0.0700901	-0.496169	2.45695e-21	1.36872e-11	0.0554813	1.578e-23
rs3129987	6	30766204	T	C	8			-0.12912	0.953719	1.22738	-9.79356	-1.58282	0.40062	1.58266	-0.00990134	0.54354	-0.121942	1.45487e-20	0.835239	0.82908	1.2e-22
rs3025654	6	29531860	T	C	8	ENSG00000112462 ENSG00000168787 ENSG00000204657 ENSG00000204681 ENSG00000204687 ENSG00000204688 ENSG00000204694 ENSG00000204695 ENSG00000206474 ENSG00000213886 ENSG00000243729	OR12D3 OR12D2 OR2H2 GABBR1 MAS1L OR2H1 OR11A1 OR14J1 OR10C1 UBD OR5V1	-0.687398	-0.285961	1.3127	9.747	0.552091	-1.86758	-2.39944	-0.100182	0.331059	-0.154771	1.93131e-20	0.287157	0.622536	1.9e-22
rs115085021	6	31939524	C	A	8			-0.98872	-0.562628	0.877673	-9.3426	-0.48531	3.57833	1.06893	4.70813	0.00292226	-0.131179	4.21933e-22	0.00334294	0.886068	9.4e-21
rs12527745	6	30754614	T	C	8			0.445075	-1.53605	-0.707974	-9.55805	-4.3461	NA	NA	NA	0.0558571	-0.0520554	6.3053e-22	0.928958	0.246666	1.2e-21
rs114561028	6	31037296	G	A	8			-0.322022	1.19731	0.523601	9.59368	NA	-0.190395	0.093508	0.198825	0.123465	-0.139698	9.68581e-18	0.90957	0.344291	8.5e-22
rs887464	6	31145920	T	C	8			-2.10727	0.2981	2.33485	9.32594	3.29618	-1.48517	2.54238	-4.55534	9.27476e-05	-0.0579846	1.77417e-21	0.417499	0.286606	1.1e-20
rs17583244	6	32804687	C	T	8			0.605583	0.656949	0.282535	-8.65568	-2.96018	1.05527	-0.887518	2.15108	0.187126	-0.142854	4.8316e-16	0.907819	0.502758	4.9e-18
rs909253	6	31540313	G	A	8			-1.45082	-1.80423	0.685108	5.43761	3.11815	-0.878634	-3.79407	2.13002	0.680248	-0.277012	1.32103e-11	0.826892	0.377134	5.4e-08
rs2395041	6	31461795	C	A	8			-1.05016	-0.600071	-0.954748	-8.15472	-6.30779	3.2733	1.16086	4.21408	0.000808435	-0.0917792	6.12681e-16	0.00367227	0.473248	3.5e-16
rs149917912	6	31033643	C	T	8			-0.366404	0.460165	-1.77355	-4.77467	NA	6.44953	2.43093	7.35095	0.592103	-0.482906	1.14881e-14	7.1656e-08	0.00864837	1.968e-13
rs530994319	6	31085701	A	G	8			0.709859	-0.180903	-0.473876	4.57518	2.40546	-1.83107	3.3872	-5.65102	0.163583	-0.207926	9.2271e-15	0.348193	0.52184	1.595e-08
rs1110482	6	30803526	G	A	8			-1.1438	-0.504288	0.0795577	2.5427	6.81378	-2.22028	-4.3756	0.22022	0.0396387	-0.250349	7.62749e-14	0.0311467	0.0243585	9.50691e-12
rs3130474	6	31199256	T	C	8			2.38082	1.36201	0.726288	-6.38625	4.98087	0.154773	1.50978	-1.50276	0.0697818	-0.271584	1.93421e-13	0.137303	0.146757	1.7e-10
rs3132619	6	30374211	G	A	8			-1.89078	0.67028	1.21619	1.79912	5.49085	-2.96498	-5.88063	0.42176	0.155694	-0.361631	2.30763e-13	0.00326494	0.00432913	4.087e-09
rs1135216	6	32814975	C	T	8			-0.853368	0.74945	-0.212738	-6.91137	-3.19834	1.36485	1.93006	0.322202	0.625066	-0.264451	3.84951e-09	0.355924	0.883529	4.8e-12
rs1611135	6	29810740	C	T	8			-0.609982	-1.20101	-0.343696	5.16534	-2.65121	2.59287	0.294076	4.16147	0.432243	-0.265823	1.00607e-07	0.0444083	0.472657	2.4e-07
rs115607256	6	31459024	A	G	8			0.916244	-0.797002	0.947504	NA	NA	-0.0215587	3.59451	-2.62339	0.669598	0.0044826	1.57356e-05	0.944052	0.757989	0.000325
rs6457401	6	31334852	T	G	8			0.913168	0.981862	0.485858	-2.7114	-3.02079	2.20734	0.468118	2.73537	0.636207	-0.316325	0.00145143	0.403315	0.218312	0.0025212
rs3807306	7	128580680	G	T	8	ENSG00000064419 ENSG00000128604	TNPO3 IRF5	-0.595254	0.64274	1.50959	-6.46695	2.60338	-3.2792	1.1093	-5.79589	0.167645	-0.19482	1.59373e-15	0.00315845	0.637902	1e-10
rs13253385	8	81265146	C	T	8			0.947749	1.17024	-0.103926	4.85122	5.74095	-1.92382	1.13465	-3.74253	0.00931784	-0.194413	2.73383e-13	0.0946315	0.624086	9.41472e-09
rs10905279	10	8107572	A	G	8	ENSG00000107485	GATA3	0.219475	-0.00723795	0.0741362	6.27045	4.60107	4.39751	2.09389	4.83642	0.14977	-0.197119	3.90522e-13	0.000390411	0.492566	3.6e-10
rs1663687	10	9054787	A	G	8			-0.446158	-0.0259716	-1.33188	-4.34386	-6.40335	0.160992	0.856538	-0.625108	0.00118161	-0.216212	4.87314e-10	0.700755	0.409143	1.52e-10
rs2440781	10	9051328	A	G	8			-0.062099	1.4293	1.67939	2.88142	5.84245	1.20294	0.957331	1.17674	0.0421214	-0.317615	8.62333e-08	0.168231	0.282778	5.14382e-09
rs10790268	11	118729391	A	G	8	ENSG00000110367 ENSG00000160683 ENSG00000186174	DDX6 CXCR5 BCL9L	0.526877	-0.380725	-1.10087	-7.879	-2.39647	-1.22176	-1.00044	-1.09755	0.536294	-0.199466	1.21485e-11	0.248838	0.358956	3.3e-15
