# Supplementary material for: Multitrait GWAS to connect disease variants and biological mechanisms
Source: PLoS Genet. 2021 Aug 30;17(8):e1009713. doi: 10.1371/journal.pgen.1009713 (PMC8437297; doi:10.1371/journal.pgen.1009713)
Supplement: S18 Table — (XLSX) [file pgen.1009713.s051.xlsx]

## Sheet: S18 Table
S18 Table - Significant SNPs for the METABOLISM set retained in final clusters and with negligible linkage disequilibrium (R2 < 0.05).
RSID	cluster	CHR.	Position	Ref.	Alt.	gene_symbol	z_CARDIOGRAMPLUSC4D_CAD	z_MEGASTROKE_AS	z_GIANT_BMI
rs2318119	1	1	158569874	T	C	SPTA1,OR10K1,OR10X1,OR6P1,OR6Y1,OR10R2,OR10Z1	-0.957499	0.866347	1.24335
rs340874	1	1	214159256	C	T	PROX1	-0.739849	-0.0917458	0.437016
rs77377889	1	2	43688324	C	A	THADA,ZFP36L2,PLEKHH2	-2.40489	2.07604	-2.14442
rs518598	1	2	169776914	C	T	ABCB11,SPC25,G6PC2,NOSTRIN	0.273251	-0.347388	-0.725733
rs11717195	1	3	123082398	T	C	ADCY5	0.620744	1.45489	-3.81991
rs66563263	1	4	61998801	A	G	LPHN3	0.314076	0.969492	1.74427
rs72695652	1	4	185715901	A	G	ACSL1,RP11-701P16.2	-0.226127	0.85853	-1.46645
rs4457053	1	5	76424949	G	A		1.72901	1.74159	-2.00992
rs9505111	1	6	7278780	C	T	RREB1,SSR1,CAGE1	0.247261	0.327222	0.264788
rs6947830	1	7	15064984	A	G	DGKB	0.55174	0.551049	-1.31384
rs12056308	1	7	44239034	A	G	CAMK2B,GCK,YKT6	0.97334	0.90836	0.523669
rs515071	1	8	41519462	G	A	ANK1,AGPAT6,NKX6-3	0.674875	-0.0435037	-0.843409
rs7461534	1	8	41628650	G	A	ANK1	-0.31883	-1.66838	-0.441847
rs3802177	1	8	118185025	G	A	SLC30A8	1.0642	1.94049	-2.86063
rs4746841	1	10	71064512	G	T	HK1		-0.167089	2.02167
rs6480403	1	10	71099986	A	G	HK1	1.28806	-0.836809	0.988925
rs36121579	1	10	112994035	A	G		1.82411	1.40574	-1.01399
rs12419690	1	11	45858584	G	A	MAPK8IP1,CRY2,PEX16,SLC35C1,C11orf94	-0.216074	-0.46309	0.200182
rs11020114	1	11	92682604	C	T	MTNR1B	1.16083	-0.744126	2.52168
rs9804472	1	11	92818649	T	C		1.23892	0.467	2.0377
rs282574	1	13	113361310	C	T	ATP11A,TMCO3,C13orf35	-0.618985	2.43166	0.661482
rs2055901	1	15	77759295	A	G	HMG20A,TSPAN3,PEAK1	1.34416	2.38412	1.27672
rs1046896	1	17	80685533	T	C	RAB40B,TBCD,FN3KRP,ZNF750,FN3K,B3GNTL1	0.855308	-2.63843	-0.716472
rs855791	1	22	37462936	A	G	KCTD17,MPST,TST,TMPRSS6	1.91975	-0.0182994	-0.848427
rs16825942	2	1	39662618	A	G	PABPC4,MACF1,BMP8A,KIAA0754	2.0281	0.168614	2.40196
rs41270821	2	1	39923732	C	T	PABPC4,MACF1,BMP8A,KIAA0754	1.79359	-0.0970332	2.1058
rs6738627	2	2	165544450	G	A	COBLL1,GRB14	2.06072	0.622216	-2.89563
rs853770	2	2	169749841	C	T	ABCB11,SPC25,G6PC2,NOSTRIN	0.989029	-0.566874	-0.87055
rs2943647	2	2	227099975	C	T	IRS1	3.77862	0.352584	-4.77116
rs11709077	2	3	12336507	G	A	PPARG	-0.144835	0.456821	-5.21745
rs55980684	2	3	170701427	G	A	CLDN11,TNIK,EIF5A2,SLC2A2,RPL22L1	-1.58972	-0.599859	1.73523
rs7646519	2	3	185523853	A	G	IGF2BP2	1.38646	2.42758	-3.09549
rs6446481	2	4	6295583	A	C	PPP2R2C,WFS1	1.24344	0.585517	1.40067
rs11725070	2	4	88215842	A	C	KLHL8,HSD17B13,HSD17B11	0.89188	2.38198	2.38995
rs6818064	2	4	169657456	G	A	PALLD	-1.00631	0.36207	-1.81414
rs11742815	2	5	51889633	A	C		-0.167569	0.388968	-0.357655
rs6450176	2	5	53298025	A	G	ARL15	2.91115	0.0666002	-3.05045
rs3843467	2	5	55856375	T	G	AC022431.2	3.65931	1.73292	-1.60816
rs4295344	2	5	57262552	T	C		1.69422	0.882327	0.281909
rs2247056	2	6	31265490	C	T				-2.01926
rs12663590	2	6	31531478	A	G		0.79248	-1.23396	0.394632
rs760293	2	6	31611777	C	T				-1.00002
rs3117582	2	6	31620520	T	G				-1.48592
rs586346	2	6	31875712	C	T
rs539045461	2	6	32221346	A	G				-2.23213
rs1794282	2	6	32666526	C	T				-0.900038
rs9275353	2	6	32667815	G	T				-3.20902
rs1271697	2	6	109526425	G	A	CEP57L1	-0.0170828	-0.230375	-0.772545
rs608662	2	6	139839444	G	A		1.03917	1.08519	0.000873626
rs10257744	2	7	1045612	C	T	CYP2W1,ADAP1,C7orf50,GPR146,GPER1,ZFAND2A,COX19	1.96	0.538836	-0.826243
rs10276674	2	7	14922007	C	T	DGKB	1.05171	-0.741979	-1.38061
rs38170	2	7	15893367	G	A		0.952241	1.67446	0.357262
rs1513272	2	7	28200097	C	T	JAZF1	0.774711	0.59806	-3.85174
rs2419478	2	7	65247150	G	A	ASL,CCT6A,INTS4,ZNF117,RABGEF1,TPST1,GUSB,TOMM20,VKORC1L1,ZNF273,TYW1,ERV3-1,CRCP,KCTD7,AC068533.7,AC104057.1	0.532134	-0.41069	-2.92996
rs1646629	2	7	130451623	T	C	KLF14	2.48064	1.33922	-3.97601
rs35246381	2	8	18272535	C	T	NAT2	2.78195	1.29535	-2.18692
rs6987752	2	8	95966531	C	T	DPY19L4,NDUFAF6,TP53INP1,INTS8,CCNE2	2.53571	-0.0767782	1.366
rs2383208	2	9	22132076	A	G		-0.782646	-0.0594421	-0.830422
rs72754501	2	9	95383586	A	G	OGN,ASPN,ECM2,IPPK,ZNF484,OMD,BICD2,CENPP,IARS,NOL8	0.668255	0.690945	-0.0471917
rs2862954	2	10	101912064	C	T	CWF19L1,ERLIN1,PKD2L1,BLOC1S2,CHUK	-0.0422484	-0.415194	-0.129578
rs624471	2	11	2718538	C	T	KCNQ1	-0.933334	-0.421623	-0.913448
rs163184	2	11	2847069	G	T	KCNQ1	-0.0572125	0.148181	-1.15108
rs61905635	2	11	49819963	A	G	FOLH1,GRM5,OR4C12,OR4C13	2.36683	-1.18707	-2.6778
rs138003734	2	11	62828076	C	T	SCGB1D2,TUT1,SLC22A8,SLC22A9,SLC22A10,SLC22A25,SLC22A24,EEF1G	1.25811	0.0981666	-2.0065
rs1552224	2	11	72433098	A	C	FCHSD2,ATG16L2,ARAP1,STARD10	0.31147	-0.842872	-4.43049
rs548638	2	11	116737093	T	G	APOC3,APOA1,SIK3	0.895314	-1.03665	1.52164
rs1040014	2	12	54994279	T	C	PDE1B,ATP5G2,LACRT,PPP1R1A	0.69906	0.640112	0.126293
rs540730	2	12	57807114	C	T	GLI1,ARHGAP9,INHBE,MARS,INHBC,R3HDM2,SHMT2,NXPH4,STAC3,NDUFA4L2,RP11-123K3.4,AC126614.1	0.516764	0.260083	-2.7531
rs703538	2	12	102900185	G	A	IGF1	1.25925	0.0378591	1.4405
rs863750	2	12	124505444	T	C	CCDC92,FAM101A,ZNF664	2.95939	0.705016	-4.4242
rs11856307	2	15	62399093	A	C	C2CD4A	0.00890943	0.877896	1.8169
rs1396713	2	15	64097938	C	T	HERC1,USP3,SNX22,FBXL22	1.27229	1.47953	1.56503
rs13337451	2	16	19794347	G	A	GDE1,C16orf62,KNOP1,GPRC5B,IQCK	1.08543	0.989538	5.8084
rs17817712	2	16	53821125	G	A	FTO	2.72669	0.673546	28.0083
rs11660069	2	18	57885413	G	A		5.39664	1.10652	14.5335
rs5763582	2	22	30291009	C	T	OSM,CABP7,ZMAT5,ASCC2,MTMR3,LIF,HORMAD2,UQCR10	1.95389	1.45489	-0.673345
rs11247964	3	1	26881858	C	T	RPS6KA1,DHDDS,LIN28A,HMGN2	0.61718	1.29477	-2.23937
rs4847420	3	1	93845674	A	C	TMED5,DR1,CCDC18,FNBP1L,MTF2	-0.502284	-1.09435	-0.209491
rs61805076	3	1	182154990	T	C		-0.948385	-1.01459	-0.528503
rs2642442	3	1	220973563	T	C	MARC2,MARC1	1.2994	-1.3722	-0.595215
rs4846914	3	1	230295691	A	G	GALNT2	-3.23062	-1.04917	-1.20242
rs1659699	3	2	27412263	G	A	CAD,SLC30A3,MPV17,GTF3C2,NRBP1,KHK,PREB,SLC5A6,ATRAID,TRIM54,TCF23,DNAJC5G,UCN,C2orf53	-0.376002	1.58617	-1.98343
rs7583698	3	2	27712408	T	C	GCKR,SLC30A3,MPV17,GTF3C2,EIF2B4,NRBP1,FNDC4,SNX17,PPM1G,IFT172,TRIM54,KRTCAP3,DNAJC5G,UCN,ZNF513,AC109829.1	0.808409	1.26158	1.36804
rs13030345	3	2	28003174	G	T	SUPT7L,BRE,SLC4A1AP,RBKS,CCDC121,GPN1,AC074091.13,MRPL33,ZNF512,AC110084.1	-0.692858	-0.201126	1.69566
rs78017764	3	2	28398921	G	A	BRE	0.997985	1.97025	-1.30676
rs4666042	3	2	28421461	A	G	BRE	2.25822	-0.117833	2.06736
rs7349418	3	2	28443050	T	C	BRE	-0.482566	-1.77468	-1.44592
rs1880542	3	2	121338584	C	T		1.90477	0.171666	1.00002
rs233828	3	4	103199767	G	T	SLC39A8	-0.849532	0.366355	-5.14143
rs458741	3	5	55807837	T	C	AC022431.2,CTC-236F12.4	-1.75418	-0.321542	1.79688
rs34525648	3	6	25914853	G	A	HFE,SCGN,SLC17A2,TRIM38,HIST1H4B,SLC17A3,SLC17A1,HIST1H1A,HIST1H3B,HIST1H2AB,SLC17A4,HIST1H2BA,HIST1H2BD,HIST1H2AA,HIST1H1E,HIST1H2AC,HIST1H2BC,BTN3A2,HIST1H1T,HIST1H1C,HIST1H4A,HIST1H2BB,HIST1H3C,HIST1H3E,HIST1H4C,HIST1H2BK,HIST1H3A	0.29937	-0.717606	-1.01848
rs200493	3	6	27795418	G	A	ZNF184,PRSS16,ZNF391,HIST1H2BJ,OR2B6,ZSCAN9,PGBD1,POM121L2,ZSCAN12,OR2B2,HIST1H3I,HIST1H2AJ,HIST1H2AK,HIST1H1B,HIST1H2AH,HIST1H2BL,BTN3A2,ZKSCAN4,ZSCAN23,NKAPL,ZKSCAN3,HIST1H2BO,HIST1H2BM,HIST1H2AI,HIST1H2AG,ZSCAN16,HIST1H3E,HIST1H3J,HIST1H4J,ZNF165,HIST1H2BK,HIST1H4K,ZKSCAN8,HIST1H4I,HIST1H2AL,HIST1H4L,GPX6,HIST1H3H,OR11A1,GPX5,SCAND3,HIST1H2AM,HIST1H2BN,ZSCAN31,OR5V1	0.330085	-0.283492	-0.0677439
rs13194504	3	6	28630691	G	A	ZNF184,OR12D3,PRSS16,ZNF391,OR2B6,ZSCAN9,PGBD1,ZSCAN12,OR2B2,OR12D2,HIST1H3I,HIST1H2AJ,HIST1H2AK,HIST1H1B,HIST1H2BL,ZKSCAN4,ZSCAN23,NKAPL,ZKSCAN3,HIST1H2BO,HIST1H2BM,HIST1H2AI,ZSCAN16,HIST1H3J,HIST1H4J,ZNF165,HIST1H2BK,HIST1H4K,ZNF311,ZKSCAN8,HIST1H2AL,HIST1H4L,GPX6,HIST1H3H,OR2H2,GABBR1,MAS1L,OR2H1,OR11A1,OR14J1,OR2J2,OR2J3,OR2J1,OR2B3,OR2W1,C6orf100,TRIM27, OR10C1,UBD,GPX5,SCAND3,HIST1H2AM,HIST…			-0.171285
rs3130356	3	6	30336663	T	C				-0.761904
rs3891154	3	6	31015513	A	G				-0.923697
rs2492859	3	6	34645266	A	G	TAF11,ANKS1A,UHRF1BP1,SNRPC,SPDEF,C6orf106	-3.23569	-0.795195	-5.24139
rs3800406	3	6	35133074	A	G	ANKS1A,UHRF1BP1,PPARD,SNRPC,TCP11,SCUBE3,C6orf106	-2.6669	-1.50354	-3.66442
rs3127596	3	6	160953035	G	A	SLC22A3,LPA	3.61478	0.340473	-2.45906
rs4722551	3	7	25991826	C	T		0.583594	1.82813	0.270468
rs10440929	3	7	72786770	A	C	FKBP6,NSUN5,TRIM50	1.25842	-0.795853	3.09512
rs35659126	3	7	72988069	T	C	MLXIPL,BAZ1B,BCL7B,TBL2,VPS37D,FZD9	-0.759058	0.119095	2.5132
rs7820459	3	8	8150980	G	A	SGK223,ZNF705B,ZNF705G	-0.0291599	-0.73113	-1.56043
rs11249891	3	8	8649881	C	T	ERI1,MFHAS1,ZNF705B,ZNF705G,CLDN23	-1.7188	0.0615766	-1.62978
rs9987289	3	8	9183358	G	A		0.0701836	-1.55017	-0.657437
rs732839	3	8	9194172	A	G		1.97223	-0.338217	0.754915
rs7829201	3	8	10684183	A	G	SOX7,PRSS55,PINX1,SOX7	1.89495	-0.428895	0.648395
rs4840541	3	8	10936929	T	C	XKR6,AF131215.5	-0.875033	-1.12285	-3.32246
rs57356272	3	8	11797180	A	G	FDFT1,FAM86B2,NEIL2,CTSB,SLC35G5,C8orf12,DEFB134,DEFB135,DEFB136,USP17L2,RP11-481A20.11	0.845303	-0.326693	2.79571
rs10085966	3	8	19576448	T	C	CSGALNACT1	-0.948109	-0.0810528	-2.61274
rs4244456	3	8	19710468	T	C	INTS10	-2.8713	0.259046	-1.21047
rs10106652	3	8	19928160	A	G		-3.60455	0.221247	0.613569
rs13267535	3	8	116602676	A	G	TRPS1	-0.684764	-0.66915	-2.88668
rs7034200	3	9	4289050	A	C	GLIS3	-0.618899	0.363542	0.733916
rs2156110	3	9	15293238	A	G	TTC39B	-1.27159	1.57611	0.760135
rs2740482	3	9	107556416	A	G	NIPSNAP3B,ABCA1	1.08867	-1.24855	-1.37933
rs11789603	3	9	107647019	T	C	ABCA1	1.41936	0.2549	-1.49851
rs11252930	3	10	5129250	C	A	AKR1C3,AKR1CL1,AKR1C4	-0.351123	-1.70118	-1.26964
rs56145077	3	10	45939991	T	C	ALOX5,MARCH8,FAM21C,ZFAND4,AGAP4,OR13A1	1.64203	1.17549	-0.230622
rs7922587	3	10	65069614	C	T	NRBF2,REEP3,JMJD1C	1.30851	-1.19139	-4.36312
rs10740136	3	10	65329622	C	A	NRBF2,REEP3,JMJD1C	1.08181	-0.591926	-3.9489
rs55843714	3	10	94822686	C	T	CYP26A1,EXOC6,CYP26C1	-2.42934	-2.0482	0.355403
rs2803611	3	10	113922728	A	G	GPAM	1.01639	0.935948	-1.68265
rs12575609	3	11	46807378	T	C	NR1H3,AMBRA1,LRP4,DDB2,ACP2,PTPRJ,C11orf49,ARFGAP2,PACSIN3,ZNF408,CKAP5,ARHGAP1,ATG13,F2	0.765271	0.0583121	-3.89767
rs61896050	3	11	47309063	C	T	NR1H3,SPI1,MTCH2,MADD,LRP4,MYBPC3,DDB2,ACP2,PSMC3,C1QTNF4,CKAP5	0.298657	2.08875	-3.98475
rs79476064	3	11	47721312	A	G	NR1H3,NUP160,SPI1,FOLH1,MTCH2,FNBP4,MADD,PTPMT1,KBTBD4,LRP4,MYBPC3,DDB2,ACP2,PTPRJ,CELF1,SLC39A13,PSMC3,RAPSN,AGBL2,GRM5,OR4X2,C1QTNF4,OR4B1,OR4C5,OR4C3,OR4S1,OR4X1,FAM180B,NDUFS3,KBTBD4,OR4A47	0.39228	1.07338	-1.71911
rs7946766	3	11	48004369	T	C	NR1H3,NUP160,SPI1,FOLH1,MTCH2,FNBP4,MADD,PTPMT1,KBTBD4,LRP4,MYBPC3,ACP2,PTPRJ,CELF1,SLC39A13,PSMC3,RAPSN,AGBL2,GRM5,OR4X2,C1QTNF4,OR4B1,OR4C5,OR4C3,OR4S1,OR4X1,FAM180B,NDUFS3,KBTBD4,OR4A47	-0.118587	1.64243	-1.79402
rs10838918	3	11	48507449	G	A	NR1H3,NUP160,FOLH1,SEC61B,MTCH2,FNBP4,MADD,PTPMT1,KBTBD4,LRP4,ACP2,PTPRJ,CELF1,RAPSN,AGBL2,GRM5,OR4X2,C1QTNF4,OR4B1,OR4C5,OR4C3,OR4S1,OR4X1,TRIM49B,FAM180B,NDUFS3,TRIM64C,KBTBD4,OR4A47	-1.26741	1.67349	-2.15796
rs12417899	3	11	49017552	A	G	NR1H3,FOLH1,ACP2,PTPRJ,RAPSN,GRM5,OR4X2,C1QTNF4,OR4B1,OR4C5,OR4C3,OR4S1,OR4X1,TRIM49B,TRIM64C,OR4C12,OR4A47,OR4C13	-0.379113	1.61183	-2.18132
rs113730643	3	11	49533605	C	T	FOLH1,PTPRJ,GRM5,TRIM49B,TRIM64C,OR4C12,OR4A47,OR4C13	-0.152192	1.49258	-1.37095
rs4483575	3	11	51523159	A	G	GRM5,OR4C46,OR4A5	-0.236967	1.68009	-1.27969
rs7124734	3	11	55960339	T	C	TRIM51,OR5F1,TRIM48,OR8K1,OR5M9,OR8J3,OR5I1,OR8I2,OR4C11,OR8U1,OR9G4,OR5AR1,OR5AP2,OR8J1,OR5T3,OR9G1,OR5M3,OR5R1,OR5J2,OR10AG1,OR4S2,OR5M8,OR8K3,OR8H1,OR5T1,OR5T2,OR8K5,OR8H3,OR8H2,OR5AS1,OR4C6,OR4P4,OR4C16,OR4C15,OR4A15,OR4A16,LRRC55,OR5D14,OR5L1,OR5D18,OR5W2,OR5D13,OR5D16,OR5L2,OR5M10,OR5M1,OR5M11	-0.284308	1.59371	-2.00393
rs174564	3	11	61588305	A	G	MYRF,DAGLA,FADS2,TMEM258,FADS1,FEN1,FADS3	2.13139	2.09999	-1.11068
rs36113281	3	11	65447958	T	C	EFEMP2,CFL1,OVOL1,RNASEH2C,KAT5,RELA,MAP3K11,PCNXL3,SIPA1,AP5B1	-4.14487	-2.30209	0.129126
rs10899112	3	11	75458518	T	C	DGAT2,MOGAT2,UVRAG	-0.776065	-1.93614	0.640394
rs1145189	3	11	116532856	A	G		-0.0448536	-0.750257	-0.279319
rs7937585	3	11	116844649	A	G	ZNF259,APOA5,APOA4,APOC3,APOA1,SCN2B,SIDT2,TAGLN,SIK3,PCSK7,RNF214,PAFAH1B2	-1.22795	-0.248432	-1.425
rs17581874	3	11	116929384	C	A	ZNF259,APOA5,APOA4,APOC3,APOA1,BUD13,SIDT2,TAGLN,SIK3,PCSK7,RNF214,PAFAH1B2	-1.331	-2.13172	0.470777
rs12417098	3	11	117004853	G	A	APOA4,APOC3,APOA1,BUD13,SIDT2,TAGLN,SIK3,PCSK7,RNF214,PAFAH1B2	2.58501	0.155788	-1.76101
rs35483388	3	11	122545146	T	C	UBASH3B	1.13675	0.428208	2.06495
rs11063841	3	12	5837252	G	A	ANO2	-0.699792	0.290544	-0.619407
rs10842051	3	12	22846160	A	G	ETNK1	0.869232	-0.227545	-0.622089
rs7972069	3	12	109872191	T	C	KCTD10,MVK,MMAB,UBE3B,MYO1H	0.705389	-0.778117	0.475742
rs11057242	3	12	123770362	C	T	MPHOSPH9,CDK2AP1,C12orf65,SBNO1,RILPL2,SETD8	1.18185	-0.732768	1.55085
rs12829951	3	12	124425841	G	A	CCDC92,TCTN2,FAM101A,ZNF664,DNAH10,DNAH10OS	-2.52784	-0.932458	3.10292
rs838886	3	12	125264287	T	G	SCARB1	-2.90531	1.13877	-1.63446
rs3924313	3	12	125328375	G	A	SCARB1	-1.80933	0.452929	-0.850045
rs7298751	3	12	125380232	G	A	SCARB1,UBC	0.55916	0.574248	1.53779
rs2238162	3	13	32959199	T	C	N4BP2L1,BRCA2,N4BP2L2	-2.32264	-0.988925	-0.680262
rs8035402	3	15	44244567	T	C	TP53BP1,ELL3,CATSPER2,ADAL,LCMT2,FRMD5	0.298535	-1.82866	3.28843
rs2696089	3	15	44526684	G	A	TP53BP1,ADAL	0.0569558	-0.208934	1.55645
rs72739122	3	15	58549952	G	T	ALDH1A2	1.92658	-0.361267	-0.0967644
rs12910051	3	15	58580525	G	A	ALDH1A2	-0.216647	-0.423679	0.0666002
rs4622454	3	15	58646332	T	C	ALDH1A2	0.838891	1.04483	-0.405378
rs1532085	3	15	58683366	A	G	ALDH1A2,LIPC	1.93715	-1.03751	-0.462392
rs417344	3	15	58717919	T	C	ALDH1A2,LIPC	1.35289	0.936725	-1.1965
rs534933	3	15	58735222	A	C	ALDH1A2,LIPC	2.03267	0.157818	-0.811767
rs2729828	3	15	63361307	G	A	LACTB,TPM1,RPS27L	-1.06776	-2.05076	-0.428103
rs7193072	3	16	56778067	A	G	NUP93	-0.125301	2.70149	-0.814078
rs2895432	3	16	56856955	G	A	SLC12A3,NUP93,MT1X	-1.5562	-0.0211826	-1.68117
rs247608	3	16	56963468	C	T	HERPUD1,SLC12A3,CETP	-0.811976	-0.827418	1.25936
rs12448528	3	16	56985555	G	A	HERPUD1,CETP	0.258036	-0.27958	-1.2076
rs289719	3	16	57009941	T	C	CETP,NLRC5	-0.630864	-0.0356016	-0.692856
rs289748	3	16	57025063	A	G	CETP,NLRC5	-0.205026	1.27277	-1.10537
rs291040	3	16	57061189	T	C	NLRC5	-0.0768695	-1.37381	-1.2324
rs2233455	3	16	67207933	T	C	CBFB,TRADD,HSF4,ELMO3,ACD,PARD6A,LRRC29,C16orf70,FBXL8,FHOD1,SLC9A5,NOL3,CTRL,TMEM208,CES4A,CES3,EXOC3L1,KIAA0895L,PLEKHG4,E2F4,AC040160.1,B3GNT9,RP11-5A19.5	0.847958	0.490613	0.267479
rs28587148	3	16	67718563	C	A	EDC4,CDH1,NFATC3,NUTF2,CENPT,TSNAXIP1,CTCF,ACD,PARD6A,SLC7A6,PLA2G15,ESRP2,SLC12A4,ENKD1,PRMT7,RANBP10,CTRL,DPEP3,GFOD2,TPPP3,RLTPR,C16orf86,PSKH1,DPEP2,DUS2,THAP11,DDX28,NRN1L,PSMB10,LCAT,CTC-479C5.12	-0.139438	0.406739	-0.509986
rs113896227	3	16	68101480	T	C	EDC4,NFATC3,NUTF2,CENPT,TSNAXIP1,CTCF,ACD,PARD6A,SLC7A6OS,SLC7A6,PLA2G15,ESRP2,SLC12A4,ENKD1,PRMT7,RANBP10,CTRL,DPEP3,GFOD2,RLTPR,C16orf86,PSKH1,DPEP2,DUS2,THAP11,DDX28,NRN1L,PSMB10,LCAT,CTC-479C5.12	1.64941	1.36708	-0.834925
rs73613962	3	16	68361974	G	T	NFATC3,TSNAXIP1,ACD,PARD6A,SMPD3,SLC7A6OS,SLC7A6,PLA2G15,ESRP2,SLC12A4,ENKD1,PRMT7,RANBP10,LCAT	1.70849	0.672603	-2.66603
rs2000999	3	16	72108093	A	G	DHODH,PMFBP1,DHX38,TXNL4B,HP,HPR	3.38361	1.04657	2.35146
rs2925979	3	16	81534790	C	T	CMIP	-1.58864	-1.23643	0.357123
rs28698714	3	17	36606139	G	T	ARHGAP23	0.22874	0.488776	0.0819972
rs4511574	3	17	37532916	C	T	RPL19,FBXL20,MED1,STARD3,PPP1R1B,STAC2,PGAP3,CDK12,NEUROD2,FBXO47	-2.37487	-0.367294	-0.284014
rs931992	3	17	37821435	T	G	GSDMB,STARD3,PPP1R1B,ERBB2,GRB7,MIEN1,PNMT,PGAP3,CDK12,GSDMA,NEUROD2,TCAP	-1.82773	-0.0356016	0.868903
rs1031458	3	17	38072173	G	T	MED24,GSDMB,RAPGEFL1,ERBB2,GRB7,MIEN1,PNMT,PGAP3,IKZF3,GSDMA,ORMDL3,ZPBP2,LRRC3C,FBXO47	-0.242273	-0.512073	1.25734
rs6504872	3	17	45438952	T	C	CDC27,TBX21,KPNB1,NPEPPS,EFCAB13,TBKBP1,ITGB3,ITGB3	1.6282	0.658526	-3.02957
rs4794001	3	17	45720849	C	T	CDC27,TBX21,KPNB1,NPEPPS,EFCAB13,TBKBP1,ITGB3,ITGB3	1.01413	0.470917	-3.46606
rs1156340	3	17	66889120	C	T	ABCA8	-3.00821	-1.43601	0.361062
rs7222619	3	17	76386406	C	T	PGS1,SOCS3,DNAH17,AC061992.1	-0.418726	-0.598479	-0.998204
rs2000813	3	18	47093864	T	C	LIPG	-2.60785	-2.0391	-2.33031
rs1970696	3	18	47169989	C	T		-2.13241	-0.322466	1.26055
rs9964925	3	18	47277289	T	C	MYO5B,ACAA2	-0.69318	0.701806	-0.348415
rs62100992	3	18	47472548	C	T	MYO5B	1.09201	0.205476	-0.25359
rs11666233	3	19	8452045	A	C	MARCH2,ANGPTL4,RAB11B,KANK3	-2.42016	-0.927436	-0.774259
rs2278426	3	19	11350488	C	T	DOCK6,C19orf80,KANK2	-1.10827	-1.29622	-0.214317
rs11669338	3	19	45382984	G	T	PVRL2,APOE,TOMM40	1.44615	0.690627	0.151223
rs7254723	3	19	45455921	G	A	CLPTM1,RELB,APOE,APOC1,APOC4-APOC2,APOC2,CTB-129P6.11,APOC4	-1.7914	0.863068	0.804201
rs479486	3	19	49229323	A	G	RASIP1,FGF21,NTN5,FUT1,MAMSTR,FUT2,IZUMO1	0.386426	1.35789	-2.07264
rs58609643	3	19	54793415	T	C	LILRB5,LILRB2,LILRA3,LILRA5	-0.274332	-0.0442264	-0.461229
rs6073958	3	20	44551855	T	C	CTSA,PLTP,PCIF1,NEURL2,ZSWIM3,SPATA25,ZSWIM1,ZNF335	2.13625	1.99265	0.715581
rs5994638	3	22	21953276	A	G	PPIL2,SDF2L1,YDJC,CCDC116,RIMBP3C,UBE2L3,PI4KA	0.403621	-2.10905
rs11802413	4	1	25760920	T	C	SYF2,C1orf63,LDLRAP1,TMEM50A,RHD,RHCE,TMEM57	-0.834925	-2.48624	0.0358525
rs80036989	4	1	27047524	A	G	PIGV,NUDC,ARID1A,NR0B2,GPN2,C1orf172,SFN,GPATCH3,ZDHHC18,TRNP1	0.760639	-0.379792	-1.02267
rs7523242	4	1	55498949	T	C	BSND,USP24,PCSK9	3.24695	1.03686	-0.286102
rs1475701	4	1	55638546	C	T	USP24,PCSK9	2.44642	-0.0430019	0.326297
rs287227	4	1	55656075	G	T	USP24,PCSK9	3.56569	0.940229	-0.907391
rs6603980	4	1	92985335	T	C	EVI5,KIAA1107,DR1,RPAP2,FAM69A,GFI1,GLMN,C1orf146	-2.3203	-0.803822	-1.53988
rs17035630	4	1	109810981	A	G	PSRC1,CELSR2,MYBPHL	2.41882	2.66482	1.01859
rs10410	4	1	109822404	A	G	SARS,PSRC1,SORT1,CELSR2,MYBPHL	2.1561	1.32854	0.704053
rs267733	4	1	150958836	A	G	WBP2,PRUNE,SETDB1,FAM63A,ANXA9,CERS2,HORMAD1,THEM4	-1.39026	0.557479	0.0261973
rs1052639	4	2	118583100	G	A	DDX18,INSIG2,CCDC93	1.11419	1.20501	-0.0882223
rs9293637	4	5	74258564	C	T	ANKDD1B	0.815888	0.966888	-3.75415
rs3757354	4	6	16127407	C	T	MYLIP	-0.612814	-1.30557	1.92676
rs9370868	4	6	16180779	T	C	MYLIP	0.656507	-0.501954	1.95751
rs1408272	4	6	25842951	T	G	HFE,SCGN,LRRC16A,SLC17A2,SLC17A3,SLC17A1,HIST1H2BA,HIST1H2AA,HIST1H2AC,HIST1H2BC,HIST1H1T,HIST1H1C,HIST1H2BB,HIST1H3C,HIST1H4C	1.73011	-1.91746	1.49967
rs7738854	4	6	26073295	C	T	HFE,SLC17A2,TRIM38,HIST1H4B,SLC17A3,HIST1H1A,HIST1H3B,HIST1H2AB,SLC17A4,HIST1H2BC,BTN3A2,HIST1H1T,HIST1H1C,HIST1H4A,HIST1H2BB,HIST1H3C,HIST1H4C,HIST1H3A	0.50332	-2.25873
rs28732216	4	6	32413978	A	C				-1.42617
rs3798227	4	6	116324898	A	G	FRK,NT5DC1	-1.09269	0.155915	0.424625
rs141596056	4	6	121610749	C	T	TBC1D32	-0.616386	-1.14285	-0.741998
rs138578309	4	6	161062265	T	C	LPA	6.09744	1.09925	-0.107307
rs73066485	4	7	21611970	G	T	SP4,DNAH11	1.40378	-1.45742	-0.294283
rs217386	4	7	44600695	G	A	NPC1L1,OGDH,DDX56,TMED4	2.18921	0.8569	-1.47134
rs28600710	4	8	55436793	A	G		2.85088	-0.103961	0.330693
rs550057	4	9	136146597	T	C		5.87651	4.32289	-0.14561
rs60843925	4	11	126238832	C	T	DCPS,ST3GAL4,KIRREL3	2.83638	-1.02285	-1.30893
rs10774625	4	12	111910219	G	A	RPL6,MAPKAPK5,BRAP,ERP29,SH2B3,ACAD10,ALDH2,NAA25,TRAFD1,HECTD4,PTPN11,FAM109A,ATXN2,RP11-162P23.2	-6.31567	-6.40681	4.28311
rs17630235	4	12	112591686	G	A	RPL6,MAPKAPK5,BRAP,ERP29,SH2B3,ACAD10,ALDH2,NAA25,TRAFD1,HECTD4,PTPN11,FAM109A,ATXN2,RP11-162P23.2	-5.72904	-6.24541	4.97744
rs11066301	4	12	112871372	A	G	RPL6,MAPKAPK5,BRAP,ERP29,SH2B3,ACAD10,ALDH2,NAA25,TRAFD1,HECTD4,PTPN11,ATXN2,RP11-162P23.2	-5.19384	-5.77805	4.45521
rs142632970	4	12	121413345	G	A	HNF1A,OASL,SPPL3,C12orf43,AC079602.1	4.74942	-0.815651	0.0245344
rs4425006	4	19	10813364	C	T	DNM2,CDC37,DKFZP761J1410,PIN1,SMARCA4,ILF3,SLC44A2,ECSIT,YIPF2,ATG4D,CARM1,S1PR5,ELAVL3,QTRT1,AC011475.1		1.46361	0.0694895
rs117999134	4	19	45012505	G	A	ZNF180	1.52173	-1.14575	0.0281645
rs10422182	4	19	45159023	T	C	PVR,CEACAM19,IGSF23	0.535198	-1.06539	-0.170267
rs6016373	4	20	39154095	A	G		2.13559	-1.9222	-0.563492
rs6029603	4	20	39902135	C	A	PLCG1,LPIN3,ZHX3,EMILIN3,TOP1	2.36127	0.726553	-1.9332
rs9988450	5	1	62924448	C	T	DOCK7,ATG4C,ANGPTL3,USP1,AL138847.1	1.08985	-1.29855	1.26345
rs4409689	5	1	63177365	T	C	DOCK7,ATG4C,ANGPTL3,USP1,AL138847.1	1.36702	-1.46544	1.00666
rs10099404	5	8	19788396	G	T	LPL	1.61737	-0.278146	0.56938
rs326	5	8	19819439	A	G	LPL	4.08435	0.630145	0.413055
rs2980860	5	8	126485337	A	G	TRIB1	4.70329	0.200615	-2.44718
rs1883025	5	9	107664301	C	T	ABCA1	2.47568	0.167089	-2.32392
rs7118999	5	11	116645275	C	T	ZNF259,APOA5,APOA4,BUD13	1.40986	-0.398041	-0.257004
rs7103224	5	11	116663966	G	A	ZNF259,APOA5,APOA4,APOC3,BUD13	1.80402	-0.626938	-0.204621
rs1815787	5	11	116921397	T	C	APOA4,APOC3,APOA1,SIDT2,TAGLN,SIK3,PCSK7,RNF214,PAFAH1B2	0.395435	0.263325	0.614158
rs11206510	6	1	55496039	T	C	TMEM61,BSND,PCSK9	5.58478	-0.395194	1.82269
rs534347	6	1	55523483	T	C	USP24,PCSK9	0.171436	-0.0678563	-0.784715
rs1277930	6	1	109822143	A	G	PSRC1,SORT1,CELSR2,MYBPHL	8.43614	2.22532	-2.01417
rs13008369	6	2	21100438	G	T	LAPTM4A	0.531848	-0.847709	-0.18644
rs6547409	6	2	21190209	C	T	APOB	1.38684	0.685545	-0.259823
rs1041968	6	2	21232804	A	G	APOB	2.45249	-1.19573	-1.7521
rs6739502	6	2	21527036	A	G		2.6809	1.4706	-2.18854
rs6544713	6	2	44073881	T	C	ABCG5,LRPPRC,ABCG8	4.91496	1.59595	-2.12436
rs59014134	6	5	74589385	T	C	HMGCR	2.01783	-0.361668	-4.58577
rs5744672	6	5	74877803	C	T	HMGCR,COL4A3BP,POLK,ANKRD31,GCNT4,ANKDD1B	2.7347	-1.51292	-5.81985
rs6882076	6	5	156390297	C	T	HAVCR1,TIMD4	1.44583	0.931877	-1.26968
rs1611718	6	6	29829592	C	A				-1.56569
rs1564348	6	6	160578860	C	T	SLC22A2,SLC22A1,IGF2R	2.28556	-0.258398	-0.661799
rs1529367	6	8	59340103	A	C	CYP7A1,UBXN2B	-0.112233	1.37478	0.56513
rs7357417	6	8	145035342	G	A	PPP1R16A,PLEC,PARP10,GRINA,OPLAH,KIAA1875,MROH1,SPATC1,EPPK1	-0.447116	0.58299	-0.190259
rs4938362	6	11	117100029	A	G	SIDT2,TAGLN,PCSK7,RNF214,PAFAH1B2	2.60529	-0.47793
rs8059431	6	16	57028451	C	T	CETP,NLRC5	-0.923816	-1.03279	-0.979162
rs73013169	6	19	11127069	G	T	TMEM205,SMARCA4,ECSIT,YIPF2,ATG4D,C19orf52,CARM1,S1PR5,ELAVL3	5.28603	2.48569	-1.58057
rs17248931	6	19	11234591	A	G	LDLR,SPC24,KANK2	2.92763	1.19063	1.6428
rs11668104	6	19	19426181	G	A	SUGP1,PBX4,ATP13A1,MAU2,NCAN,CILP2,GATAD2A,TSSK6,NDUFA13,HAPLN4,TM6SF2,YJEFN3,CTC-260F20.3	2.18865	1.26855	1.97042
rs3794991	6	19	19610596	C	T	MEF2BNB-MEF2B,RFXANK,LPAR2,GMIP,SUGP1,PBX4,ATP13A1,MAU2,NCAN,CILP2,GATAD2A,TSSK6,NR2C2AP,NDUFA13,HAPLN4,TM6SF2,MEF2B,YJEFN3,MEF2BNB,CTC-260F20.3	2.30666	0.505938	2.98812
rs2965101	6	19	45237812	T	C	BCL3,CBLC,CEACAM16	1.642	0.287408	-2.61695
rs2927481	6	19	45337249	A	C	PVRL2,CBLC,BCAM	0.773222	1.16529
rs395908	6	19	45373565	G	A	PVRL2,APOE,TOMM40	2.76149	2.07163	1.83335
rs35620552	6	19	45628569	A	C	MARK4,TRAPPC6A,CLASRP,PPP1R37,GEMIN7,ZNF296,NKPD1,BLOC1S3,AC006126.3,AC005779.2	-0.426881	-0.166962	1.52221
rs6065295	6	20	39626335	T	C	TOP1	0.815408	-1.02175	-3.05796
Note. The z-score of variants on phenotypes linked to METABOLISM set are reported in z_{Consortia}_{trait} columns.
