# Supplementary material for: Multitrait GWAS to connect disease variants and biological mechanisms
Source: PLoS Genet. 2021 Aug 30;17(8):e1009713. doi: 10.1371/journal.pgen.1009713 (PMC8437297; doi:10.1371/journal.pgen.1009713)
Supplement: S19 Table — (XLSX) [file pgen.1009713.s052.xlsx]

## Sheet: S19 Table
S19 Table - Sign test for z-score of diseases phenotype associated with metabolic traits
Cluster	CARDIOGRAMPLUSC4D_CAD		MEGASTROKE_AS		GIANT_BMI
	Prob	P-val	Prob	P-val	Prob	P-val
1	0.7	0.093	0.58	0.54	0.5	1
2	0.8	6.6e-05	0.69	0.016	0.35	0.049
3	0.46	0.45	0.47	0.57	0.34	0.00064
4	0.71	0.029	0.4	0.38	0.5	1
5	1	0.0039	0.44	1	0.56	1
6	0.84	0.00091	0.56	0.69	0.29	0.064
Note. The Prob {trait} columns reports the estimated probability of trait z-score to be positive in the cluster. The associated pvalue are reported in p-val {trait} columns.
