# Supplementary material for: Multitrait GWAS to connect disease variants and biological mechanisms
Source: PLoS Genet. 2021 Aug 30;17(8):e1009713. doi: 10.1371/journal.pgen.1009713 (PMC8437297; doi:10.1371/journal.pgen.1009713)
Supplement: S20 Table — (XLSX) [file pgen.1009713.s053.xlsx]

## Sheet: S20 Table
S20 Table - Potential drug targets mapped to multi-trait profiles for the Metabolism, Immunity, Cardiovascular phenotype set
ensembl_gene_id	druggability_tier	hgnc_names	chr_b37	start_b37	end_b37	strand	description	no_of_gwas_regions	small_mol_druggable	bio_druggable	adme_gene	pheno_group	cluster
ENSG00000198648	Tier 2	STK39	2	168810530	169104651	-1	serine threonine kinase 39 [Source:HGNC Symbol;Acc:17717]	2	Y	N	N	METABOLISM	1
ENSG00000134640	Tier 1	MTNR1B	11	92702886	92718232	1	melatonin receptor 1B [Source:HGNC Symbol;Acc:7464]	20	Y	N	N	METABOLISM	1
ENSG00000073734	Tier 1	ABCB11	2	169779448	169887832	-1	ATP-binding cassette, sub-family B (MDR/TAP), member 11 [Source:HGNC Symbol;Acc:42]	18	N	N	Y	METABOLISM	1
ENSG00000173175	Tier 1	ADCY5	3	123001143	123168605	-1	adenylate cyclase 5 [Source:HGNC Symbol;Acc:236]	7	Y	N	N	METABOLISM	1
ENSG00000058404	Tier 1	CAMK2B	7	44256749	44374176	-1	calcium/calmodulin-dependent protein kinase II beta [Source:HGNC Symbol;Acc:1461]	15	Y	N	N	METABOLISM	1
ENSG00000106633	Tier 2	GCK	7	44183872	44237769	-1	glucokinase (hexokinase 4) [Source:HGNC Symbol;Acc:4195]	13	Y	N	N	METABOLISM	1
ENSG00000121671	Tier 3A	CRY2	11	45868669	45904798	1	cryptochrome 2 (photolyase-like) [Source:HGNC Symbol;Acc:2385]	2	N	Y	N	METABOLISM	1
ENSG00000173517	Tier 3B	PEAK1	15	77400471	77712486	-1	pseudopodium-enriched atypical kinase 1 [Source:HGNC Symbol;Acc:29431]	3	Y	N	N	METABOLISM	1
ENSG00000124783	Tier 3A	SSR1	6	7268539	7347679	-1	signal sequence receptor, alpha [Source:HGNC Symbol;Acc:11323]	0	N	Y	N	METABOLISM	1
ENSG00000073067	Tier 3B	CYP2W1	7	1022835	1029276	1	cytochrome P450, family 2, subfamily W, polypeptide 1 [Source:HGNC Symbol;Acc:20243]	0	Y	N	N	METABOLISM	2
ENSG00000164849	Tier 3B	GPR146	7	1084212	1098897	1	G protein-coupled receptor 146 [Source:HGNC Symbol;Acc:21718]	1	Y	N	N	METABOLISM	2
ENSG00000164850	Tier 1	GPER1	7	1121844	1133451	1	G protein-coupled estrogen receptor 1 [Source:HGNC Symbol;Acc:4485]	1	Y	Y	N	METABOLISM	2
ENSG00000123360	Tier 2	PDE1B	12	54943134	54973023	1	phosphodiesterase 1B, calmodulin-dependent [Source:HGNC Symbol;Acc:8775]	0	Y	N	N	METABOLISM	2
ENSG00000135413	Tier 3A	LACRT	12	55024595	55028679	-1	lacritin [Source:HGNC Symbol;Acc:16430]	0	N	Y	N	METABOLISM	2
ENSG00000025434	Tier 2	NR1H3	11	47269851	47290396	1	nuclear receptor subfamily 1, group H, member 3 [Source:HGNC Symbol;Acc:7966]	11	Y	N	N	METABOLISM	2
ENSG00000134575	Tier 3A	ACP2	11	47260853	47270457	-1	acid phosphatase 2, lysosomal [Source:HGNC Symbol;Acc:123]	11	N	Y	N	METABOLISM	2
ENSG00000132170	Tier 1	PPARG	3	12328867	12475855	1	peroxisome proliferator-activated receptor gamma [Source:HGNC Symbol;Acc:9236]	2	Y	N	Y	METABOLISM	2
ENSG00000145332	Tier 3B	KLHL8	4	88081255	88161466	-1	kelch-like family member 8 [Source:HGNC Symbol;Acc:18644]	5	Y	N	N	METABOLISM	2
ENSG00000198189	Tier 1	HSD17B11	4	88257762	88312538	-1	hydroxysteroid (17-beta) dehydrogenase 11 [Source:HGNC Symbol;Acc:22960]	0	N	N	Y	METABOLISM	2
ENSG00000124935	Tier 3B	SCGB1D2	11	62009682	62012280	1	secretoglobin, family 1D, member 2 [Source:HGNC Symbol;Acc:18396]	0	N	Y	N	METABOLISM	2
ENSG00000149452	Tier 1	SLC22A8	11	62756626	62783311	-1	solute carrier family 22 (organic anion transporter), member 8 [Source:HGNC Symbol;Acc:10972]	0	Y	N	Y	METABOLISM	2
ENSG00000149742	Tier 1	SLC22A9	11	63137261	63177766	1	solute carrier family 22 (organic anion transporter), member 9 [Source:HGNC Symbol;Acc:16261]	0	Y	N	Y	METABOLISM	2
ENSG00000184999	Tier 1	SLC22A10	11	62905339	63137190	1	solute carrier family 22, member 10 [Source:HGNC Symbol;Acc:18057]	0	Y	N	Y	METABOLISM	2
ENSG00000196600	Tier 3B	SLC22A25	11	62931248	62997124	-1	solute carrier family 22, member 25 [Source:HGNC Symbol;Acc:32935]	0	Y	N	N	METABOLISM	2
ENSG00000197658	Tier 3B	SLC22A24	11	62847412	62911693	-1	solute carrier family 22, member 24 [Source:HGNC Symbol;Acc:28542]	0	Y	N	N	METABOLISM	2
ENSG00000073734	Tier 1	ABCB11	2	169779448	169887832	-1	ATP-binding cassette, sub-family B (MDR/TAP), member 11 [Source:HGNC Symbol;Acc:42]	18	N	N	Y	METABOLISM	2
ENSG00000053918	Tier 1	KCNQ1	11	2465914	2870339	1	potassium voltage-gated channel, KQT-like subfamily, member 1 [Source:HGNC Symbol;Acc:6294]	21	Y	N	N	METABOLISM	2
ENSG00000183682	Tier 3A	BMP8A	1	39957318	39991607	1	bone morphogenetic protein 8a [Source:HGNC Symbol;Acc:21650]	4	N	Y	N	METABOLISM	2
ENSG00000064547	Tier 1	LPAR2	19	19734477	19739739	-1	lysophosphatidic acid receptor 2 [Source:HGNC Symbol;Acc:3168]	16	Y	N	N	METABOLISM	2
ENSG00000105701	Tier 3B	FKBP8	19	18642561	18654887	-1	FK506 binding protein 8, 38kDa [Source:HGNC Symbol;Acc:3724]	0	Y	N	N	METABOLISM	2
ENSG00000130283	Tier 3B	GDF1	19	18979361	19006905	-1	growth differentiation factor 1 [Source:HGNC Symbol;Acc:4214]	0	N	Y	N	METABOLISM	2
ENSG00000130287	Tier 3A	NCAN	19	19322782	19363042	1	neurocan [Source:HGNC Symbol;Acc:2465]	16	N	Y	N	METABOLISM	2
ENSG00000130513	Tier 3A	GDF15	19	18485541	18499986	1	growth differentiation factor 15 [Source:HGNC Symbol;Acc:30142]	0	N	Y	N	METABOLISM	2
ENSG00000160161	Tier 3A	CILP2	19	19649057	19657468	1	cartilage intermediate layer protein 2 [Source:HGNC Symbol;Acc:24213]	19	N	Y	N	METABOLISM	2
ENSG00000178093	Tier 3B	TSSK6	19	19623227	19626838	-1	testis-specific serine kinase 6 [Source:HGNC Symbol;Acc:30410]	19	Y	N	N	METABOLISM	2
ENSG00000187664	Tier 3A	HAPLN4	19	19366450	19373605	-1	hyaluronan and proteoglycan link protein 4 [Source:HGNC Symbol;Acc:31357]	19	N	Y	N	METABOLISM	2
ENSG00000169919	Tier 3B	GUSB	7	65425671	65447301	-1	glucuronidase, beta [Source:HGNC Symbol;Acc:4696]	3	N	Y	N	METABOLISM	2
ENSG00000196715	Tier 3B	VKORC1L1	7	65338254	65424550	1	vitamin K epoxide reductase complex, subunit 1-like 1 [Source:HGNC Symbol;Acc:21492]	3	Y	N	N	METABOLISM	2
ENSG00000100385	Tier 1	IL2RB	22	37521878	37571094	-1	interleukin 2 receptor, beta [Source:HGNC Symbol;Acc:6009]	1	N	Y	N	METABOLISM	2
ENSG00000107593	Tier 2	PKD2L1	10	102047903	102090243	-1	polycystic kidney disease 2-like 1 [Source:HGNC Symbol;Acc:9011]	9	Y	N	N	METABOLISM	2
ENSG00000213341	Tier 1	CHUK	10	101948055	101989376	-1	conserved helix-loop-helix ubiquitous kinase [Source:HGNC Symbol;Acc:1974]	1	Y	N	N	METABOLISM	2
ENSG00000156006	Tier 1	NAT2	8	18248755	18258728	1	N-acetyltransferase 2 (arylamine N-acetyltransferase) [Source:HGNC Symbol;Acc:7646]	13	N	N	Y	METABOLISM	2
ENSG00000058404	Tier 1	CAMK2B	7	44256749	44374176	-1	calcium/calmodulin-dependent protein kinase II beta [Source:HGNC Symbol;Acc:1461]	15	Y	N	N	METABOLISM	2
ENSG00000106633	Tier 2	GCK	7	44183872	44237769	-1	glucokinase (hexokinase 4) [Source:HGNC Symbol;Acc:4195]	13	Y	N	N	METABOLISM	2
ENSG00000139269	Tier 3A	INHBE	12	57846106	57853063	1	inhibin, beta E [Source:HGNC Symbol;Acc:24029]	0	N	Y	N	METABOLISM	2
ENSG00000166986	Tier 2	MARS	12	57869228	57911352	1	methionyl-tRNA synthetase [Source:HGNC Symbol;Acc:6898]	0	Y	N	N	METABOLISM	2
ENSG00000175189	Tier 3A	INHBC	12	57828543	57844611	1	inhibin, beta C [Source:HGNC Symbol;Acc:6068]	6	N	Y	N	METABOLISM	2
ENSG00000110245	Tier 3A	APOC3	11	116700422	116703788	1	apolipoprotein C-III [Source:HGNC Symbol;Acc:610]	6	N	Y	N	METABOLISM	2
ENSG00000118137	Tier 3A	APOA1	11	116706467	116708666	-1	apolipoprotein A-I [Source:HGNC Symbol;Acc:600]	7	N	Y	N	METABOLISM	2
ENSG00000160584	Tier 1	SIK3	11	116714118	116969153	-1	SIK family kinase 3 [Source:HGNC Symbol;Acc:29165]	8	Y	N	N	METABOLISM	2
ENSG00000154310	Tier 1	TNIK	3	170779128	171178197	-1	TRAF2 and NCK interacting kinase [Source:HGNC Symbol;Acc:30765]	0	Y	N	N	METABOLISM	2
ENSG00000099985	Tier 3B	OSM	22	30658818	30662829	-1	oncostatin M [Source:HGNC Symbol;Acc:8506]	0	N	Y	N	METABOLISM	2
ENSG00000128342	Tier 3A	LIF	22	30636436	30642840	-1	leukemia inhibitory factor [Source:HGNC Symbol;Acc:6596]	0	N	Y	N	METABOLISM	2
ENSG00000086205	Tier 1	FOLH1	11	49168187	49230222	-1	folate hydrolase (prostate-specific membrane antigen) 1 [Source:HGNC Symbol;Acc:3788]	2	Y	Y	N	METABOLISM	2
ENSG00000168959	Tier 1	GRM5	11	88237744	88799113	-1	glutamate receptor, metabotropic 5 [Source:HGNC Symbol;Acc:4597]	10	Y	N	N	METABOLISM	2
ENSG00000175305	Tier 1	CCNE2	8	95891998	95908906	-1	cyclin E2 [Source:HGNC Symbol;Acc:1590]	1	Y	N	N	METABOLISM	2
ENSG00000017427	Tier 1	IGF1	12	102789645	102874423	-1	insulin-like growth factor 1 (somatomedin C) [Source:HGNC Symbol;Acc:5464]	8	N	Y	N	METABOLISM	2
ENSG00000106809	Tier 3B	OGN	9	95146249	95166978	-1	osteoglycin [Source:HGNC Symbol;Acc:8126]	0	N	Y	N	METABOLISM	2
ENSG00000106819	Tier 3B	ASPN	9	95218487	95244788	-1	asporin [Source:HGNC Symbol;Acc:14872]	0	N	Y	N	METABOLISM	2
ENSG00000106823	Tier 3B	ECM2	9	95256365	95298937	-1	extracellular matrix protein 2, female organ and adipocyte specific [Source:HGNC Symbol;Acc:3154]	1	N	Y	N	METABOLISM	2
ENSG00000127083	Tier 3B	OMD	9	95176527	95186743	-1	osteomodulin [Source:HGNC Symbol;Acc:8134]	0	N	Y	N	METABOLISM	2
ENSG00000196305	Tier 1	IARS	9	94972489	95056038	-1	isoleucyl-tRNA synthetase [Source:HGNC Symbol;Acc:5330]	0	Y	N	N	METABOLISM	2
ENSG00000141736	Tier 1	ERBB2	17	37844167	37886679	1	v-erb-b2 avian erythroblastic leukemia viral oncogene homolog 2 [Source:HGNC Symbol;Acc:3430]	3	Y	Y	N	METABOLISM	3
ENSG00000141744	Tier 1	PNMT	17	37824234	37826728	1	phenylethanolamine N-methyltransferase [Source:HGNC Symbol;Acc:9160]	2	Y	N	Y	METABOLISM	3
ENSG00000077800	Tier 3B	FKBP6	7	72742167	72772634	1	FK506 binding protein 6, 36kDa [Source:HGNC Symbol;Acc:3722]	1	Y	N	N	METABOLISM	3
ENSG00000025434	Tier 2	NR1H3	11	47269851	47290396	1	nuclear receptor subfamily 1, group H, member 3 [Source:HGNC Symbol;Acc:7966]	11	Y	N	N	METABOLISM	3
ENSG00000134575	Tier 3A	ACP2	11	47260853	47270457	-1	acid phosphatase 2, lysosomal [Source:HGNC Symbol;Acc:123]	11	N	Y	N	METABOLISM	3
ENSG00000180210	Tier 1	F2	11	46740730	46761056	1	coagulation factor II (thrombin) [Source:HGNC Symbol;Acc:3535]	5	Y	Y	N	METABOLISM	3
ENSG00000086205	Tier 1	FOLH1	11	49168187	49230222	-1	folate hydrolase (prostate-specific membrane antigen) 1 [Source:HGNC Symbol;Acc:3788]	2	Y	Y	N	METABOLISM	3
ENSG00000149177	Tier 3A	PTPRJ	11	48002113	48189670	1	protein tyrosine phosphatase, receptor type, J [Source:HGNC Symbol;Acc:9673]	7	N	Y	N	METABOLISM	3
ENSG00000168959	Tier 1	GRM5	11	88237744	88799113	-1	glutamate receptor, metabotropic 5 [Source:HGNC Symbol;Acc:4597]	10	Y	N	N	METABOLISM	3
ENSG00000125703	Tier 3B	ATG4C	1	63249806	63331184	1	autophagy related 4C, cysteine peptidase [Source:HGNC Symbol;Acc:16040]	0	N	Y	N	METABOLISM	3
ENSG00000117676	Tier 1	RPS6KA1	1	26856252	26901521	1	ribosomal protein S6 kinase, 90kDa, polypeptide 1 [Source:HGNC Symbol;Acc:10430]	0	Y	N	N	METABOLISM	3
ENSG00000196139	Tier 1	AKR1C3	10	5077546	5149878	1	aldo-keto reductase family 1, member C3 [Source:HGNC Symbol;Acc:386]	4	Y	N	N	METABOLISM	3
ENSG00000103066	Tier 3A	PLA2G15	16	68279207	68294961	1	phospholipase A2, group XV [Source:HGNC Symbol;Acc:17163]	11	N	Y	N	METABOLISM	3
ENSG00000124067	Tier 3A	SLC12A4	16	67977377	68003504	-1	solute carrier family 12 (potassium/chloride transporter), member 4 [Source:HGNC Symbol;Acc:10913]	11	Y	N	N	METABOLISM	3
ENSG00000141086	Tier 3A	CTRL	16	67961543	67966317	-1	chymotrypsin-like [Source:HGNC Symbol;Acc:2524]	11	N	Y	N	METABOLISM	3
ENSG00000141096	Tier 3B	DPEP3	16	68009566	68014732	-1	dipeptidase 3 [Source:HGNC Symbol;Acc:23029]	11	Y	N	N	METABOLISM	3
ENSG00000141098	Tier 3A	GFOD2	16	67708434	67753324	-1	glucose-fructose oxidoreductase domain containing 2 [Source:HGNC Symbol;Acc:28159]	11	N	Y	N	METABOLISM	3
ENSG00000159792	Tier 3A	PSKH1	16	67927175	67963581	1	protein serine kinase H1 [Source:HGNC Symbol;Acc:9529]	11	Y	N	N	METABOLISM	3
ENSG00000167261	Tier 2	DPEP2	16	68021297	68034489	-1	dipeptidase 2 [Source:HGNC Symbol;Acc:23028]	11	Y	N	N	METABOLISM	3
ENSG00000205220	Tier 3B	PSMB10	16	67968405	67970990	-1	proteasome (prosome, macropain) subunit, beta type, 10 [Source:HGNC Symbol;Acc:9538]	11	Y	N	N	METABOLISM	3
ENSG00000213398	Tier 3A	LCAT	16	67973653	67978034	-1	lecithin-cholesterol acyltransferase [Source:HGNC Symbol;Acc:6522]	11	N	Y	N	METABOLISM	3
ENSG00000167772	Tier 3A	ANGPTL4	19	8428173	8439257	1	angiopoietin-like 4 [Source:HGNC Symbol;Acc:16039]	2	N	Y	N	METABOLISM	3
ENSG00000130202	Tier 3A	PVRL2	19	45349432	45392485	1	poliovirus receptor-related 2 (herpesvirus entry mediator B) [Source:HGNC Symbol;Acc:9707]	41	N	Y	N	METABOLISM	3
ENSG00000130203	Tier 3A	APOE	19	45409011	45412650	1	apolipoprotein E [Source:HGNC Symbol;Acc:613]	84	N	Y	N	METABOLISM	3
ENSG00000165029	Tier 1	ABCA1	9	107543283	107690518	-1	ATP-binding cassette, sub-family A (ABC1), member 1 [Source:HGNC Symbol;Acc:29]	15	Y	Y	Y	METABOLISM	3
ENSG00000128918	Tier 1	ALDH1A2	15	58245622	58790065	-1	aldehyde dehydrogenase 1 family, member A2 [Source:HGNC Symbol;Acc:15472]	39	Y	N	Y	METABOLISM	3
ENSG00000110244	Tier 3A	APOA4	11	116691419	116694022	-1	apolipoprotein A-IV [Source:HGNC Symbol;Acc:602]	4	N	Y	N	METABOLISM	3
ENSG00000110245	Tier 3A	APOC3	11	116700422	116703788	1	apolipoprotein C-III [Source:HGNC Symbol;Acc:610]	6	N	Y	N	METABOLISM	3
ENSG00000118137	Tier 3A	APOA1	11	116706467	116708666	-1	apolipoprotein A-I [Source:HGNC Symbol;Acc:600]	7	N	Y	N	METABOLISM	3
ENSG00000149577	Tier 3A	SIDT2	11	117049449	117068160	1	SID1 transmembrane family, member 2 [Source:HGNC Symbol;Acc:24272]	8	N	Y	N	METABOLISM	3
ENSG00000160584	Tier 1	SIK3	11	116714118	116969153	-1	SIK family kinase 3 [Source:HGNC Symbol;Acc:29165]	8	Y	N	N	METABOLISM	3
ENSG00000160613	Tier 3A	PCSK7	11	117075053	117103241	-1	proprotein convertase subtilisin/kexin type 7 [Source:HGNC Symbol;Acc:8748]	7	N	Y	N	METABOLISM	3
ENSG00000087237	Tier 1	CETP	16	56995762	57017757	1	cholesteryl ester transfer protein, plasma [Source:HGNC Symbol;Acc:1869]	48	Y	Y	N	METABOLISM	3
ENSG00000182572	Tier 3B	HIST1H3I	6	27839623	27840099	-1	histone cluster 1, H3i [Source:HGNC Symbol;Acc:4771]	7	N	Y	N	METABOLISM	3
ENSG00000184357	Tier 1	HIST1H1B	6	27834570	27835359	-1	histone cluster 1, H1b [Source:HGNC Symbol;Acc:4719]	7	N	Y	N	METABOLISM	3
ENSG00000197153	Tier 3B	HIST1H3J	6	27858093	27860884	-1	histone cluster 1, H3j [Source:HGNC Symbol;Acc:4774]	7	N	Y	N	METABOLISM	3
ENSG00000197238	Tier 3B	HIST1H4J	6	27791884	27792257	1	histone cluster 1, H4j [Source:HGNC Symbol;Acc:4785]	7	N	Y	N	METABOLISM	3
ENSG00000197914	Tier 3B	HIST1H4K	6	27798952	27799305	-1	histone cluster 1, H4k [Source:HGNC Symbol;Acc:4784]	7	N	Y	N	METABOLISM	3
ENSG00000198558	Tier 3B	HIST1H4L	6	27840926	27841289	-1	histone cluster 1, H4l [Source:HGNC Symbol;Acc:4791]	7	N	Y	N	METABOLISM	3
ENSG00000198704	Tier 1	GPX6	6	28471073	28495992	-1	glutathione peroxidase 6 (olfactory) [Source:HGNC Symbol;Acc:4558]	8	N	Y	Y	METABOLISM	3
ENSG00000203813	Tier 3B	HIST1H3H	6	27777842	27778314	1	histone cluster 1, H3h [Source:HGNC Symbol;Acc:4775]	6	N	Y	N	METABOLISM	3
ENSG00000204657	Tier 3B	OR2H2	6	29555683	29556745	1	olfactory receptor, family 2, subfamily H, member 2 [Source:HGNC Symbol;Acc:8253]	4	Y	N	N	METABOLISM	3
ENSG00000204681	Tier 1	GABBR1	6	29523406	29601753	-1	gamma-aminobutyric acid (GABA) B receptor, 1 [Source:HGNC Symbol;Acc:4070]	4	Y	Y	N	METABOLISM	3
ENSG00000204687	Tier 3B	MAS1L	6	29454474	29455738	-1	MAS1 oncogene-like [Source:HGNC Symbol;Acc:13961]	5	Y	N	N	METABOLISM	3
ENSG00000204688	Tier 3B	OR2H1	6	29424958	29432105	1	olfactory receptor, family 2, subfamily H, member 1 [Source:HGNC Symbol;Acc:8252]	5	Y	N	N	METABOLISM	3
ENSG00000204694	Tier 3B	OR11A1	6	29393281	29424848	-1	olfactory receptor, family 11, subfamily A, member 1 [Source:HGNC Symbol;Acc:8176]	5	Y	N	N	METABOLISM	3
ENSG00000204695	Tier 3B	OR14J1	6	29274403	29275519	1	olfactory receptor, family 14, subfamily J, member 1 [Source:HGNC Symbol;Acc:13971]	4	Y	Y	N	METABOLISM	3
ENSG00000224586	Tier 3B	GPX5	6	28493702	28502729	1	glutathione peroxidase 5 (epididymal androgen-related protein) [Source:HGNC Symbol;Acc:4557]	8	N	Y	N	METABOLISM	3
ENSG00000070915	Tier 1	SLC12A3	16	56899119	56949762	1	solute carrier family 12 (sodium/chloride transporter), member 3 [Source:HGNC Symbol;Acc:10912]	0	Y	N	N	METABOLISM	3
ENSG00000166035	Tier 3A	LIPC	15	58702768	58861151	1	lipase, hepatic [Source:HGNC Symbol;Acc:6619]	13	Y	Y	N	METABOLISM	3
ENSG00000132855	Tier 3A	ANGPTL3	1	63063158	63071830	1	angiopoietin-like 3 [Source:HGNC Symbol;Acc:491]	22	N	Y	N	METABOLISM	3
ENSG00000131042	Tier 3A	LILRB2	19	54777675	54785039	-1	leukocyte immunoglobulin-like receptor, subfamily B (with TM and ITIM domains), member 2 [Source:HGNC Symbol;Acc:6606]	3	N	Y	N	METABOLISM	3
ENSG00000167613	Tier 3B	LAIR1	19	54865362	54882165	-1	leukocyte-associated immunoglobulin-like receptor 1 [Source:HGNC Symbol;Acc:6477]	0	N	Y	N	METABOLISM	3
ENSG00000170866	Tier 3A	LILRA3	19	54799854	54809952	-1	leukocyte immunoglobulin-like receptor, subfamily A (without TM domain), member 3 [Source:HGNC Symbol;Acc:6604]	3	N	Y	N	METABOLISM	3
ENSG00000187116	Tier 3A	LILRA5	19	54818353	54824409	-1	leukocyte immunoglobulin-like receptor, subfamily A (with TM domain), member 5 [Source:HGNC Symbol;Acc:16309]	0	N	Y	N	METABOLISM	3
ENSG00000239961	Tier 3A	LILRA4	19	54844456	54850421	-1	leukocyte immunoglobulin-like receptor, subfamily A (with TM domain), member 4 [Source:HGNC Symbol;Acc:15503]	0	N	Y	N	METABOLISM	3
ENSG00000084774	Tier 2	CAD	2	27440258	27466811	1	carbamoyl-phosphate synthetase 2, aspartate transcarbamylase, and dihydroorotase [Source:HGNC Symbol;Acc:1424]	1	Y	N	N	METABOLISM	3
ENSG00000138074	Tier 1	SLC5A6	2	27422455	27435826	-1	solute carrier family 5 (sodium/multivitamin and iodide cotransporter), member 6 [Source:HGNC Symbol;Acc:11041]	1	N	N	Y	METABOLISM	3
ENSG00000138085	Tier 3B	ATRAID	2	27434895	27440046	1	all-trans retinoic acid-induced differentiation factor [Source:HGNC Symbol;Acc:24090]	1	N	Y	N	METABOLISM	3
ENSG00000115216	Tier 3B	NRBP1	2	27650657	27665126	1	nuclear receptor binding protein 1 [Source:HGNC Symbol;Acc:7993]	62	Y	N	N	METABOLISM	3
ENSG00000138030	Tier 2	KHK	2	27309615	27323640	1	ketohexokinase (fructokinase) [Source:HGNC Symbol;Acc:6315]	0	Y	N	N	METABOLISM	3
ENSG00000163794	Tier 3B	UCN	2	27530268	27531313	-1	urocortin [Source:HGNC Symbol;Acc:12516]	3	N	Y	N	METABOLISM	3
ENSG00000073060	Tier 2	SCARB1	12	125261402	125367214	-1	scavenger receptor class B, member 1 [Source:HGNC Symbol;Acc:1664]	6	Y	N	N	METABOLISM	3
ENSG00000134780	Tier 1	DAGLA	11	61447905	61514473	1	diacylglycerol lipase, alpha [Source:HGNC Symbol;Acc:1165]	1	Y	N	N	METABOLISM	3
ENSG00000168496	Tier 2	FEN1	11	61560109	61564716	1	flap structure-specific endonuclease 1 [Source:HGNC Symbol;Acc:3650]	105	Y	N	N	METABOLISM	3
ENSG00000110243	Tier 3A	APOA5	11	116660083	116663136	-1	apolipoprotein A-V [Source:HGNC Symbol;Acc:17288]	57	N	Y	N	METABOLISM	3
ENSG00000101670	Tier 2	LIPG	18	47087069	47119272	1	lipase, endothelial [Source:HGNC Symbol;Acc:6623]	0	Y	Y	N	METABOLISM	3
ENSG00000102967	Tier 1	DHODH	16	72042487	72058954	1	dihydroorotate dehydrogenase (quinone) [Source:HGNC Symbol;Acc:2867]	6	Y	N	N	METABOLISM	3
ENSG00000257017	Tier 3A	HP	16	72088491	72094954	1	haptoglobin [Source:HGNC Symbol;Acc:5141]	7	N	Y	N	METABOLISM	3
ENSG00000186470	Tier 3B	BTN3A2	6	26365387	26378546	1	butyrophilin, subfamily 3, member A2 [Source:HGNC Symbol;Acc:1139]	0	N	Y	N	METABOLISM	3
ENSG00000196966	Tier 3A	HIST1H3E	6	26225383	26225844	1	histone cluster 1, H3e [Source:HGNC Symbol;Acc:4769]	6	N	Y	N	METABOLISM	3
ENSG00000198339	Tier 3A	HIST1H4I	6	27107076	27108418	1	histone cluster 1, H4i [Source:HGNC Symbol;Acc:4793]	7	N	Y	N	METABOLISM	3
ENSG00000172824	Tier 3B	CES4A	16	67022492	67043661	1	carboxylesterase 4A [Source:HGNC Symbol;Acc:26741]	0	Y	N	N	METABOLISM	3
ENSG00000172828	Tier 3B	CES3	16	66995140	67009051	1	carboxylesterase 3 [Source:HGNC Symbol;Acc:1865]	0	Y	N	N	METABOLISM	3
ENSG00000103642	Tier 1	LACTB	15	63413999	63434260	1	lactamase, beta [Source:HGNC Symbol;Acc:16468]	2	Y	N	N	METABOLISM	3
ENSG00000175445	Tier 2	LPL	8	19759228	19824769	1	lipoprotein lipase [Source:HGNC Symbol;Acc:6677]	47	Y	Y	N	METABOLISM	3
ENSG00000039068	Tier 3A	CDH1	16	68771128	68869451	1	cadherin 1, type 1, E-cadherin (epithelial) [Source:HGNC Symbol;Acc:1748]	1	N	Y	N	METABOLISM	3
ENSG00000146477	Tier 1	SLC22A3	6	160769300	160876014	1	solute carrier family 22 (organic cation transporter), member 3 [Source:HGNC Symbol;Acc:10967]	10	Y	N	Y	METABOLISM	3
ENSG00000198670	Tier 3A	LPA	6	160952515	161087407	-1	lipoprotein, Lp(a) [Source:HGNC Symbol;Acc:6667]	21	Y	Y	N	METABOLISM	3
ENSG00000010704	Tier 3A	HFE	6	26087509	26098571	1	hemochromatosis [Source:HGNC Symbol;Acc:4886]	41	N	Y	N	METABOLISM	3
ENSG00000079689	Tier 3A	SCGN	6	25652464	25702011	1	secretagogin, EF-hand calcium binding protein [Source:HGNC Symbol;Acc:16941]	37	N	Y	N	METABOLISM	3
ENSG00000124529	Tier 3A	HIST1H4B	6	26027124	26027480	-1	histone cluster 1, H4b [Source:HGNC Symbol;Acc:4789]	40	N	Y	N	METABOLISM	3
ENSG00000124610	Tier 1	HIST1H1A	6	26017260	26018040	-1	histone cluster 1, H1a [Source:HGNC Symbol;Acc:4715]	40	N	Y	N	METABOLISM	3
ENSG00000124693	Tier 3A	HIST1H3B	6	26031817	26032288	-1	histone cluster 1, H3b [Source:HGNC Symbol;Acc:4776]	40	N	Y	N	METABOLISM	3
ENSG00000168298	Tier 1	HIST1H1E	6	26156559	26157343	1	histone cluster 1, H1e [Source:HGNC Symbol;Acc:4718]	0	N	Y	N	METABOLISM	3
ENSG00000187837	Tier 1	HIST1H1C	6	26055968	26056699	-1	histone cluster 1, H1c [Source:HGNC Symbol;Acc:4716]	40	N	Y	N	METABOLISM	3
ENSG00000196176	Tier 3A	HIST1H4A	6	26021907	26022278	1	histone cluster 1, H4a [Source:HGNC Symbol;Acc:4781]	40	N	Y	N	METABOLISM	3
ENSG00000197061	Tier 3A	HIST1H4C	6	26104104	26104518	1	histone cluster 1, H4c [Source:HGNC Symbol;Acc:4787]	39	N	Y	N	METABOLISM	3
ENSG00000198366	Tier 3A	HIST1H3A	6	26020718	26021186	1	histone cluster 1, H3a [Source:HGNC Symbol;Acc:4766]	40	N	Y	N	METABOLISM	3
ENSG00000188763	Tier 3A	FZD9	7	72848109	72850450	1	frizzled family receptor 9 [Source:HGNC Symbol;Acc:4047]	17	N	Y	N	METABOLISM	3
ENSG00000172638	Tier 3A	EFEMP2	11	65633912	65641063	-1	EGF containing fibulin-like extracellular matrix protein 2 [Source:HGNC Symbol;Acc:3219]	2	N	Y	N	METABOLISM	3
ENSG00000173039	Tier 2	RELA	11	65421067	65430565	-1	v-rel avian reticuloendotheliosis viral oncogene homolog A [Source:HGNC Symbol;Acc:9955]	2	Y	N	N	METABOLISM	3
ENSG00000173327	Tier 1	MAP3K11	11	65365226	65382853	-1	mitogen-activated protein kinase kinase kinase 11 [Source:HGNC Symbol;Acc:6850]	2	Y	N	N	METABOLISM	3
ENSG00000064601	Tier 2	CTSA	20	44518783	44527459	1	cathepsin A [Source:HGNC Symbol;Acc:9251]	0	Y	Y	N	METABOLISM	3
ENSG00000100979	Tier 3A	PLTP	20	44527399	44540794	-1	phospholipid transfer protein [Source:HGNC Symbol;Acc:9093]	12	N	Y	N	METABOLISM	3
ENSG00000100985	Tier 1	MMP9	20	44637547	44645200	1	matrix metallopeptidase 9 (gelatinase B, 92kDa gelatinase, 92kDa type IV collagenase) [Source:HGNC Symbol;Acc:7176]	0	Y	Y	N	METABOLISM	3
ENSG00000112033	Tier 1	PPARD	6	35310335	35395968	1	peroxisome proliferator-activated receptor delta [Source:HGNC Symbol;Acc:9235]	3	Y	N	Y	METABOLISM	3
ENSG00000146197	Tier 3B	SCUBE3	6	35182190	35220856	1	signal peptide, CUB domain, EGF-like 3 [Source:HGNC Symbol;Acc:13655]	3	N	Y	N	METABOLISM	3
ENSG00000167258	Tier 3B	CDK12	17	37617764	37721160	1	cyclin-dependent kinase 12 [Source:HGNC Symbol;Acc:24224]	3	Y	N	N	METABOLISM	3
ENSG00000259207	Tier 1	ITGB3	17	45331212	45421658	1	integrin, beta 3 (platelet glycoprotein IIIa, antigen CD61) [Source:HGNC Symbol;Acc:6156]	2	Y	Y	N	METABOLISM	3
ENSG00000259753	Tier 2		17	45331263	45421658	1	Integrin beta [Source:UniProtKB/TrEMBL;Acc:B4DTY9]	2	Y	Y	N	METABOLISM	3
ENSG00000105550	Tier 3A	FGF21	19	49258816	49261587	1	fibroblast growth factor 21 [Source:HGNC Symbol;Acc:3678]	8	N	Y	N	METABOLISM	3
ENSG00000143641	Tier 3A	GALNT2	1	230193536	230417870	1	UDP-N-acetyl-alpha-D-galactosamine:polypeptide N-acetylgalactosaminyltransferase 2 (GalNAc-T2) [Source:HGNC Symbol;Acc:4124]	11	N	Y	N	METABOLISM	3
ENSG00000095596	Tier 1	CYP26A1	10	94833232	94837647	1	cytochrome P450, family 26, subfamily A, polypeptide 1 [Source:HGNC Symbol;Acc:2603]	0	Y	N	Y	METABOLISM	3
ENSG00000187553	Tier 1	CYP26C1	10	94821021	94828454	1	cytochrome P450, family 26, subfamily C, polypeptide 1 [Source:HGNC Symbol;Acc:20577]	0	Y	N	Y	METABOLISM	3
ENSG00000012779	Tier 1	ALOX5	10	45869661	45941561	1	arachidonate 5-lipoxygenase [Source:HGNC Symbol;Acc:435]	6	Y	N	N	METABOLISM	3
ENSG00000079459	Tier 1	FDFT1	8	11653082	11696818	1	farnesyl-diphosphate farnesyltransferase 1 [Source:HGNC Symbol;Acc:3629]	0	Y	N	N	METABOLISM	3
ENSG00000164733	Tier 1	CTSB	8	11700033	11726957	-1	cathepsin B [Source:HGNC Symbol;Acc:2527]	0	Y	N	N	METABOLISM	3
ENSG00000105609	Tier 3A	LILRB5	19	54754263	54761164	-1	leukocyte immunoglobulin-like receptor, subfamily B (with TM and ITIM domains), member 5 [Source:HGNC Symbol;Acc:6609]	1	N	Y	N	METABOLISM	3
ENSG00000100023	Tier 3B	PPIL2	22	22006559	22054304	1	peptidylprolyl isomerase (cyclophilin)-like 2 [Source:HGNC Symbol;Acc:9261]	0	N	Y	N	METABOLISM	3
ENSG00000187244	Tier 3A	BCAM	19	45312328	45324673	1	basal cell adhesion molecule (Lutheran blood group) [Source:HGNC Symbol;Acc:6722]	0	N	Y	N	METABOLISM	3
ENSG00000181761	Tier 3B	OR8H3	11	55889849	55890787	1	olfactory receptor, family 8, subfamily H, member 3 [Source:HGNC Symbol;Acc:15309]	0	Y	N	N	METABOLISM	3
ENSG00000181785	Tier 3B	OR5AS1	11	55797895	55798869	1	olfactory receptor, family 5, subfamily AS, member 1 [Source:HGNC Symbol;Acc:15261]	0	Y	N	N	METABOLISM	3
ENSG00000181935	Tier 3B	OR4C16	11	55339604	55340536	1	olfactory receptor, family 4, subfamily C, member 16 (gene/pseudogene) [Source:HGNC Symbol;Acc:15172]	0	Y	N	N	METABOLISM	3
ENSG00000181961	Tier 3B	OR4A16	11	55110627	55111707	1	olfactory receptor, family 4, subfamily A, member 16 [Source:HGNC Symbol;Acc:15153]	0	Y	N	N	METABOLISM	3
ENSG00000183908	Tier 3B	LRRC55	11	56949221	56959191	1	leucine rich repeat containing 55 [Source:HGNC Symbol;Acc:32324]	0	Y	Y	N	METABOLISM	3
ENSG00000130208	Tier 3A	APOC1	19	45417504	45422606	1	apolipoprotein C-I [Source:HGNC Symbol;Acc:607]	53	N	Y	N	METABOLISM	3
ENSG00000224916	Tier 3A	APOC4-APOC2	19	45445495	45452822	1	APOC4-APOC2 readthrough (NMD candidate) [Source:HGNC Symbol;Acc:44426]	0	N	Y	N	METABOLISM	3
ENSG00000234906	Tier 3A	APOC2	19	45449243	45452822	1	apolipoprotein C-II [Source:HGNC Symbol;Acc:609]	0	N	Y	N	METABOLISM	3
ENSG00000122194	Tier 1	PLG	6	161123270	161174347	1	plasminogen [Source:HGNC Symbol;Acc:9071]	11	Y	Y	N	METABOLISM	3
ENSG00000149575	Tier 3B	SCN2B	11	118032666	118047388	-1	sodium channel, voltage-gated, type II, beta subunit [Source:HGNC Symbol;Acc:10589]	0	N	Y	N	METABOLISM	3
ENSG00000166762	Tier 3B	CATSPER2	15	43920701	43960316	-1	cation channel, sperm associated 2 [Source:HGNC Symbol;Acc:18810]	2	Y	N	N	METABOLISM	3
ENSG00000113161	Tier 1	HMGCR	5	74632154	74657929	1	3-hydroxy-3-methylglutaryl-CoA reductase [Source:HGNC Symbol;Acc:5006]	13	Y	N	N	METABOLISM	4
ENSG00000143126	Tier 3B	CELSR2	1	109792641	109818372	1	cadherin, EGF LAG seven-pass G-type receptor 2 [Source:HGNC Symbol;Acc:3231]	32	N	Y	N	METABOLISM	4
ENSG00000073008	Tier 3A	PVR	19	45147098	45166850	1	poliovirus receptor [Source:HGNC Symbol;Acc:9705]	0	N	Y	N	METABOLISM	4
ENSG00000089022	Tier 2	MAPKAPK5	12	112279782	112334343	1	mitogen-activated protein kinase-activated protein kinase 5 [Source:HGNC Symbol;Acc:6889]	74	Y	N	N	METABOLISM	4
ENSG00000089248	Tier 3A	ERP29	12	112451120	112461255	1	endoplasmic reticulum protein 29 [Source:HGNC Symbol;Acc:13799]	69	N	Y	N	METABOLISM	4
ENSG00000111275	Tier 1	ALDH2	12	112204691	112247782	1	aldehyde dehydrogenase 2 family (mitochondrial) [Source:HGNC Symbol;Acc:404]	74	Y	N	Y	METABOLISM	4
ENSG00000179295	Tier 2	PTPN11	12	112856155	112947717	1	protein tyrosine phosphatase, non-receptor type 11 [Source:HGNC Symbol;Acc:9644]	66	Y	N	N	METABOLISM	4
ENSG00000187010	Tier 1	RHD	1	25598884	25656936	1	Rh blood group, D antigen [Source:HGNC Symbol;Acc:10009]	8	N	Y	N	METABOLISM	4
ENSG00000188672	Tier 3A	RHCE	1	25688740	25756683	-1	Rh blood group, CcEe antigens [Source:HGNC Symbol;Acc:10008]	7	N	Y	N	METABOLISM	4
ENSG00000143869	Tier 3A	GDF7	2	20866424	20873418	1	growth differentiation factor 7 [Source:HGNC Symbol;Acc:4222]	0	N	Y	N	METABOLISM	4
ENSG00000084674	Tier 1	APOB	2	21224301	21266945	-1	apolipoprotein B [Source:HGNC Symbol;Acc:603]	36	Y	Y	N	METABOLISM	4
ENSG00000198670	Tier 3A	LPA	6	160952515	161087407	-1	lipoprotein, Lp(a) [Source:HGNC Symbol;Acc:6667]	21	Y	Y	N	METABOLISM	4
ENSG00000010704	Tier 3A	HFE	6	26087509	26098571	1	hemochromatosis [Source:HGNC Symbol;Acc:4886]	41	N	Y	N	METABOLISM	4
ENSG00000079689	Tier 3A	SCGN	6	25652464	25702011	1	secretagogin, EF-hand calcium binding protein [Source:HGNC Symbol;Acc:16941]	37	N	Y	N	METABOLISM	4
ENSG00000187837	Tier 1	HIST1H1C	6	26055968	26056699	-1	histone cluster 1, H1c [Source:HGNC Symbol;Acc:4716]	40	N	Y	N	METABOLISM	4
ENSG00000197061	Tier 3A	HIST1H4C	6	26104104	26104518	1	histone cluster 1, H4c [Source:HGNC Symbol;Acc:4787]	39	N	Y	N	METABOLISM	4
ENSG00000169174	Tier 1	PCSK9	1	55505221	55530525	1	proprotein convertase subtilisin/kexin type 9 [Source:HGNC Symbol;Acc:20001]	3	N	Y	N	METABOLISM	4
ENSG00000102967	Tier 1	DHODH	16	72042487	72058954	1	dihydroorotate dehydrogenase (quinone) [Source:HGNC Symbol;Acc:2867]	6	Y	N	N	METABOLISM	4
ENSG00000257017	Tier 3A	HP	16	72088491	72094954	1	haptoglobin [Source:HGNC Symbol;Acc:5141]	7	N	Y	N	METABOLISM	4
ENSG00000015520	Tier 1	NPC1L1	7	44552134	44580914	-1	NPC1-like 1 [Source:HGNC Symbol;Acc:7898]	4	Y	N	N	METABOLISM	4
ENSG00000058404	Tier 1	CAMK2B	7	44256749	44374176	-1	calcium/calmodulin-dependent protein kinase II beta [Source:HGNC Symbol;Acc:1461]	15	Y	N	N	METABOLISM	4
ENSG00000196262	Tier 1	PPIA	7	44836279	44864163	1	peptidylprolyl isomerase A (cyclophilin A) [Source:HGNC Symbol;Acc:9253]	0	Y	Y	N	METABOLISM	4
ENSG00000065989	Tier 1	PDE4A	19	10527449	10580305	1	phosphodiesterase 4A, cAMP-specific [Source:HGNC Symbol;Acc:8780]	5	Y	N	N	METABOLISM	4
ENSG00000079999	Tier 1	KEAP1	19	10596796	10614417	-1	kelch-like ECH-associated protein 1 [Source:HGNC Symbol;Acc:23177]	3	Y	N	N	METABOLISM	4
ENSG00000090339	Tier 1	ICAM1	19	10381511	10397291	1	intercellular adhesion molecule 1 [Source:HGNC Symbol;Acc:5344]	7	Y	Y	N	METABOLISM	4
ENSG00000099203	Tier 3B	TMED1	19	10943114	10946994	-1	transmembrane emp24 protein transport domain containing 1 [Source:HGNC Symbol;Acc:17291]	2	N	Y	N	METABOLISM	4
ENSG00000142453	Tier 2	CARM1	19	10982189	11033453	1	coactivator-associated arginine methyltransferase 1 [Source:HGNC Symbol;Acc:23393]	2	Y	N	N	METABOLISM	4
ENSG00000180739	Tier 1	S1PR5	19	10623623	10628607	-1	sphingosine-1-phosphate receptor 5 [Source:HGNC Symbol;Acc:14299]	0	Y	Y	N	METABOLISM	4
ENSG00000130164	Tier 2	LDLR	19	11200038	11244492	1	low density lipoprotein receptor [Source:HGNC Symbol;Acc:6547]	21	Y	Y	N	METABOLISM	4
ENSG00000111816	Tier 1	FRK	6	116252312	116381921	-1	fyn-related kinase [Source:HGNC Symbol;Acc:3955]	4	Y	N	N	METABOLISM	4
ENSG00000134184	Tier 1	GSTM1	1	110230436	110251661	1	glutathione S-transferase mu 1 [Source:HGNC Symbol;Acc:4632]	0	N	N	Y	METABOLISM	4
ENSG00000143106	Tier 3B	PSMA5	1	109941653	109969062	-1	proteasome (prosome, macropain) subunit, alpha type, 5 [Source:HGNC Symbol;Acc:9534]	0	Y	N	N	METABOLISM	4
ENSG00000168765	Tier 1	GSTM4	1	110198703	110208118	1	glutathione S-transferase mu 4 [Source:HGNC Symbol;Acc:4636]	1	N	N	Y	METABOLISM	4
ENSG00000127445	Tier 2	PIN1	19	9945933	9960358	1	peptidylprolyl cis/trans isomerase, NIMA-interacting 1 [Source:HGNC Symbol;Acc:8988]	1	Y	N	N	METABOLISM	4
ENSG00000183798	Tier 3B	EMILIN3	20	39988606	39995467	-1	elastin microfibril interfacer 3 [Source:HGNC Symbol;Acc:16123]	0	N	Y	N	METABOLISM	4
ENSG00000198900	Tier 1	TOP1	20	39657458	39753127	1	topoisomerase (DNA) I [Source:HGNC Symbol;Acc:11986]	4	Y	N	N	METABOLISM	4
ENSG00000110063	Tier 1	DCPS	11	126173647	126215644	1	decapping enzyme, scavenger [Source:HGNC Symbol;Acc:29812]	0	Y	N	N	METABOLISM	4
ENSG00000110080	Tier 3A	ST3GAL4	11	126225535	126310239	1	ST3 beta-galactoside alpha-2,3-sialyltransferase 4 [Source:HGNC Symbol;Acc:10864]	5	N	Y	N	METABOLISM	4
ENSG00000132170	Tier 1	PPARG	3	12328867	12475855	1	peroxisome proliferator-activated receptor gamma [Source:HGNC Symbol;Acc:9236]	2	Y	N	Y	METABOLISM	4
ENSG00000157150	Tier 3B	TIMP4	3	12194551	12200851	-1	TIMP metallopeptidase inhibitor 4 [Source:HGNC Symbol;Acc:11823]	1	N	Y	N	METABOLISM	4
ENSG00000124529	Tier 3A	HIST1H4B	6	26027124	26027480	-1	histone cluster 1, H4b [Source:HGNC Symbol;Acc:4789]	40	N	Y	N	METABOLISM	4
ENSG00000124610	Tier 1	HIST1H1A	6	26017260	26018040	-1	histone cluster 1, H1a [Source:HGNC Symbol;Acc:4715]	40	N	Y	N	METABOLISM	4
ENSG00000124693	Tier 3A	HIST1H3B	6	26031817	26032288	-1	histone cluster 1, H3b [Source:HGNC Symbol;Acc:4776]	40	N	Y	N	METABOLISM	4
ENSG00000186470	Tier 3B	BTN3A2	6	26365387	26378546	1	butyrophilin, subfamily 3, member A2 [Source:HGNC Symbol;Acc:1139]	0	N	Y	N	METABOLISM	4
ENSG00000196176	Tier 3A	HIST1H4A	6	26021907	26022278	1	histone cluster 1, H4a [Source:HGNC Symbol;Acc:4781]	40	N	Y	N	METABOLISM	4
ENSG00000198366	Tier 3A	HIST1H3A	6	26020718	26021186	1	histone cluster 1, H3a [Source:HGNC Symbol;Acc:4766]	40	N	Y	N	METABOLISM	4
ENSG00000171102	Tier 3A	OBP2B	9	136080664	136084630	-1	odorant binding protein 2B [Source:HGNC Symbol;Acc:23381]	12	N	Y	N	METABOLISM	4
ENSG00000131910	Tier 3B	NR0B2	1	27237980	27240457	-1	nuclear receptor subfamily 0, group B, member 2 [Source:HGNC Symbol;Acc:7961]	3	Y	N	N	METABOLISM	4
ENSG00000175793	Tier 3B	SFN	1	27189633	27190947	1	stratifin [Source:HGNC Symbol;Acc:10773]	3	N	Y	N	METABOLISM	4
ENSG00000130203	Tier 3A	APOE	19	45409011	45412650	1	apolipoprotein E [Source:HGNC Symbol;Acc:613]	84	N	Y	N	METABOLISM	4
ENSG00000130208	Tier 3A	APOC1	19	45417504	45422606	1	apolipoprotein C-I [Source:HGNC Symbol;Acc:607]	53	N	Y	N	METABOLISM	4
ENSG00000224916	Tier 3A	APOC4-APOC2	19	45445495	45452822	1	APOC4-APOC2 readthrough (NMD candidate) [Source:HGNC Symbol;Acc:44426]	0	N	Y	N	METABOLISM	4
ENSG00000234906	Tier 3A	APOC2	19	45449243	45452822	1	apolipoprotein C-II [Source:HGNC Symbol;Acc:609]	0	N	Y	N	METABOLISM	4
ENSG00000110244	Tier 3A	APOA4	11	116691419	116694022	-1	apolipoprotein A-IV [Source:HGNC Symbol;Acc:602]	4	N	Y	N	METABOLISM	5
ENSG00000110245	Tier 3A	APOC3	11	116700422	116703788	1	apolipoprotein C-III [Source:HGNC Symbol;Acc:610]	6	N	Y	N	METABOLISM	5
ENSG00000118137	Tier 3A	APOA1	11	116706467	116708666	-1	apolipoprotein A-I [Source:HGNC Symbol;Acc:600]	7	N	Y	N	METABOLISM	5
ENSG00000149577	Tier 3A	SIDT2	11	117049449	117068160	1	SID1 transmembrane family, member 2 [Source:HGNC Symbol;Acc:24272]	8	N	Y	N	METABOLISM	5
ENSG00000160584	Tier 1	SIK3	11	116714118	116969153	-1	SIK family kinase 3 [Source:HGNC Symbol;Acc:29165]	8	Y	N	N	METABOLISM	5
ENSG00000160613	Tier 3A	PCSK7	11	117075053	117103241	-1	proprotein convertase subtilisin/kexin type 7 [Source:HGNC Symbol;Acc:8748]	7	N	Y	N	METABOLISM	5
ENSG00000175445	Tier 2	LPL	8	19759228	19824769	1	lipoprotein lipase [Source:HGNC Symbol;Acc:6677]	47	Y	Y	N	METABOLISM	5
ENSG00000125703	Tier 3B	ATG4C	1	63249806	63331184	1	autophagy related 4C, cysteine peptidase [Source:HGNC Symbol;Acc:16040]	0	N	Y	N	METABOLISM	5
ENSG00000110243	Tier 3A	APOA5	11	116660083	116663136	-1	apolipoprotein A-V [Source:HGNC Symbol;Acc:17288]	57	N	Y	N	METABOLISM	5
ENSG00000165029	Tier 1	ABCA1	9	107543283	107690518	-1	ATP-binding cassette, sub-family A (ABC1), member 1 [Source:HGNC Symbol;Acc:29]	15	Y	Y	Y	METABOLISM	5
ENSG00000128918	Tier 1	ALDH1A2	15	58245622	58790065	-1	aldehyde dehydrogenase 1 family, member A2 [Source:HGNC Symbol;Acc:15472]	39	Y	N	Y	METABOLISM	5
ENSG00000132855	Tier 3A	ANGPTL3	1	63063158	63071830	1	angiopoietin-like 3 [Source:HGNC Symbol;Acc:491]	22	N	Y	N	METABOLISM	5
ENSG00000084674	Tier 1	APOB	2	21224301	21266945	-1	apolipoprotein B [Source:HGNC Symbol;Acc:603]	36	Y	Y	N	METABOLISM	5
ENSG00000138030	Tier 2	KHK	2	27309615	27323640	1	ketohexokinase (fructokinase) [Source:HGNC Symbol;Acc:6315]	0	Y	N	N	METABOLISM	5
ENSG00000084674	Tier 1	APOB	2	21224301	21266945	-1	apolipoprotein B [Source:HGNC Symbol;Acc:603]	36	Y	Y	N	METABOLISM	6
ENSG00000169174	Tier 1	PCSK9	1	55505221	55530525	1	proprotein convertase subtilisin/kexin type 9 [Source:HGNC Symbol;Acc:20001]	3	N	Y	N	METABOLISM	6
ENSG00000130287	Tier 3A	NCAN	19	19322782	19363042	1	neurocan [Source:HGNC Symbol;Acc:2465]	16	N	Y	N	METABOLISM	6
ENSG00000160161	Tier 3A	CILP2	19	19649057	19657468	1	cartilage intermediate layer protein 2 [Source:HGNC Symbol;Acc:24213]	19	N	Y	N	METABOLISM	6
ENSG00000178093	Tier 3B	TSSK6	19	19623227	19626838	-1	testis-specific serine kinase 6 [Source:HGNC Symbol;Acc:30410]	19	Y	N	N	METABOLISM	6
ENSG00000187664	Tier 3A	HAPLN4	19	19366450	19373605	-1	hyaluronan and proteoglycan link protein 4 [Source:HGNC Symbol;Acc:31357]	19	N	Y	N	METABOLISM	6
ENSG00000130164	Tier 2	LDLR	19	11200038	11244492	1	low density lipoprotein receptor [Source:HGNC Symbol;Acc:6547]	21	Y	Y	N	METABOLISM	6
ENSG00000142453	Tier 2	CARM1	19	10982189	11033453	1	coactivator-associated arginine methyltransferase 1 [Source:HGNC Symbol;Acc:23393]	2	Y	N	N	METABOLISM	6
ENSG00000180739	Tier 1	S1PR5	19	10623623	10628607	-1	sphingosine-1-phosphate receptor 5 [Source:HGNC Symbol;Acc:14299]	0	Y	Y	N	METABOLISM	6
ENSG00000130202	Tier 3A	PVRL2	19	45349432	45392485	1	poliovirus receptor-related 2 (herpesvirus entry mediator B) [Source:HGNC Symbol;Acc:9707]	41	N	Y	N	METABOLISM	6
ENSG00000143126	Tier 3B	CELSR2	1	109792641	109818372	1	cadherin, EGF LAG seven-pass G-type receptor 2 [Source:HGNC Symbol;Acc:3231]	32	N	Y	N	METABOLISM	6
ENSG00000167910	Tier 1	CYP7A1	8	59402737	59412795	-1	cytochrome P450, family 7, subfamily A, polypeptide 1 [Source:HGNC Symbol;Acc:2651]	3	N	N	Y	METABOLISM	6
ENSG00000112499	Tier 1	SLC22A2	6	160592093	160698670	-1	solute carrier family 22 (organic cation transporter), member 2 [Source:HGNC Symbol;Acc:10966]	6	Y	N	Y	METABOLISM	6
ENSG00000175003	Tier 1	SLC22A1	6	160542821	160579750	1	solute carrier family 22 (organic cation transporter), member 1 [Source:HGNC Symbol;Acc:10963]	12	Y	N	Y	METABOLISM	6
ENSG00000197081	Tier 3A	IGF2R	6	160390131	160534539	1	insulin-like growth factor 2 receptor [Source:HGNC Symbol;Acc:5467]	1	N	Y	N	METABOLISM	6
ENSG00000187244	Tier 3A	BCAM	19	45312328	45324673	1	basal cell adhesion molecule (Lutheran blood group) [Source:HGNC Symbol;Acc:6722]	0	N	Y	N	METABOLISM	6
ENSG00000213892	Tier 3A	CEACAM16	19	45202421	45213986	1	carcinoembryonic antigen-related cell adhesion molecule 16 [Source:HGNC Symbol;Acc:31948]	0	N	Y	N	METABOLISM	6
ENSG00000007047	Tier 1	MARK4	19	45582546	45808541	1	MAP/microtubule affinity-regulating kinase 4 [Source:HGNC Symbol;Acc:13538]	2	Y	N	N	METABOLISM	6
ENSG00000064547	Tier 1	LPAR2	19	19734477	19739739	-1	lysophosphatidic acid receptor 2 [Source:HGNC Symbol;Acc:3168]	16	Y	N	N	METABOLISM	6
ENSG00000130203	Tier 3A	APOE	19	45409011	45412650	1	apolipoprotein E [Source:HGNC Symbol;Acc:613]	84	N	Y	N	METABOLISM	6
ENSG00000149577	Tier 3A	SIDT2	11	117049449	117068160	1	SID1 transmembrane family, member 2 [Source:HGNC Symbol;Acc:24272]	8	N	Y	N	METABOLISM	6
ENSG00000160613	Tier 3A	PCSK7	11	117075053	117103241	-1	proprotein convertase subtilisin/kexin type 7 [Source:HGNC Symbol;Acc:8748]	7	N	Y	N	METABOLISM	6
ENSG00000113161	Tier 1	HMGCR	5	74632154	74657929	1	3-hydroxy-3-methylglutaryl-CoA reductase [Source:HGNC Symbol;Acc:5006]	13	Y	N	N	METABOLISM	6
ENSG00000198900	Tier 1	TOP1	20	39657458	39753127	1	topoisomerase (DNA) I [Source:HGNC Symbol;Acc:11986]	4	Y	N	N	METABOLISM	6
ENSG00000087237	Tier 1	CETP	16	56995762	57017757	1	cholesteryl ester transfer protein, plasma [Source:HGNC Symbol;Acc:1869]	48	Y	Y	N	METABOLISM	6
ENSG00000145777	Tier 1	TSLP	5	110405760	110413722	1	thymic stromal lymphopoietin [Source:HGNC Symbol;Acc:30743]	5	N	Y	N	IMMUNITY	1
ENSG00000086289	Tier 3A	EPDR1	7	37723446	37991543	1	ependymin related 1 [Source:HGNC Symbol;Acc:17572]	3	N	Y	N	IMMUNITY	1
ENSG00000106483	Tier 3A	SFRP4	7	37945543	38065297	-1	secreted frizzled-related protein 4 [Source:HGNC Symbol;Acc:10778]	3	N	Y	N	IMMUNITY	1
ENSG00000113520	Tier 1	IL4	5	132009678	132018368	1	interleukin 4 [Source:HGNC Symbol;Acc:6014]	1	N	Y	N	IMMUNITY	1
ENSG00000169194	Tier 1	IL13	5	131991955	131996802	1	interleukin 13 [Source:HGNC Symbol;Acc:5973]	6	N	Y	N	IMMUNITY	1
ENSG00000123384	Tier 3A	LRP1	12	57522276	57607134	1	low density lipoprotein receptor-related protein 1 [Source:HGNC Symbol;Acc:6692]	7	N	Y	N	IMMUNITY	1
ENSG00000166888	Tier 2	STAT6	12	57489191	57525922	-1	signal transducer and activator of transcription 6, interleukin-4 induced [Source:HGNC Symbol;Acc:11368]	8	Y	N	N	IMMUNITY	1
ENSG00000002745	Tier 3A	WNT16	7	120965421	120981158	1	wingless-type MMTV integration site family, member 16 [Source:HGNC Symbol;Acc:16267]	13	N	Y	N	IMMUNITY	1
ENSG00000196937	Tier 3A	FAM3C	7	120988905	121036418	-1	family with sequence similarity 3, member C [Source:HGNC Symbol;Acc:18664]	10	N	Y	N	IMMUNITY	1
ENSG00000156113	Tier 2	KCNMA1	10	78629359	79398353	-1	potassium large conductance calcium-activated channel, subfamily M, alpha member 1 [Source:HGNC Symbol;Acc:6284]	4	Y	N	N	IMMUNITY	1
ENSG00000108840	Tier 1	HDAC5	17	42154114	42201070	-1	histone deacetylase 5 [Source:HGNC Symbol;Acc:14068]	3	Y	N	N	IMMUNITY	1
ENSG00000164761	Tier 3A	TNFRSF11B	8	119935796	119964439	-1	tumor necrosis factor receptor superfamily, member 11b [Source:HGNC Symbol;Acc:11909]	10	N	Y	N	IMMUNITY	1
ENSG00000184374	Tier 3A	COLEC10	8	120007691	120118821	1	collectin sub-family member 10 (C-type lectin) [Source:HGNC Symbol;Acc:2220]	11	N	Y	N	IMMUNITY	1
ENSG00000100784	Tier 1	RPS6KA5	14	91336799	91526980	-1	ribosomal protein S6 kinase, 90kDa, polypeptide 5 [Source:HGNC Symbol;Acc:10434]	1	Y	N	N	IMMUNITY	1
ENSG00000108861	Tier 2	DUSP3	17	41843489	41856356	-1	dual specificity phosphatase 3 [Source:HGNC Symbol;Acc:3069]	2	Y	N	N	IMMUNITY	1
ENSG00000161649	Tier 3A	CD300LG	17	41924516	41940997	1	CD300 molecule-like family member g [Source:HGNC Symbol;Acc:30455]	1	N	Y	N	IMMUNITY	1
ENSG00000167941	Tier 1	SOST	17	41831099	41836156	-1	sclerostin [Source:HGNC Symbol;Acc:13771]	2	N	Y	N	IMMUNITY	1
ENSG00000120659	Tier 1	TNFSF11	13	43136872	43182149	1	tumor necrosis factor (ligand) superfamily, member 11 [Source:HGNC Symbol;Acc:11926]	6	N	Y	N	IMMUNITY	1
ENSG00000120211	Tier 3A	INSL4	9	5231419	5235304	1	insulin-like 4 (placenta) [Source:HGNC Symbol;Acc:6087]	1	N	Y	N	IMMUNITY	1
ENSG00000137033	Tier 3A	IL33	9	6215805	6257983	1	interleukin 33 [Source:HGNC Symbol;Acc:16028]	4	N	Y	N	IMMUNITY	1
ENSG00000113302	Tier 1	IL12B	5	158741791	158757895	-1	interleukin 12B (natural killer cell stimulatory factor 2, cytotoxic lymphocyte maturation factor 2, p40) [Source:HGNC Symbol;Acc:5970]	5	N	Y	N	IMMUNITY	2
ENSG00000113520	Tier 1	IL4	5	132009678	132018368	1	interleukin 4 [Source:HGNC Symbol;Acc:6014]	1	N	Y	N	IMMUNITY	2
ENSG00000169194	Tier 1	IL13	5	131991955	131996802	1	interleukin 13 [Source:HGNC Symbol;Acc:5973]	6	N	Y	N	IMMUNITY	2
ENSG00000069667	Tier 3A	RORA	15	60780483	61521518	-1	RAR-related orphan receptor A [Source:HGNC Symbol;Acc:10258]	5	Y	N	N	IMMUNITY	2
ENSG00000167207	Tier 2	NOD2	16	50727514	50766988	1	nucleotide-binding oligomerization domain containing 2 [Source:HGNC Symbol;Acc:5331]	12	Y	N	N	IMMUNITY	2
ENSG00000081985	Tier 3B	IL12RB2	1	67773047	67862583	1	interleukin 12 receptor, beta 2 [Source:HGNC Symbol;Acc:5972]	2	N	Y	N	IMMUNITY	2
ENSG00000113525	Tier 1	IL5	5	131877136	131892530	-1	interleukin 5 (colony-stimulating factor, eosinophil) [Source:HGNC Symbol;Acc:6016]	1	N	Y	N	IMMUNITY	2
ENSG00000173868	Tier 2	PHOSPHO1	17	47300724	47308128	-1	phosphatase, orphan 1 [Source:HGNC Symbol;Acc:16815]	1	Y	N	N	IMMUNITY	2
ENSG00000164399	Tier 3A	IL3	5	131396222	131398897	1	interleukin 3 (colony-stimulating factor, multiple) [Source:HGNC Symbol;Acc:6011]	8	N	Y	N	IMMUNITY	2
ENSG00000164400	Tier 1	CSF2	5	131409483	131411859	1	colony stimulating factor 2 (granulocyte-macrophage) [Source:HGNC Symbol;Acc:2434]	8	N	Y	N	IMMUNITY	2
ENSG00000197208	Tier 1	SLC22A4	5	131630136	131679899	1	solute carrier family 22 (organic cation/zwitterion transporter), member 4 [Source:HGNC Symbol;Acc:10968]	21	Y	N	Y	IMMUNITY	2
ENSG00000197375	Tier 1	SLC22A5	5	131705444	131731306	1	solute carrier family 22 (organic cation/carnitine transporter), member 5 [Source:HGNC Symbol;Acc:10969]	21	Y	N	Y	IMMUNITY	2
ENSG00000100311	Tier 3A	PDGFB	22	39619364	39640756	-1	platelet-derived growth factor beta polypeptide [Source:HGNC Symbol;Acc:8800]	0	N	Y	N	IMMUNITY	2
ENSG00000136634	Tier 1	IL10	1	206940947	206945839	-1	interleukin 10 [Source:HGNC Symbol;Acc:5962]	10	N	Y	N	IMMUNITY	2
ENSG00000142224	Tier 3A	IL19	1	206972215	207016324	1	interleukin 19 [Source:HGNC Symbol;Acc:5990]	8	N	Y	N	IMMUNITY	2
ENSG00000101076	Tier 1	HNF4A	20	42984340	43061485	1	hepatocyte nuclear factor 4, alpha [Source:HGNC Symbol;Acc:5024]	7	Y	N	Y	IMMUNITY	2
ENSG00000140945	Tier 3A	CDH13	16	82660408	83830204	1	cadherin 13 [Source:HGNC Symbol;Acc:1753]	8	N	Y	N	IMMUNITY	3
ENSG00000107968	Tier 2	MAP3K8	10	30722866	30750762	1	mitogen-activated protein kinase kinase kinase 8 [Source:HGNC Symbol;Acc:6860]	1	Y	N	N	IMMUNITY	3
ENSG00000111536	Tier 3A	IL26	12	68595131	68619601	-1	interleukin 26 [Source:HGNC Symbol;Acc:17119]	0	N	Y	N	IMMUNITY	3
ENSG00000111537	Tier 1	IFNG	12	68548548	68553527	-1	interferon, gamma [Source:HGNC Symbol;Acc:5438]	0	N	Y	N	IMMUNITY	3
ENSG00000143365	Tier 1	RORC	1	151778547	151804348	-1	RAR-related orphan receptor C [Source:HGNC Symbol;Acc:10260]	1	Y	N	N	IMMUNITY	3
ENSG00000081985	Tier 3B	IL12RB2	1	67773047	67862583	1	interleukin 12 receptor, beta 2 [Source:HGNC Symbol;Acc:5972]	2	N	Y	N	IMMUNITY	3
ENSG00000037042	Tier 3B	TUBG2	17	40811323	40819024	1	tubulin, gamma 2 [Source:HGNC Symbol;Acc:12419]	0	Y	Y	N	IMMUNITY	3
ENSG00000108784	Tier 3B	NAGLU	17	40688190	40696467	1	N-acetylglucosaminidase, alpha [Source:HGNC Symbol;Acc:7632]	1	N	Y	N	IMMUNITY	3
ENSG00000108786	Tier 1	HSD17B1	17	40701232	40707231	1	hydroxysteroid (17-beta) dehydrogenase 1 [Source:HGNC Symbol;Acc:5210]	1	Y	N	N	IMMUNITY	3
ENSG00000108788	Tier 2	MLX	17	40719086	40725257	1	MLX, MAX dimerization protein [Source:HGNC Symbol;Acc:11645]	1	Y	N	N	IMMUNITY	3
ENSG00000126562	Tier 3B	WNK4	17	40932696	40948954	1	WNK lysine deficient protein kinase 4 [Source:HGNC Symbol;Acc:14544]	0	Y	N	N	IMMUNITY	3
ENSG00000131462	Tier 3B	TUBG1	17	40761694	40767252	1	tubulin, gamma 1 [Source:HGNC Symbol;Acc:12417]	1	Y	Y	N	IMMUNITY	3
ENSG00000131477	Tier 3B	RAMP2	17	40910465	40915059	1	receptor (G protein-coupled) activity modifying protein 2 [Source:HGNC Symbol;Acc:9844]	0	N	Y	N	IMMUNITY	3
ENSG00000089558	Tier 3B	KCNH4	17	40308909	40333296	-1	potassium voltage-gated channel, subfamily H (eag-related), member 4 [Source:HGNC Symbol;Acc:6253]	0	Y	N	N	IMMUNITY	3
ENSG00000161610	Tier 3B	HCRT	17	40336078	40337470	-1	hypocretin (orexin) neuropeptide precursor [Source:HGNC Symbol;Acc:4847]	0	N	Y	N	IMMUNITY	3
ENSG00000198355	Tier 1	PIM3	22	50354161	50357728	1	pim-3 oncogene [Source:HGNC Symbol;Acc:19310]	1	Y	N	N	IMMUNITY	3
ENSG00000112936	Tier 3B	C7	5	40909354	40983041	1	complement component 7 [Source:HGNC Symbol;Acc:1346]	0	N	Y	N	IMMUNITY	3
ENSG00000164399	Tier 3A	IL3	5	131396222	131398897	1	interleukin 3 (colony-stimulating factor, multiple) [Source:HGNC Symbol;Acc:6011]	8	N	Y	N	IMMUNITY	3
ENSG00000164400	Tier 1	CSF2	5	131409483	131411859	1	colony stimulating factor 2 (granulocyte-macrophage) [Source:HGNC Symbol;Acc:2434]	8	N	Y	N	IMMUNITY	3
ENSG00000108702	Tier 3B	CCL1	17	32687347	32690250	-1	chemokine (C-C motif) ligand 1 [Source:HGNC Symbol;Acc:10609]	0	N	Y	N	IMMUNITY	3
ENSG00000181374	Tier 3B	CCL13	17	32683471	32685629	1	chemokine (C-C motif) ligand 13 [Source:HGNC Symbol;Acc:10611]	0	N	Y	N	IMMUNITY	3
ENSG00000170128	Tier 3B	GPR25	1	200842083	200843306	1	G protein-coupled receptor 25 [Source:HGNC Symbol;Acc:4480]	1	Y	Y	N	IMMUNITY	3
ENSG00000188906	Tier 1	LRRK2	12	40590546	40763087	1	leucine-rich repeat kinase 2 [Source:HGNC Symbol;Acc:18618]	8	Y	N	N	IMMUNITY	3
ENSG00000167468	Tier 1	GPX4	19	1103936	1106787	1	glutathione peroxidase 4 [Source:HGNC Symbol;Acc:4556]	2	N	N	Y	IMMUNITY	3
ENSG00000122861	Tier 2	PLAU	10	75668935	75677255	1	plasminogen activator, urokinase [Source:HGNC Symbol;Acc:9052]	1	Y	Y	N	IMMUNITY	3
ENSG00000148660	Tier 1	CAMK2G	10	75572259	75634343	-1	calcium/calmodulin-dependent protein kinase II gamma [Source:HGNC Symbol;Acc:1463]	2	Y	N	N	IMMUNITY	3
ENSG00000156110	Tier 2	ADK	10	75910960	76469061	1	adenosine kinase [Source:HGNC Symbol;Acc:257]	3	Y	N	N	IMMUNITY	3
ENSG00000159128	Tier 1	IFNGR2	21	34775202	34851655	1	interferon gamma receptor 2 (interferon gamma transducer 1) [Source:HGNC Symbol;Acc:5440]	2	N	Y	N	IMMUNITY	3
ENSG00000116833	Tier 3A	NR5A2	1	199996730	200146552	1	nuclear receptor subfamily 5, group A, member 2 [Source:HGNC Symbol;Acc:7984]	3	Y	N	N	IMMUNITY	3
ENSG00000041982	Tier 1	TNC	9	117782806	117880536	-1	tenascin C [Source:HGNC Symbol;Acc:5318]	0	N	Y	N	IMMUNITY	3
ENSG00000106952	Tier 3B	TNFSF8	9	117656003	117692697	-1	tumor necrosis factor (ligand) superfamily, member 8 [Source:HGNC Symbol;Acc:11938]	1	N	Y	N	IMMUNITY	3
ENSG00000181634	Tier 3A	TNFSF15	9	117546915	117568406	-1	tumor necrosis factor (ligand) superfamily, member 15 [Source:HGNC Symbol;Acc:11931]	11	N	Y	N	IMMUNITY	3
ENSG00000055955	Tier 3A	ITIH4	3	52846991	52865495	-1	inter-alpha-trypsin inhibitor heavy chain family, member 4 [Source:HGNC Symbol;Acc:6169]	12	N	Y	N	IMMUNITY	3
ENSG00000162267	Tier 3A	ITIH3	3	52828784	52843025	1	inter-alpha-trypsin inhibitor heavy chain 3 [Source:HGNC Symbol;Acc:6168]	11	N	Y	N	IMMUNITY	3
ENSG00000100979	Tier 3A	PLTP	20	44527399	44540794	-1	phospholipid transfer protein [Source:HGNC Symbol;Acc:9093]	12	N	Y	N	IMMUNITY	3
ENSG00000100985	Tier 1	MMP9	20	44637547	44645200	1	matrix metallopeptidase 9 (gelatinase B, 92kDa gelatinase, 92kDa type IV collagenase) [Source:HGNC Symbol;Acc:7176]	0	Y	Y	N	IMMUNITY	3
ENSG00000124140	Tier 2	SLC12A5	20	44650356	44688784	1	solute carrier family 12 (potassium/chloride transporter), member 5 [Source:HGNC Symbol;Acc:13818]	7	Y	N	N	IMMUNITY	3
ENSG00000178623	Tier 1	GPR35	2	241544848	241570676	1	G protein-coupled receptor 35 [Source:HGNC Symbol;Acc:4492]	2	Y	Y	N	IMMUNITY	3
ENSG00000113302	Tier 1	IL12B	5	158741791	158757895	-1	interleukin 12B (natural killer cell stimulatory factor 2, cytotoxic lymphocyte maturation factor 2, p40) [Source:HGNC Symbol;Acc:5970]	5	N	Y	N	IMMUNITY	3
ENSG00000096968	Tier 1	JAK2	9	4985033	5128183	1	Janus kinase 2 [Source:HGNC Symbol;Acc:6192]	5	Y	N	N	IMMUNITY	3
ENSG00000009413	Tier 3B	REV3L	6	111620234	111804918	-1	REV3-like, polymerase (DNA directed), zeta, catalytic subunit [Source:HGNC Symbol;Acc:9968]	6	Y	N	N	IMMUNITY	3
ENSG00000164076	Tier 3B	CAMKV	3	49895421	49907655	-1	CaM kinase-like vesicle-associated [Source:HGNC Symbol;Acc:28788]	3	Y	N	N	IMMUNITY	3
ENSG00000164078	Tier 1	MST1R	3	49924435	49941299	-1	macrophage stimulating 1 receptor (c-met-related tyrosine kinase) [Source:HGNC Symbol;Acc:7381]	3	Y	Y	N	IMMUNITY	3
ENSG00000173402	Tier 3B	DAG1	3	49506146	49573048	1	dystroglycan 1 (dystrophin-associated glycoprotein 1) [Source:HGNC Symbol;Acc:2666]	11	N	Y	N	IMMUNITY	3
ENSG00000173531	Tier 3A	MST1	3	49721380	49726934	-1	macrophage stimulating 1 (hepatocyte growth factor-like) [Source:HGNC Symbol;Acc:7380]	9	Y	Y	N	IMMUNITY	3
ENSG00000233276	Tier 1	GPX1	3	49394609	49396033	-1	glutathione peroxidase 1 [Source:HGNC Symbol;Acc:4553]	11	N	N	Y	IMMUNITY	3
ENSG00000012048	Tier 2	BRCA1	17	41196312	41277500	-1	breast cancer 1, early onset [Source:HGNC Symbol;Acc:1100]	0	Y	N	N	IMMUNITY	3
ENSG00000126561	Tier 2	STAT5A	17	40439565	40463961	1	signal transducer and activator of transcription 5A [Source:HGNC Symbol;Acc:11366]	4	Y	N	N	IMMUNITY	3
ENSG00000141756	Tier 3B	FKBP10	17	39968932	39979465	1	FK506 binding protein 10, 65 kDa [Source:HGNC Symbol;Acc:18169]	0	Y	N	N	IMMUNITY	3
ENSG00000168610	Tier 1	STAT3	17	40465342	40540586	-1	signal transducer and activator of transcription 3 (acute-phase response factor) [Source:HGNC Symbol;Acc:11364]	6	Y	Y	N	IMMUNITY	3
ENSG00000122223	Tier 3A	CD244	1	160799950	160832692	-1	CD244 molecule, natural killer cell receptor 2B4 [Source:HGNC Symbol;Acc:18171]	0	N	Y	N	IMMUNITY	3
ENSG00000179914	Tier 3A	ITLN1	1	160846329	160854960	-1	intelectin 1 (galactofuranose binding) [Source:HGNC Symbol;Acc:18259]	2	N	Y	N	IMMUNITY	3
ENSG00000091136	Tier 1	LAMB1	7	107564244	107643700	-1	laminin, beta 1 [Source:HGNC Symbol;Acc:6486]	4	N	Y	N	IMMUNITY	3
ENSG00000091140	Tier 3A	DLD	7	107531415	107572175	1	dihydrolipoamide dehydrogenase [Source:HGNC Symbol;Acc:2898]	4	Y	N	N	IMMUNITY	3
ENSG00000148400	Tier 1	NOTCH1	9	139388896	139440314	-1	notch 1 [Source:HGNC Symbol;Acc:7881]	0	Y	Y	N	IMMUNITY	3
ENSG00000128342	Tier 3A	LIF	22	30636436	30642840	-1	leukemia inhibitory factor [Source:HGNC Symbol;Acc:6596]	0	N	Y	N	IMMUNITY	3
ENSG00000120217	Tier 1	CD274	9	5450503	5470566	1	CD274 molecule [Source:HGNC Symbol;Acc:17635]	0	N	Y	N	IMMUNITY	3
ENSG00000145777	Tier 1	TSLP	5	110405760	110413722	1	thymic stromal lymphopoietin [Source:HGNC Symbol;Acc:30743]	5	N	Y	N	IMMUNITY	4
ENSG00000152495	Tier 2	CAMK4	5	110559351	110830584	1	calcium/calmodulin-dependent protein kinase IV [Source:HGNC Symbol;Acc:1464]	0	Y	N	N	IMMUNITY	4
ENSG00000108840	Tier 1	HDAC5	17	42154114	42201070	-1	histone deacetylase 5 [Source:HGNC Symbol;Acc:14068]	3	Y	N	N	IMMUNITY	4
ENSG00000108342	Tier 3A	CSF3	17	38171614	38174066	1	colony stimulating factor 3 (granulocyte) [Source:HGNC Symbol;Acc:2438]	8	N	Y	N	IMMUNITY	4
ENSG00000126351	Tier 1	THRA	17	38214543	38250120	1	thyroid hormone receptor, alpha [Source:HGNC Symbol;Acc:11796]	7	Y	N	N	IMMUNITY	4
ENSG00000131507	Tier 3A	NDFIP1	5	141488070	141534005	1	Nedd4 family interacting protein 1 [Source:HGNC Symbol;Acc:17592]	2	N	Y	N	IMMUNITY	4
ENSG00000108784	Tier 3B	NAGLU	17	40688190	40696467	1	N-acetylglucosaminidase, alpha [Source:HGNC Symbol;Acc:7632]	1	N	Y	N	IMMUNITY	4
ENSG00000108786	Tier 1	HSD17B1	17	40701232	40707231	1	hydroxysteroid (17-beta) dehydrogenase 1 [Source:HGNC Symbol;Acc:5210]	1	Y	N	N	IMMUNITY	4
ENSG00000108788	Tier 2	MLX	17	40719086	40725257	1	MLX, MAX dimerization protein [Source:HGNC Symbol;Acc:11645]	1	Y	N	N	IMMUNITY	4
ENSG00000168610	Tier 1	STAT3	17	40465342	40540586	-1	signal transducer and activator of transcription 3 (acute-phase response factor) [Source:HGNC Symbol;Acc:11364]	6	Y	Y	N	IMMUNITY	4
ENSG00000164761	Tier 3A	TNFRSF11B	8	119935796	119964439	-1	tumor necrosis factor receptor superfamily, member 11b [Source:HGNC Symbol;Acc:11909]	10	N	Y	N	IMMUNITY	4
ENSG00000184374	Tier 3A	COLEC10	8	120007691	120118821	1	collectin sub-family member 10 (C-type lectin) [Source:HGNC Symbol;Acc:2220]	11	N	Y	N	IMMUNITY	4
ENSG00000010704	Tier 3A	HFE	6	26087509	26098571	1	hemochromatosis [Source:HGNC Symbol;Acc:4886]	41	N	Y	N	IMMUNITY	4
ENSG00000158406	Tier 3A	HIST1H4H	6	26281283	26285762	-1	histone cluster 1, H4h [Source:HGNC Symbol;Acc:4788]	6	N	Y	N	IMMUNITY	4
ENSG00000168298	Tier 1	HIST1H1E	6	26156559	26157343	1	histone cluster 1, H1e [Source:HGNC Symbol;Acc:4718]	0	N	Y	N	IMMUNITY	4
ENSG00000186470	Tier 3B	BTN3A2	6	26365387	26378546	1	butyrophilin, subfamily 3, member A2 [Source:HGNC Symbol;Acc:1139]	0	N	Y	N	IMMUNITY	4
ENSG00000197061	Tier 3A	HIST1H4C	6	26104104	26104518	1	histone cluster 1, H4c [Source:HGNC Symbol;Acc:4787]	39	N	Y	N	IMMUNITY	4
ENSG00000091831	Tier 1	ESR1	6	151977826	152450754	1	estrogen receptor 1 [Source:HGNC Symbol;Acc:3467]	14	Y	N	N	IMMUNITY	4
ENSG00000101384	Tier 3A	JAG1	20	10618332	10654694	-1	jagged 1 [Source:HGNC Symbol;Acc:6188]	1	N	Y	N	IMMUNITY	4
ENSG00000166033	Tier 3A	HTRA1	10	124221041	124274424	1	HtrA serine peptidase 1 [Source:HGNC Symbol;Acc:9476]	14	N	Y	N	IMMUNITY	4
ENSG00000115594	Tier 1	IL1R1	2	102681004	102796334	1	interleukin 1 receptor, type I [Source:HGNC Symbol;Acc:5993]	3	N	Y	N	IMMUNITY	4
ENSG00000115598	Tier 3B	IL1RL2	2	102803433	102856462	1	interleukin 1 receptor-like 2 [Source:HGNC Symbol;Acc:5999]	3	N	Y	N	IMMUNITY	4
ENSG00000172819	Tier 1	RARG	12	53604354	53626764	-1	retinoic acid receptor, gamma [Source:HGNC Symbol;Acc:9866]	0	Y	N	N	IMMUNITY	4
ENSG00000106483	Tier 3A	SFRP4	7	37945543	38065297	-1	secreted frizzled-related protein 4 [Source:HGNC Symbol;Acc:10778]	3	N	Y	N	IMMUNITY	4
ENSG00000166949	Tier 2	SMAD3	15	67356101	67487533	1	SMAD family member 3 [Source:HGNC Symbol;Acc:6769]	6	Y	N	N	IMMUNITY	4
ENSG00000030582	Tier 3A	GRN	17	42422614	42430470	1	granulin [Source:HGNC Symbol;Acc:4601]	1	N	Y	N	IMMUNITY	4
ENSG00000167941	Tier 1	SOST	17	41831099	41836156	-1	sclerostin [Source:HGNC Symbol;Acc:13771]	2	N	Y	N	IMMUNITY	4
ENSG00000002745	Tier 3A	WNT16	7	120965421	120981158	1	wingless-type MMTV integration site family, member 16 [Source:HGNC Symbol;Acc:16267]	13	N	Y	N	IMMUNITY	4
ENSG00000109471	Tier 1	IL2	4	123372625	123377880	-1	interleukin 2 [Source:HGNC Symbol;Acc:6001]	9	N	Y	N	IMMUNITY	4
ENSG00000138684	Tier 3A	IL21	4	123533783	123542224	-1	interleukin 21 [Source:HGNC Symbol;Acc:6005]	9	N	Y	N	IMMUNITY	4
ENSG00000132356	Tier 1	PRKAA1	5	40759481	40798476	-1	protein kinase, AMP-activated, alpha 1 catalytic subunit [Source:HGNC Symbol;Acc:9376]	1	Y	N	N	IMMUNITY	5
ENSG00000171522	Tier 1	PTGER4	5	40679600	40693837	1	prostaglandin E receptor 4 (subtype EP4) [Source:HGNC Symbol;Acc:9596]	1	Y	N	N	IMMUNITY	5
ENSG00000181634	Tier 3A	TNFSF15	9	117546915	117568406	-1	tumor necrosis factor (ligand) superfamily, member 15 [Source:HGNC Symbol;Acc:11931]	11	N	Y	N	IMMUNITY	5
ENSG00000096968	Tier 1	JAK2	9	4985033	5128183	1	Janus kinase 2 [Source:HGNC Symbol;Acc:6192]	5	Y	N	N	IMMUNITY	5
ENSG00000120210	Tier 3A	INSL6	9	5131979	5185668	-1	insulin-like 6 [Source:HGNC Symbol;Acc:6089]	1	N	Y	N	IMMUNITY	5
ENSG00000120211	Tier 3A	INSL4	9	5231419	5235304	1	insulin-like 4 (placenta) [Source:HGNC Symbol;Acc:6087]	1	N	Y	N	IMMUNITY	5
ENSG00000089022	Tier 2	MAPKAPK5	12	112279782	112334343	1	mitogen-activated protein kinase-activated protein kinase 5 [Source:HGNC Symbol;Acc:6889]	74	Y	N	N	IMMUNITY	5
ENSG00000089248	Tier 3A	ERP29	12	112451120	112461255	1	endoplasmic reticulum protein 29 [Source:HGNC Symbol;Acc:13799]	69	N	Y	N	IMMUNITY	5
ENSG00000111275	Tier 1	ALDH2	12	112204691	112247782	1	aldehyde dehydrogenase 2 family (mitochondrial) [Source:HGNC Symbol;Acc:404]	74	Y	N	Y	IMMUNITY	5
ENSG00000179295	Tier 2	PTPN11	12	112856155	112947717	1	protein tyrosine phosphatase, non-receptor type 11 [Source:HGNC Symbol;Acc:9644]	66	Y	N	N	IMMUNITY	5
ENSG00000081985	Tier 3B	IL12RB2	1	67773047	67862583	1	interleukin 12 receptor, beta 2 [Source:HGNC Symbol;Acc:5972]	2	N	Y	N	IMMUNITY	5
ENSG00000001617	Tier 3B	SEMA3F	3	50192478	50226508	1	sema domain, immunoglobulin domain (Ig), short basic domain, secreted, (semaphorin) 3F [Source:HGNC Symbol;Acc:10728]	3	N	Y	N	IMMUNITY	5
ENSG00000007402	Tier 1	CACNA2D2	3	50400233	50541675	-1	calcium channel, voltage-dependent, alpha 2/delta subunit 2 [Source:HGNC Symbol;Acc:1400]	1	Y	N	N	IMMUNITY	5
ENSG00000068001	Tier 3A	HYAL2	3	50355221	50360337	-1	hyaluronoglucosaminidase 2 [Source:HGNC Symbol;Acc:5321]	0	N	Y	N	IMMUNITY	5
ENSG00000114378	Tier 3A	HYAL1	3	50337320	50349812	-1	hyaluronoglucosaminidase 1 [Source:HGNC Symbol;Acc:5320]	0	N	Y	N	IMMUNITY	5
ENSG00000164076	Tier 3B	CAMKV	3	49895421	49907655	-1	CaM kinase-like vesicle-associated [Source:HGNC Symbol;Acc:28788]	3	Y	N	N	IMMUNITY	5
ENSG00000164078	Tier 1	MST1R	3	49924435	49941299	-1	macrophage stimulating 1 receptor (c-met-related tyrosine kinase) [Source:HGNC Symbol;Acc:7381]	3	Y	Y	N	IMMUNITY	5
ENSG00000172037	Tier 1	LAMB2	3	49158547	49170551	-1	laminin, beta 2 (laminin S) [Source:HGNC Symbol;Acc:6487]	2	N	Y	N	IMMUNITY	5
ENSG00000173402	Tier 3B	DAG1	3	49506146	49573048	1	dystroglycan 1 (dystrophin-associated glycoprotein 1) [Source:HGNC Symbol;Acc:2666]	11	N	Y	N	IMMUNITY	5
ENSG00000173531	Tier 3A	MST1	3	49721380	49726934	-1	macrophage stimulating 1 (hepatocyte growth factor-like) [Source:HGNC Symbol;Acc:7380]	9	Y	Y	N	IMMUNITY	5
ENSG00000178035	Tier 1	IMPDH2	3	49061758	49066841	-1	IMP (inosine 5'-monophosphate) dehydrogenase 2 [Source:HGNC Symbol;Acc:6053]	2	Y	N	N	IMMUNITY	5
ENSG00000178467	Tier 1	P4HTM	3	49027319	49044587	1	prolyl 4-hydroxylase, transmembrane (endoplasmic reticulum) [Source:HGNC Symbol;Acc:28858]	2	Y	N	N	IMMUNITY	5
ENSG00000186792	Tier 3A	HYAL3	3	50330262	50336899	-1	hyaluronoglucosaminidase 3 [Source:HGNC Symbol;Acc:5322]	0	N	Y	N	IMMUNITY	5
ENSG00000233276	Tier 1	GPX1	3	49394609	49396033	-1	glutathione peroxidase 1 [Source:HGNC Symbol;Acc:4553]	11	N	N	Y	IMMUNITY	5
ENSG00000124205	Tier 3B	EDN3	20	57875482	57901047	1	endothelin 3 [Source:HGNC Symbol;Acc:3178]	0	N	Y	N	IMMUNITY	5
ENSG00000166949	Tier 2	SMAD3	15	67356101	67487533	1	SMAD family member 3 [Source:HGNC Symbol;Acc:6769]	6	Y	N	N	IMMUNITY	5
ENSG00000008300	Tier 3B	CELSR3	3	48673902	48700348	-1	cadherin, EGF LAG seven-pass G-type receptor 3 [Source:HGNC Symbol;Acc:3230]	0	N	Y	N	IMMUNITY	5
ENSG00000114270	Tier 3B	COL7A1	3	48601506	48632700	-1	collagen, type VII, alpha 1 [Source:HGNC Symbol;Acc:2214]	0	N	Y	N	IMMUNITY	5
ENSG00000145040	Tier 3B	UCN2	3	48599160	48601206	-1	urocortin 2 [Source:HGNC Symbol;Acc:18414]	0	N	Y	N	IMMUNITY	5
ENSG00000164399	Tier 3A	IL3	5	131396222	131398897	1	interleukin 3 (colony-stimulating factor, multiple) [Source:HGNC Symbol;Acc:6011]	8	N	Y	N	IMMUNITY	5
ENSG00000164400	Tier 1	CSF2	5	131409483	131411859	1	colony stimulating factor 2 (granulocyte-macrophage) [Source:HGNC Symbol;Acc:2434]	8	N	Y	N	IMMUNITY	5
ENSG00000197208	Tier 1	SLC22A4	5	131630136	131679899	1	solute carrier family 22 (organic cation/zwitterion transporter), member 4 [Source:HGNC Symbol;Acc:10968]	21	Y	N	Y	IMMUNITY	5
ENSG00000197375	Tier 1	SLC22A5	5	131705444	131731306	1	solute carrier family 22 (organic cation/carnitine transporter), member 5 [Source:HGNC Symbol;Acc:10969]	21	Y	N	Y	IMMUNITY	5
ENSG00000134376	Tier 3A	CRB1	1	197170592	197447585	1	crumbs homolog 1 (Drosophila) [Source:HGNC Symbol;Acc:2343]	4	N	Y	N	IMMUNITY	5
ENSG00000106952	Tier 3B	TNFSF8	9	117656003	117692697	-1	tumor necrosis factor (ligand) superfamily, member 8 [Source:HGNC Symbol;Acc:11938]	1	N	Y	N	IMMUNITY	5
ENSG00000169231	Tier 3A	THBS3	1	155165379	155178842	-1	thrombospondin 3 [Source:HGNC Symbol;Acc:11787]	5	N	Y	N	IMMUNITY	5
ENSG00000169242	Tier 3A	EFNA1	1	155099936	155107333	1	ephrin-A1 [Source:HGNC Symbol;Acc:3221]	4	N	Y	N	IMMUNITY	5
ENSG00000177628	Tier 1	GBA	1	155204243	155214490	-1	glucosidase, beta, acid [Source:HGNC Symbol;Acc:4177]	4	Y	Y	N	IMMUNITY	5
ENSG00000185499	Tier 1	MUC1	1	155158300	155162707	-1	mucin 1, cell surface associated [Source:HGNC Symbol;Acc:7508]	5	N	Y	N	IMMUNITY	5
ENSG00000115602	Tier 3A	IL1RL1	2	102927962	102968497	1	interleukin 1 receptor-like 1 [Source:HGNC Symbol;Acc:5998]	19	N	Y	N	IMMUNITY	5
ENSG00000115604	Tier 3A	IL18R1	2	102927989	103015218	1	interleukin 18 receptor 1 [Source:HGNC Symbol;Acc:5988]	19	N	Y	N	IMMUNITY	5
ENSG00000115607	Tier 3A	IL18RAP	2	103035149	103069025	1	interleukin 18 receptor accessory protein [Source:HGNC Symbol;Acc:5989]	19	N	Y	N	IMMUNITY	5
ENSG00000009413	Tier 3B	REV3L	6	111620234	111804918	-1	REV3-like, polymerase (DNA directed), zeta, catalytic subunit [Source:HGNC Symbol;Acc:9968]	6	Y	N	N	IMMUNITY	5
ENSG00000010810	Tier 1	FYN	6	111981535	112194655	-1	FYN oncogene related to SRC, FGR, YES [Source:HGNC Symbol;Acc:4037]	1	Y	N	N	IMMUNITY	5
ENSG00000167207	Tier 2	NOD2	16	50727514	50766988	1	nucleotide-binding oligomerization domain containing 2 [Source:HGNC Symbol;Acc:5331]	12	Y	N	N	IMMUNITY	5
ENSG00000143382	Tier 3B	ADAMTSL4	1	150521884	150533413	1	ADAMTS-like 4 [Source:HGNC Symbol;Acc:19706]	0	N	Y	N	IMMUNITY	5
ENSG00000143384	Tier 2	MCL1	1	150547032	150552066	-1	myeloid cell leukemia sequence 1 (BCL2-related) [Source:HGNC Symbol;Acc:6943]	1	Y	N	N	IMMUNITY	5
ENSG00000143387	Tier 1	CTSK	1	150768684	150780799	-1	cathepsin K [Source:HGNC Symbol;Acc:2536]	5	Y	N	N	IMMUNITY	5
ENSG00000143437	Tier 1	ARNT	1	150782181	150849244	-1	aryl hydrocarbon receptor nuclear translocator [Source:HGNC Symbol;Acc:700]	5	N	N	Y	IMMUNITY	5
ENSG00000163131	Tier 1	CTSS	1	150702672	150738433	-1	cathepsin S [Source:HGNC Symbol;Acc:2545]	5	Y	N	N	IMMUNITY	5
ENSG00000119772	Tier 1	DNMT3A	2	25455845	25565459	-1	DNA (cytosine-5-)-methyltransferase 3 alpha [Source:HGNC Symbol;Acc:2978]	2	Y	N	N	IMMUNITY	5
ENSG00000188906	Tier 1	LRRK2	12	40590546	40763087	1	leucine-rich repeat kinase 2 [Source:HGNC Symbol;Acc:18618]	8	Y	N	N	IMMUNITY	5
ENSG00000143627	Tier 2	PKLR	1	155259630	155271225	-1	pyruvate kinase, liver and RBC [Source:HGNC Symbol;Acc:9020]	5	Y	N	N	IMMUNITY	5
ENSG00000143630	Tier 3B	HCN3	1	155247374	155259639	1	hyperpolarization activated cyclic nucleotide-gated potassium channel 3 [Source:HGNC Symbol;Acc:19183]	5	Y	N	N	IMMUNITY	5
ENSG00000160752	Tier 1	FDPS	1	155278539	155290457	1	farnesyl diphosphate synthase [Source:HGNC Symbol;Acc:3631]	5	Y	N	N	IMMUNITY	5
ENSG00000176444	Tier 1	CLK2	1	155232659	155248282	-1	CDC-like kinase 2 [Source:HGNC Symbol;Acc:2069]	4	Y	N	N	IMMUNITY	5
ENSG00000164050	Tier 3A	PLXNB1	3	48445261	48471594	-1	plexin B1 [Source:HGNC Symbol;Acc:9103]	0	N	Y	N	IMMUNITY	5
ENSG00000177455	Tier 1	CD19	16	28943260	28950667	1	CD19 molecule [Source:HGNC Symbol;Acc:1633]	8	N	Y	N	IMMUNITY	5
ENSG00000188322	Tier 2	SBK1	16	28303840	28335170	1	SH3 domain binding kinase 1 [Source:HGNC Symbol;Acc:17699]	0	Y	N	N	IMMUNITY	5
ENSG00000196296	Tier 3A	ATP2A1	16	28889726	28915830	1	ATPase, Ca++ transporting, cardiac muscle, fast twitch 1 [Source:HGNC Symbol;Acc:811]	12	Y	N	N	IMMUNITY	5
ENSG00000196502	Tier 1	SULT1A1	16	28616903	28634946	-1	sulfotransferase family, cytosolic, 1A, phenol-preferring, member 1 [Source:HGNC Symbol;Acc:11453]	12	N	N	Y	IMMUNITY	5
ENSG00000197165	Tier 1	SULT1A2	16	28603264	28608430	-1	sulfotransferase family, cytosolic, 1A, phenol-preferring, member 2 [Source:HGNC Symbol;Acc:11454]	12	N	N	Y	IMMUNITY	5
ENSG00000197272	Tier 3A	IL27	16	28510683	28523372	-1	interleukin 27 [Source:HGNC Symbol;Acc:19157]	12	N	Y	N	IMMUNITY	5
ENSG00000011083	Tier 3A	SLC6A7	5	149569520	149602351	1	solute carrier family 6 (neurotransmitter transporter), member 7 [Source:HGNC Symbol;Acc:11054]	0	Y	N	N	IMMUNITY	5
ENSG00000070808	Tier 1	CAMK2A	5	149599054	149669854	-1	calcium/calmodulin-dependent protein kinase II alpha [Source:HGNC Symbol;Acc:1460]	0	Y	N	N	IMMUNITY	5
ENSG00000113525	Tier 1	IL5	5	131877136	131892530	-1	interleukin 5 (colony-stimulating factor, eosinophil) [Source:HGNC Symbol;Acc:6016]	1	N	Y	N	IMMUNITY	5
ENSG00000115590	Tier 1	IL1R2	2	102608306	102645006	1	interleukin 1 receptor, type II [Source:HGNC Symbol;Acc:5994]	1	N	Y	N	IMMUNITY	5
ENSG00000115594	Tier 1	IL1R1	2	102681004	102796334	1	interleukin 1 receptor, type I [Source:HGNC Symbol;Acc:5993]	3	N	Y	N	IMMUNITY	5
ENSG00000142224	Tier 3A	IL19	1	206972215	207016324	1	interleukin 19 [Source:HGNC Symbol;Acc:5990]	8	N	Y	N	IMMUNITY	5
ENSG00000162891	Tier 3A	IL20	1	207038699	207042568	1	interleukin 20 [Source:HGNC Symbol;Acc:6002]	0	N	Y	N	IMMUNITY	5
ENSG00000008128	Tier 2	CDK11A	1	1634169	1655766	-1	cyclin-dependent kinase 11A [Source:HGNC Symbol;Acc:1730]	0	Y	N	N	IMMUNITY	5
ENSG00000131507	Tier 3A	NDFIP1	5	141488070	141534005	1	Nedd4 family interacting protein 1 [Source:HGNC Symbol;Acc:17592]	2	N	Y	N	IMMUNITY	5
ENSG00000108688	Tier 3A	CCL7	17	32597240	32599261	1	chemokine (C-C motif) ligand 7 [Source:HGNC Symbol;Acc:10634]	3	N	Y	N	IMMUNITY	5
ENSG00000108691	Tier 1	CCL2	17	32582304	32584222	1	chemokine (C-C motif) ligand 2 [Source:HGNC Symbol;Acc:10618]	3	N	Y	N	IMMUNITY	5
ENSG00000108700	Tier 3B	CCL8	17	32646055	32648421	1	chemokine (C-C motif) ligand 8 [Source:HGNC Symbol;Acc:10635]	0	N	Y	N	IMMUNITY	5
ENSG00000172156	Tier 1	CCL11	17	32612687	32615353	1	chemokine (C-C motif) ligand 11 [Source:HGNC Symbol;Acc:10610]	3	N	Y	N	IMMUNITY	5
ENSG00000148400	Tier 1	NOTCH1	9	139388896	139440314	-1	notch 1 [Source:HGNC Symbol;Acc:7881]	0	Y	Y	N	IMMUNITY	5
ENSG00000026297	Tier 3A	RNASET2	6	167342992	167370679	-1	ribonuclease T2 [Source:HGNC Symbol;Acc:21686]	6	N	Y	N	IMMUNITY	5
ENSG00000071242	Tier 1	RPS6KA2	6	166822852	167319939	-1	ribosomal protein S6 kinase, 90kDa, polypeptide 2 [Source:HGNC Symbol;Acc:10431]	0	Y	N	N	IMMUNITY	5
ENSG00000112486	Tier 2	CCR6	6	167525295	167553184	1	chemokine (C-C motif) receptor 6 [Source:HGNC Symbol;Acc:1607]	11	Y	Y	N	IMMUNITY	5
ENSG00000054983	Tier 3A	GALC	14	88304164	88460009	-1	galactosylceramidase [Source:HGNC Symbol;Acc:4115]	4	N	Y	N	IMMUNITY	5
ENSG00000140030	Tier 3B	GPR65	14	88471468	88478419	1	G protein-coupled receptor 65 [Source:HGNC Symbol;Acc:4517]	4	Y	N	N	IMMUNITY	5
ENSG00000163464	Tier 1	CXCR1	2	219027568	219031718	-1	chemokine (C-X-C motif) receptor 1 [Source:HGNC Symbol;Acc:6026]	2	Y	Y	N	IMMUNITY	5
ENSG00000180871	Tier 1	CXCR2	2	218990012	219001976	1	chemokine (C-X-C motif) receptor 2 [Source:HGNC Symbol;Acc:6027]	2	Y	Y	N	IMMUNITY	5
ENSG00000158887	Tier 3A	MPZ	1	161274525	161279762	-1	myelin protein zero [Source:HGNC Symbol;Acc:7225]	0	N	Y	N	IMMUNITY	5
ENSG00000072694	Tier 1	FCGR2B	1	161551101	161648444	1	Fc fragment of IgG, low affinity IIb, receptor (CD32) [Source:HGNC Symbol;Acc:3618]	2	N	Y	N	IMMUNITY	5
ENSG00000143226	Tier 3A	FCGR2A	1	161475220	161493803	1	Fc fragment of IgG, low affinity IIa, receptor (CD32) [Source:HGNC Symbol;Acc:3616]	6	N	Y	N	IMMUNITY	5
ENSG00000162747	Tier 3B	FCGR3B	1	161592986	161601753	-1	Fc fragment of IgG, low affinity IIIb, receptor (CD16b) [Source:HGNC Symbol;Acc:3620]	1	N	Y	N	IMMUNITY	5
ENSG00000203747	Tier 3A	FCGR3A	1	161511549	161600917	-1	Fc fragment of IgG, low affinity IIIa, receptor (CD16a) [Source:HGNC Symbol;Acc:3619]	2	N	Y	N	IMMUNITY	5
ENSG00000175354	Tier 2	PTPN2	18	12785477	12929642	-1	protein tyrosine phosphatase, non-receptor type 2 [Source:HGNC Symbol;Acc:9650]	15	Y	N	N	IMMUNITY	5
ENSG00000141736	Tier 1	ERBB2	17	37844167	37886679	1	v-erb-b2 avian erythroblastic leukemia viral oncogene homolog 2 [Source:HGNC Symbol;Acc:3430]	3	Y	Y	N	IMMUNITY	5
ENSG00000167468	Tier 1	GPX4	19	1103936	1106787	1	glutathione peroxidase 4 [Source:HGNC Symbol;Acc:4556]	2	N	N	Y	IMMUNITY	5
ENSG00000136634	Tier 1	IL10	1	206940947	206945839	-1	interleukin 10 [Source:HGNC Symbol;Acc:5962]	10	N	Y	N	IMMUNITY	5
ENSG00000063180	Tier 3B	CA11	19	49141199	49149569	-1	carbonic anhydrase XI [Source:HGNC Symbol;Acc:1370]	5	Y	N	N	IMMUNITY	5
ENSG00000105550	Tier 3A	FGF21	19	49258816	49261587	1	fibroblast growth factor 21 [Source:HGNC Symbol;Acc:3678]	8	N	Y	N	IMMUNITY	5
ENSG00000112936	Tier 3B	C7	5	40909354	40983041	1	complement component 7 [Source:HGNC Symbol;Acc:1346]	0	N	Y	N	IMMUNITY	5
ENSG00000170345	Tier 2	FOS	14	75745477	75748933	1	FBJ murine osteosarcoma viral oncogene homolog [Source:HGNC Symbol;Acc:3796]	0	Y	N	N	IMMUNITY	5
ENSG00000131187	Tier 3A	F12	5	176829141	176836577	-1	coagulation factor XII (Hageman factor) [Source:HGNC Symbol;Acc:3530]	7	Y	Y	N	IMMUNITY	5
ENSG00000198055	Tier 3A	GRK6	5	176830205	176869902	1	G protein-coupled receptor kinase 6 [Source:HGNC Symbol;Acc:4545]	7	Y	N	N	IMMUNITY	5
ENSG00000100023	Tier 3B	PPIL2	22	22006559	22054304	1	peptidylprolyl isomerase (cyclophilin)-like 2 [Source:HGNC Symbol;Acc:9261]	0	N	Y	N	IMMUNITY	5
ENSG00000134398	Tier 3B	ERN2	16	23701647	23724821	-1	endoplasmic reticulum to nucleus signaling 2 [Source:HGNC Symbol;Acc:16942]	1	Y	N	N	IMMUNITY	5
ENSG00000166501	Tier 1	PRKCB	16	23847322	24231932	1	protein kinase C, beta [Source:HGNC Symbol;Acc:9395]	1	Y	N	N	IMMUNITY	5
ENSG00000160223	Tier 1	ICOSLG	21	45642874	45660849	-1	inducible T-cell co-stimulator ligand [Source:HGNC Symbol;Acc:17087]	1	N	Y	N	IMMUNITY	5
ENSG00000243509	Tier 3A	TNFRSF6B	20	62328021	62330037	1	tumor necrosis factor receptor superfamily, member 6b, decoy [Source:HGNC Symbol;Acc:11921]	11	N	Y	N	IMMUNITY	5
ENSG00000100311	Tier 3A	PDGFB	22	39619364	39640756	-1	platelet-derived growth factor beta polypeptide [Source:HGNC Symbol;Acc:8800]	0	N	Y	N	IMMUNITY	5
ENSG00000138684	Tier 3A	IL21	4	123533783	123542224	-1	interleukin 21 [Source:HGNC Symbol;Acc:6005]	9	N	Y	N	IMMUNITY	5
ENSG00000167258	Tier 3B	CDK12	17	37617764	37721160	1	cyclin-dependent kinase 12 [Source:HGNC Symbol;Acc:24224]	3	Y	N	N	IMMUNITY	5
ENSG00000115232	Tier 1	ITGA4	2	182321929	182400914	1	integrin, alpha 4 (antigen CD49D, alpha 4 subunit of VLA-4 receptor) [Source:HGNC Symbol;Acc:6140]	3	Y	Y	N	IMMUNITY	5
ENSG00000065989	Tier 1	PDE4A	19	10527449	10580305	1	phosphodiesterase 4A, cAMP-specific [Source:HGNC Symbol;Acc:8780]	5	Y	N	N	IMMUNITY	5
ENSG00000076662	Tier 1	ICAM3	19	10444452	10450499	-1	intercellular adhesion molecule 3 [Source:HGNC Symbol;Acc:5346]	4	N	Y	N	IMMUNITY	5
ENSG00000079999	Tier 1	KEAP1	19	10596796	10614417	-1	kelch-like ECH-associated protein 1 [Source:HGNC Symbol;Acc:23177]	3	Y	N	N	IMMUNITY	5
ENSG00000090339	Tier 1	ICAM1	19	10381511	10397291	1	intercellular adhesion molecule 1 [Source:HGNC Symbol;Acc:5344]	7	Y	Y	N	IMMUNITY	5
ENSG00000105371	Tier 3A	ICAM4	19	10397643	10399198	1	intercellular adhesion molecule 4 (Landsteiner-Wiener blood group) [Source:HGNC Symbol;Acc:5347]	5	N	Y	N	IMMUNITY	5
ENSG00000105397	Tier 1	TYK2	19	10461209	10491352	-1	tyrosine kinase 2 [Source:HGNC Symbol;Acc:12440]	7	Y	N	N	IMMUNITY	5
ENSG00000180739	Tier 1	S1PR5	19	10623623	10628607	-1	sphingosine-1-phosphate receptor 5 [Source:HGNC Symbol;Acc:14299]	0	Y	Y	N	IMMUNITY	5
ENSG00000122224	Tier 3A	LY9	1	160765864	160798051	1	lymphocyte antigen 9 [Source:HGNC Symbol;Acc:6730]	0	N	Y	N	IMMUNITY	5
ENSG00000049247	Tier 2	UTS2	1	7903143	7913572	-1	urotensin 2 [Source:HGNC Symbol;Acc:12636]	1	Y	Y	N	IMMUNITY	5
ENSG00000049249	Tier 1	TNFRSF9	1	7979907	8000926	-1	tumor necrosis factor receptor superfamily, member 9 [Source:HGNC Symbol;Acc:11924]	2	N	Y	N	IMMUNITY	5
ENSG00000188784	Tier 1	PLA2G2E	1	20246502	20250110	-1	phospholipase A2, group IIE [Source:HGNC Symbol;Acc:13414]	0	Y	Y	N	IMMUNITY	5
ENSG00000113441	Tier 2	LNPEP	5	96271098	96373219	1	leucyl/cystinyl aminopeptidase [Source:HGNC Symbol;Acc:6656]	3	Y	Y	N	IMMUNITY	5
ENSG00000143365	Tier 1	RORC	1	151778547	151804348	-1	RAR-related orphan receptor C [Source:HGNC Symbol;Acc:10260]	1	Y	N	N	IMMUNITY	5
ENSG00000146374	Tier 3A	RSPO3	6	127439749	127518910	1	R-spondin 3 [Source:HGNC Symbol;Acc:20866]	10	N	Y	N	IMMUNITY	5
ENSG00000141744	Tier 1	PNMT	17	37824234	37826728	1	phenylethanolamine N-methyltransferase [Source:HGNC Symbol;Acc:9160]	2	Y	N	Y	IMMUNITY	5
ENSG00000106804	Tier 1	C5	9	123714616	123812554	-1	complement component 5 [Source:HGNC Symbol;Acc:1331]	8	N	Y	N	IMMUNITY	6
ENSG00000079689	Tier 3A	SCGN	6	25652464	25702011	1	secretagogin, EF-hand calcium binding protein [Source:HGNC Symbol;Acc:16941]	37	N	Y	N	IMMUNITY	6
ENSG00000012223	Tier 3A	LTF	3	46477136	46526724	-1	lactotransferrin [Source:HGNC Symbol;Acc:6720]	2	N	Y	N	IMMUNITY	6
ENSG00000121797	Tier 3B	CCRL2	3	46448654	46454488	1	chemokine (C-C motif) receptor-like 2 [Source:HGNC Symbol;Acc:1612]	2	Y	Y	N	IMMUNITY	6
ENSG00000121807	Tier 1	CCR2	3	46395225	46402419	1	chemokine (C-C motif) receptor 2 [Source:HGNC Symbol;Acc:1603]	3	Y	Y	N	IMMUNITY	6
ENSG00000160791	Tier 1	CCR5	3	46411633	46417697	1	chemokine (C-C motif) receptor 5 (gene/pseudogene) [Source:HGNC Symbol;Acc:1606]	0	Y	Y	N	IMMUNITY	6
ENSG00000163823	Tier 1	CCR1	3	46243200	46249887	-1	chemokine (C-C motif) receptor 1 [Source:HGNC Symbol;Acc:1602]	3	Y	Y	N	IMMUNITY	6
ENSG00000183625	Tier 2	CCR3	3	46205096	46308197	1	chemokine (C-C motif) receptor 3 [Source:HGNC Symbol;Acc:1604]	6	Y	Y	N	IMMUNITY	6
ENSG00000096395	Tier 3A	MLN	6	33762450	33771788	-1	motilin [Source:HGNC Symbol;Acc:7141]	2	N	Y	N	IMMUNITY	6
ENSG00000065989	Tier 1	PDE4A	19	10527449	10580305	1	phosphodiesterase 4A, cAMP-specific [Source:HGNC Symbol;Acc:8780]	5	Y	N	N	IMMUNITY	6
ENSG00000076662	Tier 1	ICAM3	19	10444452	10450499	-1	intercellular adhesion molecule 3 [Source:HGNC Symbol;Acc:5346]	4	N	Y	N	IMMUNITY	6
ENSG00000079999	Tier 1	KEAP1	19	10596796	10614417	-1	kelch-like ECH-associated protein 1 [Source:HGNC Symbol;Acc:23177]	3	Y	N	N	IMMUNITY	6
ENSG00000090339	Tier 1	ICAM1	19	10381511	10397291	1	intercellular adhesion molecule 1 [Source:HGNC Symbol;Acc:5344]	7	Y	Y	N	IMMUNITY	6
ENSG00000105371	Tier 3A	ICAM4	19	10397643	10399198	1	intercellular adhesion molecule 4 (Landsteiner-Wiener blood group) [Source:HGNC Symbol;Acc:5347]	5	N	Y	N	IMMUNITY	6
ENSG00000105397	Tier 1	TYK2	19	10461209	10491352	-1	tyrosine kinase 2 [Source:HGNC Symbol;Acc:12440]	7	Y	N	N	IMMUNITY	6
ENSG00000180739	Tier 1	S1PR5	19	10623623	10628607	-1	sphingosine-1-phosphate receptor 5 [Source:HGNC Symbol;Acc:14299]	0	Y	Y	N	IMMUNITY	6
ENSG00000134242	Tier 2	PTPN22	1	114356433	114414381	-1	protein tyrosine phosphatase, non-receptor type 22 (lymphoid) [Source:HGNC Symbol;Acc:9652]	20	Y	N	N	IMMUNITY	6
ENSG00000115415	Tier 2	STAT1	2	191829084	191885686	-1	signal transducer and activator of transcription 1, 91kDa [Source:HGNC Symbol;Acc:11362]	0	Y	N	N	IMMUNITY	6
ENSG00000198704	Tier 1	GPX6	6	28471073	28495992	-1	glutathione peroxidase 6 (olfactory) [Source:HGNC Symbol;Acc:4558]	8	N	Y	Y	IMMUNITY	6
ENSG00000204695	Tier 3B	OR14J1	6	29274403	29275519	1	olfactory receptor, family 14, subfamily J, member 1 [Source:HGNC Symbol;Acc:13971]	4	Y	Y	N	IMMUNITY	6
ENSG00000224586	Tier 3B	GPX5	6	28493702	28502729	1	glutathione peroxidase 5 (epididymal androgen-related protein) [Source:HGNC Symbol;Acc:4557]	8	N	Y	N	IMMUNITY	6
ENSG00000134780	Tier 1	DAGLA	11	61447905	61514473	1	diacylglycerol lipase, alpha [Source:HGNC Symbol;Acc:1165]	1	Y	N	N	IMMUNITY	6
ENSG00000168496	Tier 2	FEN1	11	61560109	61564716	1	flap structure-specific endonuclease 1 [Source:HGNC Symbol;Acc:3650]	105	Y	N	N	IMMUNITY	6
ENSG00000163599	Tier 1	CTLA4	2	204732509	204738683	1	cytotoxic T-lymphocyte-associated protein 4 [Source:HGNC Symbol;Acc:2505]	9	N	Y	N	IMMUNITY	6
ENSG00000163600	Tier 1	ICOS	2	204801471	204826300	1	inducible T-cell co-stimulator [Source:HGNC Symbol;Acc:5351]	1	N	Y	N	IMMUNITY	6
ENSG00000178562	Tier 1	CD28	2	204571198	204603635	1	CD28 molecule [Source:HGNC Symbol;Acc:1653]	2	N	Y	N	IMMUNITY	6
ENSG00000137077	Tier 3A	CCL21	9	34709002	34710121	-1	chemokine (C-C motif) ligand 21 [Source:HGNC Symbol;Acc:10620]	4	N	Y	N	IMMUNITY	6
ENSG00000172724	Tier 3A	CCL19	9	34689564	34691274	-1	chemokine (C-C motif) ligand 19 [Source:HGNC Symbol;Acc:10617]	0	N	Y	N	IMMUNITY	6
ENSG00000183317	Tier 1	EPHA10	1	38179552	38230805	-1	EPH receptor A10 [Source:HGNC Symbol;Acc:19987]	0	Y	Y	N	IMMUNITY	6
ENSG00000204657	Tier 3B	OR2H2	6	29555683	29556745	1	olfactory receptor, family 2, subfamily H, member 2 [Source:HGNC Symbol;Acc:8253]	4	Y	N	N	IMMUNITY	6
ENSG00000204681	Tier 1	GABBR1	6	29523406	29601753	-1	gamma-aminobutyric acid (GABA) B receptor, 1 [Source:HGNC Symbol;Acc:4070]	4	Y	Y	N	IMMUNITY	6
ENSG00000144381	Tier 3B	HSPD1	2	198351305	198381461	-1	heat shock 60kDa protein 1 (chaperonin) [Source:HGNC Symbol;Acc:5261]	5	N	Y	N	IMMUNITY	6
ENSG00000101017	Tier 1	CD40	20	44746911	44758502	1	CD40 molecule, TNF receptor superfamily member 5 [Source:HGNC Symbol;Acc:11919]	7	N	Y	N	IMMUNITY	6
ENSG00000124140	Tier 2	SLC12A5	20	44650356	44688784	1	solute carrier family 12 (potassium/chloride transporter), member 5 [Source:HGNC Symbol;Acc:13818]	7	Y	N	N	IMMUNITY	6
ENSG00000081985	Tier 3B	IL12RB2	1	67773047	67862583	1	interleukin 12 receptor, beta 2 [Source:HGNC Symbol;Acc:5972]	2	N	Y	N	IMMUNITY	6
ENSG00000096433	Tier 3B	ITPR3	6	33588142	33664351	1	inositol 1,4,5-trisphosphate receptor, type 3 [Source:HGNC Symbol;Acc:6182]	5	Y	N	N	IMMUNITY	6
ENSG00000081248	Tier 1	CACNA1S	1	201008642	201081694	-1	calcium channel, voltage-dependent, L type, alpha 1S subunit [Source:HGNC Symbol;Acc:1397]	7	Y	N	N	IMMUNITY	6
ENSG00000170128	Tier 3B	GPR25	1	200842083	200843306	1	G protein-coupled receptor 25 [Source:HGNC Symbol;Acc:4480]	1	Y	Y	N	IMMUNITY	6
ENSG00000026950	Tier 3B	BTN3A1	6	26402465	26415444	1	butyrophilin, subfamily 3, member A1 [Source:HGNC Symbol;Acc:1138]	1	N	Y	N	IMMUNITY	6
ENSG00000111801	Tier 3A	BTN3A3	6	26440700	26453643	1	butyrophilin, subfamily 3, member A3 [Source:HGNC Symbol;Acc:1140]	1	N	Y	N	IMMUNITY	6
ENSG00000124557	Tier 3A	BTN1A1	6	26501449	26510650	1	butyrophilin, subfamily 1, member A1 [Source:HGNC Symbol;Acc:1135]	1	N	Y	N	IMMUNITY	6
ENSG00000186470	Tier 3B	BTN3A2	6	26365387	26378546	1	butyrophilin, subfamily 3, member A2 [Source:HGNC Symbol;Acc:1139]	0	N	Y	N	IMMUNITY	6
ENSG00000198339	Tier 3A	HIST1H4I	6	27107076	27108418	1	histone cluster 1, H4i [Source:HGNC Symbol;Acc:4793]	7	N	Y	N	IMMUNITY	6
ENSG00000158406	Tier 3A	HIST1H4H	6	26281283	26285762	-1	histone cluster 1, H4h [Source:HGNC Symbol;Acc:4788]	6	N	Y	N	IMMUNITY	6
ENSG00000168298	Tier 1	HIST1H1E	6	26156559	26157343	1	histone cluster 1, H1e [Source:HGNC Symbol;Acc:4718]	0	N	Y	N	IMMUNITY	6
ENSG00000188987	Tier 3A	HIST1H4D	6	26188938	26189304	-1	histone cluster 1, H4d [Source:HGNC Symbol;Acc:4782]	6	N	Y	N	IMMUNITY	6
ENSG00000196966	Tier 3A	HIST1H3E	6	26225383	26225844	1	histone cluster 1, H3e [Source:HGNC Symbol;Acc:4769]	6	N	Y	N	IMMUNITY	6
ENSG00000197061	Tier 3A	HIST1H4C	6	26104104	26104518	1	histone cluster 1, H4c [Source:HGNC Symbol;Acc:4787]	39	N	Y	N	IMMUNITY	6
ENSG00000197409	Tier 3A	HIST1H3D	6	26197068	26199521	-1	histone cluster 1, H3d [Source:HGNC Symbol;Acc:4767]	6	N	Y	N	IMMUNITY	6
ENSG00000198327	Tier 3A	HIST1H4F	6	26240561	26240976	1	histone cluster 1, H4f [Source:HGNC Symbol;Acc:4783]	6	N	Y	N	IMMUNITY	6
ENSG00000198518	Tier 3A	HIST1H4E	6	26204858	26206266	1	histone cluster 1, H4e [Source:HGNC Symbol;Acc:4790]	6	N	Y	N	IMMUNITY	6
ENSG00000204695	Tier 3B	OR14J1	6	29274403	29275519	1	olfactory receptor, family 14, subfamily J, member 1 [Source:HGNC Symbol;Acc:13971]	4	Y	Y	N	IMMUNITY	7
ENSG00000188784	Tier 1	PLA2G2E	1	20246502	20250110	-1	phospholipase A2, group IIE [Source:HGNC Symbol;Acc:13414]	0	Y	Y	N	IMMUNITY	8
ENSG00000160683	Tier 1	CXCR5	11	118754475	118768508	1	chemokine (C-X-C motif) receptor 5 [Source:HGNC Symbol;Acc:1060]	2	Y	Y	N	IMMUNITY	8
ENSG00000096433	Tier 3B	ITPR3	6	33588142	33664351	1	inositol 1,4,5-trisphosphate receptor, type 3 [Source:HGNC Symbol;Acc:6182]	5	Y	N	N	IMMUNITY	8
ENSG00000160712	Tier 1	IL6R	1	154377669	154441926	1	interleukin 6 receptor [Source:HGNC Symbol;Acc:6019]	9	N	Y	N	IMMUNITY	8
ENSG00000116774	Tier 3B	OLFML3	1	114522063	114524876	1	olfactomedin-like 3 [Source:HGNC Symbol;Acc:24956]	0	N	Y	N	IMMUNITY	8
ENSG00000163349	Tier 1	HIPK1	1	114471814	114520426	1	homeodomain interacting protein kinase 1 [Source:HGNC Symbol;Acc:19006]	0	Y	N	N	IMMUNITY	8
ENSG00000096395	Tier 3A	MLN	6	33762450	33771788	-1	motilin [Source:HGNC Symbol;Acc:7141]	2	N	Y	N	IMMUNITY	8
ENSG00000204657	Tier 3B	OR2H2	6	29555683	29556745	1	olfactory receptor, family 2, subfamily H, member 2 [Source:HGNC Symbol;Acc:8253]	4	Y	N	N	IMMUNITY	8
ENSG00000204681	Tier 1	GABBR1	6	29523406	29601753	-1	gamma-aminobutyric acid (GABA) B receptor, 1 [Source:HGNC Symbol;Acc:4070]	4	Y	Y	N	IMMUNITY	8
ENSG00000204687	Tier 3B	MAS1L	6	29454474	29455738	-1	MAS1 oncogene-like [Source:HGNC Symbol;Acc:13961]	5	Y	N	N	IMMUNITY	8
ENSG00000204688	Tier 3B	OR2H1	6	29424958	29432105	1	olfactory receptor, family 2, subfamily H, member 1 [Source:HGNC Symbol;Acc:8252]	5	Y	N	N	IMMUNITY	8
ENSG00000204694	Tier 3B	OR11A1	6	29393281	29424848	-1	olfactory receptor, family 11, subfamily A, member 1 [Source:HGNC Symbol;Acc:8176]	5	Y	N	N	IMMUNITY	8
ENSG00000204695	Tier 3B	OR14J1	6	29274403	29275519	1	olfactory receptor, family 14, subfamily J, member 1 [Source:HGNC Symbol;Acc:13971]	4	Y	Y	N	IMMUNITY	8
ENSG00000134242	Tier 2	PTPN22	1	114356433	114414381	-1	protein tyrosine phosphatase, non-receptor type 22 (lymphoid) [Source:HGNC Symbol;Acc:9652]	20	Y	N	N	IMMUNITY	8
ENSG00000155657	Tier 3A	TTN	2	179390716	179695529	-1	titin [Source:HGNC Symbol;Acc:12403]	2	Y	Y	N	CARDIOVASCULAR	1
ENSG00000061492	Tier 3A	WNT8A	5	137419581	137428054	1	wingless-type MMTV integration site family, member 8A [Source:HGNC Symbol;Acc:12788]	0	N	Y	N	CARDIOVASCULAR	1
ENSG00000078795	Tier 3B	PKD2L2	5	137223657	137278436	1	polycystic kidney disease 2-like 2 [Source:HGNC Symbol;Acc:9012]	0	Y	N	N	CARDIOVASCULAR	1
ENSG00000146021	Tier 3B	KLHL3	5	136953189	137071779	-1	kelch-like family member 3 [Source:HGNC Symbol;Acc:6354]	0	Y	N	N	CARDIOVASCULAR	1
ENSG00000165140	Tier 2	FBP1	9	97365415	97402531	-1	fructose-1,6-bisphosphatase 1 [Source:HGNC Symbol;Acc:3606]	0	Y	N	N	CARDIOVASCULAR	1
ENSG00000007908	Tier 1	SELE	1	169691781	169733846	-1	selectin E [Source:HGNC Symbol;Acc:10718]	1	Y	Y	N	CARDIOVASCULAR	1
ENSG00000174175	Tier 1	SELP	1	169558087	169599431	-1	selectin P (granule membrane protein 140kDa, antigen CD62) [Source:HGNC Symbol;Acc:10721]	5	Y	Y	N	CARDIOVASCULAR	1
ENSG00000188404	Tier 1	SELL	1	169659808	169680839	-1	selectin L [Source:HGNC Symbol;Acc:10720]	1	Y	Y	N	CARDIOVASCULAR	1
ENSG00000198734	Tier 1	F5	1	169483404	169555826	-1	coagulation factor V (proaccelerin, labile factor) [Source:HGNC Symbol;Acc:3542]	8	N	Y	N	CARDIOVASCULAR	1
ENSG00000138622	Tier 2	HCN4	15	73612200	73661605	-1	hyperpolarization activated cyclic nucleotide-gated potassium channel 4 [Source:HGNC Symbol;Acc:16882]	2	Y	N	N	CARDIOVASCULAR	1
ENSG00000152377	Tier 3B	SPOCK1	5	136310987	136934068	-1	sparc/osteonectin, cwcv and kazal-like domains proteoglycan (testican) 1 [Source:HGNC Symbol;Acc:11251]	0	N	Y	N	CARDIOVASCULAR	1
ENSG00000138792	Tier 2	ENPEP	4	111286889	111486441	1	glutamyl aminopeptidase (aminopeptidase A) [Source:HGNC Symbol;Acc:3355]	2	Y	Y	N	CARDIOVASCULAR	1
ENSG00000205403	Tier 3A	CFI	4	110661852	110723335	-1	complement factor I [Source:HGNC Symbol;Acc:5394]	0	N	Y	N	CARDIOVASCULAR	1
ENSG00000257017	Tier 3A	HP	16	72088491	72094954	1	haptoglobin [Source:HGNC Symbol;Acc:5141]	7	N	Y	N	CARDIOVASCULAR	1
ENSG00000146013	Tier 3A	GFRA3	5	137588068	137610360	-1	GDNF family receptor alpha 3 [Source:HGNC Symbol;Acc:4245]	2	N	Y	N	CARDIOVASCULAR	1
ENSG00000158402	Tier 2	CDC25C	5	137620954	137674044	-1	cell division cycle 25C [Source:HGNC Symbol;Acc:1727]	2	Y	N	N	CARDIOVASCULAR	1
ENSG00000079150	Tier 3B	FKBP7	2	179328391	179343327	-1	FK506 binding protein 7 [Source:HGNC Symbol;Acc:3723]	0	Y	N	N	CARDIOVASCULAR	1
ENSG00000172594	Tier 3B	SMPDL3A	6	123110315	123130865	1	sphingomyelin phosphodiesterase, acid-like 3A [Source:HGNC Symbol;Acc:17389]	0	N	Y	N	CARDIOVASCULAR	1
ENSG00000140009	Tier 1	ESR2	14	64550950	64804830	-1	estrogen receptor 2 (ER beta) [Source:HGNC Symbol;Acc:3468]	1	Y	N	N	CARDIOVASCULAR	1
ENSG00000257365	Tier 1	FNTB	14	65381203	65529368	1	farnesyltransferase, CAAX box, beta [Source:HGNC Symbol;Acc:3785]	1	Y	N	N	CARDIOVASCULAR	1
ENSG00000010932	Tier 1	FMO1	1	171217638	171255117	1	flavin containing monooxygenase 1 [Source:HGNC Symbol;Acc:3769]	0	N	N	Y	CARDIOVASCULAR	1
ENSG00000184349	Tier 3A	EFNA5	5	106712590	107006596	-1	ephrin-A5 [Source:HGNC Symbol;Acc:3225]	0	N	Y	N	CARDIOVASCULAR	1
ENSG00000140443	Tier 1	IGF1R	15	99192200	99507759	1	insulin-like growth factor 1 receptor [Source:HGNC Symbol;Acc:5465]	4	Y	Y	N	CARDIOVASCULAR	1
ENSG00000104760	Tier 3A	FGL1	8	17721889	17767874	-1	fibrinogen-like 1 [Source:HGNC Symbol;Acc:3695]	0	N	Y	N	CARDIOVASCULAR	1
ENSG00000171428	Tier 1	NAT1	8	18027986	18081198	1	N-acetyltransferase 1 (arylamine N-acetyltransferase) [Source:HGNC Symbol;Acc:7645]	0	Y	N	Y	CARDIOVASCULAR	1
ENSG00000087085	Tier 1	ACHE	7	100487615	100494594	-1	acetylcholinesterase (Yt blood group) [Source:HGNC Symbol;Acc:108]	5	Y	Y	N	CARDIOVASCULAR	2
ENSG00000106333	Tier 3A	PCOLCE	7	100199800	100205798	1	procollagen C-endopeptidase enhancer [Source:HGNC Symbol;Acc:8738]	0	N	Y	N	CARDIOVASCULAR	2
ENSG00000146828	Tier 3B	SLC12A9	7	100424442	100464631	1	solute carrier family 12, member 9 [Source:HGNC Symbol;Acc:17435]	5	Y	N	N	CARDIOVASCULAR	2
ENSG00000169894	Tier 3A	MUC3A	7	100547187	100611118	1	mucin 3A, cell surface associated [Source:HGNC Symbol;Acc:7513]	3	N	Y	N	CARDIOVASCULAR	2
ENSG00000196411	Tier 1	EPHB4	7	100400187	100425121	-1	EPH receptor B4 [Source:HGNC Symbol;Acc:3395]	3	Y	N	N	CARDIOVASCULAR	2
ENSG00000079150	Tier 3B	FKBP7	2	179328391	179343327	-1	FK506 binding protein 7 [Source:HGNC Symbol;Acc:3723]	0	Y	N	N	CARDIOVASCULAR	2
ENSG00000155657	Tier 3A	TTN	2	179390716	179695529	-1	titin [Source:HGNC Symbol;Acc:12403]	2	Y	Y	N	CARDIOVASCULAR	2
ENSG00000138622	Tier 2	HCN4	15	73612200	73661605	-1	hyperpolarization activated cyclic nucleotide-gated potassium channel 4 [Source:HGNC Symbol;Acc:16882]	2	Y	N	N	CARDIOVASCULAR	2
ENSG00000130427	Tier 3A	EPO	7	100318423	100321323	1	erythropoietin [Source:HGNC Symbol;Acc:3415]	7	N	Y	N	CARDIOVASCULAR	2
ENSG00000117335	Tier 3A	CD46	1	207925402	207968858	1	CD46 molecule, complement regulatory protein [Source:HGNC Symbol;Acc:6953]	6	N	Y	N	CARDIOVASCULAR	2
ENSG00000174059	Tier 3A	CD34	1	208057594	208084747	-1	CD34 molecule [Source:HGNC Symbol;Acc:1662]	2	N	Y	N	CARDIOVASCULAR	2
ENSG00000196352	Tier 1	CD55	1	207494853	207534311	1	CD55 molecule, decay accelerating factor for complement (Cromer blood group) [Source:HGNC Symbol;Acc:2665]	0	N	Y	N	CARDIOVASCULAR	2
ENSG00000105825	Tier 3A	TFPI2	7	93514709	93520303	-1	tissue factor pathway inhibitor 2 [Source:HGNC Symbol;Acc:11761]	0	N	Y	N	CARDIOVASCULAR	2
ENSG00000198959	Tier 2	TGM2	20	36756863	36794980	-1	transglutaminase 2 [Source:HGNC Symbol;Acc:11778]	0	Y	N	N	CARDIOVASCULAR	2
ENSG00000055955	Tier 3A	ITIH4	3	52846991	52865495	-1	inter-alpha-trypsin inhibitor heavy chain family, member 4 [Source:HGNC Symbol;Acc:6169]	12	N	Y	N	CARDIOVASCULAR	2
ENSG00000114854	Tier 2	TNNC1	3	52485118	52488086	-1	troponin C type 1 (slow) [Source:HGNC Symbol;Acc:11943]	10	Y	N	N	CARDIOVASCULAR	2
ENSG00000157388	Tier 1	CACNA1D	3	53528683	53847760	1	calcium channel, voltage-dependent, L type, alpha 1D subunit [Source:HGNC Symbol;Acc:1391]	2	Y	N	N	CARDIOVASCULAR	2
ENSG00000163823	Tier 1	CCR1	3	46243200	46249887	-1	chemokine (C-C motif) receptor 1 [Source:HGNC Symbol;Acc:1602]	3	Y	Y	N	CARDIOVASCULAR	2
ENSG00000163931	Tier 2	TKT	3	53258723	53290068	-1	transketolase [Source:HGNC Symbol;Acc:11834]	2	Y	N	N	CARDIOVASCULAR	2
ENSG00000163932	Tier 1	PRKCD	3	53190025	53226733	1	protein kinase C, delta [Source:HGNC Symbol;Acc:9399]	0	Y	N	N	CARDIOVASCULAR	2
ENSG00000186529	Tier 1	CYP4F3	19	15751707	15773635	1	cytochrome P450, family 4, subfamily F, polypeptide 3 [Source:HGNC Symbol;Acc:2646]	0	Y	N	Y	CARDIOVASCULAR	2
ENSG00000185070	Tier 3B	FLRT2	14	85996488	86095034	1	fibronectin leucine rich transmembrane protein 2 [Source:HGNC Symbol;Acc:3761]	0	Y	Y	N	CARDIOVASCULAR	2
ENSG00000100902	Tier 3B	PSMA6	14	35747839	35786699	1	proteasome (prosome, macropain) subunit, alpha type, 6 [Source:HGNC Symbol;Acc:9535]	1	Y	N	N	CARDIOVASCULAR	3
ENSG00000100906	Tier 2	NFKBIA	14	35870717	35873955	-1	nuclear factor of kappa light polypeptide gene enhancer in B-cells inhibitor, alpha [Source:HGNC Symbol;Acc:7797]	0	Y	N	N	CARDIOVASCULAR	3
ENSG00000143603	Tier 2	KCNN3	1	154669931	154842756	-1	potassium intermediate/small conductance calcium-activated channel, subfamily N, member 3 [Source:HGNC Symbol;Acc:6292]	4	Y	N	N	CARDIOVASCULAR	3
ENSG00000143630	Tier 3B	HCN3	1	155247374	155259639	1	hyperpolarization activated cyclic nucleotide-gated potassium channel 3 [Source:HGNC Symbol;Acc:19183]	5	Y	N	N	CARDIOVASCULAR	3
ENSG00000160752	Tier 1	FDPS	1	155278539	155290457	1	farnesyl diphosphate synthase [Source:HGNC Symbol;Acc:3631]	5	Y	N	N	CARDIOVASCULAR	3
ENSG00000169231	Tier 3A	THBS3	1	155165379	155178842	-1	thrombospondin 3 [Source:HGNC Symbol;Acc:11787]	5	N	Y	N	CARDIOVASCULAR	3
ENSG00000177628	Tier 1	GBA	1	155204243	155214490	-1	glucosidase, beta, acid [Source:HGNC Symbol;Acc:4177]	4	Y	Y	N	CARDIOVASCULAR	3
ENSG00000243364	Tier 3B	EFNA4	1	155036207	155042029	1	ephrin-A4 [Source:HGNC Symbol;Acc:3224]	1	N	Y	N	CARDIOVASCULAR	3
ENSG00000060982	Tier 2	BCAT1	12	24964295	25102393	-1	branched chain amino-acid transaminase 1, cytosolic [Source:HGNC Symbol;Acc:976]	0	Y	N	N	CARDIOVASCULAR	3
ENSG00000107831	Tier 3B	FGF8	10	103529899	103535854	-1	fibroblast growth factor 8 (androgen-induced) [Source:HGNC Symbol;Acc:3686]	0	N	Y	N	CARDIOVASCULAR	3
ENSG00000198408	Tier 2	MGEA5	10	103544200	103578696	-1	meningioma expressed antigen 5 (hyaluronidase) [Source:HGNC Symbol;Acc:7056]	0	Y	N	N	CARDIOVASCULAR	3
ENSG00000120457	Tier 3A	KCNJ5	11	128761251	128790930	1	potassium inwardly-rectifying channel, subfamily J, member 5 [Source:HGNC Symbol;Acc:6266]	0	Y	Y	N	CARDIOVASCULAR	3
ENSG00000151704	Tier 2	KCNJ1	11	128706210	128737268	-1	potassium inwardly-rectifying channel, subfamily J, member 1 [Source:HGNC Symbol;Acc:6255]	0	Y	Y	N	CARDIOVASCULAR	3
ENSG00000240344	Tier 2	PPIL3	2	201735630	201754026	-1	peptidylprolyl isomerase (cyclophilin)-like 3 [Source:HGNC Symbol;Acc:9262]	0	N	Y	N	CARDIOVASCULAR	3
ENSG00000169398	Tier 1	PTK2	8	141667999	142012315	-1	protein tyrosine kinase 2 [Source:HGNC Symbol;Acc:9611]	0	Y	N	N	CARDIOVASCULAR	3
ENSG00000079459	Tier 1	FDFT1	8	11653082	11696818	1	farnesyl-diphosphate farnesyltransferase 1 [Source:HGNC Symbol;Acc:3629]	0	Y	N	N	CARDIOVASCULAR	3
ENSG00000136573	Tier 1	BLK	8	11351510	11422113	1	B lymphoid tyrosine kinase [Source:HGNC Symbol;Acc:1057]	11	Y	N	N	CARDIOVASCULAR	3
ENSG00000164733	Tier 1	CTSB	8	11700033	11726957	-1	cathepsin B [Source:HGNC Symbol;Acc:2527]	0	Y	N	N	CARDIOVASCULAR	3
ENSG00000035403	Tier 3B	VCL	10	75757872	75879918	1	vinculin [Source:HGNC Symbol;Acc:12665]	3	N	Y	N	CARDIOVASCULAR	3
ENSG00000122884	Tier 3B	P4HA1	10	74766975	74856732	-1	prolyl 4-hydroxylase, alpha polypeptide I [Source:HGNC Symbol;Acc:8546]	0	N	Y	N	CARDIOVASCULAR	3
ENSG00000148660	Tier 1	CAMK2G	10	75572259	75634343	-1	calcium/calmodulin-dependent protein kinase II gamma [Source:HGNC Symbol;Acc:1463]	2	Y	N	N	CARDIOVASCULAR	3
ENSG00000143627	Tier 2	PKLR	1	155259630	155271225	-1	pyruvate kinase, liver and RBC [Source:HGNC Symbol;Acc:9020]	5	Y	N	N	CARDIOVASCULAR	3
ENSG00000176444	Tier 1	CLK2	1	155232659	155248282	-1	CDC-like kinase 2 [Source:HGNC Symbol;Acc:2069]	4	Y	N	N	CARDIOVASCULAR	3
ENSG00000185499	Tier 1	MUC1	1	155158300	155162707	-1	mucin 1, cell surface associated [Source:HGNC Symbol;Acc:7508]	5	N	Y	N	CARDIOVASCULAR	3
ENSG00000174564	Tier 3B	IL20RB	3	136665072	136729927	1	interleukin 20 receptor beta [Source:HGNC Symbol;Acc:6004]	3	N	Y	N	CARDIOVASCULAR	3
ENSG00000171385	Tier 3B	KCND3	1	112313284	112531777	-1	potassium voltage-gated channel, Shal-related subfamily, member 3 [Source:HGNC Symbol;Acc:6239]	3	Y	N	N	CARDIOVASCULAR	3
ENSG00000123104	Tier 3B	ITPR2	12	26490342	26986131	-1	inositol 1,4,5-trisphosphate receptor, type 2 [Source:HGNC Symbol;Acc:6181]	3	Y	N	N	CARDIOVASCULAR	3
ENSG00000092054	Tier 1	MYH7	14	23881947	23904927	-1	myosin, heavy chain 7, cardiac muscle, beta [Source:HGNC Symbol;Acc:7577]	1	N	Y	N	CARDIOVASCULAR	3
ENSG00000092068	Tier 1	SLC7A8	14	23594504	23652883	-1	solute carrier family 7 (amino acid transporter light chain, L system), member 8 [Source:HGNC Symbol;Acc:11066]	3	N	N	Y	CARDIOVASCULAR	3
ENSG00000092096	Tier 1	SLC22A17	14	23815515	23822121	-1	solute carrier family 22, member 17 [Source:HGNC Symbol;Acc:23095]	0	Y	N	Y	CARDIOVASCULAR	3
ENSG00000157326	Tier 1	DHRS4	14	24422795	24438488	1	dehydrogenase/reductase (SDR family) member 4 [Source:HGNC Symbol;Acc:16985]	0	N	N	Y	CARDIOVASCULAR	3
ENSG00000166090	Tier 3A	IL25	14	23842018	23845612	1	interleukin 25 [Source:HGNC Symbol;Acc:13765]	0	N	Y	N	CARDIOVASCULAR	3
ENSG00000197616	Tier 1	MYH6	14	23851199	23877486	-1	myosin, heavy chain 6, cardiac muscle, alpha [Source:HGNC Symbol;Acc:7576]	3	N	Y	N	CARDIOVASCULAR	3
ENSG00000151090	Tier 1	THRB	3	24158651	24536773	-1	thyroid hormone receptor, beta [Source:HGNC Symbol;Acc:11799]	3	Y	N	N	CARDIOVASCULAR	3
ENSG00000174738	Tier 2	NR1D2	3	23986751	24022109	1	nuclear receptor subfamily 1, group D, member 2 [Source:HGNC Symbol;Acc:7963]	0	Y	N	N	CARDIOVASCULAR	3
ENSG00000165661	Tier 3A	QSOX2	9	139098179	139137687	-1	quiescin Q6 sulfhydryl oxidase 2 [Source:HGNC Symbol;Acc:30249]	5	N	Y	N	CARDIOVASCULAR	3
ENSG00000127554	Tier 1	GFER	16	2034208	2037750	1	growth factor, augmenter of liver regeneration [Source:HGNC Symbol;Acc:4236]	0	Y	Y	N	CARDIOVASCULAR	3
ENSG00000119915	Tier 2	ELOVL3	10	103986085	103989346	1	ELOVL fatty acid elongase 3 [Source:HGNC Symbol;Acc:18047]	1	Y	N	N	CARDIOVASCULAR	3
ENSG00000138792	Tier 2	ENPEP	4	111286889	111486441	1	glutamyl aminopeptidase (aminopeptidase A) [Source:HGNC Symbol;Acc:3355]	2	Y	Y	N	CARDIOVASCULAR	3
ENSG00000080709	Tier 2	KCNN2	5	113696642	113832337	1	potassium intermediate/small conductance calcium-activated channel, subfamily N, member 2 [Source:HGNC Symbol;Acc:6291]	1	Y	N	N	CARDIOVASCULAR	3
ENSG00000172594	Tier 3B	SMPDL3A	6	123110315	123130865	1	sphingomyelin phosphodiesterase, acid-like 3A [Source:HGNC Symbol;Acc:17389]	0	N	Y	N	CARDIOVASCULAR	3
ENSG00000140009	Tier 1	ESR2	14	64550950	64804830	-1	estrogen receptor 2 (ER beta) [Source:HGNC Symbol;Acc:3468]	1	Y	N	N	CARDIOVASCULAR	3
ENSG00000118729	Tier 3A	CASQ2	1	116242628	116311402	-1	calsequestrin 2 (cardiac muscle) [Source:HGNC Symbol;Acc:1513]	0	N	Y	N	CARDIOVASCULAR	3
ENSG00000050555	Tier 1	LAMC3	9	133884469	133969860	1	laminin, gamma 3 [Source:HGNC Symbol;Acc:6494]	0	N	Y	N	CARDIOVASCULAR	3
ENSG00000115687	Tier 2	PASK	2	242045514	242089679	-1	PAS domain containing serine/threonine kinase [Source:HGNC Symbol;Acc:17270]	0	Y	N	N	CARDIOVASCULAR	3
ENSG00000121316	Tier 3A	PLBD1	12	14656595	14721283	-1	phospholipase B domain containing 1 [Source:HGNC Symbol;Acc:26215]	3	N	Y	N	CARDIOVASCULAR	3
ENSG00000125810	Tier 3A	CD93	20	23059986	23066977	-1	CD93 molecule [Source:HGNC Symbol;Acc:15855]	0	N	Y	N	CARDIOVASCULAR	3
ENSG00000141505	Tier 3A	ASGR1	17	7076750	7082883	-1	asialoglycoprotein receptor 1 [Source:HGNC Symbol;Acc:742]	3	N	Y	N	CARDIOVASCULAR	3
ENSG00000162551	Tier 2	ALPL	1	21835858	21904905	1	alkaline phosphatase, liver/bone/kidney [Source:HGNC Symbol;Acc:438]	2	Y	Y	N	CARDIOVASCULAR	3
ENSG00000166035	Tier 3A	LIPC	15	58702768	58861151	1	lipase, hepatic [Source:HGNC Symbol;Acc:6619]	13	Y	Y	N	CARDIOVASCULAR	3
ENSG00000166086	Tier 3B	JAM3	11	133938820	134021896	1	junctional adhesion molecule 3 [Source:HGNC Symbol;Acc:15532]	0	N	Y	N	CARDIOVASCULAR	3
ENSG00000167553	Tier 3B	TUBA1C	12	49582519	49667114	1	tubulin, alpha 1c [Source:HGNC Symbol;Acc:20768]	1	Y	N	N	CARDIOVASCULAR	3
ENSG00000184574	Tier 2	LPAR5	12	6728001	6745613	-1	lysophosphatidic acid receptor 5 [Source:HGNC Symbol;Acc:13307]	0	Y	Y	N	CARDIOVASCULAR	3
ENSG00000188404	Tier 1	SELL	1	169659808	169680839	-1	selectin L [Source:HGNC Symbol;Acc:10720]	1	Y	Y	N	CARDIOVASCULAR	3
ENSG00000160712	Tier 1	IL6R	1	154377669	154441926	1	interleukin 6 receptor [Source:HGNC Symbol;Acc:6019]	9	N	Y	N	CARDIOVASCULAR	3
ENSG00000117862	Tier 3B	TXNDC12	1	52485803	52521843	-1	thioredoxin domain containing 12 (endoplasmic reticulum) [Source:HGNC Symbol;Acc:24626]	0	N	Y	N	CARDIOVASCULAR	3
ENSG00000175946	Tier 3B	KLHL38	8	124657767	124665190	-1	kelch-like family member 38 [Source:HGNC Symbol;Acc:34435]	0	Y	N	N	CARDIOVASCULAR	3
ENSG00000113580	Tier 1	NR3C1	5	142657496	142815077	-1	nuclear receptor subfamily 3, group C, member 1 (glucocorticoid receptor) [Source:HGNC Symbol;Acc:7978]	0	Y	N	N	CARDIOVASCULAR	3
ENSG00000178568	Tier 1	ERBB4	2	212240446	213403565	-1	v-erb-b2 avian erythroblastic leukemia viral oncogene homolog 4 [Source:HGNC Symbol;Acc:3432]	1	Y	Y	N	CARDIOVASCULAR	3
ENSG00000064547	Tier 1	LPAR2	19	19734477	19739739	-1	lysophosphatidic acid receptor 2 [Source:HGNC Symbol;Acc:3168]	16	Y	N	N	CARDIOVASCULAR	3
ENSG00000125966	Tier 3A	MMP24	20	33814457	33864801	1	matrix metallopeptidase 24 (membrane-inserted) [Source:HGNC Symbol;Acc:7172]	9	Y	Y	N	CARDIOVASCULAR	3
ENSG00000135519	Tier 3B	KCNH3	12	49932940	49952091	1	potassium voltage-gated channel, subfamily H (eag-related), member 3 [Source:HGNC Symbol;Acc:6252]	0	Y	N	N	CARDIOVASCULAR	3
ENSG00000198380	Tier 2	GFPT1	2	69546905	69614382	-1	glutamine--fructose-6-phosphate transaminase 1 [Source:HGNC Symbol;Acc:4241]	0	Y	N	N	CARDIOVASCULAR	3
ENSG00000044524	Tier 1	EPHA3	3	89156674	89531284	1	EPH receptor A3 [Source:HGNC Symbol;Acc:3387]	2	Y	Y	N	CARDIOVASCULAR	3
ENSG00000089050	Tier 2	RBBP9	20	18467184	18477887	-1	retinoblastoma binding protein 9 [Source:HGNC Symbol;Acc:9892]	0	Y	N	N	CARDIOVASCULAR	3
ENSG00000145349	Tier 1	CAMK2D	4	114372188	114683083	-1	calcium/calmodulin-dependent protein kinase II delta [Source:HGNC Symbol;Acc:1462]	1	Y	N	N	CARDIOVASCULAR	3
ENSG00000165140	Tier 2	FBP1	9	97365415	97402531	-1	fructose-1,6-bisphosphatase 1 [Source:HGNC Symbol;Acc:3606]	0	Y	N	N	CARDIOVASCULAR	3
ENSG00000010379	Tier 2	SLC6A13	12	329789	372039	-1	solute carrier family 6 (neurotransmitter transporter), member 13 [Source:HGNC Symbol;Acc:11046]	4	Y	N	N	CARDIOVASCULAR	3
ENSG00000070831	Tier 2	CDC42	1	22379120	22419437	1	cell division cycle 42 [Source:HGNC Symbol;Acc:1736]	8	Y	N	N	CARDIOVASCULAR	3
ENSG00000142798	Tier 3B	HSPG2	1	22148738	22263790	-1	heparan sulfate proteoglycan 2 [Source:HGNC Symbol;Acc:5273]	0	N	Y	N	CARDIOVASCULAR	3
ENSG00000132155	Tier 1	RAF1	3	12625100	12705725	-1	v-raf-1 murine leukemia viral oncogene homolog 1 [Source:HGNC Symbol;Acc:9829]	2	Y	N	N	CARDIOVASCULAR	3
ENSG00000132170	Tier 1	PPARG	3	12328867	12475855	1	peroxisome proliferator-activated receptor gamma [Source:HGNC Symbol;Acc:9236]	2	Y	N	Y	CARDIOVASCULAR	3
ENSG00000090382	Tier 3B	LYZ	12	69742121	69748014	1	lysozyme [Source:HGNC Symbol;Acc:6740]	1	N	Y	N	CARDIOVASCULAR	3
ENSG00000065621	Tier 1	GSTO2	10	106028631	106064703	1	glutathione S-transferase omega 2 [Source:HGNC Symbol;Acc:23064]	1	N	N	Y	CARDIOVASCULAR	3
ENSG00000148834	Tier 1	GSTO1	10	105995114	106027217	1	glutathione S-transferase omega 1 [Source:HGNC Symbol;Acc:13312]	1	N	N	Y	CARDIOVASCULAR	3
ENSG00000158815	Tier 3A	FGF17	8	21899909	21906320	1	fibroblast growth factor 17 [Source:HGNC Symbol;Acc:3673]	0	N	Y	N	CARDIOVASCULAR	3
ENSG00000065534	Tier 1	MYLK	3	123328896	123603178	-1	myosin light chain kinase [Source:HGNC Symbol;Acc:7590]	0	Y	N	N	CARDIOVASCULAR	3
ENSG00000074416	Tier 2	MGLL	3	127407909	127542051	-1	monoglyceride lipase [Source:HGNC Symbol;Acc:17038]	1	Y	N	N	CARDIOVASCULAR	3
ENSG00000087237	Tier 1	CETP	16	56995762	57017757	1	cholesteryl ester transfer protein, plasma [Source:HGNC Symbol;Acc:1869]	48	Y	Y	N	CARDIOVASCULAR	3
ENSG00000095303	Tier 1	PTGS1	9	125132824	125157982	1	prostaglandin-endoperoxide synthase 1 (prostaglandin G/H synthase and cyclooxygenase) [Source:HGNC Symbol;Acc:9604]	0	Y	Y	N	CARDIOVASCULAR	3
ENSG00000095739	Tier 3B	BAMBI	10	28966271	28971868	1	BMP and activin membrane-bound inhibitor [Source:HGNC Symbol;Acc:30251]	0	N	Y	N	CARDIOVASCULAR	3
ENSG00000104267	Tier 1	CA2	8	86376081	86393722	1	carbonic anhydrase II [Source:HGNC Symbol;Acc:1373]	1	Y	N	N	CARDIOVASCULAR	3
ENSG00000108846	Tier 1	ABCC3	17	48712138	48769613	1	ATP-binding cassette, sub-family C (CFTR/MRP), member 3 [Source:HGNC Symbol;Acc:54]	1	Y	Y	Y	CARDIOVASCULAR	3
ENSG00000113140	Tier 3B	SPARC	5	151040657	151066726	-1	secreted protein, acidic, cysteine-rich (osteonectin) [Source:HGNC Symbol;Acc:11219]	0	N	Y	N	CARDIOVASCULAR	3
ENSG00000124491	Tier 2	F13A1	6	6144318	6321246	-1	coagulation factor XIII, A1 polypeptide [Source:HGNC Symbol;Acc:3531]	2	Y	Y	N	CARDIOVASCULAR	3
ENSG00000129473	Tier 2	BCL2L2	14	23767999	23780968	1	BCL2-like 2 [Source:HGNC Symbol;Acc:995]	0	Y	N	N	CARDIOVASCULAR	3
ENSG00000135517	Tier 3A	MIP	12	56843286	56862950	-1	major intrinsic protein of lens fiber [Source:HGNC Symbol;Acc:7103]	7	N	Y	N	CARDIOVASCULAR	3
ENSG00000138735	Tier 1	PDE5A	4	120415550	120550146	-1	phosphodiesterase 5A, cGMP-specific [Source:HGNC Symbol;Acc:8784]	0	Y	N	N	CARDIOVASCULAR	3
ENSG00000149564	Tier 3A	ESAM	11	124622026	124632186	-1	endothelial cell adhesion molecule [Source:HGNC Symbol;Acc:17474]	1	N	Y	N	CARDIOVASCULAR	3
ENSG00000160789	Tier 1	LMNA	1	156052364	156109880	1	lamin A/C [Source:HGNC Symbol;Acc:6636]	1	Y	N	N	CARDIOVASCULAR	3
ENSG00000163736	Tier 3A	PPBP	4	74852755	74853914	-1	pro-platelet basic protein (chemokine (C-X-C motif) ligand 7) [Source:HGNC Symbol;Acc:9240]	2	N	Y	N	CARDIOVASCULAR	3
ENSG00000164116	Tier 2	GUCY1A3	4	156587863	156653501	1	guanylate cyclase 1, soluble, alpha 3 [Source:HGNC Symbol;Acc:4685]	1	Y	N	N	CARDIOVASCULAR	3
ENSG00000166888	Tier 2	STAT6	12	57489191	57525922	-1	signal transducer and activator of transcription 6, interleukin-4 induced [Source:HGNC Symbol;Acc:11368]	8	Y	N	N	CARDIOVASCULAR	3
ENSG00000203813	Tier 3B	HIST1H3H	6	27777842	27778314	1	histone cluster 1, H3h [Source:HGNC Symbol;Acc:4775]	6	N	Y	N	CARDIOVASCULAR	3
ENSG00000065613	Tier 1	SLK	10	105726959	105788991	1	STE20-like kinase [Source:HGNC Symbol;Acc:11088]	1	Y	N	N	CARDIOVASCULAR	3
ENSG00000143603	Tier 2	KCNN3	1	154669931	154842756	-1	potassium intermediate/small conductance calcium-activated channel, subfamily N, member 3 [Source:HGNC Symbol;Acc:6292]	4	Y	N	N	CARDIOVASCULAR	4
ENSG00000160752	Tier 1	FDPS	1	155278539	155290457	1	farnesyl diphosphate synthase [Source:HGNC Symbol;Acc:3631]	5	Y	N	N	CARDIOVASCULAR	4
ENSG00000169231	Tier 3A	THBS3	1	155165379	155178842	-1	thrombospondin 3 [Source:HGNC Symbol;Acc:11787]	5	N	Y	N	CARDIOVASCULAR	4
ENSG00000177628	Tier 1	GBA	1	155204243	155214490	-1	glucosidase, beta, acid [Source:HGNC Symbol;Acc:4177]	4	Y	Y	N	CARDIOVASCULAR	4
ENSG00000185499	Tier 1	MUC1	1	155158300	155162707	-1	mucin 1, cell surface associated [Source:HGNC Symbol;Acc:7508]	5	N	Y	N	CARDIOVASCULAR	4
ENSG00000065613	Tier 1	SLK	10	105726959	105788991	1	STE20-like kinase [Source:HGNC Symbol;Acc:11088]	1	Y	N	N	CARDIOVASCULAR	4
ENSG00000065621	Tier 1	GSTO2	10	106028631	106064703	1	glutathione S-transferase omega 2 [Source:HGNC Symbol;Acc:23064]	1	N	N	Y	CARDIOVASCULAR	4
ENSG00000148834	Tier 1	GSTO1	10	105995114	106027217	1	glutathione S-transferase omega 1 [Source:HGNC Symbol;Acc:13312]	1	N	N	Y	CARDIOVASCULAR	4
ENSG00000100292	Tier 3A	HMOX1	22	35776354	35790207	1	heme oxygenase (decycling) 1 [Source:HGNC Symbol;Acc:5013]	0	N	Y	N	CARDIOVASCULAR	4
ENSG00000122861	Tier 2	PLAU	10	75668935	75677255	1	plasminogen activator, urokinase [Source:HGNC Symbol;Acc:9052]	1	Y	Y	N	CARDIOVASCULAR	4
ENSG00000122884	Tier 3B	P4HA1	10	74766975	74856732	-1	prolyl 4-hydroxylase, alpha polypeptide I [Source:HGNC Symbol;Acc:8546]	0	N	Y	N	CARDIOVASCULAR	4
ENSG00000148660	Tier 1	CAMK2G	10	75572259	75634343	-1	calcium/calmodulin-dependent protein kinase II gamma [Source:HGNC Symbol;Acc:1463]	2	Y	N	N	CARDIOVASCULAR	4
ENSG00000156110	Tier 2	ADK	10	75910960	76469061	1	adenosine kinase [Source:HGNC Symbol;Acc:257]	3	Y	N	N	CARDIOVASCULAR	4
ENSG00000060982	Tier 2	BCAT1	12	24964295	25102393	-1	branched chain amino-acid transaminase 1, cytosolic [Source:HGNC Symbol;Acc:976]	0	Y	N	N	CARDIOVASCULAR	4
ENSG00000138792	Tier 2	ENPEP	4	111286889	111486441	1	glutamyl aminopeptidase (aminopeptidase A) [Source:HGNC Symbol;Acc:3355]	2	Y	Y	N	CARDIOVASCULAR	4
ENSG00000168329	Tier 2	CX3CR1	3	39304985	39323226	-1	chemokine (C-X3-C motif) receptor 1 [Source:HGNC Symbol;Acc:2558]	0	Y	Y	N	CARDIOVASCULAR	5
ENSG00000185313	Tier 1	SCN10A	3	38738293	38835501	-1	sodium channel, voltage-gated, type X, alpha subunit [Source:HGNC Symbol;Acc:10582]	13	Y	N	N	CARDIOVASCULAR	5
ENSG00000156113	Tier 2	KCNMA1	10	78629359	79398353	-1	potassium large conductance calcium-activated channel, subfamily M, alpha member 1 [Source:HGNC Symbol;Acc:6284]	4	Y	N	N	CARDIOVASCULAR	5
ENSG00000117153	Tier 3B	KLHL12	1	202860228	202897764	-1	kelch-like family member 12 [Source:HGNC Symbol;Acc:19360]	0	Y	N	N	CARDIOVASCULAR	5
ENSG00000133048	Tier 3A	CHI3L1	1	203148059	203155877	-1	chitinase 3-like 1 (cartilage glycoprotein-39) [Source:HGNC Symbol;Acc:1932]	0	N	Y	N	CARDIOVASCULAR	5
ENSG00000163485	Tier 1	ADORA1	1	203059782	203136533	1	adenosine A1 receptor [Source:HGNC Symbol;Acc:262]	0	Y	N	N	CARDIOVASCULAR	5
ENSG00000153283	Tier 3A	CD96	3	111011566	111384597	1	CD96 molecule [Source:HGNC Symbol;Acc:16892]	0	N	Y	N	CARDIOVASCULAR	5
ENSG00000137364	Tier 1	TPMT	6	18128542	18155305	-1	thiopurine S-methyltransferase [Source:HGNC Symbol;Acc:12014]	0	Y	N	Y	CARDIOVASCULAR	5
ENSG00000165097	Tier 3B	KDM1B	6	18155560	18224084	1	lysine (K)-specific demethylase 1B [Source:HGNC Symbol;Acc:21577]	0	Y	N	N	CARDIOVASCULAR	5
ENSG00000134245	Tier 3B	WNT2B	1	113009163	113072787	1	wingless-type MMTV integration site family, member 2B [Source:HGNC Symbol;Acc:12781]	5	N	Y	N	CARDIOVASCULAR	5
ENSG00000143119	Tier 3A	CD53	1	111415775	111442550	1	CD53 molecule [Source:HGNC Symbol;Acc:1686]	0	N	Y	N	CARDIOVASCULAR	5
ENSG00000171385	Tier 3B	KCND3	1	112313284	112531777	-1	potassium voltage-gated channel, Shal-related subfamily, member 3 [Source:HGNC Symbol;Acc:6239]	3	Y	N	N	CARDIOVASCULAR	5
ENSG00000041880	Tier 2	PARP3	3	51976361	51982883	1	poly (ADP-ribose) polymerase family, member 3 [Source:HGNC Symbol;Acc:273]	0	Y	N	N	CARDIOVASCULAR	5
ENSG00000077238	Tier 1	IL4R	16	27324989	27376099	1	interleukin 4 receptor [Source:HGNC Symbol;Acc:6015]	0	N	Y	N	CARDIOVASCULAR	5
ENSG00000085662	Tier 1	AKR1B1	7	134127102	134144036	-1	aldo-keto reductase family 1, member B1 (aldose reductase) [Source:HGNC Symbol;Acc:381]	0	Y	Y	N	CARDIOVASCULAR	5
ENSG00000108379	Tier 2	WNT3	17	44839872	44910520	-1	wingless-type MMTV integration site family, member 3 [Source:HGNC Symbol;Acc:12782]	13	Y	Y	N	CARDIOVASCULAR	5
ENSG00000108679	Tier 3B	LGALS3BP	17	76967320	76976191	-1	lectin, galactoside-binding, soluble, 3 binding protein [Source:HGNC Symbol;Acc:6564]	0	N	Y	N	CARDIOVASCULAR	5
ENSG00000108846	Tier 1	ABCC3	17	48712138	48769613	1	ATP-binding cassette, sub-family C (CFTR/MRP), member 3 [Source:HGNC Symbol;Acc:54]	1	Y	Y	Y	CARDIOVASCULAR	5
ENSG00000108883	Tier 3A	EFTUD2	17	42927311	42977030	-1	elongation factor Tu GTP binding domain containing 2 [Source:HGNC Symbol;Acc:30858]	0	N	Y	N	CARDIOVASCULAR	5
ENSG00000115758	Tier 1	ODC1	2	10580094	10588630	-1	ornithine decarboxylase 1 [Source:HGNC Symbol;Acc:8109]	0	Y	N	N	CARDIOVASCULAR	5
ENSG00000120088	Tier 1	CRHR1	17	43699267	43913194	1	corticotropin releasing hormone receptor 1 [Source:HGNC Symbol;Acc:2357]	18	Y	Y	N	CARDIOVASCULAR	5
ENSG00000129484	Tier 1	PARP2	14	20811741	20826064	1	poly (ADP-ribose) polymerase 2 [Source:HGNC Symbol;Acc:272]	0	Y	N	N	CARDIOVASCULAR	5
ENSG00000136448	Tier 2	NMT1	17	43128978	43186384	1	N-myristoyltransferase 1 [Source:HGNC Symbol;Acc:7857]	0	Y	N	N	CARDIOVASCULAR	5
ENSG00000156345	Tier 3B	CDK20	9	90581356	90589668	-1	cyclin-dependent kinase 20 [Source:HGNC Symbol;Acc:21420]	0	Y	N	N	CARDIOVASCULAR	5
ENSG00000158955	Tier 3A	WNT9B	17	44910567	44964096	1	wingless-type MMTV integration site family, member 9B [Source:HGNC Symbol;Acc:12779]	0	N	Y	N	CARDIOVASCULAR	5
ENSG00000164904	Tier 1	ALDH7A1	5	125877533	125931110	-1	aldehyde dehydrogenase 7 family, member A1 [Source:HGNC Symbol;Acc:877]	1	Y	N	Y	CARDIOVASCULAR	5
ENSG00000184574	Tier 2	LPAR5	12	6728001	6745613	-1	lysophosphatidic acid receptor 5 [Source:HGNC Symbol;Acc:13307]	0	Y	Y	N	CARDIOVASCULAR	5
ENSG00000185745	Tier 3B	IFIT1	10	91152303	91163745	1	interferon-induced protein with tetratricopeptide repeats 1 [Source:HGNC Symbol;Acc:5407]	0	N	Y	N	CARDIOVASCULAR	5
ENSG00000186868	Tier 1	MAPT	17	43971748	44105700	1	microtubule-associated protein tau [Source:HGNC Symbol;Acc:6893]	19	Y	N	N	CARDIOVASCULAR	5
ENSG00000196305	Tier 1	IARS	9	94972489	95056038	-1	isoleucyl-tRNA synthetase [Source:HGNC Symbol;Acc:5330]	0	Y	N	N	CARDIOVASCULAR	5
ENSG00000136732	Tier 3B	GYPC	2	127413509	127454246	1	glycophorin C (Gerbich blood group) [Source:HGNC Symbol;Acc:4704]	0	N	Y	N	CARDIOVASCULAR	5
ENSG00000096717	Tier 1	SIRT1	10	69644427	69678147	1	sirtuin 1 [Source:HGNC Symbol;Acc:14929]	0	Y	N	N	CARDIOVASCULAR	5
ENSG00000004468	Tier 1	CD38	4	15779898	15854853	1	CD38 molecule [Source:HGNC Symbol;Acc:1667]	0	N	Y	N	CARDIOVASCULAR	5
ENSG00000005471	Tier 1	ABCB4	7	87031013	87109751	-1	ATP-binding cassette, sub-family B (MDR/TAP), member 4 [Source:HGNC Symbol;Acc:45]	0	N	Y	Y	CARDIOVASCULAR	5
ENSG00000007312	Tier 1	CD79B	17	62006100	62009714	-1	CD79b molecule, immunoglobulin-associated beta [Source:HGNC Symbol;Acc:1699]	4	N	Y	N	CARDIOVASCULAR	5
ENSG00000012124	Tier 1	CD22	19	35810164	35838258	1	CD22 molecule [Source:HGNC Symbol;Acc:1643]	0	N	Y	N	CARDIOVASCULAR	5
ENSG00000019582	Tier 1	CD74	5	149781200	149792492	-1	CD74 molecule, major histocompatibility complex, class II invariant chain [Source:HGNC Symbol;Acc:1697]	0	N	Y	N	CARDIOVASCULAR	5
ENSG00000067191	Tier 3B	CACNB1	17	37329709	37353956	-1	calcium channel, voltage-dependent, beta 1 subunit [Source:HGNC Symbol;Acc:1401]	0	Y	N	N	CARDIOVASCULAR	5
ENSG00000069702	Tier 3A	TGFBR3	1	92145902	92371892	-1	transforming growth factor, beta receptor III [Source:HGNC Symbol;Acc:11774]	0	N	Y	N	CARDIOVASCULAR	5
ENSG00000077984	Tier 3B	CST7	20	24929866	24940564	1	cystatin F (leukocystatin) [Source:HGNC Symbol;Acc:2479]	0	N	Y	N	CARDIOVASCULAR	5
ENSG00000081985	Tier 3B	IL12RB2	1	67773047	67862583	1	interleukin 12 receptor, beta 2 [Source:HGNC Symbol;Acc:5972]	2	N	Y	N	CARDIOVASCULAR	5
ENSG00000099910	Tier 3B	KLHL22	22	20783528	20850170	-1	kelch-like family member 22 [Source:HGNC Symbol;Acc:25888]	0	Y	N	N	CARDIOVASCULAR	5
ENSG00000100385	Tier 1	IL2RB	22	37521878	37571094	-1	interleukin 2 receptor, beta [Source:HGNC Symbol;Acc:6009]	1	N	Y	N	CARDIOVASCULAR	5
ENSG00000100453	Tier 2	GZMB	14	25100160	25103473	-1	granzyme B (granzyme 2, cytotoxic T-lymphocyte-associated serine esterase 1) [Source:HGNC Symbol;Acc:4709]	1	Y	Y	N	CARDIOVASCULAR	5
ENSG00000101017	Tier 1	CD40	20	44746911	44758502	1	CD40 molecule, TNF receptor superfamily member 5 [Source:HGNC Symbol;Acc:11919]	7	N	Y	N	CARDIOVASCULAR	5
ENSG00000101336	Tier 1	HCK	20	30639991	30689659	1	hemopoietic cell kinase [Source:HGNC Symbol;Acc:4840]	0	Y	N	N	CARDIOVASCULAR	5
ENSG00000102524	Tier 1	TNFSF13B	13	108903588	108960832	1	tumor necrosis factor (ligand) superfamily, member 13b [Source:HGNC Symbol;Acc:11929]	0	N	Y	N	CARDIOVASCULAR	5
ENSG00000104921	Tier 1	FCER2	19	7753644	7767032	-1	Fc fragment of IgE, low affinity II, receptor for (CD23) [Source:HGNC Symbol;Acc:3612]	0	Y	Y	N	CARDIOVASCULAR	5
ENSG00000105369	Tier 3B	CD79A	19	42381190	42385439	1	CD79a molecule, immunoglobulin-associated alpha [Source:HGNC Symbol;Acc:1698]	0	N	Y	N	CARDIOVASCULAR	5
ENSG00000107317	Tier 3A	PTGDS	9	139871956	139879887	1	prostaglandin D2 synthase 21kDa (brain) [Source:HGNC Symbol;Acc:9592]	0	N	Y	N	CARDIOVASCULAR	5
ENSG00000110080	Tier 3A	ST3GAL4	11	126225535	126310239	1	ST3 beta-galactoside alpha-2,3-sialyltransferase 4 [Source:HGNC Symbol;Acc:10864]	5	N	Y	N	CARDIOVASCULAR	5
ENSG00000112062	Tier 1	MAPK14	6	35995488	36079013	1	mitogen-activated protein kinase 14 [Source:HGNC Symbol;Acc:6876]	0	Y	N	N	CARDIOVASCULAR	5
ENSG00000112149	Tier 3A	CD83	6	14117872	14137149	1	CD83 molecule [Source:HGNC Symbol;Acc:1703]	1	N	Y	N	CARDIOVASCULAR	5
ENSG00000113263	Tier 1	ITK	5	156569944	156682201	1	IL2-inducible T-cell kinase [Source:HGNC Symbol;Acc:6171]	0	Y	N	N	CARDIOVASCULAR	5
ENSG00000115523	Tier 3B	GNLY	2	85912298	85925977	1	granulysin [Source:HGNC Symbol;Acc:4414]	0	N	Y	N	CARDIOVASCULAR	5
ENSG00000115607	Tier 3A	IL18RAP	2	103035149	103069025	1	interleukin 18 receptor accessory protein [Source:HGNC Symbol;Acc:5989]	19	N	Y	N	CARDIOVASCULAR	5
ENSG00000117009	Tier 2	KMO	1	241695434	241758944	1	kynurenine 3-monooxygenase (kynurenine 3-hydroxylase) [Source:HGNC Symbol;Acc:6381]	0	Y	N	N	CARDIOVASCULAR	5
ENSG00000117322	Tier 3A	CR2	1	207627575	207663240	1	complement component (3d/Epstein Barr virus) receptor 2 [Source:HGNC Symbol;Acc:2336]	0	N	Y	N	CARDIOVASCULAR	5
ENSG00000118515	Tier 2	SGK1	6	134490384	134639250	-1	serum/glucocorticoid regulated kinase 1 [Source:HGNC Symbol;Acc:10810]	1	Y	N	N	CARDIOVASCULAR	5
ENSG00000123505	Tier 1	AMD1	6	111195973	111216916	1	adenosylmethionine decarboxylase 1 [Source:HGNC Symbol;Acc:457]	0	Y	N	N	CARDIOVASCULAR	5
ENSG00000123700	Tier 2	KCNJ2	17	68164814	68176189	1	potassium inwardly-rectifying channel, subfamily J, member 2 [Source:HGNC Symbol;Acc:6263]	0	Y	Y	N	CARDIOVASCULAR	5
ENSG00000124102	Tier 3B	PI3	20	43803517	43805185	1	peptidase inhibitor 3, skin-derived [Source:HGNC Symbol;Acc:8947]	0	N	Y	N	CARDIOVASCULAR	5
ENSG00000124107	Tier 3B	SLPI	20	43880880	43883205	-1	secretory leukocyte peptidase inhibitor [Source:HGNC Symbol;Acc:11092]	0	N	Y	N	CARDIOVASCULAR	5
ENSG00000125538	Tier 1	IL1B	2	113587328	113594480	-1	interleukin 1, beta [Source:HGNC Symbol;Acc:5992]	0	N	Y	N	CARDIOVASCULAR	5
ENSG00000131873	Tier 3A	CHSY1	15	101715928	101792137	-1	chondroitin sulfate synthase 1 [Source:HGNC Symbol;Acc:17198]	1	N	Y	N	CARDIOVASCULAR	5
ENSG00000132185	Tier 3B	FCRLA	1	161676762	161684142	1	Fc receptor-like A [Source:HGNC Symbol;Acc:18504]	0	N	Y	N	CARDIOVASCULAR	5
ENSG00000134545	Tier 3A	KLRC1	12	10594863	10607284	-1	killer cell lectin-like receptor subfamily C, member 1 [Source:HGNC Symbol;Acc:6374]	1	N	Y	N	CARDIOVASCULAR	5
ENSG00000135318	Tier 1	NT5E	6	86159809	86205500	1	5'-nucleotidase, ecto (CD73) [Source:HGNC Symbol;Acc:8021]	2	Y	Y	N	CARDIOVASCULAR	5
ENSG00000135862	Tier 1	LAMC1	1	182992595	183114727	1	laminin, gamma 1 (formerly LAMB2) [Source:HGNC Symbol;Acc:6492]	0	N	Y	N	CARDIOVASCULAR	5
ENSG00000136573	Tier 1	BLK	8	11351510	11422113	1	B lymphoid tyrosine kinase [Source:HGNC Symbol;Acc:1057]	11	Y	N	N	CARDIOVASCULAR	5
ENSG00000136999	Tier 3A	NOV	8	120428546	120436593	1	nephroblastoma overexpressed [Source:HGNC Symbol;Acc:7885]	1	N	Y	N	CARDIOVASCULAR	5
ENSG00000137101	Tier 3B	CD72	9	35609530	35646807	-1	CD72 molecule [Source:HGNC Symbol;Acc:1696]	0	N	Y	N	CARDIOVASCULAR	5
ENSG00000139193	Tier 3A	CD27	12	6554033	6560884	1	CD27 molecule [Source:HGNC Symbol;Acc:11922]	0	N	Y	N	CARDIOVASCULAR	5
ENSG00000140030	Tier 3B	GPR65	14	88471468	88478419	1	G protein-coupled receptor 65 [Source:HGNC Symbol;Acc:4517]	4	Y	N	N	CARDIOVASCULAR	5
ENSG00000141736	Tier 1	ERBB2	17	37844167	37886679	1	v-erb-b2 avian erythroblastic leukemia viral oncogene homolog 2 [Source:HGNC Symbol;Acc:3430]	3	Y	Y	N	CARDIOVASCULAR	5
ENSG00000141744	Tier 1	PNMT	17	37824234	37826728	1	phenylethanolamine N-methyltransferase [Source:HGNC Symbol;Acc:9160]	2	Y	N	Y	CARDIOVASCULAR	5
ENSG00000141753	Tier 2	IGFBP4	17	38599702	38613983	1	insulin-like growth factor binding protein 4 [Source:HGNC Symbol;Acc:5473]	1	Y	Y	N	CARDIOVASCULAR	5
ENSG00000143185	Tier 3B	XCL2	1	168510003	168513235	-1	chemokine (C motif) ligand 2 [Source:HGNC Symbol;Acc:10646]	0	N	Y	N	CARDIOVASCULAR	5
ENSG00000143799	Tier 1	PARP1	1	226548392	226595780	-1	poly (ADP-ribose) polymerase 1 [Source:HGNC Symbol;Acc:270]	0	Y	N	N	CARDIOVASCULAR	5
ENSG00000145649	Tier 3B	GZMA	5	54398476	54406080	1	granzyme A (granzyme 1, cytotoxic T-lymphocyte-associated serine esterase 3) [Source:HGNC Symbol;Acc:4708]	0	N	Y	N	CARDIOVASCULAR	5
ENSG00000148926	Tier 3A	ADM	11	10326227	10328944	1	adrenomedullin [Source:HGNC Symbol;Acc:259]	1	N	Y	N	CARDIOVASCULAR	5
ENSG00000149294	Tier 1	NCAM1	11	112831997	113149158	1	neural cell adhesion molecule 1 [Source:HGNC Symbol;Acc:7656]	1	N	Y	N	CARDIOVASCULAR	5
ENSG00000150995	Tier 3A	ITPR1	3	4535032	4889524	1	inositol 1,4,5-trisphosphate receptor, type 1 [Source:HGNC Symbol;Acc:6180]	1	Y	N	N	CARDIOVASCULAR	5
ENSG00000154734	Tier 2	ADAMTS1	21	28208066	28217728	-1	ADAM metallopeptidase with thrombospondin type 1 motif, 1 [Source:HGNC Symbol;Acc:217]	0	Y	Y	N	CARDIOVASCULAR	5
ENSG00000156738	Tier 1	MS4A1	11	60223225	60238233	1	membrane-spanning 4-domains, subfamily A, member 1 [Source:HGNC Symbol;Acc:7315]	0	N	Y	N	CARDIOVASCULAR	5
ENSG00000160307	Tier 2	S100B	21	48018875	48025121	-1	S100 calcium binding protein B [Source:HGNC Symbol;Acc:10500]	0	Y	Y	N	CARDIOVASCULAR	5
ENSG00000161905	Tier 1	ALOX15	17	4534197	4545589	-1	arachidonate 15-lipoxygenase [Source:HGNC Symbol;Acc:433]	0	Y	N	N	CARDIOVASCULAR	5
ENSG00000162551	Tier 2	ALPL	1	21835858	21904905	1	alkaline phosphatase, liver/bone/kidney [Source:HGNC Symbol;Acc:438]	2	Y	Y	N	CARDIOVASCULAR	5
ENSG00000163534	Tier 3A	FCRL1	1	157764193	157789895	-1	Fc receptor-like 1 [Source:HGNC Symbol;Acc:18509]	2	N	Y	N	CARDIOVASCULAR	5
ENSG00000167258	Tier 3B	CDK12	17	37617764	37721160	1	cyclin-dependent kinase 12 [Source:HGNC Symbol;Acc:24224]	3	Y	N	N	CARDIOVASCULAR	5
ENSG00000167536	Tier 1	DHRS13	17	27224799	27230089	-1	dehydrogenase/reductase (SDR family) member 13 [Source:HGNC Symbol;Acc:28326]	0	N	N	Y	CARDIOVASCULAR	5
ENSG00000168081	Tier 3B	PNOC	8	28174503	28200872	1	prepronociceptin [Source:HGNC Symbol;Acc:9163]	0	N	Y	N	CARDIOVASCULAR	5
ENSG00000174130	Tier 3B	TLR6	4	38825336	38858438	-1	toll-like receptor 6 [Source:HGNC Symbol;Acc:16711]	4	N	Y	N	CARDIOVASCULAR	5
ENSG00000180644	Tier 2	PRF1	10	72357104	72362531	-1	perforin 1 (pore forming protein) [Source:HGNC Symbol;Acc:9360]	0	Y	Y	N	CARDIOVASCULAR	5
ENSG00000182541	Tier 1	LIMK2	22	31608225	31676066	1	LIM domain kinase 2 [Source:HGNC Symbol;Acc:6614]	0	Y	N	N	CARDIOVASCULAR	5
ENSG00000186265	Tier 3B	BTLA	3	112182815	112218408	-1	B and T lymphocyte associated [Source:HGNC Symbol;Acc:21087]	0	N	Y	N	CARDIOVASCULAR	5
ENSG00000187554	Tier 3B	TLR5	1	223282748	223316624	-1	toll-like receptor 5 [Source:HGNC Symbol;Acc:11851]	0	Y	Y	N	CARDIOVASCULAR	5
ENSG00000196139	Tier 1	AKR1C3	10	5077546	5149878	1	aldo-keto reductase family 1, member C3 [Source:HGNC Symbol;Acc:386]	4	Y	N	N	CARDIOVASCULAR	5
ENSG00000198216	Tier 3B	CACNA1E	1	181382238	181777219	1	calcium channel, voltage-dependent, R type, alpha 1E subunit [Source:HGNC Symbol;Acc:1392]	0	Y	N	N	CARDIOVASCULAR	5
ENSG00000198355	Tier 1	PIM3	22	50354161	50357728	1	pim-3 oncogene [Source:HGNC Symbol;Acc:19310]	1	Y	N	N	CARDIOVASCULAR	5
ENSG00000255398	Tier 2	HCAR3	12	123199303	123201439	-1	hydroxycarboxylic acid receptor 3 [Source:HGNC Symbol;Acc:16824]	0	Y	Y	N	CARDIOVASCULAR	5
ENSG00000184347	Tier 3A	SLIT3	5	168088745	168728133	-1	slit homolog 3 (Drosophila) [Source:HGNC Symbol;Acc:11087]	3	N	Y	N	CARDIOVASCULAR	5
ENSG00000005961	Tier 1	ITGA2B	17	42449548	42466873	-1	integrin, alpha 2b (platelet glycoprotein IIb of IIb/IIIa complex, antigen CD41) [Source:HGNC Symbol;Acc:6138]	1	Y	Y	N	CARDIOVASCULAR	5
ENSG00000019102	Tier 3A	VSIG2	11	124617368	124622134	-1	V-set and immunoglobulin domain containing 2 [Source:HGNC Symbol;Acc:17149]	1	N	Y	N	CARDIOVASCULAR	5
ENSG00000061918	Tier 1	GUCY1B3	4	156680144	156728743	1	guanylate cyclase 1, soluble, beta 3 [Source:HGNC Symbol;Acc:4687]	0	Y	N	N	CARDIOVASCULAR	5
ENSG00000065534	Tier 1	MYLK	3	123328896	123603178	-1	myosin light chain kinase [Source:HGNC Symbol;Acc:7590]	0	Y	N	N	CARDIOVASCULAR	5
ENSG00000074416	Tier 2	MGLL	3	127407909	127542051	-1	monoglyceride lipase [Source:HGNC Symbol;Acc:17038]	1	Y	N	N	CARDIOVASCULAR	5
ENSG00000082781	Tier 1	ITGB5	3	124480795	124620265	-1	integrin, beta 5 [Source:HGNC Symbol;Acc:6160]	0	Y	Y	N	CARDIOVASCULAR	5
ENSG00000095303	Tier 1	PTGS1	9	125132824	125157982	1	prostaglandin-endoperoxide synthase 1 (prostaglandin G/H synthase and cyclooxygenase) [Source:HGNC Symbol;Acc:9604]	0	Y	Y	N	CARDIOVASCULAR	5
ENSG00000095739	Tier 3B	BAMBI	10	28966271	28971868	1	BMP and activin membrane-bound inhibitor [Source:HGNC Symbol;Acc:30251]	0	N	Y	N	CARDIOVASCULAR	5
ENSG00000109272	Tier 3B	PF4V1	4	74718906	74719872	1	platelet factor 4 variant 1 [Source:HGNC Symbol;Acc:8862]	0	N	Y	N	CARDIOVASCULAR	5
ENSG00000110799	Tier 1	VWF	12	6058040	6233936	-1	von Willebrand factor [Source:HGNC Symbol;Acc:12726]	1	N	Y	N	CARDIOVASCULAR	5
ENSG00000115457	Tier 2	IGFBP2	2	217497551	217529159	1	insulin-like growth factor binding protein 2, 36kDa [Source:HGNC Symbol;Acc:5471]	1	Y	Y	N	CARDIOVASCULAR	5
ENSG00000117586	Tier 1	TNFSF4	1	173152873	173176452	-1	tumor necrosis factor (ligand) superfamily, member 4 [Source:HGNC Symbol;Acc:11934]	2	N	Y	N	CARDIOVASCULAR	5
ENSG00000117691	Tier 3B	NENF	1	212606229	212619714	1	neudesin neurotrophic factor [Source:HGNC Symbol;Acc:30384]	0	N	Y	N	CARDIOVASCULAR	5
ENSG00000120885	Tier 3A	CLU	8	27454434	27472548	-1	clusterin [Source:HGNC Symbol;Acc:2095]	5	N	Y	N	CARDIOVASCULAR	5
ENSG00000122679	Tier 3B	RAMP3	7	45197390	45225901	1	receptor (G protein-coupled) activity modifying protein 3 [Source:HGNC Symbol;Acc:9845]	0	N	Y	N	CARDIOVASCULAR	5
ENSG00000123500	Tier 3B	COL10A1	6	116440086	116479910	-1	collagen, type X, alpha 1 [Source:HGNC Symbol;Acc:2185]	2	N	Y	N	CARDIOVASCULAR	5
ENSG00000124302	Tier 1	CHST8	19	34112861	34264414	1	carbohydrate (N-acetylgalactosamine 4-0) sulfotransferase 8 [Source:HGNC Symbol;Acc:15993]	0	N	N	Y	CARDIOVASCULAR	5
ENSG00000124491	Tier 2	F13A1	6	6144318	6321246	-1	coagulation factor XIII, A1 polypeptide [Source:HGNC Symbol;Acc:3531]	2	Y	Y	N	CARDIOVASCULAR	5
ENSG00000124762	Tier 2	CDKN1A	6	36644305	36655116	1	cyclin-dependent kinase inhibitor 1A (p21, Cip1) [Source:HGNC Symbol;Acc:1784]	4	Y	N	N	CARDIOVASCULAR	5
ENSG00000137076	Tier 3B	TLN1	9	35696945	35732392	-1	talin 1 [Source:HGNC Symbol;Acc:11845]	0	N	Y	N	CARDIOVASCULAR	5
ENSG00000138449	Tier 1	SLC40A1	2	190425305	190448484	-1	solute carrier family 40 (iron-regulated transporter), member 1 [Source:HGNC Symbol;Acc:10909]	0	N	Y	N	CARDIOVASCULAR	5
ENSG00000138722	Tier 3A	MMRN1	4	90800683	90875780	1	multimerin 1 [Source:HGNC Symbol;Acc:7178]	1	N	Y	N	CARDIOVASCULAR	5
ENSG00000138798	Tier 3A	EGF	4	110834040	110933422	1	epidermal growth factor [Source:HGNC Symbol;Acc:3229]	0	N	Y	N	CARDIOVASCULAR	5
ENSG00000140479	Tier 3A	PCSK6	15	101840818	102065405	-1	proprotein convertase subtilisin/kexin type 6 [Source:HGNC Symbol;Acc:8569]	2	N	Y	N	CARDIOVASCULAR	5
ENSG00000142949	Tier 2	PTPRF	1	43990858	44089343	1	protein tyrosine phosphatase, receptor type, F [Source:HGNC Symbol;Acc:9670]	2	Y	N	N	CARDIOVASCULAR	5
ENSG00000148180	Tier 3A	GSN	9	123970072	124095121	1	gelsolin [Source:HGNC Symbol;Acc:4620]	2	N	Y	N	CARDIOVASCULAR	5
ENSG00000153162	Tier 3A	BMP6	6	7727030	7881655	1	bone morphogenetic protein 6 [Source:HGNC Symbol;Acc:1073]	4	N	Y	N	CARDIOVASCULAR	5
ENSG00000162496	Tier 1	DHRS3	1	12627939	12677737	-1	dehydrogenase/reductase (SDR family) member 3 [Source:HGNC Symbol;Acc:17693]	0	N	N	Y	CARDIOVASCULAR	5
ENSG00000163735	Tier 3A	CXCL5	4	74861359	74864496	-1	chemokine (C-X-C motif) ligand 5 [Source:HGNC Symbol;Acc:10642]	2	N	Y	N	CARDIOVASCULAR	5
ENSG00000163736	Tier 3A	PPBP	4	74852755	74853914	-1	pro-platelet basic protein (chemokine (C-X-C motif) ligand 7) [Source:HGNC Symbol;Acc:9240]	2	N	Y	N	CARDIOVASCULAR	5
ENSG00000164116	Tier 2	GUCY1A3	4	156587863	156653501	1	guanylate cyclase 1, soluble, alpha 3 [Source:HGNC Symbol;Acc:4685]	1	Y	N	N	CARDIOVASCULAR	5
ENSG00000169313	Tier 1	P2RY12	3	151055168	151102600	-1	purinergic receptor P2Y, G-protein coupled, 12 [Source:HGNC Symbol;Acc:18124]	0	Y	N	N	CARDIOVASCULAR	5
ENSG00000169908	Tier 3B	TM4SF1	3	149086809	149095652	-1	transmembrane 4 L six family member 1 [Source:HGNC Symbol;Acc:11853]	0	N	Y	N	CARDIOVASCULAR	5
ENSG00000174175	Tier 1	SELP	1	169558087	169599431	-1	selectin P (granule membrane protein 140kDa, antigen CD62) [Source:HGNC Symbol;Acc:10721]	5	Y	Y	N	CARDIOVASCULAR	5
ENSG00000177697	Tier 3A	CD151	11	832843	839831	1	CD151 molecule (Raph blood group) [Source:HGNC Symbol;Acc:1630]	0	N	Y	N	CARDIOVASCULAR	5
ENSG00000180914	Tier 1	OXTR	3	8792094	8811314	-1	oxytocin receptor [Source:HGNC Symbol;Acc:8529]	0	Y	Y	N	CARDIOVASCULAR	5
ENSG00000183785	Tier 3B	TUBA8	22	18593097	18629321	1	tubulin, alpha 8 [Source:HGNC Symbol;Acc:12410]	0	Y	Y	N	CARDIOVASCULAR	5
ENSG00000184500	Tier 3B	PROS1	3	93591881	93692910	-1	protein S (alpha) [Source:HGNC Symbol;Acc:9456]	0	N	Y	N	CARDIOVASCULAR	5
ENSG00000259207	Tier 1	ITGB3	17	45331212	45421658	1	integrin, beta 3 (platelet glycoprotein IIIa, antigen CD61) [Source:HGNC Symbol;Acc:6156]	2	Y	Y	N	CARDIOVASCULAR	5
ENSG00000107831	Tier 3B	FGF8	10	103529899	103535854	-1	fibroblast growth factor 8 (androgen-induced) [Source:HGNC Symbol;Acc:3686]	0	N	Y	N	CARDIOVASCULAR	5
ENSG00000198408	Tier 2	MGEA5	10	103544200	103578696	-1	meningioma expressed antigen 5 (hyaluronidase) [Source:HGNC Symbol;Acc:7056]	0	Y	N	N	CARDIOVASCULAR	5
ENSG00000188404	Tier 1	SELL	1	169659808	169680839	-1	selectin L [Source:HGNC Symbol;Acc:10720]	1	Y	Y	N	CARDIOVASCULAR	5
ENSG00000061492	Tier 3A	WNT8A	5	137419581	137428054	1	wingless-type MMTV integration site family, member 8A [Source:HGNC Symbol;Acc:12788]	0	N	Y	N	CARDIOVASCULAR	5
ENSG00000078795	Tier 3B	PKD2L2	5	137223657	137278436	1	polycystic kidney disease 2-like 2 [Source:HGNC Symbol;Acc:9012]	0	Y	N	N	CARDIOVASCULAR	5
ENSG00000146021	Tier 3B	KLHL3	5	136953189	137071779	-1	kelch-like family member 3 [Source:HGNC Symbol;Acc:6354]	0	Y	N	N	CARDIOVASCULAR	5
ENSG00000158402	Tier 2	CDC25C	5	137620954	137674044	-1	cell division cycle 25C [Source:HGNC Symbol;Acc:1727]	2	Y	N	N	CARDIOVASCULAR	5
ENSG00000131015	Tier 3A	ULBP2	6	150263136	150270371	1	UL16 binding protein 2 [Source:HGNC Symbol;Acc:14894]	0	N	Y	N	CARDIOVASCULAR	5
ENSG00000080815	Tier 1	PSEN1	14	73603126	73690399	1	presenilin 1 [Source:HGNC Symbol;Acc:9508]	0	Y	N	N	CARDIOVASCULAR	5
ENSG00000065613	Tier 1	SLK	10	105726959	105788991	1	STE20-like kinase [Source:HGNC Symbol;Acc:11088]	1	Y	N	N	CARDIOVASCULAR	5
ENSG00000065621	Tier 1	GSTO2	10	106028631	106064703	1	glutathione S-transferase omega 2 [Source:HGNC Symbol;Acc:23064]	1	N	N	Y	CARDIOVASCULAR	5
ENSG00000148834	Tier 1	GSTO1	10	105995114	106027217	1	glutathione S-transferase omega 1 [Source:HGNC Symbol;Acc:13312]	1	N	N	Y	CARDIOVASCULAR	5
ENSG00000065618	Tier 3A	COL17A1	10	105791044	105845760	-1	collagen, type XVII, alpha 1 [Source:HGNC Symbol;Acc:2194]	1	N	Y	N	CARDIOVASCULAR	5
ENSG00000165140	Tier 2	FBP1	9	97365415	97402531	-1	fructose-1,6-bisphosphatase 1 [Source:HGNC Symbol;Acc:3606]	0	Y	N	N	CARDIOVASCULAR	5
ENSG00000129214	Tier 1	SHBG	17	7517382	7536700	1	sex hormone-binding globulin [Source:HGNC Symbol;Acc:10839]	18	Y	Y	N	CARDIOVASCULAR	5
ENSG00000129226	Tier 3A	CD68	17	7482785	7485429	1	CD68 molecule [Source:HGNC Symbol;Acc:1693]	20	N	Y	N	CARDIOVASCULAR	5
ENSG00000129244	Tier 3B	ATP1B2	17	7549945	7561086	1	ATPase, Na+/K+ transporting, beta 2 polypeptide [Source:HGNC Symbol;Acc:805]	12	Y	N	N	CARDIOVASCULAR	5
ENSG00000161955	Tier 3A	TNFSF13	17	7461609	7464925	1	tumor necrosis factor (ligand) superfamily, member 13 [Source:HGNC Symbol;Acc:11928]	19	N	Y	N	CARDIOVASCULAR	5
ENSG00000169992	Tier 3B	NLGN2	17	7308193	7323179	1	neuroligin 2 [Source:HGNC Symbol;Acc:14290]	0	Y	N	N	CARDIOVASCULAR	5
ENSG00000170175	Tier 1	CHRNB1	17	7348380	7361026	1	cholinergic receptor, nicotinic, beta 1 (muscle) [Source:HGNC Symbol;Acc:1961]	0	Y	Y	N	CARDIOVASCULAR	5
ENSG00000239697	Tier 1	TNFSF12	17	7452208	7464925	1	tumor necrosis factor (ligand) superfamily, member 12 [Source:HGNC Symbol;Acc:11927]	19	N	Y	N	CARDIOVASCULAR	5
ENSG00000113580	Tier 1	NR3C1	5	142657496	142815077	-1	nuclear receptor subfamily 3, group C, member 1 (glucocorticoid receptor) [Source:HGNC Symbol;Acc:7978]	0	Y	N	N	CARDIOVASCULAR	5
ENSG00000090382	Tier 3B	LYZ	12	69742121	69748014	1	lysozyme [Source:HGNC Symbol;Acc:6740]	1	N	Y	N	CARDIOVASCULAR	5
ENSG00000117862	Tier 3B	TXNDC12	1	52485803	52521843	-1	thioredoxin domain containing 12 (endoplasmic reticulum) [Source:HGNC Symbol;Acc:24626]	0	N	Y	N	CARDIOVASCULAR	5
ENSG00000153563	Tier 3A	CD8A	2	87011729	87035519	-1	CD8a molecule [Source:HGNC Symbol;Acc:1706]	1	N	Y	N	CARDIOVASCULAR	5
ENSG00000183281	Tier 3B	PLGLB1	2	87229682	87248975	-1	plasminogen-like B1 [Source:HGNC Symbol;Acc:9072]	0	N	Y	N	CARDIOVASCULAR	5
ENSG00000135679	Tier 1	MDM2	12	69201956	69239214	1	MDM2 oncogene, E3 ubiquitin protein ligase [Source:HGNC Symbol;Acc:6973]	0	Y	N	N	CARDIOVASCULAR	5
ENSG00000105810	Tier 1	CDK6	7	92234235	92465908	-1	cyclin-dependent kinase 6 [Source:HGNC Symbol;Acc:1777]	9	Y	N	N	CARDIOVASCULAR	5
ENSG00000157168	Tier 3A	NRG1	8	31496902	32622548	1	neuregulin 1 [Source:HGNC Symbol;Acc:7997]	4	N	Y	N	CARDIOVASCULAR	5
ENSG00000170017	Tier 3B	ALCAM	3	105085753	105295744	1	activated leukocyte cell adhesion molecule [Source:HGNC Symbol;Acc:400]	0	N	Y	N	CARDIOVASCULAR	5
ENSG00000181631	Tier 3B	P2RY13	3	151044100	151047336	-1	purinergic receptor P2Y, G-protein coupled, 13 [Source:HGNC Symbol;Acc:4537]	0	Y	N	N	CARDIOVASCULAR	5
ENSG00000002726	Tier 2	AOC1	7	150521715	150558592	1	amine oxidase, copper containing 1 [Source:HGNC Symbol;Acc:80]	5	Y	Y	N	CARDIOVASCULAR	5
ENSG00000055118	Tier 1	KCNH2	7	150642049	150675403	-1	potassium voltage-gated channel, subfamily H (eag-related), member 2 [Source:HGNC Symbol;Acc:6251]	6	Y	N	N	CARDIOVASCULAR	5
ENSG00000164867	Tier 1	NOS3	7	150688083	150711676	1	nitric oxide synthase 3 (endothelial cell) [Source:HGNC Symbol;Acc:7876]	0	Y	N	Y	CARDIOVASCULAR	5
ENSG00000197150	Tier 1	ABCB8	7	150725510	150744869	1	ATP-binding cassette, sub-family B (MDR/TAP), member 8 [Source:HGNC Symbol;Acc:49]	0	Y	N	Y	CARDIOVASCULAR	5
ENSG00000169231	Tier 3A	THBS3	1	155165379	155178842	-1	thrombospondin 3 [Source:HGNC Symbol;Acc:11787]	5	N	Y	N	CARDIOVASCULAR	5
ENSG00000177628	Tier 1	GBA	1	155204243	155214490	-1	glucosidase, beta, acid [Source:HGNC Symbol;Acc:4177]	4	Y	Y	N	CARDIOVASCULAR	5
ENSG00000243364	Tier 3B	EFNA4	1	155036207	155042029	1	ephrin-A4 [Source:HGNC Symbol;Acc:3224]	1	N	Y	N	CARDIOVASCULAR	5
ENSG00000135346	Tier 3B	CGA	6	87795216	87804824	-1	glycoprotein hormones, alpha polypeptide [Source:HGNC Symbol;Acc:1885]	0	N	Y	N	CARDIOVASCULAR	5
ENSG00000161960	Tier 2	EIF4A1	17	7476024	7482323	1	eukaryotic translation initiation factor 4A1 [Source:HGNC Symbol;Acc:3282]	20	Y	N	N	CARDIOVASCULAR	5
ENSG00000181856	Tier 1	SLC2A4	17	7184986	7191576	1	solute carrier family 2 (facilitated glucose transporter), member 4 [Source:HGNC Symbol;Acc:11009]	1	N	Y	Y	CARDIOVASCULAR	5
ENSG00000187838	Tier 3B	TMEM256-PLSCR3	17	7293046	7307416	-1	TMEM256-PLSCR3 readthrough (NMD candidate) [Source:HGNC Symbol;Acc:49186]	0	N	Y	N	CARDIOVASCULAR	5
ENSG00000117335	Tier 3A	CD46	1	207925402	207968858	1	CD46 molecule, complement regulatory protein [Source:HGNC Symbol;Acc:6953]	6	N	Y	N	CARDIOVASCULAR	6
ENSG00000174059	Tier 3A	CD34	1	208057594	208084747	-1	CD34 molecule [Source:HGNC Symbol;Acc:1662]	2	N	Y	N	CARDIOVASCULAR	6
ENSG00000196352	Tier 1	CD55	1	207494853	207534311	1	CD55 molecule, decay accelerating factor for complement (Cromer blood group) [Source:HGNC Symbol;Acc:2665]	0	N	Y	N	CARDIOVASCULAR	6
ENSG00000197721	Tier 3A	CR1L	1	207818458	207911761	1	complement component (3b/4b) receptor 1-like [Source:HGNC Symbol;Acc:2335]	3	N	Y	N	CARDIOVASCULAR	6
ENSG00000079459	Tier 1	FDFT1	8	11653082	11696818	1	farnesyl-diphosphate farnesyltransferase 1 [Source:HGNC Symbol;Acc:3629]	0	Y	N	N	CARDIOVASCULAR	6
ENSG00000099194	Tier 2	SCD	10	102106881	102124591	1	stearoyl-CoA desaturase (delta-9-desaturase) [Source:HGNC Symbol;Acc:10571]	0	Y	N	N	CARDIOVASCULAR	6
ENSG00000100346	Tier 1	CACNA1I	22	39966758	40085742	1	calcium channel, voltage-dependent, T type, alpha 1I subunit [Source:HGNC Symbol;Acc:1396]	0	Y	N	N	CARDIOVASCULAR	6
ENSG00000104549	Tier 1	SQLE	8	126010739	126034525	1	squalene epoxidase [Source:HGNC Symbol;Acc:11279]	0	Y	N	N	CARDIOVASCULAR	6
ENSG00000115828	Tier 2	QPCT	2	37571717	37600465	1	glutaminyl-peptide cyclotransferase [Source:HGNC Symbol;Acc:9753]	1	Y	Y	N	CARDIOVASCULAR	6
ENSG00000132142	Tier 2	ACACA	17	35441923	35766909	-1	acetyl-CoA carboxylase alpha [Source:HGNC Symbol;Acc:84]	0	Y	N	N	CARDIOVASCULAR	6
ENSG00000134780	Tier 1	DAGLA	11	61447905	61514473	1	diacylglycerol lipase, alpha [Source:HGNC Symbol;Acc:1165]	1	Y	N	N	CARDIOVASCULAR	6
ENSG00000135535	Tier 3A	CD164	6	109687717	109703762	-1	CD164 molecule, sialomucin [Source:HGNC Symbol;Acc:1632]	1	N	Y	N	CARDIOVASCULAR	6
ENSG00000135929	Tier 1	CYP27A1	2	219646472	219680016	1	cytochrome P450, family 27, subfamily A, polypeptide 1 [Source:HGNC Symbol;Acc:2605]	2	Y	N	Y	CARDIOVASCULAR	6
ENSG00000160179	Tier 1	ABCG1	21	43619799	43717354	1	ATP-binding cassette, sub-family G (WHITE), member 1 [Source:HGNC Symbol;Acc:73]	0	N	Y	Y	CARDIOVASCULAR	6
ENSG00000165029	Tier 1	ABCA1	9	107543283	107690518	-1	ATP-binding cassette, sub-family A (ABC1), member 1 [Source:HGNC Symbol;Acc:29]	15	Y	Y	Y	CARDIOVASCULAR	6
ENSG00000166033	Tier 3A	HTRA1	10	124221041	124274424	1	HtrA serine peptidase 1 [Source:HGNC Symbol;Acc:9476]	14	N	Y	N	CARDIOVASCULAR	6
ENSG00000166501	Tier 1	PRKCB	16	23847322	24231932	1	protein kinase C, beta [Source:HGNC Symbol;Acc:9395]	1	Y	N	N	CARDIOVASCULAR	6
ENSG00000168496	Tier 2	FEN1	11	61560109	61564716	1	flap structure-specific endonuclease 1 [Source:HGNC Symbol;Acc:3650]	105	Y	N	N	CARDIOVASCULAR	6
ENSG00000198911	Tier 2	SREBF2	22	42229109	42303312	1	sterol regulatory element binding transcription factor 2 [Source:HGNC Symbol;Acc:11290]	0	Y	N	N	CARDIOVASCULAR	6
ENSG00000146013	Tier 3A	GFRA3	5	137588068	137610360	-1	GDNF family receptor alpha 3 [Source:HGNC Symbol;Acc:4245]	2	N	Y	N	CARDIOVASCULAR	6
ENSG00000152377	Tier 3B	SPOCK1	5	136310987	136934068	-1	sparc/osteonectin, cwcv and kazal-like domains proteoglycan (testican) 1 [Source:HGNC Symbol;Acc:11251]	0	N	Y	N	CARDIOVASCULAR	6
ENSG00000158402	Tier 2	CDC25C	5	137620954	137674044	-1	cell division cycle 25C [Source:HGNC Symbol;Acc:1727]	2	Y	N	N	CARDIOVASCULAR	6
ENSG00000092054	Tier 1	MYH7	14	23881947	23904927	-1	myosin, heavy chain 7, cardiac muscle, beta [Source:HGNC Symbol;Acc:7577]	1	N	Y	N	CARDIOVASCULAR	6
ENSG00000092068	Tier 1	SLC7A8	14	23594504	23652883	-1	solute carrier family 7 (amino acid transporter light chain, L system), member 8 [Source:HGNC Symbol;Acc:11066]	3	N	N	Y	CARDIOVASCULAR	6
ENSG00000092096	Tier 1	SLC22A17	14	23815515	23822121	-1	solute carrier family 22, member 17 [Source:HGNC Symbol;Acc:23095]	0	Y	N	Y	CARDIOVASCULAR	6
ENSG00000166090	Tier 3A	IL25	14	23842018	23845612	1	interleukin 25 [Source:HGNC Symbol;Acc:13765]	0	N	Y	N	CARDIOVASCULAR	6
ENSG00000197616	Tier 1	MYH6	14	23851199	23877486	-1	myosin, heavy chain 6, cardiac muscle, alpha [Source:HGNC Symbol;Acc:7576]	3	N	Y	N	CARDIOVASCULAR	6
ENSG00000137168	Tier 2	PPIL1	6	36822603	36842800	-1	peptidylprolyl isomerase (cyclophilin)-like 1 [Source:HGNC Symbol;Acc:9260]	0	N	Y	N	CARDIOVASCULAR	6
ENSG00000164530	Tier 3A	PI16	6	36922209	36932613	1	peptidase inhibitor 16 [Source:HGNC Symbol;Acc:21245]	0	N	Y	N	CARDIOVASCULAR	6
ENSG00000198959	Tier 2	TGM2	20	36756863	36794980	-1	transglutaminase 2 [Source:HGNC Symbol;Acc:11778]	0	Y	N	N	CARDIOVASCULAR	6
ENSG00000155657	Tier 3A	TTN	2	179390716	179695529	-1	titin [Source:HGNC Symbol;Acc:12403]	2	Y	Y	N	CARDIOVASCULAR	6
ENSG00000107562	Tier 3A	CXCL12	10	44793038	44881941	-1	chemokine (C-X-C motif) ligand 12 [Source:HGNC Symbol;Acc:10672]	1	N	Y	N	CARDIOVASCULAR	7
ENSG00000000971	Tier 3A	CFH	1	196621008	196716634	1	complement factor H [Source:HGNC Symbol;Acc:4883]	21	N	Y	N	CARDIOVASCULAR	7
ENSG00000158525	Tier 3B	CPA5	7	129984630	130008571	1	carboxypeptidase A5 [Source:HGNC Symbol;Acc:15722]	0	N	Y	N	CARDIOVASCULAR	7
ENSG00000061918	Tier 1	GUCY1B3	4	156680144	156728743	1	guanylate cyclase 1, soluble, beta 3 [Source:HGNC Symbol;Acc:4687]	0	Y	N	N	CARDIOVASCULAR	7
ENSG00000164116	Tier 2	GUCY1A3	4	156587863	156653501	1	guanylate cyclase 1, soluble, alpha 3 [Source:HGNC Symbol;Acc:4685]	1	Y	N	N	CARDIOVASCULAR	7
ENSG00000137745	Tier 1	MMP13	11	102813724	102826463	-1	matrix metallopeptidase 13 (collagenase 3) [Source:HGNC Symbol;Acc:7159]	0	Y	Y	N	CARDIOVASCULAR	7
ENSG00000107798	Tier 2	LIPA	10	90973326	91174314	-1	lipase A, lysosomal acid, cholesterol esterase [Source:HGNC Symbol;Acc:6617]	2	Y	N	N	CARDIOVASCULAR	7
ENSG00000185745	Tier 3B	IFIT1	10	91152303	91163745	1	interferon-induced protein with tetratricopeptide repeats 1 [Source:HGNC Symbol;Acc:5407]	0	N	Y	N	CARDIOVASCULAR	7
ENSG00000130368	Tier 3B	MAS1	6	160327974	160329108	1	MAS1 oncogene [Source:HGNC Symbol;Acc:6899]	0	Y	N	N	CARDIOVASCULAR	7
ENSG00000146477	Tier 1	SLC22A3	6	160769300	160876014	1	solute carrier family 22 (organic cation transporter), member 3 [Source:HGNC Symbol;Acc:10967]	10	Y	N	Y	CARDIOVASCULAR	7
ENSG00000198670	Tier 3A	LPA	6	160952515	161087407	-1	lipoprotein, Lp(a) [Source:HGNC Symbol;Acc:6667]	21	Y	Y	N	CARDIOVASCULAR	7
ENSG00000140511	Tier 3A	HAPLN3	15	89420519	89438857	-1	hyaluronan and proteoglycan link protein 3 [Source:HGNC Symbol;Acc:21446]	1	N	Y	N	CARDIOVASCULAR	7
ENSG00000140545	Tier 3A	MFGE8	15	89441916	89456642	-1	milk fat globule-EGF factor 8 protein [Source:HGNC Symbol;Acc:7036]	0	N	Y	N	CARDIOVASCULAR	7
ENSG00000139190	Tier 2	VAMP1	12	6571403	6580153	-1	vesicle-associated membrane protein 1 (synaptobrevin 1) [Source:HGNC Symbol;Acc:12642]	0	N	Y	N	CARDIOVASCULAR	7
ENSG00000170962	Tier 3A	PDGFD	11	103777914	104035107	-1	platelet derived growth factor D [Source:HGNC Symbol;Acc:30620]	0	N	Y	N	CARDIOVASCULAR	7
ENSG00000198743	Tier 2	SLC5A3	21	35445870	35478559	1	solute carrier family 5 (sodium/myo-inositol cotransporter), member 3 [Source:HGNC Symbol;Acc:11038]	0	Y	N	N	CARDIOVASCULAR	7
ENSG00000041357	Tier 3B	PSMA4	15	78832747	78841604	1	proteasome (prosome, macropain) subunit, alpha type, 4 [Source:HGNC Symbol;Acc:9533]	26	Y	N	N	CARDIOVASCULAR	7
ENSG00000103811	Tier 2	CTSH	15	79213400	79241916	-1	cathepsin H [Source:HGNC Symbol;Acc:2535]	1	Y	Y	N	CARDIOVASCULAR	7
ENSG00000117971	Tier 1	CHRNB4	15	78916461	79020096	-1	cholinergic receptor, nicotinic, beta 4 (neuronal) [Source:HGNC Symbol;Acc:1964]	30	Y	N	N	CARDIOVASCULAR	7
ENSG00000136378	Tier 3A	ADAMTS7	15	79051545	79103773	-1	ADAM metallopeptidase with thrombospondin type 1 motif, 7 [Source:HGNC Symbol;Acc:223]	5	N	Y	N	CARDIOVASCULAR	7
ENSG00000169684	Tier 2	CHRNA5	15	78857862	78887611	1	cholinergic receptor, nicotinic, alpha 5 (neuronal) [Source:HGNC Symbol;Acc:1959]	27	Y	N	N	CARDIOVASCULAR	7
ENSG00000130202	Tier 3A	PVRL2	19	45349432	45392485	1	poliovirus receptor-related 2 (herpesvirus entry mediator B) [Source:HGNC Symbol;Acc:9707]	41	N	Y	N	CARDIOVASCULAR	7
ENSG00000130203	Tier 3A	APOE	19	45409011	45412650	1	apolipoprotein E [Source:HGNC Symbol;Acc:613]	84	N	Y	N	CARDIOVASCULAR	7
ENSG00000187244	Tier 3A	BCAM	19	45312328	45324673	1	basal cell adhesion molecule (Lutheran blood group) [Source:HGNC Symbol;Acc:6722]	0	N	Y	N	CARDIOVASCULAR	7
ENSG00000130208	Tier 3A	APOC1	19	45417504	45422606	1	apolipoprotein C-I [Source:HGNC Symbol;Acc:607]	53	N	Y	N	CARDIOVASCULAR	7
ENSG00000224916	Tier 3A	APOC4-APOC2	19	45445495	45452822	1	APOC4-APOC2 readthrough (NMD candidate) [Source:HGNC Symbol;Acc:44426]	0	N	Y	N	CARDIOVASCULAR	7
ENSG00000234906	Tier 3A	APOC2	19	45449243	45452822	1	apolipoprotein C-II [Source:HGNC Symbol;Acc:609]	0	N	Y	N	CARDIOVASCULAR	7
ENSG00000100097	Tier 3B	LGALS1	22	38071615	38075813	1	lectin, galactoside-binding, soluble, 1 [Source:HGNC Symbol;Acc:6561]	0	N	Y	N	CARDIOVASCULAR	7
ENSG00000119004	Tier 1	CYP20A1	2	204103663	204163009	1	cytochrome P450, family 20, subfamily A, polypeptide 1 [Source:HGNC Symbol;Acc:20576]	6	Y	N	Y	CARDIOVASCULAR	7
ENSG00000204217	Tier 2	BMPR2	2	203241659	203432474	1	bone morphogenetic protein receptor, type II (serine/threonine kinase) [Source:HGNC Symbol;Acc:1078]	0	Y	N	N	CARDIOVASCULAR	7
ENSG00000084674	Tier 1	APOB	2	21224301	21266945	-1	apolipoprotein B [Source:HGNC Symbol;Acc:603]	36	Y	Y	N	CARDIOVASCULAR	7
ENSG00000166949	Tier 2	SMAD3	15	67356101	67487533	1	SMAD family member 3 [Source:HGNC Symbol;Acc:6769]	6	Y	N	N	CARDIOVASCULAR	7
ENSG00000112096	Tier 1	SOD2	6	160090089	160183561	-1	superoxide dismutase 2, mitochondrial [Source:HGNC Symbol;Acc:11180]	0	N	N	Y	CARDIOVASCULAR	7
ENSG00000112499	Tier 1	SLC22A2	6	160592093	160698670	-1	solute carrier family 22 (organic cation transporter), member 2 [Source:HGNC Symbol;Acc:10966]	6	Y	N	Y	CARDIOVASCULAR	7
ENSG00000006327	Tier 1	TNFRSF12A	16	3068446	3072384	1	tumor necrosis factor receptor superfamily, member 12A [Source:HGNC Symbol;Acc:18152]	0	N	Y	N	CARDIOVASCULAR	7
ENSG00000051382	Tier 1	PIK3CB	3	138372860	138553780	-1	phosphatidylinositol-4,5-bisphosphate 3-kinase, catalytic subunit beta [Source:HGNC Symbol;Acc:8976]	0	Y	N	N	CARDIOVASCULAR	7
ENSG00000053918	Tier 1	KCNQ1	11	2465914	2870339	1	potassium voltage-gated channel, KQT-like subfamily, member 1 [Source:HGNC Symbol;Acc:6294]	21	Y	N	N	CARDIOVASCULAR	7
ENSG00000059377	Tier 1	TBXAS1	7	139476850	139720125	1	thromboxane A synthase 1 (platelet) [Source:HGNC Symbol;Acc:11609]	0	Y	N	N	CARDIOVASCULAR	7
ENSG00000064547	Tier 1	LPAR2	19	19734477	19739739	-1	lysophosphatidic acid receptor 2 [Source:HGNC Symbol;Acc:3168]	16	Y	N	N	CARDIOVASCULAR	7
ENSG00000065243	Tier 1	PKN2	1	89149905	89301938	1	protein kinase N2 [Source:HGNC Symbol;Acc:9406]	2	Y	N	N	CARDIOVASCULAR	7
ENSG00000079385	Tier 3B	CEACAM1	19	43011456	43065386	-1	carcinoembryonic antigen-related cell adhesion molecule 1 (biliary glycoprotein) [Source:HGNC Symbol;Acc:1814]	0	N	Y	N	CARDIOVASCULAR	7
ENSG00000095015	Tier 2	MAP3K1	5	56111401	56191979	1	mitogen-activated protein kinase kinase kinase 1, E3 ubiquitin protein ligase [Source:HGNC Symbol;Acc:6848]	14	Y	N	N	CARDIOVASCULAR	7
ENSG00000096063	Tier 1	SRPK1	6	35800743	35889119	-1	SRSF protein kinase 1 [Source:HGNC Symbol;Acc:11305]	1	Y	N	N	CARDIOVASCULAR	7
ENSG00000100784	Tier 1	RPS6KA5	14	91336799	91526980	-1	ribosomal protein S6 kinase, 90kDa, polypeptide 5 [Source:HGNC Symbol;Acc:10434]	1	Y	N	N	CARDIOVASCULAR	7
ENSG00000100985	Tier 1	MMP9	20	44637547	44645200	1	matrix metallopeptidase 9 (gelatinase B, 92kDa gelatinase, 92kDa type IV collagenase) [Source:HGNC Symbol;Acc:7176]	0	Y	Y	N	CARDIOVASCULAR	7
ENSG00000103196	Tier 3A	CRISPLD2	16	84853590	84954374	1	cysteine-rich secretory protein LCCL domain containing 2 [Source:HGNC Symbol;Acc:25248]	0	N	Y	N	CARDIOVASCULAR	7
ENSG00000105501	Tier 2	SIGLEC5	19	52114781	52150151	-1	sialic acid binding Ig-like lectin 5 [Source:HGNC Symbol;Acc:10874]	1	N	Y	N	CARDIOVASCULAR	7
ENSG00000112062	Tier 1	MAPK14	6	35995488	36079013	1	mitogen-activated protein kinase 14 [Source:HGNC Symbol;Acc:6876]	0	Y	N	N	CARDIOVASCULAR	7
ENSG00000115486	Tier 1	GGCX	2	85771846	85788670	-1	gamma-glutamyl carboxylase [Source:HGNC Symbol;Acc:4247]	1	Y	N	N	CARDIOVASCULAR	7
ENSG00000115523	Tier 3B	GNLY	2	85912298	85925977	1	granulysin [Source:HGNC Symbol;Acc:4414]	0	N	Y	N	CARDIOVASCULAR	7
ENSG00000115828	Tier 2	QPCT	2	37571717	37600465	1	glutaminyl-peptide cyclotransferase [Source:HGNC Symbol;Acc:9753]	1	Y	Y	N	CARDIOVASCULAR	7
ENSG00000116014	Tier 2	KISS1R	19	917287	921015	1	KISS1 receptor [Source:HGNC Symbol;Acc:4510]	0	Y	Y	N	CARDIOVASCULAR	7
ENSG00000118640	Tier 3B	VAMP8	2	85788685	85809154	1	vesicle-associated membrane protein 8 [Source:HGNC Symbol;Acc:12647]	1	N	Y	N	CARDIOVASCULAR	7
ENSG00000123191	Tier 1	ATP7B	13	52506809	52585630	-1	ATPase, Cu++ transporting, beta polypeptide [Source:HGNC Symbol;Acc:870]	0	N	N	Y	CARDIOVASCULAR	7
ENSG00000123838	Tier 3A	C4BPA	1	207277607	207318317	1	complement component 4 binding protein, alpha [Source:HGNC Symbol;Acc:1325]	1	N	Y	N	CARDIOVASCULAR	7
ENSG00000125510	Tier 1	OPRL1	20	62711526	62731996	1	opiate receptor-like 1 [Source:HGNC Symbol;Acc:8155]	0	Y	Y	N	CARDIOVASCULAR	7
ENSG00000125780	Tier 2	TGM3	20	2276647	2321724	1	transglutaminase 3 [Source:HGNC Symbol;Acc:11779]	1	Y	N	N	CARDIOVASCULAR	7
ENSG00000129749	Tier 3B	CHRNA10	11	3686817	3692614	-1	cholinergic receptor, nicotinic, alpha 10 (neuronal) [Source:HGNC Symbol;Acc:13800]	0	Y	N	N	CARDIOVASCULAR	7
ENSG00000132475	Tier 3B	H3F3B	17	73772515	73781974	-1	H3 histone, family 3B (H3.3B) [Source:HGNC Symbol;Acc:4765]	1	N	Y	N	CARDIOVASCULAR	7
ENSG00000133048	Tier 3A	CHI3L1	1	203148059	203155877	-1	chitinase 3-like 1 (cartilage glycoprotein-39) [Source:HGNC Symbol;Acc:1932]	0	N	Y	N	CARDIOVASCULAR	7
ENSG00000135519	Tier 3B	KCNH3	12	49932940	49952091	1	potassium voltage-gated channel, subfamily H (eag-related), member 3 [Source:HGNC Symbol;Acc:6252]	0	Y	N	N	CARDIOVASCULAR	7
ENSG00000138756	Tier 1	BMP2K	4	79697496	79837526	1	BMP2 inducible kinase [Source:HGNC Symbol;Acc:18041]	0	Y	N	N	CARDIOVASCULAR	7
ENSG00000141096	Tier 3B	DPEP3	16	68009566	68014732	-1	dipeptidase 3 [Source:HGNC Symbol;Acc:23029]	11	Y	N	N	CARDIOVASCULAR	7
ENSG00000141837	Tier 2	CACNA1A	19	13317256	13734804	-1	calcium channel, voltage-dependent, P/Q type, alpha 1A subunit [Source:HGNC Symbol;Acc:1388]	0	Y	N	N	CARDIOVASCULAR	7
ENSG00000163421	Tier 3B	PROK2	3	71820807	71834357	-1	prokineticin 2 [Source:HGNC Symbol;Acc:18455]	0	N	Y	N	CARDIOVASCULAR	7
ENSG00000163932	Tier 1	PRKCD	3	53190025	53226733	1	protein kinase C, delta [Source:HGNC Symbol;Acc:9399]	0	Y	N	N	CARDIOVASCULAR	7
ENSG00000167261	Tier 2	DPEP2	16	68021297	68034489	-1	dipeptidase 2 [Source:HGNC Symbol;Acc:23028]	11	Y	N	N	CARDIOVASCULAR	7
ENSG00000167434	Tier 1	CA4	17	58227297	58248260	1	carbonic anhydrase IV [Source:HGNC Symbol;Acc:1375]	0	Y	Y	N	CARDIOVASCULAR	7
ENSG00000167851	Tier 3B	CD300A	17	72462555	72480933	1	CD300a molecule [Source:HGNC Symbol;Acc:19319]	0	N	Y	N	CARDIOVASCULAR	7
ENSG00000169429	Tier 1	IL8	4	74606223	74609433	1	interleukin 8 [Source:HGNC Symbol;Acc:6025]	0	Y	Y	N	CARDIOVASCULAR	7
ENSG00000169439	Tier 3B	SDC2	8	97505579	97624000	1	syndecan 2 [Source:HGNC Symbol;Acc:10659]	0	N	Y	N	CARDIOVASCULAR	7
ENSG00000173273	Tier 2	TNKS	8	9413424	9639856	1	tankyrase, TRF1-interacting ankyrin-related ADP-ribose polymerase [Source:HGNC Symbol;Acc:11941]	0	Y	N	N	CARDIOVASCULAR	7
ENSG00000173638	Tier 1	SLC19A1	21	46913486	46964325	-1	solute carrier family 19 (folate transporter), member 1 [Source:HGNC Symbol;Acc:10937]	0	N	Y	Y	CARDIOVASCULAR	7
ENSG00000174130	Tier 3B	TLR6	4	38825336	38858438	-1	toll-like receptor 6 [Source:HGNC Symbol;Acc:16711]	4	N	Y	N	CARDIOVASCULAR	7
ENSG00000176749	Tier 1	CDK5R1	17	30813637	30818274	1	cyclin-dependent kinase 5, regulatory subunit 1 (p35) [Source:HGNC Symbol;Acc:1775]	0	Y	N	N	CARDIOVASCULAR	7
ENSG00000178789	Tier 3B	CD300LB	17	72517313	72527613	-1	CD300 molecule-like family member b [Source:HGNC Symbol;Acc:30811]	0	N	Y	N	CARDIOVASCULAR	7
ENSG00000184588	Tier 1	PDE4B	1	66258197	66840259	1	phosphodiesterase 4B, cAMP-specific [Source:HGNC Symbol;Acc:8781]	0	Y	N	N	CARDIOVASCULAR	7
ENSG00000188987	Tier 3A	HIST1H4D	6	26188938	26189304	-1	histone cluster 1, H4d [Source:HGNC Symbol;Acc:4782]	6	N	Y	N	CARDIOVASCULAR	7
ENSG00000196549	Tier 1	MME	3	154741913	154901497	1	membrane metallo-endopeptidase [Source:HGNC Symbol;Acc:7154]	0	Y	Y	N	CARDIOVASCULAR	7
ENSG00000197409	Tier 3A	HIST1H3D	6	26197068	26199521	-1	histone cluster 1, H3d [Source:HGNC Symbol;Acc:4767]	6	N	Y	N	CARDIOVASCULAR	7
ENSG00000213903	Tier 1	LTB4R	14	24780656	24787242	1	leukotriene B4 receptor [Source:HGNC Symbol;Acc:6713]	1	Y	Y	N	CARDIOVASCULAR	7
ENSG00000253729	Tier 2	PRKDC	8	48685669	48872743	-1	protein kinase, DNA-activated, catalytic polypeptide [Source:HGNC Symbol;Acc:9413]	0	Y	N	N	CARDIOVASCULAR	7
ENSG00000255398	Tier 2	HCAR3	12	123199303	123201439	-1	hydroxycarboxylic acid receptor 3 [Source:HGNC Symbol;Acc:16824]	0	Y	Y	N	CARDIOVASCULAR	7
ENSG00000151224	Tier 1	MAT1A	10	82031576	82049440	-1	methionine adenosyltransferase I, alpha [Source:HGNC Symbol;Acc:6903]	0	N	N	Y	CARDIOVASCULAR	7
ENSG00000151617	Tier 1	EDNRA	4	148402069	148466106	1	endothelin receptor type A [Source:HGNC Symbol;Acc:3179]	2	Y	Y	N	CARDIOVASCULAR	7
ENSG00000122194	Tier 1	PLG	6	161123270	161174347	1	plasminogen [Source:HGNC Symbol;Acc:9071]	11	Y	Y	N	CARDIOVASCULAR	7
ENSG00000175003	Tier 1	SLC22A1	6	160542821	160579750	1	solute carrier family 22 (organic cation transporter), member 1 [Source:HGNC Symbol;Acc:10963]	12	Y	N	Y	CARDIOVASCULAR	7
ENSG00000134871	Tier 3A	COL4A2	13	110958159	111165374	1	collagen, type IV, alpha 2 [Source:HGNC Symbol;Acc:2203]	1	N	Y	N	CARDIOVASCULAR	7
ENSG00000132386	Tier 3A	SERPINF1	17	1665253	1680868	1	serpin peptidase inhibitor, clade F (alpha-2 antiplasmin, pigment epithelium derived factor), member 1 [Source:HGNC Symbol;Acc:8824]	0	N	Y	N	CARDIOVASCULAR	7
ENSG00000141736	Tier 1	ERBB2	17	37844167	37886679	1	v-erb-b2 avian erythroblastic leukemia viral oncogene homolog 2 [Source:HGNC Symbol;Acc:3430]	3	Y	Y	N	CARDIOVASCULAR	7
ENSG00000171954	Tier 3B	CYP4F22	19	15619304	15663128	1	cytochrome P450, family 4, subfamily F, polypeptide 22 [Source:HGNC Symbol;Acc:26820]	0	Y	N	N	CARDIOVASCULAR	7
ENSG00000148795	Tier 1	CYP17A1	10	104590288	104597290	-1	cytochrome P450, family 17, subfamily A, polypeptide 1 [Source:HGNC Symbol;Acc:2593]	24	Y	N	Y	CARDIOVASCULAR	8
ENSG00000136689	Tier 3A	IL1RN	2	113864791	113891593	1	interleukin 1 receptor antagonist [Source:HGNC Symbol;Acc:6000]	2	N	Y	N	CARDIOVASCULAR	8
ENSG00000143630	Tier 3B	HCN3	1	155247374	155259639	1	hyperpolarization activated cyclic nucleotide-gated potassium channel 3 [Source:HGNC Symbol;Acc:19183]	5	Y	N	N	CARDIOVASCULAR	8
ENSG00000169231	Tier 3A	THBS3	1	155165379	155178842	-1	thrombospondin 3 [Source:HGNC Symbol;Acc:11787]	5	N	Y	N	CARDIOVASCULAR	8
ENSG00000178789	Tier 3B	CD300LB	17	72517313	72527613	-1	CD300 molecule-like family member b [Source:HGNC Symbol;Acc:30811]	0	N	Y	N	CARDIOVASCULAR	8
ENSG00000203813	Tier 3B	HIST1H3H	6	27777842	27778314	1	histone cluster 1, H3h [Source:HGNC Symbol;Acc:4775]	6	N	Y	N	CARDIOVASCULAR	8
ENSG00000242252	Tier 3B	BGLAP	1	156211753	156213112	1	bone gamma-carboxyglutamate (gla) protein [Source:HGNC Symbol;Acc:1043]	1	N	Y	N	CARDIOVASCULAR	8
ENSG00000112164	Tier 1	GLP1R	6	39016574	39055519	1	glucagon-like peptide 1 receptor [Source:HGNC Symbol;Acc:4324]	0	Y	Y	N	CARDIOVASCULAR	8
ENSG00000164626	Tier 3B	KCNK5	6	39156749	39197226	-1	potassium channel, subfamily K, member 5 [Source:HGNC Symbol;Acc:6280]	0	Y	N	N	CARDIOVASCULAR	8
ENSG00000176749	Tier 1	CDK5R1	17	30813637	30818274	1	cyclin-dependent kinase 5, regulatory subunit 1 (p35) [Source:HGNC Symbol;Acc:1775]	0	Y	N	N	CARDIOVASCULAR	8
ENSG00000002549	Tier 1	LAP3	4	17578815	17609595	1	leucine aminopeptidase 3 [Source:HGNC Symbol;Acc:18449]	0	Y	N	N	CARDIOVASCULAR	8
ENSG00000002586	Tier 3B	CD99	X	2609220	2659350	1	CD99 molecule [Source:HGNC Symbol;Acc:7082]	0	N	Y	N	CARDIOVASCULAR	8
ENSG00000002587	Tier 3B	HS3ST1	4	11394774	11431389	-1	heparan sulfate (glucosamine) 3-O-sulfotransferase 1 [Source:HGNC Symbol;Acc:5194]	0	N	Y	N	CARDIOVASCULAR	8
ENSG00000007312	Tier 1	CD79B	17	62006100	62009714	-1	CD79b molecule, immunoglobulin-associated beta [Source:HGNC Symbol;Acc:1699]	4	N	Y	N	CARDIOVASCULAR	8
ENSG00000008438	Tier 3B	PGLYRP1	19	46522411	46526323	-1	peptidoglycan recognition protein 1 [Source:HGNC Symbol;Acc:8904]	0	N	Y	N	CARDIOVASCULAR	8
ENSG00000012124	Tier 1	CD22	19	35810164	35838258	1	CD22 molecule [Source:HGNC Symbol;Acc:1643]	0	N	Y	N	CARDIOVASCULAR	8
ENSG00000013725	Tier 1	CD6	11	60739115	60787849	1	CD6 molecule [Source:HGNC Symbol;Acc:1691]	3	N	Y	N	CARDIOVASCULAR	8
ENSG00000025434	Tier 2	NR1H3	11	47269851	47290396	1	nuclear receptor subfamily 1, group H, member 3 [Source:HGNC Symbol;Acc:7966]	11	Y	N	N	CARDIOVASCULAR	8
ENSG00000026025	Tier 1	VIM	10	17270258	17279592	1	vimentin [Source:HGNC Symbol;Acc:12692]	1	N	Y	N	CARDIOVASCULAR	8
ENSG00000026950	Tier 3B	BTN3A1	6	26402465	26415444	1	butyrophilin, subfamily 3, member A1 [Source:HGNC Symbol;Acc:1138]	1	N	Y	N	CARDIOVASCULAR	8
ENSG00000038427	Tier 3A	VCAN	5	82767284	82878122	1	versican [Source:HGNC Symbol;Acc:2464]	0	N	Y	N	CARDIOVASCULAR	8
ENSG00000041880	Tier 2	PARP3	3	51976361	51982883	1	poly (ADP-ribose) polymerase family, member 3 [Source:HGNC Symbol;Acc:273]	0	Y	N	N	CARDIOVASCULAR	8
ENSG00000042980	Tier 3A	ADAM28	8	24151553	24216531	1	ADAM metallopeptidase domain 28 [Source:HGNC Symbol;Acc:206]	1	N	Y	N	CARDIOVASCULAR	8
ENSG00000048462	Tier 3A	TNFRSF17	16	12058964	12061925	1	tumor necrosis factor receptor superfamily, member 17 [Source:HGNC Symbol;Acc:11913]	1	N	Y	N	CARDIOVASCULAR	8
ENSG00000054983	Tier 3A	GALC	14	88304164	88460009	-1	galactosylceramidase [Source:HGNC Symbol;Acc:4115]	4	N	Y	N	CARDIOVASCULAR	8
ENSG00000055732	Tier 2	MCOLN3	1	85483765	85514182	-1	mucolipin 3 [Source:HGNC Symbol;Acc:13358]	0	Y	N	N	CARDIOVASCULAR	8
ENSG00000058668	Tier 3A	ATP2B4	1	203595689	203713209	1	ATPase, Ca++ transporting, plasma membrane 4 [Source:HGNC Symbol;Acc:817]	1	Y	N	N	CARDIOVASCULAR	8
ENSG00000064393	Tier 1	HIPK2	7	139246316	139477577	-1	homeodomain interacting protein kinase 2 [Source:HGNC Symbol;Acc:14402]	0	Y	N	N	CARDIOVASCULAR	8
ENSG00000064601	Tier 2	CTSA	20	44518783	44527459	1	cathepsin A [Source:HGNC Symbol;Acc:9251]	0	Y	Y	N	CARDIOVASCULAR	8
ENSG00000065427	Tier 2	KARS	16	75661622	75682541	-1	lysyl-tRNA synthetase [Source:HGNC Symbol;Acc:6215]	0	Y	Y	N	CARDIOVASCULAR	8
ENSG00000065613	Tier 1	SLK	10	105726959	105788991	1	STE20-like kinase [Source:HGNC Symbol;Acc:11088]	1	Y	N	N	CARDIOVASCULAR	8
ENSG00000070501	Tier 2	POLB	8	42195972	42229326	1	polymerase (DNA directed), beta [Source:HGNC Symbol;Acc:9174]	2	Y	N	N	CARDIOVASCULAR	8
ENSG00000071282	Tier 3B	LMCD1	3	8543393	8609805	1	LIM and cysteine-rich domains 1 [Source:HGNC Symbol;Acc:6633]	0	N	Y	N	CARDIOVASCULAR	8
ENSG00000072694	Tier 1	FCGR2B	1	161551101	161648444	1	Fc fragment of IgG, low affinity IIb, receptor (CD32) [Source:HGNC Symbol;Acc:3618]	2	N	Y	N	CARDIOVASCULAR	8
ENSG00000073737	Tier 1	DHRS9	2	169921299	169952677	1	dehydrogenase/reductase (SDR family) member 9 [Source:HGNC Symbol;Acc:16888]	0	N	N	Y	CARDIOVASCULAR	8
ENSG00000073756	Tier 1	PTGS2	1	186640923	186649559	-1	prostaglandin-endoperoxide synthase 2 (prostaglandin G/H synthase and cyclooxygenase) [Source:HGNC Symbol;Acc:9605]	0	Y	N	N	CARDIOVASCULAR	8
ENSG00000074590	Tier 1	NUAK1	12	106457118	106533811	-1	NUAK family, SNF1-like kinase, 1 [Source:HGNC Symbol;Acc:14311]	0	Y	N	N	CARDIOVASCULAR	8
ENSG00000074966	Tier 1	TXK	4	48068410	48136273	-1	TXK tyrosine kinase [Source:HGNC Symbol;Acc:12434]	0	Y	N	N	CARDIOVASCULAR	8
ENSG00000075651	Tier 1	PLD1	3	171318195	171528740	-1	phospholipase D1, phosphatidylcholine-specific [Source:HGNC Symbol;Acc:9067]	0	Y	N	N	CARDIOVASCULAR	8
ENSG00000081985	Tier 3B	IL12RB2	1	67773047	67862583	1	interleukin 12 receptor, beta 2 [Source:HGNC Symbol;Acc:5972]	2	N	Y	N	CARDIOVASCULAR	8
ENSG00000082293	Tier 3B	COL19A1	6	70576463	70919679	1	collagen, type XIX, alpha 1 [Source:HGNC Symbol;Acc:2196]	0	N	Y	N	CARDIOVASCULAR	8
ENSG00000089012	Tier 3A	SIRPG	20	1609798	1638425	-1	signal-regulatory protein gamma [Source:HGNC Symbol;Acc:15757]	1	N	Y	N	CARDIOVASCULAR	8
ENSG00000089022	Tier 2	MAPKAPK5	12	112279782	112334343	1	mitogen-activated protein kinase-activated protein kinase 5 [Source:HGNC Symbol;Acc:6889]	74	Y	N	N	CARDIOVASCULAR	8
ENSG00000089248	Tier 3A	ERP29	12	112451120	112461255	1	endoplasmic reticulum protein 29 [Source:HGNC Symbol;Acc:13799]	69	N	Y	N	CARDIOVASCULAR	8
ENSG00000089692	Tier 3B	LAG3	12	6881678	6887621	1	lymphocyte-activation gene 3 [Source:HGNC Symbol;Acc:6476]	0	N	Y	N	CARDIOVASCULAR	8
ENSG00000090339	Tier 1	ICAM1	19	10381511	10397291	1	intercellular adhesion molecule 1 [Source:HGNC Symbol;Acc:5344]	7	Y	Y	N	CARDIOVASCULAR	8
ENSG00000092096	Tier 1	SLC22A17	14	23815515	23822121	-1	solute carrier family 22, member 17 [Source:HGNC Symbol;Acc:23095]	0	Y	N	Y	CARDIOVASCULAR	8
ENSG00000099998	Tier 3B	GGT5	22	24615622	24641110	-1	gamma-glutamyltransferase 5 [Source:HGNC Symbol;Acc:4260]	1	N	Y	N	CARDIOVASCULAR	8
ENSG00000100097	Tier 3B	LGALS1	22	38071615	38075813	1	lectin, galactoside-binding, soluble, 1 [Source:HGNC Symbol;Acc:6561]	0	N	Y	N	CARDIOVASCULAR	8
ENSG00000100346	Tier 1	CACNA1I	22	39966758	40085742	1	calcium channel, voltage-dependent, T type, alpha 1I subunit [Source:HGNC Symbol;Acc:1396]	0	Y	N	N	CARDIOVASCULAR	8
ENSG00000100385	Tier 1	IL2RB	22	37521878	37571094	-1	interleukin 2 receptor, beta [Source:HGNC Symbol;Acc:6009]	1	N	Y	N	CARDIOVASCULAR	8
ENSG00000100450	Tier 3A	GZMH	14	25075686	25078905	-1	granzyme H (cathepsin G-like 2, protein h-CCPX) [Source:HGNC Symbol;Acc:4710]	1	N	Y	N	CARDIOVASCULAR	8
ENSG00000100473	Tier 3B	COCH	14	31343720	31364271	1	cochlin [Source:HGNC Symbol;Acc:2180]	0	N	Y	N	CARDIOVASCULAR	8
ENSG00000100985	Tier 1	MMP9	20	44637547	44645200	1	matrix metallopeptidase 9 (gelatinase B, 92kDa gelatinase, 92kDa type IV collagenase) [Source:HGNC Symbol;Acc:7176]	0	Y	Y	N	CARDIOVASCULAR	8
ENSG00000102575	Tier 3A	ACP5	19	11685475	11689823	-1	acid phosphatase 5, tartrate resistant [Source:HGNC Symbol;Acc:124]	0	N	Y	N	CARDIOVASCULAR	8
ENSG00000103355	Tier 3B	PRSS33	16	2833954	2837949	-1	protease, serine, 33 [Source:HGNC Symbol;Acc:30405]	0	N	Y	N	CARDIOVASCULAR	8
ENSG00000104312	Tier 1	RIPK2	8	90769975	90803291	1	receptor-interacting serine-threonine kinase 2 [Source:HGNC Symbol;Acc:10020]	3	Y	N	N	CARDIOVASCULAR	8
ENSG00000104549	Tier 1	SQLE	8	126010739	126034525	1	squalene epoxidase [Source:HGNC Symbol;Acc:11279]	0	Y	N	N	CARDIOVASCULAR	8
ENSG00000104921	Tier 1	FCER2	19	7753644	7767032	-1	Fc fragment of IgE, low affinity II, receptor for (CD23) [Source:HGNC Symbol;Acc:3612]	0	Y	Y	N	CARDIOVASCULAR	8
ENSG00000105204	Tier 1	DYRK1B	19	40315990	40324841	-1	dual-specificity tyrosine-(Y)-phosphorylation regulated kinase 1B [Source:HGNC Symbol;Acc:3092]	0	Y	N	N	CARDIOVASCULAR	8
ENSG00000105369	Tier 3B	CD79A	19	42381190	42385439	1	CD79a molecule, immunoglobulin-associated alpha [Source:HGNC Symbol;Acc:1698]	0	N	Y	N	CARDIOVASCULAR	8
ENSG00000105492	Tier 2	SIGLEC6	19	52022779	52035110	-1	sialic acid binding Ig-like lectin 6 [Source:HGNC Symbol;Acc:10875]	0	N	Y	N	CARDIOVASCULAR	8
ENSG00000106714	Tier 3B	CNTNAP3	9	39072764	39288312	-1	contactin associated protein-like 3 [Source:HGNC Symbol;Acc:13834]	0	N	Y	N	CARDIOVASCULAR	8
ENSG00000108294	Tier 3B	PSMB3	17	36908989	36920484	1	proteasome (prosome, macropain) subunit, beta type, 3 [Source:HGNC Symbol;Acc:9540]	1	Y	N	N	CARDIOVASCULAR	8
ENSG00000108479	Tier 2	GALK1	17	73747675	73761792	-1	galactokinase 1 [Source:HGNC Symbol;Acc:4118]	0	Y	N	N	CARDIOVASCULAR	8
ENSG00000108622	Tier 3B	ICAM2	17	62079954	62097994	-1	intercellular adhesion molecule 2 [Source:HGNC Symbol;Acc:5345]	0	N	Y	N	CARDIOVASCULAR	8
ENSG00000108679	Tier 3B	LGALS3BP	17	76967320	76976191	-1	lectin, galactoside-binding, soluble, 3 binding protein [Source:HGNC Symbol;Acc:6564]	0	N	Y	N	CARDIOVASCULAR	8
ENSG00000108861	Tier 2	DUSP3	17	41843489	41856356	-1	dual specificity phosphatase 3 [Source:HGNC Symbol;Acc:3069]	2	Y	N	N	CARDIOVASCULAR	8
ENSG00000109099	Tier 1	PMP22	17	15133095	15168643	-1	peripheral myelin protein 22 [Source:HGNC Symbol;Acc:9118]	0	Y	N	N	CARDIOVASCULAR	8
ENSG00000109320	Tier 1	NFKB1	4	103422486	103538459	1	nuclear factor of kappa light polypeptide gene enhancer in B-cells 1 [Source:HGNC Symbol;Acc:7794]	2	Y	N	N	CARDIOVASCULAR	8
ENSG00000110422	Tier 1	HIPK3	11	33278218	33378569	1	homeodomain interacting protein kinase 3 [Source:HGNC Symbol;Acc:4915]	0	Y	N	N	CARDIOVASCULAR	8
ENSG00000110848	Tier 3A	CD69	12	9905082	9913497	-1	CD69 molecule [Source:HGNC Symbol;Acc:1694]	1	N	Y	N	CARDIOVASCULAR	8
ENSG00000111275	Tier 1	ALDH2	12	112204691	112247782	1	aldehyde dehydrogenase 2 family (mitochondrial) [Source:HGNC Symbol;Acc:404]	74	Y	N	Y	CARDIOVASCULAR	8
ENSG00000111716	Tier 2	LDHB	12	21788276	21910791	-1	lactate dehydrogenase B [Source:HGNC Symbol;Acc:6541]	0	Y	N	N	CARDIOVASCULAR	8
ENSG00000111796	Tier 3B	KLRB1	12	9747147	9760482	-1	killer cell lectin-like receptor subfamily B, member 1 [Source:HGNC Symbol;Acc:6373]	0	N	Y	N	CARDIOVASCULAR	8
ENSG00000111801	Tier 3A	BTN3A3	6	26440700	26453643	1	butyrophilin, subfamily 3, member A3 [Source:HGNC Symbol;Acc:1140]	1	N	Y	N	CARDIOVASCULAR	8
ENSG00000112062	Tier 1	MAPK14	6	35995488	36079013	1	mitogen-activated protein kinase 14 [Source:HGNC Symbol;Acc:6876]	0	Y	N	N	CARDIOVASCULAR	8
ENSG00000112149	Tier 3A	CD83	6	14117872	14137149	1	CD83 molecule [Source:HGNC Symbol;Acc:1703]	1	N	Y	N	CARDIOVASCULAR	8
ENSG00000112759	Tier 1	SLC29A1	6	44187242	44201888	1	solute carrier family 29 (equilibrative nucleoside transporter), member 1 [Source:HGNC Symbol;Acc:11003]	0	Y	N	Y	CARDIOVASCULAR	8
ENSG00000113263	Tier 1	ITK	5	156569944	156682201	1	IL2-inducible T-cell kinase [Source:HGNC Symbol;Acc:6171]	0	Y	N	N	CARDIOVASCULAR	8
ENSG00000115170	Tier 1	ACVR1	2	158592958	158732374	-1	activin A receptor, type I [Source:HGNC Symbol;Acc:171]	0	Y	Y	N	CARDIOVASCULAR	8
ENSG00000115415	Tier 2	STAT1	2	191829084	191885686	-1	signal transducer and activator of transcription 1, 91kDa [Source:HGNC Symbol;Acc:11362]	0	Y	N	N	CARDIOVASCULAR	8
ENSG00000115604	Tier 3A	IL18R1	2	102927989	103015218	1	interleukin 18 receptor 1 [Source:HGNC Symbol;Acc:5988]	19	N	Y	N	CARDIOVASCULAR	8
ENSG00000115607	Tier 3A	IL18RAP	2	103035149	103069025	1	interleukin 18 receptor accessory protein [Source:HGNC Symbol;Acc:5989]	19	N	Y	N	CARDIOVASCULAR	8
ENSG00000116815	Tier 3A	CD58	1	117057157	117113661	-1	CD58 molecule [Source:HGNC Symbol;Acc:1688]	3	N	Y	N	CARDIOVASCULAR	8
ENSG00000117322	Tier 3A	CR2	1	207627575	207663240	1	complement component (3d/Epstein Barr virus) receptor 2 [Source:HGNC Symbol;Acc:2336]	0	N	Y	N	CARDIOVASCULAR	8
ENSG00000117335	Tier 3A	CD46	1	207925402	207968858	1	CD46 molecule, complement regulatory protein [Source:HGNC Symbol;Acc:6953]	6	N	Y	N	CARDIOVASCULAR	8
ENSG00000118971	Tier 1	CCND2	12	4382938	4414516	1	cyclin D2 [Source:HGNC Symbol;Acc:1583]	0	Y	N	N	CARDIOVASCULAR	8
ENSG00000120217	Tier 1	CD274	9	5450503	5470566	1	CD274 molecule [Source:HGNC Symbol;Acc:17635]	0	N	Y	N	CARDIOVASCULAR	8
ENSG00000120915	Tier 1	EPHX2	8	27348296	27403081	1	epoxide hydrolase 2, cytoplasmic [Source:HGNC Symbol;Acc:3402]	0	Y	N	Y	CARDIOVASCULAR	8
ENSG00000123146	Tier 3B	CD97	19	14491313	14519537	1	CD97 molecule [Source:HGNC Symbol;Acc:1711]	0	N	Y	N	CARDIOVASCULAR	8
ENSG00000123838	Tier 3A	C4BPA	1	207277607	207318317	1	complement component 4 binding protein, alpha [Source:HGNC Symbol;Acc:1325]	1	N	Y	N	CARDIOVASCULAR	8
ENSG00000124731	Tier 3A	TREM1	6	41235664	41254457	-1	triggering receptor expressed on myeloid cells 1 [Source:HGNC Symbol;Acc:17760]	0	N	Y	N	CARDIOVASCULAR	8
ENSG00000125510	Tier 1	OPRL1	20	62711526	62731996	1	opiate receptor-like 1 [Source:HGNC Symbol;Acc:8155]	0	Y	Y	N	CARDIOVASCULAR	8
ENSG00000126561	Tier 2	STAT5A	17	40439565	40463961	1	signal transducer and activator of transcription 5A [Source:HGNC Symbol;Acc:11366]	4	Y	N	N	CARDIOVASCULAR	8
ENSG00000130702	Tier 1	LAMA5	20	60883011	60942368	-1	laminin, alpha 5 [Source:HGNC Symbol;Acc:6485]	2	N	Y	N	CARDIOVASCULAR	8
ENSG00000131187	Tier 3A	F12	5	176829141	176836577	-1	coagulation factor XII (Hageman factor) [Source:HGNC Symbol;Acc:3530]	7	Y	Y	N	CARDIOVASCULAR	8
ENSG00000131203	Tier 2	IDO1	8	39759794	39785963	1	indoleamine 2,3-dioxygenase 1 [Source:HGNC Symbol;Acc:6059]	1	Y	N	N	CARDIOVASCULAR	8
ENSG00000131871	Tier 3A	VIMP	15	101811022	101817705	-1	VCP-interacting membrane protein [Source:HGNC Symbol;Acc:30396]	0	N	Y	N	CARDIOVASCULAR	8
ENSG00000132185	Tier 3B	FCRLA	1	161676762	161684142	1	Fc receptor-like A [Source:HGNC Symbol;Acc:18504]	0	N	Y	N	CARDIOVASCULAR	8
ENSG00000132465	Tier 3B	IGJ	4	71521258	71547534	-1	immunoglobulin J polypeptide, linker protein for immunoglobulin alpha and mu polypeptides [Source:HGNC Symbol;Acc:5713]	0	N	Y	N	CARDIOVASCULAR	8
ENSG00000133661	Tier 3A	SFTPD	10	81697496	81742370	-1	surfactant protein D [Source:HGNC Symbol;Acc:10803]	6	N	Y	N	CARDIOVASCULAR	8
ENSG00000134470	Tier 3A	IL15RA	10	5990855	6020150	-1	interleukin 15 receptor, alpha [Source:HGNC Symbol;Acc:5978]	0	N	Y	N	CARDIOVASCULAR	8
ENSG00000135046	Tier 3A	ANXA1	9	75766673	75785309	1	annexin A1 [Source:HGNC Symbol;Acc:533]	0	N	Y	N	CARDIOVASCULAR	8
ENSG00000135318	Tier 1	NT5E	6	86159809	86205500	1	5'-nucleotidase, ecto (CD73) [Source:HGNC Symbol;Acc:8021]	2	Y	Y	N	CARDIOVASCULAR	8
ENSG00000135862	Tier 1	LAMC1	1	182992595	183114727	1	laminin, gamma 1 (formerly LAMB2) [Source:HGNC Symbol;Acc:6492]	0	N	Y	N	CARDIOVASCULAR	8
ENSG00000135919	Tier 3B	SERPINE2	2	224839829	224904036	-1	serpin peptidase inhibitor, clade E (nexin, plasminogen activator inhibitor type 1), member 2 [Source:HGNC Symbol;Acc:8951]	0	N	Y	N	CARDIOVASCULAR	8
ENSG00000136573	Tier 1	BLK	8	11351510	11422113	1	B lymphoid tyrosine kinase [Source:HGNC Symbol;Acc:1057]	11	Y	N	N	CARDIOVASCULAR	8
ENSG00000136999	Tier 3A	NOV	8	120428546	120436593	1	nephroblastoma overexpressed [Source:HGNC Symbol;Acc:7885]	1	N	Y	N	CARDIOVASCULAR	8
ENSG00000137070	Tier 1	IL11RA	9	34650699	34661889	1	interleukin 11 receptor, alpha [Source:HGNC Symbol;Acc:5967]	0	N	Y	N	CARDIOVASCULAR	8
ENSG00000137496	Tier 3B	IL18BP	11	71709587	71716761	1	interleukin 18 binding protein [Source:HGNC Symbol;Acc:5987]	0	N	Y	N	CARDIOVASCULAR	8
ENSG00000137752	Tier 1	CASP1	11	104896170	104972158	-1	caspase 1, apoptosis-related cysteine peptidase [Source:HGNC Symbol;Acc:1499]	0	Y	N	N	CARDIOVASCULAR	8
ENSG00000138061	Tier 1	CYP1B1	2	38294116	38337044	-1	cytochrome P450, family 1, subfamily B, polypeptide 1 [Source:HGNC Symbol;Acc:2597]	0	Y	N	Y	CARDIOVASCULAR	8
ENSG00000138755	Tier 3A	CXCL9	4	76922428	76928641	-1	chemokine (C-X-C motif) ligand 9 [Source:HGNC Symbol;Acc:7098]	0	N	Y	N	CARDIOVASCULAR	8
ENSG00000139192	Tier 3A	TAPBPL	12	6560856	6575683	1	TAP binding protein-like [Source:HGNC Symbol;Acc:30683]	0	N	Y	N	CARDIOVASCULAR	8
ENSG00000140030	Tier 3B	GPR65	14	88471468	88478419	1	G protein-coupled receptor 65 [Source:HGNC Symbol;Acc:4517]	4	Y	N	N	CARDIOVASCULAR	8
ENSG00000140092	Tier 3A	FBLN5	14	92335756	92414331	-1	fibulin 5 [Source:HGNC Symbol;Acc:3602]	4	N	Y	N	CARDIOVASCULAR	8
ENSG00000140199	Tier 3B	SLC12A6	15	34525460	34630261	-1	solute carrier family 12 (potassium/chloride transporter), member 6 [Source:HGNC Symbol;Acc:10914]	0	Y	N	N	CARDIOVASCULAR	8
ENSG00000140511	Tier 3A	HAPLN3	15	89420519	89438857	-1	hyaluronan and proteoglycan link protein 3 [Source:HGNC Symbol;Acc:21446]	1	N	Y	N	CARDIOVASCULAR	8
ENSG00000141574	Tier 3B	SECTM1	17	80278900	80291950	-1	secreted and transmembrane 1 [Source:HGNC Symbol;Acc:10707]	0	N	Y	N	CARDIOVASCULAR	8
ENSG00000142657	Tier 2	PGD	1	10458649	10480201	1	phosphogluconate dehydrogenase [Source:HGNC Symbol;Acc:8891]	3	Y	N	N	CARDIOVASCULAR	8
ENSG00000143297	Tier 3A	FCRL5	1	157483167	157522310	-1	Fc receptor-like 5 [Source:HGNC Symbol;Acc:18508]	0	N	Y	N	CARDIOVASCULAR	8
ENSG00000143384	Tier 2	MCL1	1	150547032	150552066	-1	myeloid cell leukemia sequence 1 (BCL2-related) [Source:HGNC Symbol;Acc:6943]	1	Y	N	N	CARDIOVASCULAR	8
ENSG00000144152	Tier 3B	FBLN7	2	112895962	112945791	1	fibulin 7 [Source:HGNC Symbol;Acc:26740]	0	N	Y	N	CARDIOVASCULAR	8
ENSG00000144935	Tier 3A	TRPC1	3	142442916	142526730	1	transient receptor potential cation channel, subfamily C, member 1 [Source:HGNC Symbol;Acc:12333]	0	Y	N	N	CARDIOVASCULAR	8
ENSG00000145675	Tier 2	PIK3R1	5	67511548	67597649	1	phosphoinositide-3-kinase, regulatory subunit 1 (alpha) [Source:HGNC Symbol;Acc:8979]	0	Y	N	N	CARDIOVASCULAR	8
ENSG00000146021	Tier 3B	KLHL3	5	136953189	137071779	-1	kelch-like family member 3 [Source:HGNC Symbol;Acc:6354]	0	Y	N	N	CARDIOVASCULAR	8
ENSG00000146904	Tier 1	EPHA1	7	143087382	143105985	-1	EPH receptor A1 [Source:HGNC Symbol;Acc:3385]	1	Y	N	N	CARDIOVASCULAR	8
ENSG00000148180	Tier 3A	GSN	9	123970072	124095121	1	gelsolin [Source:HGNC Symbol;Acc:4620]	2	N	Y	N	CARDIOVASCULAR	8
ENSG00000149131	Tier 3A	SERPING1	11	57364860	57382326	1	serpin peptidase inhibitor, clade G (C1 inhibitor), member 1 [Source:HGNC Symbol;Acc:1228]	1	N	Y	N	CARDIOVASCULAR	8
ENSG00000149294	Tier 1	NCAM1	11	112831997	113149158	1	neural cell adhesion molecule 1 [Source:HGNC Symbol;Acc:7656]	1	N	Y	N	CARDIOVASCULAR	8
ENSG00000150337	Tier 1	FCGR1A	1	149754227	149764074	1	Fc fragment of IgG, high affinity Ia, receptor (CD64) [Source:HGNC Symbol;Acc:3613]	0	N	Y	N	CARDIOVASCULAR	8
ENSG00000151623	Tier 1	NR3C2	4	148999913	149365850	-1	nuclear receptor subfamily 3, group C, member 2 [Source:HGNC Symbol;Acc:7979]	1	Y	N	N	CARDIOVASCULAR	8
ENSG00000153234	Tier 2	NR4A2	2	157180944	157198860	-1	nuclear receptor subfamily 4, group A, member 2 [Source:HGNC Symbol;Acc:7981]	2	Y	N	N	CARDIOVASCULAR	8
ENSG00000153563	Tier 3A	CD8A	2	87011729	87035519	-1	CD8a molecule [Source:HGNC Symbol;Acc:1706]	1	N	Y	N	CARDIOVASCULAR	8
ENSG00000154229	Tier 1	PRKCA	17	64298754	64806861	1	protein kinase C, alpha [Source:HGNC Symbol;Acc:9393]	3	Y	N	N	CARDIOVASCULAR	8
ENSG00000154358	Tier 3B	OBSCN	1	228395831	228566577	1	obscurin, cytoskeletal calmodulin and titin-interacting RhoGEF [Source:HGNC Symbol;Acc:15719]	0	Y	N	N	CARDIOVASCULAR	8
ENSG00000156510	Tier 2	HKDC1	10	70980059	71027315	1	hexokinase domain containing 1 [Source:HGNC Symbol;Acc:23302]	1	Y	N	N	CARDIOVASCULAR	8
ENSG00000156738	Tier 1	MS4A1	11	60223225	60238233	1	membrane-spanning 4-domains, subfamily A, member 1 [Source:HGNC Symbol;Acc:7315]	0	N	Y	N	CARDIOVASCULAR	8
ENSG00000157551	Tier 3A	KCNJ15	21	39529128	39679279	1	potassium inwardly-rectifying channel, subfamily J, member 15 [Source:HGNC Symbol;Acc:6261]	0	Y	Y	N	CARDIOVASCULAR	8
ENSG00000157873	Tier 3A	TNFRSF14	1	2487078	2496821	1	tumor necrosis factor receptor superfamily, member 14 [Source:HGNC Symbol;Acc:11912]	4	N	Y	N	CARDIOVASCULAR	8
ENSG00000159958	Tier 1	TNFRSF13C	22	42321045	42322822	-1	tumor necrosis factor receptor superfamily, member 13C [Source:HGNC Symbol;Acc:17755]	0	N	Y	N	CARDIOVASCULAR	8
ENSG00000160179	Tier 1	ABCG1	21	43619799	43717354	1	ATP-binding cassette, sub-family G (WHITE), member 1 [Source:HGNC Symbol;Acc:73]	0	N	Y	Y	CARDIOVASCULAR	8
ENSG00000160593	Tier 3A	AMICA1	11	118064455	118095809	-1	adhesion molecule, interacts with CXADR antigen 1 [Source:HGNC Symbol;Acc:19084]	0	N	Y	N	CARDIOVASCULAR	8
ENSG00000160683	Tier 1	CXCR5	11	118754475	118768508	1	chemokine (C-X-C motif) receptor 5 [Source:HGNC Symbol;Acc:1060]	2	Y	Y	N	CARDIOVASCULAR	8
ENSG00000160789	Tier 1	LMNA	1	156052364	156109880	1	lamin A/C [Source:HGNC Symbol;Acc:6636]	1	Y	N	N	CARDIOVASCULAR	8
ENSG00000161638	Tier 1	ITGA5	12	54789045	54813244	-1	integrin, alpha 5 (fibronectin receptor, alpha polypeptide) [Source:HGNC Symbol;Acc:6141]	0	Y	Y	N	CARDIOVASCULAR	8
ENSG00000162496	Tier 1	DHRS3	1	12627939	12677737	-1	dehydrogenase/reductase (SDR family) member 3 [Source:HGNC Symbol;Acc:17693]	0	N	N	Y	CARDIOVASCULAR	8
ENSG00000162881	Tier 2	OXER1	2	42989642	42991401	-1	oxoeicosanoid (OXE) receptor 1 [Source:HGNC Symbol;Acc:24884]	1	Y	Y	N	CARDIOVASCULAR	8
ENSG00000163297	Tier 3A	ANTXR2	4	80822303	81046608	-1	anthrax toxin receptor 2 [Source:HGNC Symbol;Acc:21732]	0	N	Y	N	CARDIOVASCULAR	8
ENSG00000163349	Tier 1	HIPK1	1	114471814	114520426	1	homeodomain interacting protein kinase 1 [Source:HGNC Symbol;Acc:19006]	0	Y	N	N	CARDIOVASCULAR	8
ENSG00000163823	Tier 1	CCR1	3	46243200	46249887	-1	chemokine (C-C motif) receptor 1 [Source:HGNC Symbol;Acc:1602]	3	Y	Y	N	CARDIOVASCULAR	8
ENSG00000164715	Tier 3B	LMTK2	7	97736197	97838945	1	lemur tyrosine kinase 2 [Source:HGNC Symbol;Acc:17880]	2	Y	N	N	CARDIOVASCULAR	8
ENSG00000166483	Tier 2	WEE1	11	9595228	9615004	1	WEE1 G2 checkpoint kinase [Source:HGNC Symbol;Acc:12761]	0	Y	N	N	CARDIOVASCULAR	8
ENSG00000167207	Tier 2	NOD2	16	50727514	50766988	1	nucleotide-binding oligomerization domain containing 2 [Source:HGNC Symbol;Acc:5331]	12	Y	N	N	CARDIOVASCULAR	8
ENSG00000167552	Tier 3B	TUBA1A	12	49578579	49583107	-1	tubulin, alpha 1a [Source:HGNC Symbol;Acc:20766]	0	Y	N	N	CARDIOVASCULAR	8
ENSG00000167600	Tier 1	CYP2S1	19	41698954	41713444	1	cytochrome P450, family 2, subfamily S, polypeptide 1 [Source:HGNC Symbol;Acc:15654]	0	Y	N	Y	CARDIOVASCULAR	8
ENSG00000168056	Tier 3A	LTBP3	11	65306276	65326401	-1	latent transforming growth factor beta binding protein 3 [Source:HGNC Symbol;Acc:6716]	3	N	Y	N	CARDIOVASCULAR	8
ENSG00000168081	Tier 3B	PNOC	8	28174503	28200872	1	prepronociceptin [Source:HGNC Symbol;Acc:9163]	0	N	Y	N	CARDIOVASCULAR	8
ENSG00000168404	Tier 3B	MLKL	16	74705753	74734858	-1	mixed lineage kinase domain-like [Source:HGNC Symbol;Acc:26617]	1	Y	N	N	CARDIOVASCULAR	8
ENSG00000168646	Tier 2	AXIN2	17	63524681	63557765	-1	axin 2 [Source:HGNC Symbol;Acc:904]	0	Y	N	N	CARDIOVASCULAR	8
ENSG00000169116	Tier 3B	PARM1	4	75858305	75975325	1	prostate androgen-regulated mucin-like protein 1 [Source:HGNC Symbol;Acc:24536]	0	N	Y	N	CARDIOVASCULAR	8
ENSG00000169242	Tier 3A	EFNA1	1	155099936	155107333	1	ephrin-A1 [Source:HGNC Symbol;Acc:3221]	4	N	Y	N	CARDIOVASCULAR	8
ENSG00000169245	Tier 1	CXCL10	4	76942273	76944650	-1	chemokine (C-X-C motif) ligand 10 [Source:HGNC Symbol;Acc:10637]	0	N	Y	N	CARDIOVASCULAR	8
ENSG00000169252	Tier 1	ADRB2	5	148206156	148208196	1	adrenoceptor beta 2, surface [Source:HGNC Symbol;Acc:286]	0	Y	Y	N	CARDIOVASCULAR	8
ENSG00000170345	Tier 2	FOS	14	75745477	75748933	1	FBJ murine osteosarcoma viral oncogene homolog [Source:HGNC Symbol;Acc:3796]	0	Y	N	N	CARDIOVASCULAR	8
ENSG00000171408	Tier 1	PDE7B	6	136172834	136516712	1	phosphodiesterase 7B [Source:HGNC Symbol;Acc:8792]	1	Y	N	N	CARDIOVASCULAR	8
ENSG00000171791	Tier 1	BCL2	18	60790579	60987361	-1	B-cell CLL/lymphoma 2 [Source:HGNC Symbol;Acc:990]	3	Y	N	N	CARDIOVASCULAR	8
ENSG00000171848	Tier 1	RRM2	2	10262455	10271545	1	ribonucleotide reductase M2 [Source:HGNC Symbol;Acc:10452]	0	Y	N	N	CARDIOVASCULAR	8
ENSG00000173120	Tier 2	KDM2A	11	66886740	67025558	1	lysine (K)-specific demethylase 2A [Source:HGNC Symbol;Acc:13606]	0	Y	N	N	CARDIOVASCULAR	8
ENSG00000173369	Tier 3B	C1QB	1	22979255	22988031	1	complement component 1, q subcomponent, B chain [Source:HGNC Symbol;Acc:1242]	0	N	Y	N	CARDIOVASCULAR	8
ENSG00000173762	Tier 3B	CD7	17	80272744	80275478	-1	CD7 molecule [Source:HGNC Symbol;Acc:1695]	0	N	Y	N	CARDIOVASCULAR	8
ENSG00000173868	Tier 2	PHOSPHO1	17	47300724	47308128	-1	phosphatase, orphan 1 [Source:HGNC Symbol;Acc:16815]	1	Y	N	N	CARDIOVASCULAR	8
ENSG00000174944	Tier 3B	P2RY14	3	150929905	150996255	-1	purinergic receptor P2Y, G-protein coupled, 14 [Source:HGNC Symbol;Acc:16442]	0	Y	Y	N	CARDIOVASCULAR	8
ENSG00000176014	Tier 1	TUBB6	18	12307668	12344319	1	tubulin, beta 6 class V [Source:HGNC Symbol;Acc:20776]	0	Y	Y	N	CARDIOVASCULAR	8
ENSG00000177606	Tier 2	JUN	1	59246465	59249785	-1	jun proto-oncogene [Source:HGNC Symbol;Acc:6204]	0	Y	N	N	CARDIOVASCULAR	8
ENSG00000179295	Tier 2	PTPN11	12	112856155	112947717	1	protein tyrosine phosphatase, non-receptor type 11 [Source:HGNC Symbol;Acc:9644]	66	Y	N	N	CARDIOVASCULAR	8
ENSG00000182718	Tier 3B	ANXA2	15	60639333	60695082	-1	annexin A2 [Source:HGNC Symbol;Acc:537]	0	N	Y	N	CARDIOVASCULAR	8
ENSG00000183696	Tier 2	UPP1	7	48128225	48148330	1	uridine phosphorylase 1 [Source:HGNC Symbol;Acc:12576]	0	Y	N	N	CARDIOVASCULAR	8
ENSG00000183960	Tier 3B	KCNH8	3	19189946	19577138	1	potassium voltage-gated channel, subfamily H (eag-related), member 8 [Source:HGNC Symbol;Acc:18864]	0	Y	N	N	CARDIOVASCULAR	8
ENSG00000184613	Tier 3B	NELL2	12	44902058	45315631	-1	NEL-like 2 (chicken) [Source:HGNC Symbol;Acc:7751]	0	N	Y	N	CARDIOVASCULAR	8
ENSG00000186265	Tier 3B	BTLA	3	112182815	112218408	-1	B and T lymphocyte associated [Source:HGNC Symbol;Acc:21087]	0	N	Y	N	CARDIOVASCULAR	8
ENSG00000188641	Tier 1	DPYD	1	97543299	98386605	-1	dihydropyrimidine dehydrogenase [Source:HGNC Symbol;Acc:3012]	5	Y	N	Y	CARDIOVASCULAR	8
ENSG00000196083	Tier 3A	IL1RAP	3	190231840	190375843	1	interleukin 1 receptor accessory protein [Source:HGNC Symbol;Acc:5995]	0	N	Y	N	CARDIOVASCULAR	8
ENSG00000196139	Tier 1	AKR1C3	10	5077546	5149878	1	aldo-keto reductase family 1, member C3 [Source:HGNC Symbol;Acc:386]	4	Y	N	N	CARDIOVASCULAR	8
ENSG00000196352	Tier 1	CD55	1	207494853	207534311	1	CD55 molecule, decay accelerating factor for complement (Cromer blood group) [Source:HGNC Symbol;Acc:2665]	0	N	Y	N	CARDIOVASCULAR	8
ENSG00000197122	Tier 1	SRC	20	35973088	36034453	1	v-src avian sarcoma (Schmidt-Ruppin A-2) viral oncogene homolog [Source:HGNC Symbol;Acc:11283]	0	Y	N	N	CARDIOVASCULAR	8
ENSG00000197635	Tier 1	DPP4	2	162848751	162931052	-1	dipeptidyl-peptidase 4 [Source:HGNC Symbol;Acc:3009]	2	Y	Y	N	CARDIOVASCULAR	8
ENSG00000197646	Tier 1	PDCD1LG2	9	5510545	5571282	1	programmed cell death 1 ligand 2 [Source:HGNC Symbol;Acc:18731]	0	N	Y	N	CARDIOVASCULAR	8
ENSG00000198216	Tier 3B	CACNA1E	1	181382238	181777219	1	calcium channel, voltage-dependent, R type, alpha 1E subunit [Source:HGNC Symbol;Acc:1392]	0	Y	N	N	CARDIOVASCULAR	8
ENSG00000205220	Tier 3B	PSMB10	16	67968405	67970990	-1	proteasome (prosome, macropain) subunit, beta type, 10 [Source:HGNC Symbol;Acc:9538]	11	Y	N	N	CARDIOVASCULAR	8
ENSG00000206561	Tier 3B	COLQ	3	15491640	15563258	-1	collagen-like tail subunit (single strand of homotrimer) of asymmetric acetylcholinesterase [Source:HGNC Symbol;Acc:2226]	0	N	Y	N	CARDIOVASCULAR	8
ENSG00000214274	Tier 3B	ANG	14	21152336	21167130	1	angiogenin, ribonuclease, RNase A family, 5 [Source:HGNC Symbol;Acc:483]	0	N	Y	N	CARDIOVASCULAR	8
ENSG00000215788	Tier 3A	TNFRSF25	1	6521211	6526255	-1	tumor necrosis factor receptor superfamily, member 25 [Source:HGNC Symbol;Acc:11910]	0	N	Y	N	CARDIOVASCULAR	8
ENSG00000240505	Tier 3A	TNFRSF13B	17	16832849	16875432	-1	tumor necrosis factor receptor superfamily, member 13B [Source:HGNC Symbol;Acc:18153]	9	N	Y	N	CARDIOVASCULAR	8
ENSG00000250510	Tier 3B	GPR162	12	6930711	6939136	1	G protein-coupled receptor 162 [Source:HGNC Symbol;Acc:16693]	0	Y	N	N	CARDIOVASCULAR	8
ENSG00000089127	Tier 3A	OAS1	12	113344582	113369990	1	2'-5'-oligoadenylate synthetase 1, 40/46kDa [Source:HGNC Symbol;Acc:8086]	3	N	Y	N	CARDIOVASCULAR	8
ENSG00000099203	Tier 3B	TMED1	19	10943114	10946994	-1	transmembrane emp24 protein transport domain containing 1 [Source:HGNC Symbol;Acc:17291]	2	N	Y	N	CARDIOVASCULAR	8
ENSG00000105397	Tier 1	TYK2	19	10461209	10491352	-1	tyrosine kinase 2 [Source:HGNC Symbol;Acc:12440]	7	Y	N	N	CARDIOVASCULAR	8
ENSG00000130164	Tier 2	LDLR	19	11200038	11244492	1	low density lipoprotein receptor [Source:HGNC Symbol;Acc:6547]	21	Y	Y	N	CARDIOVASCULAR	8
ENSG00000142453	Tier 2	CARM1	19	10982189	11033453	1	coactivator-associated arginine methyltransferase 1 [Source:HGNC Symbol;Acc:23393]	2	Y	N	N	CARDIOVASCULAR	8
ENSG00000180739	Tier 1	S1PR5	19	10623623	10628607	-1	sphingosine-1-phosphate receptor 5 [Source:HGNC Symbol;Acc:14299]	0	Y	Y	N	CARDIOVASCULAR	8
ENSG00000134871	Tier 3A	COL4A2	13	110958159	111165374	1	collagen, type IV, alpha 2 [Source:HGNC Symbol;Acc:2203]	1	N	Y	N	CARDIOVASCULAR	8
ENSG00000157168	Tier 3A	NRG1	8	31496902	32622548	1	neuregulin 1 [Source:HGNC Symbol;Acc:7997]	4	N	Y	N	CARDIOVASCULAR	8
ENSG00000160712	Tier 1	IL6R	1	154377669	154441926	1	interleukin 6 receptor [Source:HGNC Symbol;Acc:6019]	9	N	Y	N	CARDIOVASCULAR	8
ENSG00000138675	Tier 3A	FGF5	4	81187753	81257834	1	fibroblast growth factor 5 [Source:HGNC Symbol;Acc:3683]	5	N	Y	N	CARDIOVASCULAR	8
ENSG00000152785	Tier 3A	BMP3	4	81952119	81978685	1	bone morphogenetic protein 3 [Source:HGNC Symbol;Acc:1070]	0	N	Y	N	CARDIOVASCULAR	8
ENSG00000104267	Tier 1	CA2	8	86376081	86393722	1	carbonic anhydrase II [Source:HGNC Symbol;Acc:1373]	1	Y	N	N	CARDIOVASCULAR	8
ENSG00000113140	Tier 3B	SPARC	5	151040657	151066726	-1	secreted protein, acidic, cysteine-rich (osteonectin) [Source:HGNC Symbol;Acc:11219]	0	N	Y	N	CARDIOVASCULAR	8
ENSG00000117586	Tier 1	TNFSF4	1	173152873	173176452	-1	tumor necrosis factor (ligand) superfamily, member 4 [Source:HGNC Symbol;Acc:11934]	2	N	Y	N	CARDIOVASCULAR	8
ENSG00000145431	Tier 3A	PDGFC	4	157681606	157892546	-1	platelet derived growth factor C [Source:HGNC Symbol;Acc:8801]	1	N	Y	N	CARDIOVASCULAR	8
ENSG00000104814	Tier 1	MAP4K1	19	39078281	39109522	-1	mitogen-activated protein kinase kinase kinase kinase 1 [Source:HGNC Symbol;Acc:6863]	0	Y	N	N	CARDIOVASCULAR	8
ENSG00000106952	Tier 3B	TNFSF8	9	117656003	117692697	-1	tumor necrosis factor (ligand) superfamily, member 8 [Source:HGNC Symbol;Acc:11938]	1	N	Y	N	CARDIOVASCULAR	8
ENSG00000156113	Tier 2	KCNMA1	10	78629359	79398353	-1	potassium large conductance calcium-activated channel, subfamily M, alpha member 1 [Source:HGNC Symbol;Acc:6284]	4	Y	N	N	CARDIOVASCULAR	8
ENSG00000183150	Tier 3B	GPR19	12	12813825	12849141	-1	G protein-coupled receptor 19 [Source:HGNC Symbol;Acc:4473]	2	Y	Y	N	CARDIOVASCULAR	8
ENSG00000187498	Tier 3A	COL4A1	13	110801318	110959496	-1	collagen, type IV, alpha 1 [Source:HGNC Symbol;Acc:2202]	1	N	Y	N	CARDIOVASCULAR	8
ENSG00000140564	Tier 3A	FURIN	15	91411822	91426688	1	furin (paired basic amino acid cleaving enzyme) [Source:HGNC Symbol;Acc:8568]	4	N	Y	N	CARDIOVASCULAR	8
ENSG00000182511	Tier 2	FES	15	91426925	91439006	1	feline sarcoma oncogene [Source:HGNC Symbol;Acc:3657]	4	Y	N	N	CARDIOVASCULAR	8
ENSG00000002726	Tier 2	AOC1	7	150521715	150558592	1	amine oxidase, copper containing 1 [Source:HGNC Symbol;Acc:80]	5	Y	Y	N	CARDIOVASCULAR	8
ENSG00000055118	Tier 1	KCNH2	7	150642049	150675403	-1	potassium voltage-gated channel, subfamily H (eag-related), member 2 [Source:HGNC Symbol;Acc:6251]	6	Y	N	N	CARDIOVASCULAR	8
ENSG00000164867	Tier 1	NOS3	7	150688083	150711676	1	nitric oxide synthase 3 (endothelial cell) [Source:HGNC Symbol;Acc:7876]	0	Y	N	Y	CARDIOVASCULAR	8
ENSG00000197150	Tier 1	ABCB8	7	150725510	150744869	1	ATP-binding cassette, sub-family B (MDR/TAP), member 8 [Source:HGNC Symbol;Acc:49]	0	Y	N	Y	CARDIOVASCULAR	8
ENSG00000115414	Tier 1	FN1	2	216225163	216300895	-1	fibronectin 1 [Source:HGNC Symbol;Acc:3778]	1	N	Y	N	CARDIOVASCULAR	8
ENSG00000138363	Tier 2	ATIC	2	216176540	216214487	1	5-aminoimidazole-4-carboxamide ribonucleotide formyltransferase/IMP cyclohydrolase [Source:HGNC Symbol;Acc:794]	0	Y	N	N	CARDIOVASCULAR	8
ENSG00000065989	Tier 1	PDE4A	19	10527449	10580305	1	phosphodiesterase 4A, cAMP-specific [Source:HGNC Symbol;Acc:8780]	5	Y	N	N	CARDIOVASCULAR	8
ENSG00000079999	Tier 1	KEAP1	19	10596796	10614417	-1	kelch-like ECH-associated protein 1 [Source:HGNC Symbol;Acc:23177]	3	Y	N	N	CARDIOVASCULAR	8
ENSG00000113088	Tier 3B	GZMK	5	54320081	54330398	1	granzyme K (granzyme 3; tryptase II) [Source:HGNC Symbol;Acc:4711]	0	N	Y	N	CARDIOVASCULAR	8
ENSG00000127445	Tier 2	PIN1	19	9945933	9960358	1	peptidylprolyl cis/trans isomerase, NIMA-interacting 1 [Source:HGNC Symbol;Acc:8988]	1	Y	N	N	CARDIOVASCULAR	8
ENSG00000048052	Tier 1	HDAC9	7	18126572	19042039	1	histone deacetylase 9 [Source:HGNC Symbol;Acc:14065]	6	Y	N	N	CARDIOVASCULAR	8
ENSG00000146477	Tier 1	SLC22A3	6	160769300	160876014	1	solute carrier family 22 (organic cation transporter), member 3 [Source:HGNC Symbol;Acc:10967]	10	Y	N	Y	CARDIOVASCULAR	8
ENSG00000198670	Tier 3A	LPA	6	160952515	161087407	-1	lipoprotein, Lp(a) [Source:HGNC Symbol;Acc:6667]	21	Y	Y	N	CARDIOVASCULAR	8
ENSG00000128271	Tier 1	ADORA2A	22	24813847	24838328	1	adenosine A2a receptor [Source:HGNC Symbol;Acc:263]	0	Y	Y	N	CARDIOVASCULAR	8
ENSG00000184674	Tier 1	GSTT1	22	24376133	24384680	-1	glutathione S-transferase theta 1 [Source:HGNC Symbol;Acc:4641]	1	N	N	Y	CARDIOVASCULAR	8
ENSG00000160323	Tier 3A	ADAMTS13	9	136279478	136324508	1	ADAM metallopeptidase with thrombospondin type 1 motif, 13 [Source:HGNC Symbol;Acc:1366]	10	N	Y	N	CARDIOVASCULAR	8
ENSG00000100448	Tier 2	CTSG	14	25042728	25045466	-1	cathepsin G [Source:HGNC Symbol;Acc:2532]	0	Y	Y	N	CARDIOVASCULAR	8
ENSG00000101425	Tier 3A	BPI	20	36888551	36965907	1	bactericidal/permeability-increasing protein [Source:HGNC Symbol;Acc:1095]	0	N	Y	N	CARDIOVASCULAR	8
ENSG00000099810	Tier 2	MTAP	9	21802542	21931646	1	methylthioadenosine phosphorylase [Source:HGNC Symbol;Acc:7413]	2	Y	N	N	CARDIOVASCULAR	8
ENSG00000140945	Tier 3A	CDH13	16	82660408	83830204	1	cadherin 13 [Source:HGNC Symbol;Acc:1753]	8	N	Y	N	CARDIOVASCULAR	8
ENSG00000175356	Tier 3A	SCUBE2	11	9041071	9159661	-1	signal peptide, CUB domain, EGF-like 2 [Source:HGNC Symbol;Acc:30425]	0	N	Y	N	CARDIOVASCULAR	8
ENSG00000036530	Tier 1	CYP46A1	14	100150641	100193638	1	cytochrome P450, family 46, subfamily A, polypeptide 1 [Source:HGNC Symbol;Acc:2641]	1	Y	N	Y	CARDIOVASCULAR	8
ENSG00000025434	Tier 2	NR1H3	11	47269851	47290396	1	nuclear receptor subfamily 1, group H, member 3 [Source:HGNC Symbol;Acc:7966]	11	Y	N	N	PSYCHIATRIC	1
ENSG00000134575	Tier 3A	ACP2	11	47260853	47270457	-1	acid phosphatase 2, lysosomal [Source:HGNC Symbol;Acc:123]	11	N	Y	N	PSYCHIATRIC	1
ENSG00000149177	Tier 3A	PTPRJ	11	48002113	48189670	1	protein tyrosine phosphatase, receptor type, J [Source:HGNC Symbol;Acc:9673]	7	N	Y	N	PSYCHIATRIC	1
ENSG00000123416	Tier 3A	TUBA1B	12	49521565	49525180	-1	tubulin, alpha 1b [Source:HGNC Symbol;Acc:18809]	0	Y	N	N	PSYCHIATRIC	1
ENSG00000125084	Tier 3B	WNT1	12	49372398	49375459	1	wingless-type MMTV integration site family, member 1 [Source:HGNC Symbol;Acc:12774]	0	N	Y	N	PSYCHIATRIC	1
ENSG00000134285	Tier 3B	FKBP11	12	49315301	49320257	-1	FK506 binding protein 11, 19 kDa [Source:HGNC Symbol;Acc:18624]	0	Y	N	N	PSYCHIATRIC	1
ENSG00000139549	Tier 3A	DHH	12	49483204	49488602	-1	desert hedgehog [Source:HGNC Symbol;Acc:2865]	0	N	Y	N	PSYCHIATRIC	1
ENSG00000167535	Tier 3A	CACNB3	12	49207577	49222724	1	calcium channel, voltage-dependent, beta 3 subunit [Source:HGNC Symbol;Acc:1403]	0	Y	N	N	PSYCHIATRIC	1
ENSG00000167552	Tier 3B	TUBA1A	12	49578579	49583107	-1	tubulin, alpha 1a [Source:HGNC Symbol;Acc:20766]	0	Y	N	N	PSYCHIATRIC	1
ENSG00000167553	Tier 3B	TUBA1C	12	49582519	49667114	1	tubulin, alpha 1c [Source:HGNC Symbol;Acc:20768]	1	Y	N	N	PSYCHIATRIC	1
ENSG00000169884	Tier 3B	WNT10B	12	49359123	49365546	-1	wingless-type MMTV integration site family, member 10B [Source:HGNC Symbol;Acc:12775]	0	N	Y	N	PSYCHIATRIC	1
ENSG00000007047	Tier 1	MARK4	19	45582546	45808541	1	MAP/microtubule affinity-regulating kinase 4 [Source:HGNC Symbol;Acc:13538]	2	Y	N	N	PSYCHIATRIC	1
ENSG00000115526	Tier 1	CHST10	2	101008327	101034118	-1	carbohydrate sulfotransferase 10 [Source:HGNC Symbol;Acc:19650]	0	N	N	Y	PSYCHIATRIC	1
ENSG00000144214	Tier 3B	LYG1	2	99900701	99921205	-1	lysozyme G-like 1 [Source:HGNC Symbol;Acc:27014]	0	N	Y	N	PSYCHIATRIC	1
ENSG00000130202	Tier 3A	PVRL2	19	45349432	45392485	1	poliovirus receptor-related 2 (herpesvirus entry mediator B) [Source:HGNC Symbol;Acc:9707]	41	N	Y	N	PSYCHIATRIC	1
ENSG00000130203	Tier 3A	APOE	19	45409011	45412650	1	apolipoprotein E [Source:HGNC Symbol;Acc:613]	84	N	Y	N	PSYCHIATRIC	1
ENSG00000130208	Tier 3A	APOC1	19	45417504	45422606	1	apolipoprotein C-I [Source:HGNC Symbol;Acc:607]	53	N	Y	N	PSYCHIATRIC	1
ENSG00000224916	Tier 3A	APOC4-APOC2	19	45445495	45452822	1	APOC4-APOC2 readthrough (NMD candidate) [Source:HGNC Symbol;Acc:44426]	0	N	Y	N	PSYCHIATRIC	1
ENSG00000234906	Tier 3A	APOC2	19	45449243	45452822	1	apolipoprotein C-II [Source:HGNC Symbol;Acc:609]	0	N	Y	N	PSYCHIATRIC	1
ENSG00000146904	Tier 1	EPHA1	7	143087382	143105985	-1	EPH receptor A1 [Source:HGNC Symbol;Acc:3385]	1	Y	N	N	PSYCHIATRIC	1
ENSG00000116147	Tier 3A	TNR	1	175284330	175712906	-1	tenascin R [Source:HGNC Symbol;Acc:11953]	0	N	Y	N	PSYCHIATRIC	1
ENSG00000004809	Tier 1	SLC22A16	6	110745890	110797844	-1	solute carrier family 22 (organic cation/carnitine transporter), member 16 [Source:HGNC Symbol;Acc:20302]	0	Y	N	Y	PSYCHIATRIC	1
ENSG00000009413	Tier 3B	REV3L	6	111620234	111804918	-1	REV3-like, polymerase (DNA directed), zeta, catalytic subunit [Source:HGNC Symbol;Acc:9968]	6	Y	N	N	PSYCHIATRIC	1
ENSG00000123505	Tier 1	AMD1	6	111195973	111216916	1	adenosylmethionine decarboxylase 1 [Source:HGNC Symbol;Acc:457]	0	Y	N	N	PSYCHIATRIC	1
ENSG00000155111	Tier 1	CDK19	6	110931181	111137161	-1	cyclin-dependent kinase 19 [Source:HGNC Symbol;Acc:19338]	0	Y	N	N	PSYCHIATRIC	1
ENSG00000203797	Tier 1	DDO	6	110712974	110736765	-1	D-aspartate oxidase [Source:HGNC Symbol;Acc:2727]	0	Y	N	Y	PSYCHIATRIC	1
ENSG00000010319	Tier 3A	SEMA3G	3	52467069	52479101	-1	sema domain, immunoglobulin domain (Ig), short basic domain, secreted, (semaphorin) 3G [Source:HGNC Symbol;Acc:30400]	10	N	Y	N	PSYCHIATRIC	1
ENSG00000010322	Tier 1	NISCH	3	52489134	52527087	1	nischarin [Source:HGNC Symbol;Acc:18006]	10	Y	N	N	PSYCHIATRIC	1
ENSG00000055955	Tier 3A	ITIH4	3	52846991	52865495	-1	inter-alpha-trypsin inhibitor heavy chain family, member 4 [Source:HGNC Symbol;Acc:6169]	12	N	Y	N	PSYCHIATRIC	1
ENSG00000055957	Tier 3A	ITIH1	3	52811603	52826078	1	inter-alpha-trypsin inhibitor heavy chain 1 [Source:HGNC Symbol;Acc:6166]	11	N	Y	N	PSYCHIATRIC	1
ENSG00000114854	Tier 2	TNNC1	3	52485118	52488086	-1	troponin C type 1 (slow) [Source:HGNC Symbol;Acc:11943]	10	Y	N	N	PSYCHIATRIC	1
ENSG00000114904	Tier 2	NEK4	3	52744800	52804965	-1	NIMA-related kinase 4 [Source:HGNC Symbol;Acc:11399]	10	Y	N	N	PSYCHIATRIC	1
ENSG00000140092	Tier 3A	FBLN5	14	92335756	92414331	-1	fibulin 5 [Source:HGNC Symbol;Acc:3602]	4	N	Y	N	PSYCHIATRIC	1
ENSG00000162267	Tier 3A	ITIH3	3	52828784	52843025	1	inter-alpha-trypsin inhibitor heavy chain 3 [Source:HGNC Symbol;Acc:6168]	11	N	Y	N	PSYCHIATRIC	1
ENSG00000173366	Tier 2		3	52255097	52265206	-1	TLR9 [Source:UniProtKB/TrEMBL;Acc:C3W5P5]	4	Y	N	N	PSYCHIATRIC	1
ENSG00000239732	Tier 1	TLR9	3	52255096	52273183	-1	toll-like receptor 9 [Source:HGNC Symbol;Acc:15633]	6	Y	Y	N	PSYCHIATRIC	1
ENSG00000073008	Tier 3A	PVR	19	45147098	45166850	1	poliovirus receptor [Source:HGNC Symbol;Acc:9705]	0	N	Y	N	PSYCHIATRIC	1
ENSG00000115718	Tier 3A	PROC	2	128176003	128186822	1	protein C (inactivator of coagulation factors Va and VIIIa) [Source:HGNC Symbol;Acc:9451]	2	Y	Y	N	PSYCHIATRIC	1
ENSG00000113070	Tier 1	HBEGF	5	139712428	139726216	-1	heparin-binding EGF-like growth factor [Source:HGNC Symbol;Acc:3059]	0	N	Y	N	PSYCHIATRIC	1
ENSG00000113141	Tier 3B	IK	5	140026643	140042064	1	IK cytokine, down-regulator of HLA II [Source:HGNC Symbol;Acc:5958]	0	N	Y	N	PSYCHIATRIC	1
ENSG00000170458	Tier 1	CD14	5	140011313	140013286	-1	CD14 molecule [Source:HGNC Symbol;Acc:1628]	0	N	Y	N	PSYCHIATRIC	1
ENSG00000204969	Tier 3A	PCDHA2	5	140174444	140391929	1	protocadherin alpha 2 [Source:HGNC Symbol;Acc:8668]	0	N	Y	N	PSYCHIATRIC	1
ENSG00000123179	Tier 1	EBPL	13	50234859	50265611	-1	emopamil binding protein-like [Source:HGNC Symbol;Acc:18061]	0	Y	N	N	PSYCHIATRIC	1
ENSG00000161031	Tier 3B	PGLYRP2	19	15579456	15609767	-1	peptidoglycan recognition protein 2 [Source:HGNC Symbol;Acc:30013]	0	N	Y	N	PSYCHIATRIC	1
ENSG00000213892	Tier 3A	CEACAM16	19	45202421	45213986	1	carcinoembryonic antigen-related cell adhesion molecule 16 [Source:HGNC Symbol;Acc:31948]	0	N	Y	N	PSYCHIATRIC	1
ENSG00000120885	Tier 3A	CLU	8	27454434	27472548	-1	clusterin [Source:HGNC Symbol;Acc:2095]	5	N	Y	N	PSYCHIATRIC	1
ENSG00000120899	Tier 1	PTK2B	8	27168999	27316903	1	protein tyrosine kinase 2 beta [Source:HGNC Symbol;Acc:9612]	1	Y	N	N	PSYCHIATRIC	1
ENSG00000120903	Tier 1	CHRNA2	8	27317279	27337400	-1	cholinergic receptor, nicotinic, alpha 2 (neuronal) [Source:HGNC Symbol;Acc:1956]	0	Y	Y	N	PSYCHIATRIC	1
ENSG00000120907	Tier 1	ADRA1A	8	26605667	26724790	-1	adrenoceptor alpha 1A [Source:HGNC Symbol;Acc:277]	1	Y	Y	N	PSYCHIATRIC	1
ENSG00000120915	Tier 1	EPHX2	8	27348296	27403081	1	epoxide hydrolase 2, cytoplasmic [Source:HGNC Symbol;Acc:3402]	0	Y	N	Y	PSYCHIATRIC	1
ENSG00000151090	Tier 1	THRB	3	24158651	24536773	-1	thyroid hormone receptor, beta [Source:HGNC Symbol;Acc:11799]	3	Y	N	N	PSYCHIATRIC	1
ENSG00000174738	Tier 2	NR1D2	3	23986751	24022109	1	nuclear receptor subfamily 1, group D, member 2 [Source:HGNC Symbol;Acc:7963]	0	Y	N	N	PSYCHIATRIC	1
ENSG00000041357	Tier 3B	PSMA4	15	78832747	78841604	1	proteasome (prosome, macropain) subunit, alpha type, 4 [Source:HGNC Symbol;Acc:9533]	26	Y	N	N	PSYCHIATRIC	1
ENSG00000092068	Tier 1	SLC7A8	14	23594504	23652883	-1	solute carrier family 7 (amino acid transporter light chain, L system), member 8 [Source:HGNC Symbol;Acc:11066]	3	N	N	Y	PSYCHIATRIC	1
ENSG00000111801	Tier 3A	BTN3A3	6	26440700	26453643	1	butyrophilin, subfamily 3, member A3 [Source:HGNC Symbol;Acc:1140]	1	N	Y	N	PSYCHIATRIC	1
ENSG00000129484	Tier 1	PARP2	14	20811741	20826064	1	poly (ADP-ribose) polymerase 2 [Source:HGNC Symbol;Acc:272]	0	Y	N	N	PSYCHIATRIC	1
ENSG00000144152	Tier 3B	FBLN7	2	112895962	112945791	1	fibulin 7 [Source:HGNC Symbol;Acc:26740]	0	N	Y	N	PSYCHIATRIC	1
ENSG00000174807	Tier 1	CD248	11	66081958	66084515	-1	CD248 molecule, endosialin [Source:HGNC Symbol;Acc:18219]	0	N	Y	N	PSYCHIATRIC	1
ENSG00000177169	Tier 1	ULK1	12	132379196	132407712	1	unc-51 like autophagy activating kinase 1 [Source:HGNC Symbol;Acc:12558]	0	Y	N	N	PSYCHIATRIC	1
ENSG00000177807	Tier 3A	KCNJ10	1	160007257	160040038	-1	potassium inwardly-rectifying channel, subfamily J, member 10 [Source:HGNC Symbol;Acc:6256]	0	Y	Y	N	PSYCHIATRIC	1
ENSG00000182572	Tier 3B	HIST1H3I	6	27839623	27840099	-1	histone cluster 1, H3i [Source:HGNC Symbol;Acc:4771]	7	N	Y	N	PSYCHIATRIC	1
ENSG00000184357	Tier 1	HIST1H1B	6	27834570	27835359	-1	histone cluster 1, H1b [Source:HGNC Symbol;Acc:4719]	7	N	Y	N	PSYCHIATRIC	1
ENSG00000186470	Tier 3B	BTN3A2	6	26365387	26378546	1	butyrophilin, subfamily 3, member A2 [Source:HGNC Symbol;Acc:1139]	0	N	Y	N	PSYCHIATRIC	1
ENSG00000197153	Tier 3B	HIST1H3J	6	27858093	27860884	-1	histone cluster 1, H3j [Source:HGNC Symbol;Acc:4774]	7	N	Y	N	PSYCHIATRIC	1
ENSG00000197238	Tier 3B	HIST1H4J	6	27791884	27792257	1	histone cluster 1, H4j [Source:HGNC Symbol;Acc:4785]	7	N	Y	N	PSYCHIATRIC	1
ENSG00000197914	Tier 3B	HIST1H4K	6	27798952	27799305	-1	histone cluster 1, H4k [Source:HGNC Symbol;Acc:4784]	7	N	Y	N	PSYCHIATRIC	1
ENSG00000198558	Tier 3B	HIST1H4L	6	27840926	27841289	-1	histone cluster 1, H4l [Source:HGNC Symbol;Acc:4791]	7	N	Y	N	PSYCHIATRIC	1
ENSG00000198704	Tier 1	GPX6	6	28471073	28495992	-1	glutathione peroxidase 6 (olfactory) [Source:HGNC Symbol;Acc:4558]	8	N	Y	Y	PSYCHIATRIC	1
ENSG00000203813	Tier 3B	HIST1H3H	6	27777842	27778314	1	histone cluster 1, H3h [Source:HGNC Symbol;Acc:4775]	6	N	Y	N	PSYCHIATRIC	1
ENSG00000204657	Tier 3B	OR2H2	6	29555683	29556745	1	olfactory receptor, family 2, subfamily H, member 2 [Source:HGNC Symbol;Acc:8253]	4	Y	N	N	PSYCHIATRIC	1
ENSG00000204681	Tier 1	GABBR1	6	29523406	29601753	-1	gamma-aminobutyric acid (GABA) B receptor, 1 [Source:HGNC Symbol;Acc:4070]	4	Y	Y	N	PSYCHIATRIC	1
ENSG00000204687	Tier 3B	MAS1L	6	29454474	29455738	-1	MAS1 oncogene-like [Source:HGNC Symbol;Acc:13961]	5	Y	N	N	PSYCHIATRIC	1
ENSG00000204688	Tier 3B	OR2H1	6	29424958	29432105	1	olfactory receptor, family 2, subfamily H, member 1 [Source:HGNC Symbol;Acc:8252]	5	Y	N	N	PSYCHIATRIC	1
ENSG00000204694	Tier 3B	OR11A1	6	29393281	29424848	-1	olfactory receptor, family 11, subfamily A, member 1 [Source:HGNC Symbol;Acc:8176]	5	Y	N	N	PSYCHIATRIC	1
ENSG00000204695	Tier 3B	OR14J1	6	29274403	29275519	1	olfactory receptor, family 14, subfamily J, member 1 [Source:HGNC Symbol;Acc:13971]	4	Y	Y	N	PSYCHIATRIC	1
ENSG00000224586	Tier 3B	GPX5	6	28493702	28502729	1	glutathione peroxidase 5 (epididymal androgen-related protein) [Source:HGNC Symbol;Acc:4557]	8	N	Y	N	PSYCHIATRIC	1
ENSG00000187244	Tier 3A	BCAM	19	45312328	45324673	1	basal cell adhesion molecule (Lutheran blood group) [Source:HGNC Symbol;Acc:6722]	0	N	Y	N	PSYCHIATRIC	1
ENSG00000041880	Tier 2	PARP3	3	51976361	51982883	1	poly (ADP-ribose) polymerase family, member 3 [Source:HGNC Symbol;Acc:273]	0	Y	N	N	PSYCHIATRIC	1
ENSG00000077238	Tier 1	IL4R	16	27324989	27376099	1	interleukin 4 receptor [Source:HGNC Symbol;Acc:6015]	0	N	Y	N	PSYCHIATRIC	1
ENSG00000085662	Tier 1	AKR1B1	7	134127102	134144036	-1	aldo-keto reductase family 1, member B1 (aldose reductase) [Source:HGNC Symbol;Acc:381]	0	Y	Y	N	PSYCHIATRIC	1
ENSG00000108379	Tier 2	WNT3	17	44839872	44910520	-1	wingless-type MMTV integration site family, member 3 [Source:HGNC Symbol;Acc:12782]	13	Y	Y	N	PSYCHIATRIC	1
ENSG00000108679	Tier 3B	LGALS3BP	17	76967320	76976191	-1	lectin, galactoside-binding, soluble, 3 binding protein [Source:HGNC Symbol;Acc:6564]	0	N	Y	N	PSYCHIATRIC	1
ENSG00000108846	Tier 1	ABCC3	17	48712138	48769613	1	ATP-binding cassette, sub-family C (CFTR/MRP), member 3 [Source:HGNC Symbol;Acc:54]	1	Y	Y	Y	PSYCHIATRIC	1
ENSG00000108883	Tier 3A	EFTUD2	17	42927311	42977030	-1	elongation factor Tu GTP binding domain containing 2 [Source:HGNC Symbol;Acc:30858]	0	N	Y	N	PSYCHIATRIC	1
ENSG00000115758	Tier 1	ODC1	2	10580094	10588630	-1	ornithine decarboxylase 1 [Source:HGNC Symbol;Acc:8109]	0	Y	N	N	PSYCHIATRIC	1
ENSG00000120088	Tier 1	CRHR1	17	43699267	43913194	1	corticotropin releasing hormone receptor 1 [Source:HGNC Symbol;Acc:2357]	18	Y	Y	N	PSYCHIATRIC	1
ENSG00000136448	Tier 2	NMT1	17	43128978	43186384	1	N-myristoyltransferase 1 [Source:HGNC Symbol;Acc:7857]	0	Y	N	N	PSYCHIATRIC	1
ENSG00000156345	Tier 3B	CDK20	9	90581356	90589668	-1	cyclin-dependent kinase 20 [Source:HGNC Symbol;Acc:21420]	0	Y	N	N	PSYCHIATRIC	1
ENSG00000158955	Tier 3A	WNT9B	17	44910567	44964096	1	wingless-type MMTV integration site family, member 9B [Source:HGNC Symbol;Acc:12779]	0	N	Y	N	PSYCHIATRIC	1
ENSG00000164904	Tier 1	ALDH7A1	5	125877533	125931110	-1	aldehyde dehydrogenase 7 family, member A1 [Source:HGNC Symbol;Acc:877]	1	Y	N	Y	PSYCHIATRIC	1
ENSG00000184574	Tier 2	LPAR5	12	6728001	6745613	-1	lysophosphatidic acid receptor 5 [Source:HGNC Symbol;Acc:13307]	0	Y	Y	N	PSYCHIATRIC	1
ENSG00000185745	Tier 3B	IFIT1	10	91152303	91163745	1	interferon-induced protein with tetratricopeptide repeats 1 [Source:HGNC Symbol;Acc:5407]	0	N	Y	N	PSYCHIATRIC	1
ENSG00000186868	Tier 1	MAPT	17	43971748	44105700	1	microtubule-associated protein tau [Source:HGNC Symbol;Acc:6893]	19	Y	N	N	PSYCHIATRIC	1
ENSG00000196305	Tier 1	IARS	9	94972489	95056038	-1	isoleucyl-tRNA synthetase [Source:HGNC Symbol;Acc:5330]	0	Y	N	N	PSYCHIATRIC	1
ENSG00000133056	Tier 2	PIK3C2B	1	204391756	204463852	-1	phosphatidylinositol-4-phosphate 3-kinase, catalytic subunit type 2 beta [Source:HGNC Symbol;Acc:8972]	3	Y	N	N	PSYCHIATRIC	1
ENSG00000080709	Tier 2	KCNN2	5	113696642	113832337	1	potassium intermediate/small conductance calcium-activated channel, subfamily N, member 2 [Source:HGNC Symbol;Acc:6291]	1	Y	N	N	PSYCHIATRIC	1
ENSG00000196917	Tier 3B	HCAR1	12	123104824	123215390	-1	hydroxycarboxylic acid receptor 1 [Source:HGNC Symbol;Acc:4532]	0	Y	Y	N	PSYCHIATRIC	1
ENSG00000255398	Tier 2	HCAR3	12	123199303	123201439	-1	hydroxycarboxylic acid receptor 3 [Source:HGNC Symbol;Acc:16824]	0	Y	Y	N	PSYCHIATRIC	1
ENSG00000109339	Tier 1	MAPK10	4	86936276	87515284	-1	mitogen-activated protein kinase 10 [Source:HGNC Symbol;Acc:6872]	0	Y	N	N	PSYCHIATRIC	1
ENSG00000140598	Tier 3B	EFTUD1	15	82422571	82555104	-1	elongation factor Tu GTP binding domain containing 1 [Source:HGNC Symbol;Acc:25789]	0	N	Y	N	PSYCHIATRIC	1
ENSG00000117322	Tier 3A	CR2	1	207627575	207663240	1	complement component (3d/Epstein Barr virus) receptor 2 [Source:HGNC Symbol;Acc:2336]	0	N	Y	N	PSYCHIATRIC	1
ENSG00000196352	Tier 1	CD55	1	207494853	207534311	1	CD55 molecule, decay accelerating factor for complement (Cromer blood group) [Source:HGNC Symbol;Acc:2665]	0	N	Y	N	PSYCHIATRIC	1
ENSG00000197721	Tier 3A	CR1L	1	207818458	207911761	1	complement component (3b/4b) receptor 1-like [Source:HGNC Symbol;Acc:2335]	3	N	Y	N	PSYCHIATRIC	1
ENSG00000203710	Tier 3A	CR1	1	207669492	207813992	1	complement component (3b/4b) receptor 1 (Knops blood group) [Source:HGNC Symbol;Acc:2334]	8	N	Y	N	PSYCHIATRIC	1
ENSG00000222040	Tier 1	ADRA2B	2	96778707	96781984	-1	adrenoceptor alpha 2B [Source:HGNC Symbol;Acc:282]	0	Y	Y	N	PSYCHIATRIC	1
ENSG00000174175	Tier 1	SELP	1	169558087	169599431	-1	selectin P (granule membrane protein 140kDa, antigen CD62) [Source:HGNC Symbol;Acc:10721]	5	Y	Y	N	PSYCHIATRIC	1
ENSG00000134812	Tier 3A	GIF	11	59596741	59612974	-1	gastric intrinsic factor (vitamin B synthesis) [Source:HGNC Symbol;Acc:4268]	0	N	Y	N	PSYCHIATRIC	1
ENSG00000134827	Tier 3A	TCN1	11	59620273	59634048	-1	transcobalamin I (vitamin B12 binding protein, R binder family) [Source:HGNC Symbol;Acc:11652]	2	N	Y	N	PSYCHIATRIC	1
ENSG00000001617	Tier 3B	SEMA3F	3	50192478	50226508	1	sema domain, immunoglobulin domain (Ig), short basic domain, secreted, (semaphorin) 3F [Source:HGNC Symbol;Acc:10728]	3	N	Y	N	PSYCHIATRIC	1
ENSG00000008300	Tier 3B	CELSR3	3	48673902	48700348	-1	cadherin, EGF LAG seven-pass G-type receptor 3 [Source:HGNC Symbol;Acc:3230]	0	N	Y	N	PSYCHIATRIC	1
ENSG00000110330	Tier 1	BIRC2	11	102217942	102249401	1	baculoviral IAP repeat containing 2 [Source:HGNC Symbol;Acc:590]	0	Y	N	N	PSYCHIATRIC	1
ENSG00000114270	Tier 3B	COL7A1	3	48601506	48632700	-1	collagen, type VII, alpha 1 [Source:HGNC Symbol;Acc:2214]	0	N	Y	N	PSYCHIATRIC	1
ENSG00000114738	Tier 2	MAPKAPK3	3	50648951	50686720	1	mitogen-activated protein kinase-activated protein kinase 3 [Source:HGNC Symbol;Acc:6888]	1	Y	N	N	PSYCHIATRIC	1
ENSG00000141096	Tier 3B	DPEP3	16	68009566	68014732	-1	dipeptidase 3 [Source:HGNC Symbol;Acc:23029]	11	Y	N	N	PSYCHIATRIC	1
ENSG00000164078	Tier 1	MST1R	3	49924435	49941299	-1	macrophage stimulating 1 receptor (c-met-related tyrosine kinase) [Source:HGNC Symbol;Acc:7381]	3	Y	Y	N	PSYCHIATRIC	1
ENSG00000173402	Tier 3B	DAG1	3	49506146	49573048	1	dystroglycan 1 (dystrophin-associated glycoprotein 1) [Source:HGNC Symbol;Acc:2666]	11	N	Y	N	PSYCHIATRIC	1
ENSG00000173531	Tier 3A	MST1	3	49721380	49726934	-1	macrophage stimulating 1 (hepatocyte growth factor-like) [Source:HGNC Symbol;Acc:7380]	9	Y	Y	N	PSYCHIATRIC	1
ENSG00000178467	Tier 1	P4HTM	3	49027319	49044587	1	prolyl 4-hydroxylase, transmembrane (endoplasmic reticulum) [Source:HGNC Symbol;Acc:28858]	2	Y	N	N	PSYCHIATRIC	1
ENSG00000186792	Tier 3A	HYAL3	3	50330262	50336899	-1	hyaluronoglucosaminidase 3 [Source:HGNC Symbol;Acc:5322]	0	N	Y	N	PSYCHIATRIC	1
ENSG00000233276	Tier 1	GPX1	3	49394609	49396033	-1	glutathione peroxidase 1 [Source:HGNC Symbol;Acc:4553]	11	N	N	Y	PSYCHIATRIC	1
ENSG00000172543	Tier 3A	CTSW	11	65647280	65651212	1	cathepsin W [Source:HGNC Symbol;Acc:2546]	2	N	Y	N	PSYCHIATRIC	1
ENSG00000172638	Tier 3A	EFEMP2	11	65633912	65641063	-1	EGF containing fibulin-like extracellular matrix protein 2 [Source:HGNC Symbol;Acc:3219]	2	N	Y	N	PSYCHIATRIC	1
ENSG00000173327	Tier 1	MAP3K11	11	65365226	65382853	-1	mitogen-activated protein kinase kinase kinase 11 [Source:HGNC Symbol;Acc:6850]	2	Y	N	N	PSYCHIATRIC	1
ENSG00000173653	Tier 2	RCE1	11	66610306	66614017	1	Ras converting CAAX endopeptidase 1 [Source:HGNC Symbol;Acc:13721]	0	Y	N	N	PSYCHIATRIC	1
ENSG00000174080	Tier 2	CTSF	11	66330934	66336312	-1	cathepsin F [Source:HGNC Symbol;Acc:2531]	0	Y	N	N	PSYCHIATRIC	1
ENSG00000174669	Tier 1	SLC29A2	11	66129992	66139685	-1	solute carrier family 29 (equilibrative nucleoside transporter), member 2 [Source:HGNC Symbol;Acc:11004]	0	Y	N	Y	PSYCHIATRIC	1
ENSG00000175315	Tier 3B	CST6	11	65779312	65780976	1	cystatin E/M [Source:HGNC Symbol;Acc:2478]	0	N	Y	N	PSYCHIATRIC	1
ENSG00000175634	Tier 2	RPS6KB2	11	67195931	67202872	1	ribosomal protein S6 kinase, 70kDa, polypeptide 2 [Source:HGNC Symbol;Acc:10437]	0	Y	N	N	PSYCHIATRIC	1
ENSG00000198822	Tier 1	GRM3	7	86273230	86494200	1	glutamate receptor, metabotropic 3 [Source:HGNC Symbol;Acc:4595]	1	Y	N	N	PSYCHIATRIC	2
ENSG00000026950	Tier 3B	BTN3A1	6	26402465	26415444	1	butyrophilin, subfamily 3, member A1 [Source:HGNC Symbol;Acc:1138]	1	N	Y	N	PSYCHIATRIC	2
ENSG00000111801	Tier 3A	BTN3A3	6	26440700	26453643	1	butyrophilin, subfamily 3, member A3 [Source:HGNC Symbol;Acc:1140]	1	N	Y	N	PSYCHIATRIC	2
ENSG00000124529	Tier 3A	HIST1H4B	6	26027124	26027480	-1	histone cluster 1, H4b [Source:HGNC Symbol;Acc:4789]	40	N	Y	N	PSYCHIATRIC	2
ENSG00000124693	Tier 3A	HIST1H3B	6	26031817	26032288	-1	histone cluster 1, H3b [Source:HGNC Symbol;Acc:4776]	40	N	Y	N	PSYCHIATRIC	2
ENSG00000186470	Tier 3B	BTN3A2	6	26365387	26378546	1	butyrophilin, subfamily 3, member A2 [Source:HGNC Symbol;Acc:1139]	0	N	Y	N	PSYCHIATRIC	2
ENSG00000187837	Tier 1	HIST1H1C	6	26055968	26056699	-1	histone cluster 1, H1c [Source:HGNC Symbol;Acc:4716]	40	N	Y	N	PSYCHIATRIC	2
ENSG00000197061	Tier 3A	HIST1H4C	6	26104104	26104518	1	histone cluster 1, H4c [Source:HGNC Symbol;Acc:4787]	39	N	Y	N	PSYCHIATRIC	2
ENSG00000092068	Tier 1	SLC7A8	14	23594504	23652883	-1	solute carrier family 7 (amino acid transporter light chain, L system), member 8 [Source:HGNC Symbol;Acc:11066]	3	N	N	Y	PSYCHIATRIC	2
ENSG00000111186	Tier 3A	WNT5B	12	1639057	1756409	1	wingless-type MMTV integration site family, member 5B [Source:HGNC Symbol;Acc:16265]	1	N	Y	N	PSYCHIATRIC	2
ENSG00000129484	Tier 1	PARP2	14	20811741	20826064	1	poly (ADP-ribose) polymerase 2 [Source:HGNC Symbol;Acc:272]	0	Y	N	N	PSYCHIATRIC	2
ENSG00000144152	Tier 3B	FBLN7	2	112895962	112945791	1	fibulin 7 [Source:HGNC Symbol;Acc:26740]	0	N	Y	N	PSYCHIATRIC	2
ENSG00000158406	Tier 3A	HIST1H4H	6	26281283	26285762	-1	histone cluster 1, H4h [Source:HGNC Symbol;Acc:4788]	6	N	Y	N	PSYCHIATRIC	2
ENSG00000174807	Tier 1	CD248	11	66081958	66084515	-1	CD248 molecule, endosialin [Source:HGNC Symbol;Acc:18219]	0	N	Y	N	PSYCHIATRIC	2
ENSG00000182572	Tier 3B	HIST1H3I	6	27839623	27840099	-1	histone cluster 1, H3i [Source:HGNC Symbol;Acc:4771]	7	N	Y	N	PSYCHIATRIC	2
ENSG00000184357	Tier 1	HIST1H1B	6	27834570	27835359	-1	histone cluster 1, H1b [Source:HGNC Symbol;Acc:4719]	7	N	Y	N	PSYCHIATRIC	2
ENSG00000196966	Tier 3A	HIST1H3E	6	26225383	26225844	1	histone cluster 1, H3e [Source:HGNC Symbol;Acc:4769]	6	N	Y	N	PSYCHIATRIC	2
ENSG00000197153	Tier 3B	HIST1H3J	6	27858093	27860884	-1	histone cluster 1, H3j [Source:HGNC Symbol;Acc:4774]	7	N	Y	N	PSYCHIATRIC	2
ENSG00000197238	Tier 3B	HIST1H4J	6	27791884	27792257	1	histone cluster 1, H4j [Source:HGNC Symbol;Acc:4785]	7	N	Y	N	PSYCHIATRIC	2
ENSG00000197914	Tier 3B	HIST1H4K	6	27798952	27799305	-1	histone cluster 1, H4k [Source:HGNC Symbol;Acc:4784]	7	N	Y	N	PSYCHIATRIC	2
ENSG00000198339	Tier 3A	HIST1H4I	6	27107076	27108418	1	histone cluster 1, H4i [Source:HGNC Symbol;Acc:4793]	7	N	Y	N	PSYCHIATRIC	2
ENSG00000198518	Tier 3A	HIST1H4E	6	26204858	26206266	1	histone cluster 1, H4e [Source:HGNC Symbol;Acc:4790]	6	N	Y	N	PSYCHIATRIC	2
ENSG00000198558	Tier 3B	HIST1H4L	6	27840926	27841289	-1	histone cluster 1, H4l [Source:HGNC Symbol;Acc:4791]	7	N	Y	N	PSYCHIATRIC	2
ENSG00000198704	Tier 1	GPX6	6	28471073	28495992	-1	glutathione peroxidase 6 (olfactory) [Source:HGNC Symbol;Acc:4558]	8	N	Y	Y	PSYCHIATRIC	2
ENSG00000203813	Tier 3B	HIST1H3H	6	27777842	27778314	1	histone cluster 1, H3h [Source:HGNC Symbol;Acc:4775]	6	N	Y	N	PSYCHIATRIC	2
ENSG00000224586	Tier 3B	GPX5	6	28493702	28502729	1	glutathione peroxidase 5 (epididymal androgen-related protein) [Source:HGNC Symbol;Acc:4557]	8	N	Y	N	PSYCHIATRIC	2
ENSG00000132911	Tier 3B	NMUR2	5	151771093	151812929	-1	neuromedin U receptor 2 [Source:HGNC Symbol;Acc:16454]	0	Y	Y	N	PSYCHIATRIC	2
ENSG00000145888	Tier 1	GLRA1	5	151202074	151304403	-1	glycine receptor, alpha 1 [Source:HGNC Symbol;Acc:4326]	0	Y	Y	N	PSYCHIATRIC	2
ENSG00000134917	Tier 3A	ADAMTS8	11	130274820	130298888	-1	ADAM metallopeptidase with thrombospondin type 1 motif, 8 [Source:HGNC Symbol;Acc:224]	2	N	Y	N	PSYCHIATRIC	2
ENSG00000148795	Tier 1	CYP17A1	10	104590288	104597290	-1	cytochrome P450, family 17, subfamily A, polypeptide 1 [Source:HGNC Symbol;Acc:2593]	24	Y	N	Y	PSYCHIATRIC	2
ENSG00000117362	Tier 1	APH1A	1	150237804	150241980	-1	APH1A gamma secretase subunit [Source:HGNC Symbol;Acc:29509]	1	Y	N	N	PSYCHIATRIC	2
ENSG00000118298	Tier 1	CA14	1	150229554	150237478	1	carbonic anhydrase XIV [Source:HGNC Symbol;Acc:1372]	1	Y	N	N	PSYCHIATRIC	2
ENSG00000143369	Tier 3B	ECM1	1	150480538	150486265	1	extracellular matrix protein 1 [Source:HGNC Symbol;Acc:3153]	1	N	Y	N	PSYCHIATRIC	2
ENSG00000143382	Tier 3B	ADAMTSL4	1	150521884	150533413	1	ADAMTS-like 4 [Source:HGNC Symbol;Acc:19706]	0	N	Y	N	PSYCHIATRIC	2
ENSG00000143387	Tier 1	CTSK	1	150768684	150780799	-1	cathepsin K [Source:HGNC Symbol;Acc:2536]	5	Y	N	N	PSYCHIATRIC	2
ENSG00000143398	Tier 1	PIP5K1A	1	151170425	151222012	1	phosphatidylinositol-4-phosphate 5-kinase, type I, alpha [Source:HGNC Symbol;Acc:8994]	0	Y	N	N	PSYCHIATRIC	2
ENSG00000150337	Tier 1	FCGR1A	1	149754227	149764074	1	Fc fragment of IgG, high affinity Ia, receptor (CD64) [Source:HGNC Symbol;Acc:3613]	0	N	Y	N	PSYCHIATRIC	2
ENSG00000159164	Tier 1	SV2A	1	149874870	149889434	-1	synaptic vesicle glycoprotein 2A [Source:HGNC Symbol;Acc:20566]	0	Y	N	N	PSYCHIATRIC	2
ENSG00000163131	Tier 1	CTSS	1	150702672	150738433	-1	cathepsin S [Source:HGNC Symbol;Acc:2545]	5	Y	N	N	PSYCHIATRIC	2
ENSG00000183598	Tier 3B	HIST2H3D	1	149784826	149785236	-1	histone cluster 2, H3d [Source:HGNC Symbol;Acc:25311]	0	N	Y	N	PSYCHIATRIC	2
ENSG00000172260	Tier 3A	NEGR1	1	71861623	72748417	-1	neuronal growth regulator 1 [Source:HGNC Symbol;Acc:17302]	10	N	Y	N	PSYCHIATRIC	2
ENSG00000066135	Tier 2	KDM4A	1	44115829	44171186	1	lysine (K)-specific demethylase 4A [Source:HGNC Symbol;Acc:22978]	2	Y	N	N	PSYCHIATRIC	2
ENSG00000117407	Tier 3B	ARTN	1	44398992	44402913	1	artemin [Source:HGNC Symbol;Acc:727]	0	N	Y	N	PSYCHIATRIC	2
ENSG00000126091	Tier 3A	ST3GAL3	1	44171495	44396831	1	ST3 beta-galactoside alpha-2,3-sialyltransferase 3 [Source:HGNC Symbol;Acc:10866]	2	N	Y	N	PSYCHIATRIC	2
ENSG00000142949	Tier 2	PTPRF	1	43990858	44089343	1	protein tyrosine phosphatase, receptor type, F [Source:HGNC Symbol;Acc:9670]	2	Y	N	N	PSYCHIATRIC	2
ENSG00000102010	Tier 1	BMX	X	15482369	15574652	1	BMX non-receptor tyrosine kinase [Source:HGNC Symbol;Acc:1079]	0	Y	N	N	PSYCHIATRIC	2
ENSG00000166086	Tier 3B	JAM3	11	133938820	134021896	1	junctional adhesion molecule 3 [Source:HGNC Symbol;Acc:15532]	0	N	Y	N	PSYCHIATRIC	2
ENSG00000028116	Tier 1	VRK2	2	58134786	58387055	1	vaccinia related kinase 2 [Source:HGNC Symbol;Acc:12719]	2	Y	N	N	PSYCHIATRIC	2
ENSG00000010319	Tier 3A	SEMA3G	3	52467069	52479101	-1	sema domain, immunoglobulin domain (Ig), short basic domain, secreted, (semaphorin) 3G [Source:HGNC Symbol;Acc:30400]	10	N	Y	N	PSYCHIATRIC	2
ENSG00000010322	Tier 1	NISCH	3	52489134	52527087	1	nischarin [Source:HGNC Symbol;Acc:18006]	10	Y	N	N	PSYCHIATRIC	2
ENSG00000055955	Tier 3A	ITIH4	3	52846991	52865495	-1	inter-alpha-trypsin inhibitor heavy chain family, member 4 [Source:HGNC Symbol;Acc:6169]	12	N	Y	N	PSYCHIATRIC	2
ENSG00000114854	Tier 2	TNNC1	3	52485118	52488086	-1	troponin C type 1 (slow) [Source:HGNC Symbol;Acc:11943]	10	Y	N	N	PSYCHIATRIC	2
ENSG00000114904	Tier 2	NEK4	3	52744800	52804965	-1	NIMA-related kinase 4 [Source:HGNC Symbol;Acc:11399]	10	Y	N	N	PSYCHIATRIC	2
ENSG00000162267	Tier 3A	ITIH3	3	52828784	52843025	1	inter-alpha-trypsin inhibitor heavy chain 3 [Source:HGNC Symbol;Acc:6168]	11	N	Y	N	PSYCHIATRIC	2
ENSG00000173366	Tier 2		3	52255097	52265206	-1	TLR9 [Source:UniProtKB/TrEMBL;Acc:C3W5P5]	4	Y	N	N	PSYCHIATRIC	2
ENSG00000239732	Tier 1	TLR9	3	52255096	52273183	-1	toll-like receptor 9 [Source:HGNC Symbol;Acc:15633]	6	Y	Y	N	PSYCHIATRIC	2
ENSG00000146021	Tier 3B	KLHL3	5	136953189	137071779	-1	kelch-like family member 3 [Source:HGNC Symbol;Acc:6354]	0	Y	N	N	PSYCHIATRIC	2
ENSG00000152377	Tier 3B	SPOCK1	5	136310987	136934068	-1	sparc/osteonectin, cwcv and kazal-like domains proteoglycan (testican) 1 [Source:HGNC Symbol;Acc:11251]	0	N	Y	N	PSYCHIATRIC	2
ENSG00000198408	Tier 2	MGEA5	10	103544200	103578696	-1	meningioma expressed antigen 5 (hyaluronidase) [Source:HGNC Symbol;Acc:7056]	0	Y	N	N	PSYCHIATRIC	2
ENSG00000197635	Tier 1	DPP4	2	162848751	162931052	-1	dipeptidyl-peptidase 4 [Source:HGNC Symbol;Acc:3009]	2	Y	Y	N	PSYCHIATRIC	2
ENSG00000005844	Tier 1	ITGAL	16	30483979	30534506	1	integrin, alpha L (antigen CD11A (p180), lymphocyte function-associated antigen 1; alpha polypeptide) [Source:HGNC Symbol;Acc:6148]	1	Y	Y	N	PSYCHIATRIC	2
ENSG00000102882	Tier 1	MAPK3	16	30125426	30134827	-1	mitogen-activated protein kinase 3 [Source:HGNC Symbol;Acc:6877]	1	Y	N	N	PSYCHIATRIC	2
ENSG00000149930	Tier 2	TAOK2	16	29984962	30003582	1	TAO kinase 2 [Source:HGNC Symbol;Acc:16835]	2	Y	N	N	PSYCHIATRIC	2
ENSG00000174938	Tier 3A	SEZ6L2	16	29882480	29910868	-1	seizure related 6 homolog (mouse)-like 2 [Source:HGNC Symbol;Acc:30844]	1	N	Y	N	PSYCHIATRIC	2
ENSG00000197471	Tier 3B	SPN	16	29674300	29682187	1	sialophorin [Source:HGNC Symbol;Acc:11249]	0	N	Y	N	PSYCHIATRIC	2
ENSG00000261052	Tier 1	SULT1A3	16	30205754	30215631	1	sulfotransferase family, cytosolic, 1A, phenol-preferring, member 3 [Source:HGNC Symbol;Acc:11455]	0	N	N	Y	PSYCHIATRIC	2
ENSG00000075413	Tier 1	MARK3	14	103851729	103970168	1	MAP/microtubule affinity-regulating kinase 3 [Source:HGNC Symbol;Acc:6897]	2	Y	N	N	PSYCHIATRIC	2
ENSG00000124557	Tier 3A	BTN1A1	6	26501449	26510650	1	butyrophilin, subfamily 1, member A1 [Source:HGNC Symbol;Acc:1135]	1	N	Y	N	PSYCHIATRIC	2
ENSG00000010704	Tier 3A	HFE	6	26087509	26098571	1	hemochromatosis [Source:HGNC Symbol;Acc:4886]	41	N	Y	N	PSYCHIATRIC	2
ENSG00000079689	Tier 3A	SCGN	6	25652464	25702011	1	secretagogin, EF-hand calcium binding protein [Source:HGNC Symbol;Acc:16941]	37	N	Y	N	PSYCHIATRIC	2
ENSG00000124610	Tier 1	HIST1H1A	6	26017260	26018040	-1	histone cluster 1, H1a [Source:HGNC Symbol;Acc:4715]	40	N	Y	N	PSYCHIATRIC	2
ENSG00000168298	Tier 1	HIST1H1E	6	26156559	26157343	1	histone cluster 1, H1e [Source:HGNC Symbol;Acc:4718]	0	N	Y	N	PSYCHIATRIC	2
ENSG00000188987	Tier 3A	HIST1H4D	6	26188938	26189304	-1	histone cluster 1, H4d [Source:HGNC Symbol;Acc:4782]	6	N	Y	N	PSYCHIATRIC	2
ENSG00000196176	Tier 3A	HIST1H4A	6	26021907	26022278	1	histone cluster 1, H4a [Source:HGNC Symbol;Acc:4781]	40	N	Y	N	PSYCHIATRIC	2
ENSG00000197409	Tier 3A	HIST1H3D	6	26197068	26199521	-1	histone cluster 1, H3d [Source:HGNC Symbol;Acc:4767]	6	N	Y	N	PSYCHIATRIC	2
ENSG00000198327	Tier 3A	HIST1H4F	6	26240561	26240976	1	histone cluster 1, H4f [Source:HGNC Symbol;Acc:4783]	6	N	Y	N	PSYCHIATRIC	2
ENSG00000198366	Tier 3A	HIST1H3A	6	26020718	26021186	1	histone cluster 1, H3a [Source:HGNC Symbol;Acc:4766]	40	N	Y	N	PSYCHIATRIC	2
ENSG00000173114	Tier 3B	LRRN3	7	110731062	110765510	1	leucine rich repeat neuronal 3 [Source:HGNC Symbol;Acc:17200]	1	Y	N	N	PSYCHIATRIC	2
ENSG00000100393	Tier 2	EP300	22	41487790	41576081	1	E1A binding protein p300 [Source:HGNC Symbol;Acc:3373]	1	Y	N	N	PSYCHIATRIC	2
ENSG00000128285	Tier 2	MCHR1	22	41074754	41078818	1	melanin-concentrating hormone receptor 1 [Source:HGNC Symbol;Acc:4479]	0	Y	Y	N	PSYCHIATRIC	2
ENSG00000100197	Tier 1	CYP2D6	22	42522501	42526908	-1	cytochrome P450, family 2, subfamily D, polypeptide 6 [Source:HGNC Symbol;Acc:2625]	5	Y	N	Y	PSYCHIATRIC	2
ENSG00000100243	Tier 1	CYB5R3	22	43013846	43045574	-1	cytochrome b5 reductase 3 [Source:HGNC Symbol;Acc:2873]	0	N	N	Y	PSYCHIATRIC	2
ENSG00000159958	Tier 1	TNFRSF13C	22	42321045	42322822	-1	tumor necrosis factor receptor superfamily, member 13C [Source:HGNC Symbol;Acc:17755]	0	N	Y	N	PSYCHIATRIC	2
ENSG00000198911	Tier 2	SREBF2	22	42229109	42303312	1	sterol regulatory element binding transcription factor 2 [Source:HGNC Symbol;Acc:11290]	0	Y	N	N	PSYCHIATRIC	2
ENSG00000198951	Tier 3B	NAGA	22	42454358	42466846	-1	N-acetylgalactosaminidase, alpha- [Source:HGNC Symbol;Acc:7631]	4	N	Y	N	PSYCHIATRIC	2
ENSG00000240344	Tier 2	PPIL3	2	201735630	201754026	-1	peptidylprolyl isomerase (cyclophilin)-like 3 [Source:HGNC Symbol;Acc:9262]	0	N	Y	N	PSYCHIATRIC	2
ENSG00000188641	Tier 1	DPYD	1	97543299	98386605	-1	dihydropyrimidine dehydrogenase [Source:HGNC Symbol;Acc:3012]	5	Y	N	Y	PSYCHIATRIC	2
ENSG00000144619	Tier 3A	CNTN4	3	2140497	3099645	1	contactin 4 [Source:HGNC Symbol;Acc:2174]	2	N	Y	N	PSYCHIATRIC	2
ENSG00000019102	Tier 3A	VSIG2	11	124617368	124622134	-1	V-set and immunoglobulin domain containing 2 [Source:HGNC Symbol;Acc:17149]	1	N	Y	N	PSYCHIATRIC	2
ENSG00000110013	Tier 3A	SIAE	11	124503009	124565603	-1	sialic acid acetylesterase [Source:HGNC Symbol;Acc:18187]	1	N	Y	N	PSYCHIATRIC	2
ENSG00000149564	Tier 3A	ESAM	11	124622026	124632186	-1	endothelial cell adhesion molecule [Source:HGNC Symbol;Acc:17474]	1	N	Y	N	PSYCHIATRIC	2
ENSG00000174564	Tier 3B	IL20RB	3	136665072	136729927	1	interleukin 20 receptor beta [Source:HGNC Symbol;Acc:6004]	3	N	Y	N	PSYCHIATRIC	2
ENSG00000151067	Tier 1	CACNA1C	12	2079952	2802108	1	calcium channel, voltage-dependent, L type, alpha 1C subunit [Source:HGNC Symbol;Acc:1390]	7	Y	N	N	PSYCHIATRIC	2
ENSG00000156218	Tier 3A	ADAMTSL3	15	84322838	84708594	1	ADAMTS-like 3 [Source:HGNC Symbol;Acc:14633]	6	N	Y	N	PSYCHIATRIC	2
ENSG00000197696	Tier 3B	NMB	15	85198360	85201794	-1	neuromedin B [Source:HGNC Symbol;Acc:7842]	1	N	Y	N	PSYCHIATRIC	2
ENSG00000096433	Tier 3B	ITPR3	6	33588142	33664351	1	inositol 1,4,5-trisphosphate receptor, type 3 [Source:HGNC Symbol;Acc:6182]	5	Y	N	N	PSYCHIATRIC	2
ENSG00000135250	Tier 1	SRPK2	7	104751151	105039755	-1	SRSF protein kinase 2 [Source:HGNC Symbol;Acc:11306]	1	Y	N	N	PSYCHIATRIC	2
ENSG00000041357	Tier 3B	PSMA4	15	78832747	78841604	1	proteasome (prosome, macropain) subunit, alpha type, 4 [Source:HGNC Symbol;Acc:9533]	26	Y	N	N	PSYCHIATRIC	2
ENSG00000177169	Tier 1	ULK1	12	132379196	132407712	1	unc-51 like autophagy activating kinase 1 [Source:HGNC Symbol;Acc:12558]	0	Y	N	N	PSYCHIATRIC	2
ENSG00000177807	Tier 3A	KCNJ10	1	160007257	160040038	-1	potassium inwardly-rectifying channel, subfamily J, member 10 [Source:HGNC Symbol;Acc:6256]	0	Y	Y	N	PSYCHIATRIC	2
ENSG00000204657	Tier 3B	OR2H2	6	29555683	29556745	1	olfactory receptor, family 2, subfamily H, member 2 [Source:HGNC Symbol;Acc:8253]	4	Y	N	N	PSYCHIATRIC	2
ENSG00000204681	Tier 1	GABBR1	6	29523406	29601753	-1	gamma-aminobutyric acid (GABA) B receptor, 1 [Source:HGNC Symbol;Acc:4070]	4	Y	Y	N	PSYCHIATRIC	2
ENSG00000204694	Tier 3B	OR11A1	6	29393281	29424848	-1	olfactory receptor, family 11, subfamily A, member 1 [Source:HGNC Symbol;Acc:8176]	5	Y	N	N	PSYCHIATRIC	2
ENSG00000204695	Tier 3B	OR14J1	6	29274403	29275519	1	olfactory receptor, family 14, subfamily J, member 1 [Source:HGNC Symbol;Acc:13971]	4	Y	Y	N	PSYCHIATRIC	2
ENSG00000149295	Tier 1	DRD2	11	113280318	113346413	-1	dopamine receptor D2 [Source:HGNC Symbol;Acc:3023]	1	Y	Y	N	PSYCHIATRIC	2
ENSG00000170209	Tier 1	ANKK1	11	113258513	113271140	1	ankyrin repeat and kinase domain containing 1 [Source:HGNC Symbol;Acc:21027]	0	Y	N	N	PSYCHIATRIC	2
ENSG00000055957	Tier 3A	ITIH1	3	52811603	52826078	1	inter-alpha-trypsin inhibitor heavy chain 1 [Source:HGNC Symbol;Acc:6166]	11	N	Y	N	PSYCHIATRIC	2
ENSG00000163931	Tier 2	TKT	3	53258723	53290068	-1	transketolase [Source:HGNC Symbol;Acc:11834]	2	Y	N	N	PSYCHIATRIC	2
ENSG00000163932	Tier 1	PRKCD	3	53190025	53226733	1	protein kinase C, delta [Source:HGNC Symbol;Acc:9399]	0	Y	N	N	PSYCHIATRIC	2
ENSG00000180929	Tier 3B	GPR62	3	51989330	51991509	1	G protein-coupled receptor 62 [Source:HGNC Symbol;Acc:13301]	0	Y	N	N	PSYCHIATRIC	2
ENSG00000038427	Tier 3A	VCAN	5	82767284	82878122	1	versican [Source:HGNC Symbol;Acc:2464]	0	N	Y	N	PSYCHIATRIC	2
ENSG00000131686	Tier 1	CA6	1	9005926	9035151	1	carbonic anhydrase VI [Source:HGNC Symbol;Acc:1380]	0	Y	Y	N	PSYCHIATRIC	2
ENSG00000156222	Tier 1	SLC28A1	15	85427885	85518876	1	solute carrier family 28 (concentrative nucleoside transporter), member 1 [Source:HGNC Symbol;Acc:11001]	0	N	N	Y	PSYCHIATRIC	2
ENSG00000183625	Tier 2	CCR3	3	46205096	46308197	1	chemokine (C-C motif) receptor 3 [Source:HGNC Symbol;Acc:1604]	6	Y	Y	N	PSYCHIATRIC	2
ENSG00000025434	Tier 2	NR1H3	11	47269851	47290396	1	nuclear receptor subfamily 1, group H, member 3 [Source:HGNC Symbol;Acc:7966]	11	Y	N	N	PSYCHIATRIC	2
ENSG00000110492	Tier 3A	MDK	11	46402306	46405375	1	midkine (neurite growth-promoting factor 2) [Source:HGNC Symbol;Acc:6972]	0	N	Y	N	PSYCHIATRIC	2
ENSG00000134575	Tier 3A	ACP2	11	47260853	47270457	-1	acid phosphatase 2, lysosomal [Source:HGNC Symbol;Acc:123]	11	N	Y	N	PSYCHIATRIC	2
ENSG00000180210	Tier 1	F2	11	46740730	46761056	1	coagulation factor II (thrombin) [Source:HGNC Symbol;Acc:3535]	5	Y	Y	N	PSYCHIATRIC	2
ENSG00000180720	Tier 1	CHRM4	11	46406640	46408107	-1	cholinergic receptor, muscarinic 4 [Source:HGNC Symbol;Acc:1953]	0	Y	Y	N	PSYCHIATRIC	2
ENSG00000144668	Tier 3A	ITGA9	3	37493606	37865005	1	integrin, alpha 9 [Source:HGNC Symbol;Acc:6145]	3	N	Y	N	PSYCHIATRIC	2
ENSG00000163673	Tier 1	DCLK3	3	36753913	36781352	-1	doublecortin-like kinase 3 [Source:HGNC Symbol;Acc:19005]	0	Y	N	N	PSYCHIATRIC	2
ENSG00000086015	Tier 3B	MAST2	1	46252659	46501796	1	microtubule associated serine/threonine kinase 2 [Source:HGNC Symbol;Acc:19035]	1	Y	N	N	PSYCHIATRIC	2
ENSG00000105894	Tier 3B	PTN	7	136912088	137028611	-1	pleiotrophin [Source:HGNC Symbol;Acc:9630]	0	N	Y	N	PSYCHIATRIC	2
ENSG00000065833	Tier 2	ME1	6	83920108	84140797	-1	malic enzyme 1, NADP(+)-dependent, cytosolic [Source:HGNC Symbol;Acc:6983]	0	Y	N	N	PSYCHIATRIC	2
ENSG00000096395	Tier 3A	MLN	6	33762450	33771788	-1	motilin [Source:HGNC Symbol;Acc:7141]	2	N	Y	N	PSYCHIATRIC	2
ENSG00000115919	Tier 2	KYNU	2	143635067	143799890	1	kynureninase [Source:HGNC Symbol;Acc:6469]	0	Y	N	N	PSYCHIATRIC	2
ENSG00000132386	Tier 3A	SERPINF1	17	1665253	1680868	1	serpin peptidase inhibitor, clade F (alpha-2 antiplasmin, pigment epithelium derived factor), member 1 [Source:HGNC Symbol;Acc:8824]	0	N	Y	N	PSYCHIATRIC	2
ENSG00000141736	Tier 1	ERBB2	17	37844167	37886679	1	v-erb-b2 avian erythroblastic leukemia viral oncogene homolog 2 [Source:HGNC Symbol;Acc:3430]	3	Y	Y	N	PSYCHIATRIC	2
ENSG00000171954	Tier 3B	CYP4F22	19	15619304	15663128	1	cytochrome P450, family 4, subfamily F, polypeptide 22 [Source:HGNC Symbol;Acc:26820]	0	Y	N	N	PSYCHIATRIC	2
ENSG00000112293	Tier 3A	GPLD1	6	24424793	24495433	-1	glycosylphosphatidylinositol specific phospholipase D1 [Source:HGNC Symbol;Acc:4459]	3	N	Y	N	PSYCHIATRIC	2
ENSG00000002586	Tier 3B	CD99	X	2609220	2659350	1	CD99 molecule [Source:HGNC Symbol;Acc:7082]	0	N	Y	N	PSYCHIATRIC	2
ENSG00000008300	Tier 3B	CELSR3	3	48673902	48700348	-1	cadherin, EGF LAG seven-pass G-type receptor 3 [Source:HGNC Symbol;Acc:3230]	0	N	Y	N	PSYCHIATRIC	2
ENSG00000064547	Tier 1	LPAR2	19	19734477	19739739	-1	lysophosphatidic acid receptor 2 [Source:HGNC Symbol;Acc:3168]	16	Y	N	N	PSYCHIATRIC	2
ENSG00000073737	Tier 1	DHRS9	2	169921299	169952677	1	dehydrogenase/reductase (SDR family) member 9 [Source:HGNC Symbol;Acc:16888]	0	N	N	Y	PSYCHIATRIC	2
ENSG00000116106	Tier 1	EPHA4	2	222282747	222438922	-1	EPH receptor A4 [Source:HGNC Symbol;Acc:3388]	0	Y	N	N	PSYCHIATRIC	2
ENSG00000124102	Tier 3B	PI3	20	43803517	43805185	1	peptidase inhibitor 3, skin-derived [Source:HGNC Symbol;Acc:8947]	0	N	Y	N	PSYCHIATRIC	2
ENSG00000125780	Tier 2	TGM3	20	2276647	2321724	1	transglutaminase 3 [Source:HGNC Symbol;Acc:11779]	1	Y	N	N	PSYCHIATRIC	2
ENSG00000126247	Tier 2	CAPNS1	19	36630477	36641255	1	calpain, small subunit 1 [Source:HGNC Symbol;Acc:1481]	0	Y	N	N	PSYCHIATRIC	2
ENSG00000130287	Tier 3A	NCAN	19	19322782	19363042	1	neurocan [Source:HGNC Symbol;Acc:2465]	16	N	Y	N	PSYCHIATRIC	2
ENSG00000160161	Tier 3A	CILP2	19	19649057	19657468	1	cartilage intermediate layer protein 2 [Source:HGNC Symbol;Acc:24213]	19	N	Y	N	PSYCHIATRIC	2
ENSG00000160593	Tier 3A	AMICA1	11	118064455	118095809	-1	adhesion molecule, interacts with CXADR antigen 1 [Source:HGNC Symbol;Acc:19084]	0	N	Y	N	PSYCHIATRIC	2
ENSG00000166145	Tier 3A	SPINT1	15	41136216	41150405	1	serine peptidase inhibitor, Kunitz type 1 [Source:HGNC Symbol;Acc:11246]	0	N	Y	N	PSYCHIATRIC	2
ENSG00000168615	Tier 1	ADAM9	8	38854388	38962663	1	ADAM metallopeptidase domain 9 [Source:HGNC Symbol;Acc:216]	0	Y	Y	N	PSYCHIATRIC	2
ENSG00000178093	Tier 3B	TSSK6	19	19623227	19626838	-1	testis-specific serine kinase 6 [Source:HGNC Symbol;Acc:30410]	19	Y	N	N	PSYCHIATRIC	2
ENSG00000187664	Tier 3A	HAPLN4	19	19366450	19373605	-1	hyaluronan and proteoglycan link protein 4 [Source:HGNC Symbol;Acc:31357]	19	N	Y	N	PSYCHIATRIC	2
ENSG00000117020	Tier 1	AKT3	1	243651535	244014381	-1	v-akt murine thymoma viral oncogene homolog 3 [Source:HGNC Symbol;Acc:393]	1	Y	N	N	PSYCHIATRIC	2
ENSG00000108839	Tier 2	ALOX12	17	6899384	6914055	1	arachidonate 12-lipoxygenase [Source:HGNC Symbol;Acc:429]	3	Y	N	N	PSYCHIATRIC	2
ENSG00000136213	Tier 1	CHST12	7	2443223	2474242	1	carbohydrate (chondroitin 4) sulfotransferase 12 [Source:HGNC Symbol;Acc:17423]	0	N	N	Y	PSYCHIATRIC	2
ENSG00000157778	Tier 2	PSMG3	7	1606966	1610641	-1	proteasome (prosome, macropain) assembly chaperone 3 [Source:HGNC Symbol;Acc:22420]	0	Y	N	N	PSYCHIATRIC	2
ENSG00000164850	Tier 1	GPER1	7	1121844	1133451	1	G protein-coupled estrogen receptor 1 [Source:HGNC Symbol;Acc:4485]	1	Y	Y	N	PSYCHIATRIC	2
ENSG00000100346	Tier 1	CACNA1I	22	39966758	40085742	1	calcium channel, voltage-dependent, T type, alpha 1I subunit [Source:HGNC Symbol;Acc:1396]	0	Y	N	N	PSYCHIATRIC	2
ENSG00000128383	Tier 2	APOBEC3A	22	39348746	39359188	1	apolipoprotein B mRNA editing enzyme, catalytic polypeptide-like 3A [Source:HGNC Symbol;Acc:17343]	0	Y	N	N	PSYCHIATRIC	2
ENSG00000101425	Tier 3A	BPI	20	36888551	36965907	1	bactericidal/permeability-increasing protein [Source:HGNC Symbol;Acc:1095]	0	N	Y	N	PSYCHIATRIC	2
ENSG00000144381	Tier 3B	HSPD1	2	198351305	198381461	-1	heat shock 60kDa protein 1 (chaperonin) [Source:HGNC Symbol;Acc:5261]	5	N	Y	N	PSYCHIATRIC	2
ENSG00000115474	Tier 3B	KCNJ13	2	233631174	233641278	-1	potassium inwardly-rectifying channel, subfamily J, member 13 [Source:HGNC Symbol;Acc:6259]	2	Y	Y	N	PSYCHIATRIC	2
ENSG00000134247	Tier 3A	PTGFRN	1	117452679	117532980	1	prostaglandin F2 receptor inhibitor [Source:HGNC Symbol;Acc:9601]	0	N	Y	N	PSYCHIATRIC	2
ENSG00000000938	Tier 1	FGR	1	27938575	27961788	-1	feline Gardner-Rasheed sarcoma viral oncogene homolog [Source:HGNC Symbol;Acc:3697]	0	Y	N	N	PSYCHIATRIC	2
ENSG00000100902	Tier 3B	PSMA6	14	35747839	35786699	1	proteasome (prosome, macropain) subunit, alpha type, 6 [Source:HGNC Symbol;Acc:9535]	1	Y	N	N	PSYCHIATRIC	2
ENSG00000100906	Tier 2	NFKBIA	14	35870717	35873955	-1	nuclear factor of kappa light polypeptide gene enhancer in B-cells inhibitor, alpha [Source:HGNC Symbol;Acc:7797]	0	Y	N	N	PSYCHIATRIC	2
ENSG00000109790	Tier 3B	KLHL5	4	39046659	39128477	1	kelch-like family member 5 [Source:HGNC Symbol;Acc:6356]	0	Y	N	N	PSYCHIATRIC	2
ENSG00000110876	Tier 3A	SELPLG	12	109015686	109027735	-1	selectin P ligand [Source:HGNC Symbol;Acc:10722]	0	N	Y	N	PSYCHIATRIC	2
ENSG00000125538	Tier 1	IL1B	2	113587328	113594480	-1	interleukin 1, beta [Source:HGNC Symbol;Acc:5992]	0	N	Y	N	PSYCHIATRIC	2
ENSG00000135929	Tier 1	CYP27A1	2	219646472	219680016	1	cytochrome P450, family 27, subfamily A, polypeptide 1 [Source:HGNC Symbol;Acc:2605]	2	Y	N	Y	PSYCHIATRIC	2
ENSG00000147168	Tier 3B	IL2RG	X	70327254	70331958	-1	interleukin 2 receptor, gamma [Source:HGNC Symbol;Acc:6010]	0	N	Y	N	PSYCHIATRIC	2
ENSG00000148180	Tier 3A	GSN	9	123970072	124095121	1	gelsolin [Source:HGNC Symbol;Acc:4620]	2	N	Y	N	PSYCHIATRIC	2
ENSG00000157017	Tier 1	GHRL	3	10327359	10334631	-1	ghrelin/obestatin prepropeptide [Source:HGNC Symbol;Acc:18129]	0	Y	Y	N	PSYCHIATRIC	2
ENSG00000250510	Tier 3B	GPR162	12	6930711	6939136	1	G protein-coupled receptor 162 [Source:HGNC Symbol;Acc:16693]	0	Y	N	N	PSYCHIATRIC	2
ENSG00000255398	Tier 2	HCAR3	12	123199303	123201439	-1	hydroxycarboxylic acid receptor 3 [Source:HGNC Symbol;Acc:16824]	0	Y	Y	N	PSYCHIATRIC	2
ENSG00000112294	Tier 1	ALDH5A1	6	24495080	24537435	1	aldehyde dehydrogenase 5 family, member A1 [Source:HGNC Symbol;Acc:408]	2	Y	N	Y	PSYCHIATRIC	2
ENSG00000165995	Tier 3A	CACNB2	10	18429606	18830798	1	calcium channel, voltage-dependent, beta 2 subunit [Source:HGNC Symbol;Acc:1402]	8	Y	N	N	PSYCHIATRIC	2
ENSG00000080644	Tier 1	CHRNA3	15	78885394	78913637	-1	cholinergic receptor, nicotinic, alpha 3 (neuronal) [Source:HGNC Symbol;Acc:1957]	28	Y	N	N	PSYCHIATRIC	2
ENSG00000103811	Tier 2	CTSH	15	79213400	79241916	-1	cathepsin H [Source:HGNC Symbol;Acc:2535]	1	Y	Y	N	PSYCHIATRIC	2
ENSG00000117971	Tier 1	CHRNB4	15	78916461	79020096	-1	cholinergic receptor, nicotinic, beta 4 (neuronal) [Source:HGNC Symbol;Acc:1964]	30	Y	N	N	PSYCHIATRIC	2
ENSG00000136378	Tier 3A	ADAMTS7	15	79051545	79103773	-1	ADAM metallopeptidase with thrombospondin type 1 motif, 7 [Source:HGNC Symbol;Acc:223]	5	N	Y	N	PSYCHIATRIC	2
ENSG00000169684	Tier 2	CHRNA5	15	78857862	78887611	1	cholinergic receptor, nicotinic, alpha 5 (neuronal) [Source:HGNC Symbol;Acc:1959]	27	Y	N	N	PSYCHIATRIC	2
ENSG00000100399	Tier 3B	CHADL	22	41625517	41636938	-1	chondroadherin-like [Source:HGNC Symbol;Acc:25165]	1	Y	Y	N	PSYCHIATRIC	2
ENSG00000142235	Tier 3B	LMTK3	19	48988528	49016446	-1	lemur tyrosine kinase 3 [Source:HGNC Symbol;Acc:19295]	0	Y	N	N	PSYCHIATRIC	2
ENSG00000143819	Tier 1	EPHX1	1	225997794	226033260	1	epoxide hydrolase 1, microsomal (xenobiotic) [Source:HGNC Symbol;Acc:3401]	0	N	N	Y	PSYCHIATRIC	2
ENSG00000165092	Tier 1	ALDH1A1	9	75515578	75695358	-1	aldehyde dehydrogenase 1 family, member A1 [Source:HGNC Symbol;Acc:402]	0	Y	N	Y	PSYCHIATRIC	2
ENSG00000005961	Tier 1	ITGA2B	17	42449548	42466873	-1	integrin, alpha 2b (platelet glycoprotein IIb of IIb/IIIa complex, antigen CD41) [Source:HGNC Symbol;Acc:6138]	1	Y	Y	N	PSYCHIATRIC	2
ENSG00000109991	Tier 2	P2RX3	11	57105848	57138073	1	purinergic receptor P2X, ligand-gated ion channel, 3 [Source:HGNC Symbol;Acc:8534]	0	Y	N	N	PSYCHIATRIC	2
ENSG00000149131	Tier 3A	SERPING1	11	57364860	57382326	1	serpin peptidase inhibitor, clade G (C1 inhibitor), member 1 [Source:HGNC Symbol;Acc:1228]	1	N	Y	N	PSYCHIATRIC	2
ENSG00000163736	Tier 3A	PPBP	4	74852755	74853914	-1	pro-platelet basic protein (chemokine (C-X-C motif) ligand 7) [Source:HGNC Symbol;Acc:9240]	2	N	Y	N	PSYCHIATRIC	2
ENSG00000186652	Tier 3A	PRG2	11	57154267	57158130	-1	proteoglycan 2, bone marrow (natural killer cell activator, eosinophil granule major basic protein) [Source:HGNC Symbol;Acc:9362]	0	N	Y	N	PSYCHIATRIC	2
ENSG00000183454	Tier 1	GRIN2A	16	9852376	10276611	-1	glutamate receptor, ionotropic, N-methyl D-aspartate 2A [Source:HGNC Symbol;Acc:4585]	3	Y	N	N	PSYCHIATRIC	2
