# Supplementary material for: Multitrait GWAS to connect disease variants and biological mechanisms
Source: PLoS Genet. 2021 Aug 30;17(8):e1009713. doi: 10.1371/journal.pgen.1009713 (PMC8437297; doi:10.1371/journal.pgen.1009713)
Supplement: S1 Data — (ZIP) [file pgen.1009713.s054.zip]

Archive with 8 entries (7 files):
- Supplementary_data/
- Supplementary_data/all.config
- Supplementary_data/anthropometry.config
- Supplementary_data/cardiovascular.config
- Supplementary_data/composite.config
- Supplementary_data/immunity.config
- Supplementary_data/metabolism.config
- Supplementary_data/Psychiatric.config
