# Supplementary material for: Multitrait GWAS to connect disease variants and biological mechanisms
Source: PLoS Genet. 2021 Aug 30;17(8):e1009713. doi: 10.1371/journal.pgen.1009713 (PMC8437297; doi:10.1371/journal.pgen.1009713)
Supplement: S1 Data — (ZIP) [file pgen.1009713.s054.zip › Supplementary_data/immunity.config]

[jobinfo]
created_at = 2019-08-14 11:16:21
title = IMMUNITY_final

[version]
FUMA = v1.3.5
MAGMA = v1.07
GWAScatalog = e96_r2019-05-03
ANNOVAR = 2017-07-17

[inputfiles]
gwasfile = IMMUNITY_v2.csv
chrcol = CHR
poscol = position
rsIDcol = SNP
pcol = P
eacol = NA
neacol = NA
orcol = NA
becol = NA
secol = NA
leadSNPsfile = IMMUNITY_v2.csv
addleadSNPs = 0
regionsfile = NA

[params]
N = 1000
Ncol = NA
exMHC = 1
MHCopt = annot
extMHC = NA
ensembl = v92
genetype = protein_coding
leadP = 5e-8
gwasP = 0.05
r2 = 0.6
r2_2 = 0.1
refpanel = 1KG/Phase3
pop = EUR
MAF = 0
refSNPs = 1
mergeDist = 250

[magma]
magma = 1
magma_window = 0
magma_exp = GTEx/v6/gtex_v6_ts_avg_log2RPKM:GTEx/v6/gtex_v6_ts_general_avg_log2RPKM

[posMap]
posMap = 1
posMapWindowSize = 30
posMapAnnot = NA
posMapCADDth = 0
posMapRDBth = NA
posMapChr15 = NA
posMapChr15Max = NA
posMapChr15Meth = NA
posMapAnnoDs = NA
posMapAnnoMeth = NA

[eqtlMap]
eqtlMap = 1
eqtlMaptss = scRNA_eQTLs/B_cell.txt.gz:scRNA_eQTLs/DC.txt.gz:scRNA_eQTLs/NK.txt.gz:scRNA_eQTLs/Monocyte.txt.gz:scRNA_eQTLs/Classical_Monocyte.txt.gz:scRNA_eQTLs/Non_classical_Monocyte.txt.gz:scRNA_eQTLs/T_CD4.txt.gz:scRNA_eQTLs/T_CD8.txt.gz:scRNA_eQTLs/PBMC.txt.gz:DICE/B_cell_naive.txt.gz:DICE/T_CD4_naive.txt.gz:DICE/T_CD4_naive_activated.txt.gz:DICE/T_CD8_naive.txt.gz:DICE/T_CD8_naive_activated.txt.gz:DICE/Monocyte_classical.txt.gz:DICE/Monocyte_non_classical.txt.gz:DICE/NK.txt.gz:DICE/T_CD4_TFH.txt.gz:DICE/T_CD4_TH1.txt.gz:DICE/T_CD4_TH17.txt.gz:DICE/T_CD4_TH1_17.txt.gz:DICE/T_CD4_TH2.txt.gz:DICE/T_CD4_memory_TREG.txt.gz:DICE/T_CD4_naive_TREG.txt.gz
eqtlMapSig = 1
eqtlMapP = 1
eqtlMapCADDth = 0
eqtlMapRDBth = NA
eqtlMapChr15 = NA
eqtlMapChr15Max = NA
eqtlMapChr15Meth = NA
eqtlMapAnnoDs = NA
eqtlMapAnnoMeth = NA

[ciMap]
ciMap = 0
ciMapBuiltin = NA
ciMapFileN = 0
ciMapFiles = NA
ciMapFDR = NA
ciMapPromWindow = NA
ciMapRoadmap = NA
ciMapEnhFilt = 0
ciMapPromFilt = 0
ciMapCADDth = 0
ciMapRDBth = NA
ciMapChr15 = NA
ciMapChr15Max = NA
ciMapChr15Meth = NA
ciMapAnnoDs = NA
ciMapAnnoMeth = NA
